# Supplementary material for: Identification of RAN1 orthologue associated with sex determination through whole genome sequencing analysis in fig (Ficus carica L.)
Source: Sci Rep. 2017 Jan 25;7:41124. doi: 10.1038/srep41124 (PMC5264649; doi:10.1038/srep41124)
Supplement: Supplementary Dataset 1 [file srep41124-s2.zip › Supplementary_Data_1(gtf).gtf]

seq000001	AUGUSTUS	gene	7871	9205	0.67	-	.	gene_id "s00001g00001";
seq000001	AUGUSTUS	transcript	7871	9205	0.67	-	.	transcript_id "s00001g00001.t1"; gene_id "s00001g00001";
seq000001	AUGUSTUS	stop_codon	7871	7873	.	-	0	transcript_id "s00001g00001.t1"; gene_id "s00001g00001";
seq000001	AUGUSTUS	CDS	7871	9205	0.67	-	0	transcript_id "s00001g00001.t1"; gene_id "s00001g00001";
seq000001	AUGUSTUS	start_codon	9203	9205	.	-	0	transcript_id "s00001g00001.t1"; gene_id "s00001g00001";
seq000001	AUGUSTUS	gene	12533	13045	0.99	-	.	gene_id "s00001g00002";
seq000001	AUGUSTUS	transcript	12533	13045	0.99	-	.	transcript_id "s00001g00002.t1"; gene_id "s00001g00002";
seq000001	AUGUSTUS	stop_codon	12533	12535	.	-	0	transcript_id "s00001g00002.t1"; gene_id "s00001g00002";
seq000001	AUGUSTUS	CDS	12533	13045	0.99	-	0	transcript_id "s00001g00002.t1"; gene_id "s00001g00002";
seq000001	AUGUSTUS	start_codon	13043	13045	.	-	0	transcript_id "s00001g00002.t1"; gene_id "s00001g00002";
seq000001	AUGUSTUS	gene	14918	18007	0.73	-	.	gene_id "s00001g00003";
seq000001	AUGUSTUS	transcript	14918	18007	0.73	-	.	transcript_id "s00001g00003.t1"; gene_id "s00001g00003";
seq000001	AUGUSTUS	stop_codon	14918	14920	.	-	0	transcript_id "s00001g00003.t1"; gene_id "s00001g00003";
seq000001	AUGUSTUS	intron	15020	15129	1	-	.	transcript_id "s00001g00003.t1"; gene_id "s00001g00003";
seq000001	AUGUSTUS	intron	15214	15300	1	-	.	transcript_id "s00001g00003.t1"; gene_id "s00001g00003";
seq000001	AUGUSTUS	intron	15427	15847	1	-	.	transcript_id "s00001g00003.t1"; gene_id "s00001g00003";
seq000001	AUGUSTUS	intron	15908	16363	1	-	.	transcript_id "s00001g00003.t1"; gene_id "s00001g00003";
seq000001	AUGUSTUS	intron	16427	16554	1	-	.	transcript_id "s00001g00003.t1"; gene_id "s00001g00003";
seq000001	AUGUSTUS	intron	16676	16836	1	-	.	transcript_id "s00001g00003.t1"; gene_id "s00001g00003";
seq000001	AUGUSTUS	intron	16911	17003	1	-	.	transcript_id "s00001g00003.t1"; gene_id "s00001g00003";
seq000001	AUGUSTUS	intron	17074	17198	1	-	.	transcript_id "s00001g00003.t1"; gene_id "s00001g00003";
seq000001	AUGUSTUS	intron	17322	17547	1	-	.	transcript_id "s00001g00003.t1"; gene_id "s00001g00003";
seq000001	AUGUSTUS	intron	17628	17735	1	-	.	transcript_id "s00001g00003.t1"; gene_id "s00001g00003";
seq000001	AUGUSTUS	intron	17815	17963	1	-	.	transcript_id "s00001g00003.t1"; gene_id "s00001g00003";
seq000001	AUGUSTUS	CDS	14918	15019	0.73	-	0	transcript_id "s00001g00003.t1"; gene_id "s00001g00003";
seq000001	AUGUSTUS	CDS	15130	15213	1	-	0	transcript_id "s00001g00003.t1"; gene_id "s00001g00003";
seq000001	AUGUSTUS	CDS	15301	15426	1	-	0	transcript_id "s00001g00003.t1"; gene_id "s00001g00003";
seq000001	AUGUSTUS	CDS	15848	15907	1	-	0	transcript_id "s00001g00003.t1"; gene_id "s00001g00003";
seq000001	AUGUSTUS	CDS	16364	16426	1	-	0	transcript_id "s00001g00003.t1"; gene_id "s00001g00003";
seq000001	AUGUSTUS	CDS	16555	16675	1	-	1	transcript_id "s00001g00003.t1"; gene_id "s00001g00003";
seq000001	AUGUSTUS	CDS	16837	16910	1	-	0	transcript_id "s00001g00003.t1"; gene_id "s00001g00003";
seq000001	AUGUSTUS	CDS	17004	17073	1	-	1	transcript_id "s00001g00003.t1"; gene_id "s00001g00003";
seq000001	AUGUSTUS	CDS	17199	17321	1	-	1	transcript_id "s00001g00003.t1"; gene_id "s00001g00003";
seq000001	AUGUSTUS	CDS	17548	17627	1	-	0	transcript_id "s00001g00003.t1"; gene_id "s00001g00003";
seq000001	AUGUSTUS	CDS	17736	17814	1	-	1	transcript_id "s00001g00003.t1"; gene_id "s00001g00003";
seq000001	AUGUSTUS	CDS	17964	18007	1	-	0	transcript_id "s00001g00003.t1"; gene_id "s00001g00003";
seq000001	AUGUSTUS	start_codon	18005	18007	.	-	0	transcript_id "s00001g00003.t1"; gene_id "s00001g00003";
seq000001	AUGUSTUS	gene	19916	20152	1	-	.	gene_id "s00001g00004";
seq000001	AUGUSTUS	transcript	19916	20152	1	-	.	transcript_id "s00001g00004.t1"; gene_id "s00001g00004";
seq000001	AUGUSTUS	stop_codon	19916	19918	.	-	0	transcript_id "s00001g00004.t1"; gene_id "s00001g00004";
seq000001	AUGUSTUS	CDS	19916	20152	1	-	0	transcript_id "s00001g00004.t1"; gene_id "s00001g00004";
seq000001	AUGUSTUS	start_codon	20150	20152	.	-	0	transcript_id "s00001g00004.t1"; gene_id "s00001g00004";
seq000001	AUGUSTUS	gene	21525	25482	0.36	+	.	gene_id "s00001g00005";
seq000001	AUGUSTUS	transcript	21525	25482	0.36	+	.	transcript_id "s00001g00005.t1"; gene_id "s00001g00005";
seq000001	AUGUSTUS	start_codon	21525	21527	.	+	0	transcript_id "s00001g00005.t1"; gene_id "s00001g00005";
seq000001	AUGUSTUS	intron	21640	22044	0.44	+	.	transcript_id "s00001g00005.t1"; gene_id "s00001g00005";
seq000001	AUGUSTUS	intron	22363	22594	0.79	+	.	transcript_id "s00001g00005.t1"; gene_id "s00001g00005";
seq000001	AUGUSTUS	intron	22729	23285	1	+	.	transcript_id "s00001g00005.t1"; gene_id "s00001g00005";
seq000001	AUGUSTUS	intron	23379	23593	1	+	.	transcript_id "s00001g00005.t1"; gene_id "s00001g00005";
seq000001	AUGUSTUS	intron	23728	23854	1	+	.	transcript_id "s00001g00005.t1"; gene_id "s00001g00005";
seq000001	AUGUSTUS	intron	23931	24038	1	+	.	transcript_id "s00001g00005.t1"; gene_id "s00001g00005";
seq000001	AUGUSTUS	intron	24116	24208	1	+	.	transcript_id "s00001g00005.t1"; gene_id "s00001g00005";
seq000001	AUGUSTUS	intron	24243	24607	1	+	.	transcript_id "s00001g00005.t1"; gene_id "s00001g00005";
seq000001	AUGUSTUS	intron	24758	24856	1	+	.	transcript_id "s00001g00005.t1"; gene_id "s00001g00005";
seq000001	AUGUSTUS	intron	24998	25410	1	+	.	transcript_id "s00001g00005.t1"; gene_id "s00001g00005";
seq000001	AUGUSTUS	CDS	21525	21639	0.44	+	0	transcript_id "s00001g00005.t1"; gene_id "s00001g00005";
seq000001	AUGUSTUS	CDS	22045	22362	0.53	+	2	transcript_id "s00001g00005.t1"; gene_id "s00001g00005";
seq000001	AUGUSTUS	CDS	22595	22728	1	+	2	transcript_id "s00001g00005.t1"; gene_id "s00001g00005";
seq000001	AUGUSTUS	CDS	23286	23378	1	+	0	transcript_id "s00001g00005.t1"; gene_id "s00001g00005";
seq000001	AUGUSTUS	CDS	23594	23727	1	+	0	transcript_id "s00001g00005.t1"; gene_id "s00001g00005";
seq000001	AUGUSTUS	CDS	23855	23930	1	+	1	transcript_id "s00001g00005.t1"; gene_id "s00001g00005";
seq000001	AUGUSTUS	CDS	24039	24115	1	+	0	transcript_id "s00001g00005.t1"; gene_id "s00001g00005";
seq000001	AUGUSTUS	CDS	24209	24242	1	+	1	transcript_id "s00001g00005.t1"; gene_id "s00001g00005";
seq000001	AUGUSTUS	CDS	24608	24757	1	+	0	transcript_id "s00001g00005.t1"; gene_id "s00001g00005";
seq000001	AUGUSTUS	CDS	24857	24997	1	+	0	transcript_id "s00001g00005.t1"; gene_id "s00001g00005";
seq000001	AUGUSTUS	CDS	25411	25482	1	+	0	transcript_id "s00001g00005.t1"; gene_id "s00001g00005";
seq000001	AUGUSTUS	stop_codon	25480	25482	.	+	0	transcript_id "s00001g00005.t1"; gene_id "s00001g00005";
seq000001	AUGUSTUS	gene	27179	30105	0.89	+	.	gene_id "s00001g00006";
seq000001	AUGUSTUS	transcript	27179	30105	0.89	+	.	transcript_id "s00001g00006.t1"; gene_id "s00001g00006";
seq000001	AUGUSTUS	start_codon	27179	27181	.	+	0	transcript_id "s00001g00006.t1"; gene_id "s00001g00006";
seq000001	AUGUSTUS	intron	27386	28082	1	+	.	transcript_id "s00001g00006.t1"; gene_id "s00001g00006";
seq000001	AUGUSTUS	intron	28462	28546	1	+	.	transcript_id "s00001g00006.t1"; gene_id "s00001g00006";
seq000001	AUGUSTUS	intron	28684	28774	1	+	.	transcript_id "s00001g00006.t1"; gene_id "s00001g00006";
seq000001	AUGUSTUS	intron	28868	28960	1	+	.	transcript_id "s00001g00006.t1"; gene_id "s00001g00006";
seq000001	AUGUSTUS	intron	29095	29198	1	+	.	transcript_id "s00001g00006.t1"; gene_id "s00001g00006";
seq000001	AUGUSTUS	intron	29275	29361	1	+	.	transcript_id "s00001g00006.t1"; gene_id "s00001g00006";
seq000001	AUGUSTUS	intron	29439	29540	1	+	.	transcript_id "s00001g00006.t1"; gene_id "s00001g00006";
seq000001	AUGUSTUS	intron	29725	29813	0.94	+	.	transcript_id "s00001g00006.t1"; gene_id "s00001g00006";
seq000001	AUGUSTUS	intron	29949	30042	1	+	.	transcript_id "s00001g00006.t1"; gene_id "s00001g00006";
seq000001	AUGUSTUS	CDS	27179	27385	0.93	+	0	transcript_id "s00001g00006.t1"; gene_id "s00001g00006";
seq000001	AUGUSTUS	CDS	28083	28461	1	+	0	transcript_id "s00001g00006.t1"; gene_id "s00001g00006";
seq000001	AUGUSTUS	CDS	28547	28683	1	+	2	transcript_id "s00001g00006.t1"; gene_id "s00001g00006";
seq000001	AUGUSTUS	CDS	28775	28867	1	+	0	transcript_id "s00001g00006.t1"; gene_id "s00001g00006";
seq000001	AUGUSTUS	CDS	28961	29094	1	+	0	transcript_id "s00001g00006.t1"; gene_id "s00001g00006";
seq000001	AUGUSTUS	CDS	29199	29274	1	+	1	transcript_id "s00001g00006.t1"; gene_id "s00001g00006";
seq000001	AUGUSTUS	CDS	29362	29438	1	+	0	transcript_id "s00001g00006.t1"; gene_id "s00001g00006";
seq000001	AUGUSTUS	CDS	29541	29724	1	+	1	transcript_id "s00001g00006.t1"; gene_id "s00001g00006";
seq000001	AUGUSTUS	CDS	29814	29948	0.94	+	0	transcript_id "s00001g00006.t1"; gene_id "s00001g00006";
seq000001	AUGUSTUS	CDS	30043	30105	1	+	0	transcript_id "s00001g00006.t1"; gene_id "s00001g00006";
seq000001	AUGUSTUS	stop_codon	30103	30105	.	+	0	transcript_id "s00001g00006.t1"; gene_id "s00001g00006";
seq000001	AUGUSTUS	gene	31102	33252	0.99	-	.	gene_id "s00001g00007";
seq000001	AUGUSTUS	transcript	31102	33252	0.99	-	.	transcript_id "s00001g00007.t1"; gene_id "s00001g00007";
seq000001	AUGUSTUS	stop_codon	31102	31104	.	-	0	transcript_id "s00001g00007.t1"; gene_id "s00001g00007";
seq000001	AUGUSTUS	CDS	31102	33252	0.99	-	0	transcript_id "s00001g00007.t1"; gene_id "s00001g00007";
seq000001	AUGUSTUS	start_codon	33250	33252	.	-	0	transcript_id "s00001g00007.t1"; gene_id "s00001g00007";
seq000001	AUGUSTUS	gene	33861	35577	0.51	+	.	gene_id "s00001g00008";
seq000001	AUGUSTUS	transcript	33861	35577	0.51	+	.	transcript_id "s00001g00008.t1"; gene_id "s00001g00008";
seq000001	AUGUSTUS	start_codon	33861	33863	.	+	0	transcript_id "s00001g00008.t1"; gene_id "s00001g00008";
seq000001	AUGUSTUS	intron	34058	35435	0.53	+	.	transcript_id "s00001g00008.t1"; gene_id "s00001g00008";
seq000001	AUGUSTUS	CDS	33861	34057	0.51	+	0	transcript_id "s00001g00008.t1"; gene_id "s00001g00008";
seq000001	AUGUSTUS	CDS	35436	35577	0.62	+	1	transcript_id "s00001g00008.t1"; gene_id "s00001g00008";
seq000001	AUGUSTUS	stop_codon	35575	35577	.	+	0	transcript_id "s00001g00008.t1"; gene_id "s00001g00008";
seq000001	AUGUSTUS	gene	35592	41260	0.53	+	.	gene_id "s00001g00009";
seq000001	AUGUSTUS	transcript	35592	41260	0.53	+	.	transcript_id "s00001g00009.t1"; gene_id "s00001g00009";
seq000001	AUGUSTUS	start_codon	35592	35594	.	+	0	transcript_id "s00001g00009.t1"; gene_id "s00001g00009";
seq000001	AUGUSTUS	intron	35922	39106	0.69	+	.	transcript_id "s00001g00009.t1"; gene_id "s00001g00009";
seq000001	AUGUSTUS	intron	39198	39310	1	+	.	transcript_id "s00001g00009.t1"; gene_id "s00001g00009";
seq000001	AUGUSTUS	intron	39556	39938	1	+	.	transcript_id "s00001g00009.t1"; gene_id "s00001g00009";
seq000001	AUGUSTUS	intron	40002	40091	1	+	.	transcript_id "s00001g00009.t1"; gene_id "s00001g00009";
seq000001	AUGUSTUS	intron	40161	40654	1	+	.	transcript_id "s00001g00009.t1"; gene_id "s00001g00009";
seq000001	AUGUSTUS	intron	40742	40949	1	+	.	transcript_id "s00001g00009.t1"; gene_id "s00001g00009";
seq000001	AUGUSTUS	intron	41018	41187	1	+	.	transcript_id "s00001g00009.t1"; gene_id "s00001g00009";
seq000001	AUGUSTUS	CDS	35592	35921	0.53	+	0	transcript_id "s00001g00009.t1"; gene_id "s00001g00009";
seq000001	AUGUSTUS	CDS	39107	39197	0.95	+	0	transcript_id "s00001g00009.t1"; gene_id "s00001g00009";
seq000001	AUGUSTUS	CDS	39311	39555	1	+	2	transcript_id "s00001g00009.t1"; gene_id "s00001g00009";
seq000001	AUGUSTUS	CDS	39939	40001	1	+	0	transcript_id "s00001g00009.t1"; gene_id "s00001g00009";
seq000001	AUGUSTUS	CDS	40092	40160	1	+	0	transcript_id "s00001g00009.t1"; gene_id "s00001g00009";
seq000001	AUGUSTUS	CDS	40655	40741	1	+	0	transcript_id "s00001g00009.t1"; gene_id "s00001g00009";
seq000001	AUGUSTUS	CDS	40950	41017	1	+	0	transcript_id "s00001g00009.t1"; gene_id "s00001g00009";
seq000001	AUGUSTUS	CDS	41188	41260	0.99	+	1	transcript_id "s00001g00009.t1"; gene_id "s00001g00009";
seq000001	AUGUSTUS	stop_codon	41258	41260	.	+	0	transcript_id "s00001g00009.t1"; gene_id "s00001g00009";
seq000001	AUGUSTUS	gene	51569	52331	0.28	-	.	gene_id "s00001g00010";
seq000001	AUGUSTUS	transcript	51569	52331	0.28	-	.	transcript_id "s00001g00010.t1"; gene_id "s00001g00010";
seq000001	AUGUSTUS	stop_codon	51569	51571	.	-	0	transcript_id "s00001g00010.t1"; gene_id "s00001g00010";
seq000001	AUGUSTUS	intron	51667	51715	0.95	-	.	transcript_id "s00001g00010.t1"; gene_id "s00001g00010";
seq000001	AUGUSTUS	intron	51828	51924	0.95	-	.	transcript_id "s00001g00010.t1"; gene_id "s00001g00010";
seq000001	AUGUSTUS	intron	52025	52227	0.31	-	.	transcript_id "s00001g00010.t1"; gene_id "s00001g00010";
seq000001	AUGUSTUS	CDS	51569	51666	0.95	-	2	transcript_id "s00001g00010.t1"; gene_id "s00001g00010";
seq000001	AUGUSTUS	CDS	51716	51827	0.94	-	0	transcript_id "s00001g00010.t1"; gene_id "s00001g00010";
seq000001	AUGUSTUS	CDS	51925	52024	0.6	-	1	transcript_id "s00001g00010.t1"; gene_id "s00001g00010";
seq000001	AUGUSTUS	CDS	52228	52331	0.32	-	0	transcript_id "s00001g00010.t1"; gene_id "s00001g00010";
seq000001	AUGUSTUS	start_codon	52329	52331	.	-	0	transcript_id "s00001g00010.t1"; gene_id "s00001g00010";
seq000001	AUGUSTUS	gene	54574	58831	0.98	+	.	gene_id "s00001g00011";
seq000001	AUGUSTUS	transcript	54574	58831	0.98	+	.	transcript_id "s00001g00011.t1"; gene_id "s00001g00011";
seq000001	AUGUSTUS	start_codon	54574	54576	.	+	0	transcript_id "s00001g00011.t1"; gene_id "s00001g00011";
seq000001	AUGUSTUS	intron	54580	56791	1	+	.	transcript_id "s00001g00011.t1"; gene_id "s00001g00011";
seq000001	AUGUSTUS	intron	56901	57055	1	+	.	transcript_id "s00001g00011.t1"; gene_id "s00001g00011";
seq000001	AUGUSTUS	intron	57290	57406	1	+	.	transcript_id "s00001g00011.t1"; gene_id "s00001g00011";
seq000001	AUGUSTUS	intron	57501	57607	1	+	.	transcript_id "s00001g00011.t1"; gene_id "s00001g00011";
seq000001	AUGUSTUS	intron	57823	57920	1	+	.	transcript_id "s00001g00011.t1"; gene_id "s00001g00011";
seq000001	AUGUSTUS	intron	58061	58177	1	+	.	transcript_id "s00001g00011.t1"; gene_id "s00001g00011";
seq000001	AUGUSTUS	CDS	54574	54579	0.98	+	0	transcript_id "s00001g00011.t1"; gene_id "s00001g00011";
seq000001	AUGUSTUS	CDS	56792	56900	1	+	0	transcript_id "s00001g00011.t1"; gene_id "s00001g00011";
seq000001	AUGUSTUS	CDS	57056	57289	1	+	2	transcript_id "s00001g00011.t1"; gene_id "s00001g00011";
seq000001	AUGUSTUS	CDS	57407	57500	1	+	2	transcript_id "s00001g00011.t1"; gene_id "s00001g00011";
seq000001	AUGUSTUS	CDS	57608	57822	1	+	1	transcript_id "s00001g00011.t1"; gene_id "s00001g00011";
seq000001	AUGUSTUS	CDS	57921	58060	1	+	2	transcript_id "s00001g00011.t1"; gene_id "s00001g00011";
seq000001	AUGUSTUS	CDS	58178	58831	1	+	0	transcript_id "s00001g00011.t1"; gene_id "s00001g00011";
seq000001	AUGUSTUS	stop_codon	58829	58831	.	+	0	transcript_id "s00001g00011.t1"; gene_id "s00001g00011";
seq000001	AUGUSTUS	gene	64178	67990	0.96	-	.	gene_id "s00001g00012";
seq000001	AUGUSTUS	transcript	64178	67990	0.96	-	.	transcript_id "s00001g00012.t1"; gene_id "s00001g00012";
seq000001	AUGUSTUS	stop_codon	64178	64180	.	-	0	transcript_id "s00001g00012.t1"; gene_id "s00001g00012";
seq000001	AUGUSTUS	intron	64217	64354	1	-	.	transcript_id "s00001g00012.t1"; gene_id "s00001g00012";
seq000001	AUGUSTUS	intron	64532	65396	1	-	.	transcript_id "s00001g00012.t1"; gene_id "s00001g00012";
seq000001	AUGUSTUS	intron	65487	65935	1	-	.	transcript_id "s00001g00012.t1"; gene_id "s00001g00012";
seq000001	AUGUSTUS	intron	66002	66290	1	-	.	transcript_id "s00001g00012.t1"; gene_id "s00001g00012";
seq000001	AUGUSTUS	intron	66389	66474	1	-	.	transcript_id "s00001g00012.t1"; gene_id "s00001g00012";
seq000001	AUGUSTUS	intron	66620	66695	1	-	.	transcript_id "s00001g00012.t1"; gene_id "s00001g00012";
seq000001	AUGUSTUS	intron	66905	67065	1	-	.	transcript_id "s00001g00012.t1"; gene_id "s00001g00012";
seq000001	AUGUSTUS	intron	67302	67415	1	-	.	transcript_id "s00001g00012.t1"; gene_id "s00001g00012";
seq000001	AUGUSTUS	CDS	64178	64216	1	-	0	transcript_id "s00001g00012.t1"; gene_id "s00001g00012";
seq000001	AUGUSTUS	CDS	64355	64531	1	-	0	transcript_id "s00001g00012.t1"; gene_id "s00001g00012";
seq000001	AUGUSTUS	CDS	65397	65486	1	-	0	transcript_id "s00001g00012.t1"; gene_id "s00001g00012";
seq000001	AUGUSTUS	CDS	65936	66001	1	-	0	transcript_id "s00001g00012.t1"; gene_id "s00001g00012";
seq000001	AUGUSTUS	CDS	66291	66388	1	-	2	transcript_id "s00001g00012.t1"; gene_id "s00001g00012";
seq000001	AUGUSTUS	CDS	66475	66619	1	-	0	transcript_id "s00001g00012.t1"; gene_id "s00001g00012";
seq000001	AUGUSTUS	CDS	66696	66904	1	-	2	transcript_id "s00001g00012.t1"; gene_id "s00001g00012";
seq000001	AUGUSTUS	CDS	67066	67301	1	-	1	transcript_id "s00001g00012.t1"; gene_id "s00001g00012";
seq000001	AUGUSTUS	CDS	67416	67990	0.96	-	0	transcript_id "s00001g00012.t1"; gene_id "s00001g00012";
seq000001	AUGUSTUS	start_codon	67988	67990	.	-	0	transcript_id "s00001g00012.t1"; gene_id "s00001g00012";
seq000001	AUGUSTUS	gene	71486	73384	0.99	+	.	gene_id "s00001g00013";
seq000001	AUGUSTUS	transcript	71486	73384	0.99	+	.	transcript_id "s00001g00013.t1"; gene_id "s00001g00013";
seq000001	AUGUSTUS	start_codon	71486	71488	.	+	0	transcript_id "s00001g00013.t1"; gene_id "s00001g00013";
seq000001	AUGUSTUS	CDS	71486	73384	0.99	+	0	transcript_id "s00001g00013.t1"; gene_id "s00001g00013";
seq000001	AUGUSTUS	stop_codon	73382	73384	.	+	0	transcript_id "s00001g00013.t1"; gene_id "s00001g00013";
seq000001	AUGUSTUS	gene	75817	77253	0.67	+	.	gene_id "s00001g00014";
seq000001	AUGUSTUS	transcript	75817	77253	0.67	+	.	transcript_id "s00001g00014.t1"; gene_id "s00001g00014";
seq000001	AUGUSTUS	start_codon	75817	75819	.	+	0	transcript_id "s00001g00014.t1"; gene_id "s00001g00014";
seq000001	AUGUSTUS	CDS	75817	77253	0.67	+	0	transcript_id "s00001g00014.t1"; gene_id "s00001g00014";
seq000001	AUGUSTUS	stop_codon	77251	77253	.	+	0	transcript_id "s00001g00014.t1"; gene_id "s00001g00014";
seq000001	AUGUSTUS	gene	78304	79566	0.84	-	.	gene_id "s00001g00015";
seq000001	AUGUSTUS	transcript	78304	79566	0.84	-	.	transcript_id "s00001g00015.t1"; gene_id "s00001g00015";
seq000001	AUGUSTUS	stop_codon	78304	78306	.	-	0	transcript_id "s00001g00015.t1"; gene_id "s00001g00015";
seq000001	AUGUSTUS	intron	78395	78569	1	-	.	transcript_id "s00001g00015.t1"; gene_id "s00001g00015";
seq000001	AUGUSTUS	intron	78637	78882	1	-	.	transcript_id "s00001g00015.t1"; gene_id "s00001g00015";
seq000001	AUGUSTUS	intron	78935	79410	1	-	.	transcript_id "s00001g00015.t1"; gene_id "s00001g00015";
seq000001	AUGUSTUS	CDS	78304	78394	1	-	1	transcript_id "s00001g00015.t1"; gene_id "s00001g00015";
seq000001	AUGUSTUS	CDS	78570	78636	1	-	2	transcript_id "s00001g00015.t1"; gene_id "s00001g00015";
seq000001	AUGUSTUS	CDS	78883	78934	1	-	0	transcript_id "s00001g00015.t1"; gene_id "s00001g00015";
seq000001	AUGUSTUS	CDS	79411	79566	0.84	-	0	transcript_id "s00001g00015.t1"; gene_id "s00001g00015";
seq000001	AUGUSTUS	start_codon	79564	79566	.	-	0	transcript_id "s00001g00015.t1"; gene_id "s00001g00015";
seq000001	AUGUSTUS	gene	83829	84071	0.71	+	.	gene_id "s00001g00016";
seq000001	AUGUSTUS	transcript	83829	84071	0.71	+	.	transcript_id "s00001g00016.t1"; gene_id "s00001g00016";
seq000001	AUGUSTUS	start_codon	83829	83831	.	+	0	transcript_id "s00001g00016.t1"; gene_id "s00001g00016";
seq000001	AUGUSTUS	CDS	83829	84071	0.71	+	0	transcript_id "s00001g00016.t1"; gene_id "s00001g00016";
seq000001	AUGUSTUS	stop_codon	84069	84071	.	+	0	transcript_id "s00001g00016.t1"; gene_id "s00001g00016";
seq000001	AUGUSTUS	gene	87320	88150	0.71	+	.	gene_id "s00001g00017";
seq000001	AUGUSTUS	transcript	87320	88150	0.71	+	.	transcript_id "s00001g00017.t1"; gene_id "s00001g00017";
seq000001	AUGUSTUS	start_codon	87320	87322	.	+	0	transcript_id "s00001g00017.t1"; gene_id "s00001g00017";
seq000001	AUGUSTUS	intron	87743	87824	1	+	.	transcript_id "s00001g00017.t1"; gene_id "s00001g00017";
seq000001	AUGUSTUS	intron	87960	88045	1	+	.	transcript_id "s00001g00017.t1"; gene_id "s00001g00017";
seq000001	AUGUSTUS	CDS	87320	87742	0.71	+	0	transcript_id "s00001g00017.t1"; gene_id "s00001g00017";
seq000001	AUGUSTUS	CDS	87825	87959	1	+	0	transcript_id "s00001g00017.t1"; gene_id "s00001g00017";
seq000001	AUGUSTUS	CDS	88046	88150	1	+	0	transcript_id "s00001g00017.t1"; gene_id "s00001g00017";
seq000001	AUGUSTUS	stop_codon	88148	88150	.	+	0	transcript_id "s00001g00017.t1"; gene_id "s00001g00017";
seq000001	AUGUSTUS	gene	92460	96700	0.3	+	.	gene_id "s00001g00018";
seq000001	AUGUSTUS	transcript	92460	96700	0.3	+	.	transcript_id "s00001g00018.t1"; gene_id "s00001g00018";
seq000001	AUGUSTUS	start_codon	92460	92462	.	+	0	transcript_id "s00001g00018.t1"; gene_id "s00001g00018";
seq000001	AUGUSTUS	intron	92556	92625	1	+	.	transcript_id "s00001g00018.t1"; gene_id "s00001g00018";
seq000001	AUGUSTUS	intron	92690	92807	1	+	.	transcript_id "s00001g00018.t1"; gene_id "s00001g00018";
seq000001	AUGUSTUS	intron	93098	93643	1	+	.	transcript_id "s00001g00018.t1"; gene_id "s00001g00018";
seq000001	AUGUSTUS	intron	93700	93874	1	+	.	transcript_id "s00001g00018.t1"; gene_id "s00001g00018";
seq000001	AUGUSTUS	intron	93993	94083	1	+	.	transcript_id "s00001g00018.t1"; gene_id "s00001g00018";
seq000001	AUGUSTUS	intron	94165	94500	1	+	.	transcript_id "s00001g00018.t1"; gene_id "s00001g00018";
seq000001	AUGUSTUS	intron	94581	94975	1	+	.	transcript_id "s00001g00018.t1"; gene_id "s00001g00018";
seq000001	AUGUSTUS	intron	95031	95107	1	+	.	transcript_id "s00001g00018.t1"; gene_id "s00001g00018";
seq000001	AUGUSTUS	intron	95178	95285	1	+	.	transcript_id "s00001g00018.t1"; gene_id "s00001g00018";
seq000001	AUGUSTUS	intron	95442	95636	0.9	+	.	transcript_id "s00001g00018.t1"; gene_id "s00001g00018";
seq000001	AUGUSTUS	intron	95645	95787	1	+	.	transcript_id "s00001g00018.t1"; gene_id "s00001g00018";
seq000001	AUGUSTUS	intron	95863	95962	0.92	+	.	transcript_id "s00001g00018.t1"; gene_id "s00001g00018";
seq000001	AUGUSTUS	intron	96119	96535	0.32	+	.	transcript_id "s00001g00018.t1"; gene_id "s00001g00018";
seq000001	AUGUSTUS	CDS	92460	92555	1	+	0	transcript_id "s00001g00018.t1"; gene_id "s00001g00018";
seq000001	AUGUSTUS	CDS	92626	92689	1	+	0	transcript_id "s00001g00018.t1"; gene_id "s00001g00018";
seq000001	AUGUSTUS	CDS	92808	93097	1	+	2	transcript_id "s00001g00018.t1"; gene_id "s00001g00018";
seq000001	AUGUSTUS	CDS	93644	93699	1	+	0	transcript_id "s00001g00018.t1"; gene_id "s00001g00018";
seq000001	AUGUSTUS	CDS	93875	93992	1	+	1	transcript_id "s00001g00018.t1"; gene_id "s00001g00018";
seq000001	AUGUSTUS	CDS	94084	94164	1	+	0	transcript_id "s00001g00018.t1"; gene_id "s00001g00018";
seq000001	AUGUSTUS	CDS	94501	94580	1	+	0	transcript_id "s00001g00018.t1"; gene_id "s00001g00018";
seq000001	AUGUSTUS	CDS	94976	95030	1	+	1	transcript_id "s00001g00018.t1"; gene_id "s00001g00018";
seq000001	AUGUSTUS	CDS	95108	95177	1	+	0	transcript_id "s00001g00018.t1"; gene_id "s00001g00018";
seq000001	AUGUSTUS	CDS	95286	95441	0.97	+	2	transcript_id "s00001g00018.t1"; gene_id "s00001g00018";
seq000001	AUGUSTUS	CDS	95637	95644	0.93	+	2	transcript_id "s00001g00018.t1"; gene_id "s00001g00018";
seq000001	AUGUSTUS	CDS	95788	95862	1	+	0	transcript_id "s00001g00018.t1"; gene_id "s00001g00018";
seq000001	AUGUSTUS	CDS	95963	96118	0.33	+	0	transcript_id "s00001g00018.t1"; gene_id "s00001g00018";
seq000001	AUGUSTUS	CDS	96536	96700	0.39	+	0	transcript_id "s00001g00018.t1"; gene_id "s00001g00018";
seq000001	AUGUSTUS	stop_codon	96698	96700	.	+	0	transcript_id "s00001g00018.t1"; gene_id "s00001g00018";
seq000001	AUGUSTUS	gene	99514	99726	0.85	+	.	gene_id "s00001g00019";
seq000001	AUGUSTUS	transcript	99514	99726	0.85	+	.	transcript_id "s00001g00019.t1"; gene_id "s00001g00019";
seq000001	AUGUSTUS	start_codon	99514	99516	.	+	0	transcript_id "s00001g00019.t1"; gene_id "s00001g00019";
seq000001	AUGUSTUS	CDS	99514	99726	0.85	+	0	transcript_id "s00001g00019.t1"; gene_id "s00001g00019";
seq000001	AUGUSTUS	stop_codon	99724	99726	.	+	0	transcript_id "s00001g00019.t1"; gene_id "s00001g00019";
seq000001	AUGUSTUS	gene	108931	110247	1	+	.	gene_id "s00001g00020";
seq000001	AUGUSTUS	transcript	108931	110247	1	+	.	transcript_id "s00001g00020.t1"; gene_id "s00001g00020";
seq000001	AUGUSTUS	start_codon	108931	108933	.	+	0	transcript_id "s00001g00020.t1"; gene_id "s00001g00020";
seq000001	AUGUSTUS	intron	109033	109131	1	+	.	transcript_id "s00001g00020.t1"; gene_id "s00001g00020";
seq000001	AUGUSTUS	intron	109359	109640	1	+	.	transcript_id "s00001g00020.t1"; gene_id "s00001g00020";
seq000001	AUGUSTUS	CDS	108931	109032	1	+	0	transcript_id "s00001g00020.t1"; gene_id "s00001g00020";
seq000001	AUGUSTUS	CDS	109132	109358	1	+	0	transcript_id "s00001g00020.t1"; gene_id "s00001g00020";
seq000001	AUGUSTUS	CDS	109641	110247	1	+	1	transcript_id "s00001g00020.t1"; gene_id "s00001g00020";
seq000001	AUGUSTUS	stop_codon	110245	110247	.	+	0	transcript_id "s00001g00020.t1"; gene_id "s00001g00020";
seq000001	AUGUSTUS	gene	111706	116977	0.52	-	.	gene_id "s00001g00021";
seq000001	AUGUSTUS	transcript	111706	116977	0.52	-	.	transcript_id "s00001g00021.t1"; gene_id "s00001g00021";
seq000001	AUGUSTUS	stop_codon	111706	111708	.	-	0	transcript_id "s00001g00021.t1"; gene_id "s00001g00021";
seq000001	AUGUSTUS	intron	111910	112280	1	-	.	transcript_id "s00001g00021.t1"; gene_id "s00001g00021";
seq000001	AUGUSTUS	intron	112383	112628	1	-	.	transcript_id "s00001g00021.t1"; gene_id "s00001g00021";
seq000001	AUGUSTUS	intron	112704	112965	1	-	.	transcript_id "s00001g00021.t1"; gene_id "s00001g00021";
seq000001	AUGUSTUS	intron	113191	113275	1	-	.	transcript_id "s00001g00021.t1"; gene_id "s00001g00021";
seq000001	AUGUSTUS	intron	113418	113524	1	-	.	transcript_id "s00001g00021.t1"; gene_id "s00001g00021";
seq000001	AUGUSTUS	intron	113647	114342	1	-	.	transcript_id "s00001g00021.t1"; gene_id "s00001g00021";
seq000001	AUGUSTUS	intron	114967	115056	0.93	-	.	transcript_id "s00001g00021.t1"; gene_id "s00001g00021";
seq000001	AUGUSTUS	intron	116311	116689	1	-	.	transcript_id "s00001g00021.t1"; gene_id "s00001g00021";
seq000001	AUGUSTUS	CDS	111706	111909	1	-	0	transcript_id "s00001g00021.t1"; gene_id "s00001g00021";
seq000001	AUGUSTUS	CDS	112281	112382	1	-	0	transcript_id "s00001g00021.t1"; gene_id "s00001g00021";
seq000001	AUGUSTUS	CDS	112629	112703	1	-	0	transcript_id "s00001g00021.t1"; gene_id "s00001g00021";
seq000001	AUGUSTUS	CDS	112966	113190	1	-	0	transcript_id "s00001g00021.t1"; gene_id "s00001g00021";
seq000001	AUGUSTUS	CDS	113276	113417	1	-	1	transcript_id "s00001g00021.t1"; gene_id "s00001g00021";
seq000001	AUGUSTUS	CDS	113525	113646	1	-	0	transcript_id "s00001g00021.t1"; gene_id "s00001g00021";
seq000001	AUGUSTUS	CDS	114343	114966	0.64	-	0	transcript_id "s00001g00021.t1"; gene_id "s00001g00021";
seq000001	AUGUSTUS	CDS	115057	116310	0.83	-	0	transcript_id "s00001g00021.t1"; gene_id "s00001g00021";
seq000001	AUGUSTUS	CDS	116690	116977	0.96	-	0	transcript_id "s00001g00021.t1"; gene_id "s00001g00021";
seq000001	AUGUSTUS	start_codon	116975	116977	.	-	0	transcript_id "s00001g00021.t1"; gene_id "s00001g00021";
seq000001	AUGUSTUS	gene	117697	126252	0.2	-	.	gene_id "s00001g00022";
seq000001	AUGUSTUS	transcript	117697	126252	0.2	-	.	transcript_id "s00001g00022.t1"; gene_id "s00001g00022";
seq000001	AUGUSTUS	stop_codon	117697	117699	.	-	0	transcript_id "s00001g00022.t1"; gene_id "s00001g00022";
seq000001	AUGUSTUS	intron	117775	117914	1	-	.	transcript_id "s00001g00022.t1"; gene_id "s00001g00022";
seq000001	AUGUSTUS	intron	118006	118280	1	-	.	transcript_id "s00001g00022.t1"; gene_id "s00001g00022";
seq000001	AUGUSTUS	intron	118367	118450	1	-	.	transcript_id "s00001g00022.t1"; gene_id "s00001g00022";
seq000001	AUGUSTUS	intron	118496	118585	1	-	.	transcript_id "s00001g00022.t1"; gene_id "s00001g00022";
seq000001	AUGUSTUS	intron	119006	119092	1	-	.	transcript_id "s00001g00022.t1"; gene_id "s00001g00022";
seq000001	AUGUSTUS	intron	119384	119952	1	-	.	transcript_id "s00001g00022.t1"; gene_id "s00001g00022";
seq000001	AUGUSTUS	intron	120121	120204	1	-	.	transcript_id "s00001g00022.t1"; gene_id "s00001g00022";
seq000001	AUGUSTUS	intron	120567	120753	1	-	.	transcript_id "s00001g00022.t1"; gene_id "s00001g00022";
seq000001	AUGUSTUS	intron	120897	121083	1	-	.	transcript_id "s00001g00022.t1"; gene_id "s00001g00022";
seq000001	AUGUSTUS	intron	121586	121724	1	-	.	transcript_id "s00001g00022.t1"; gene_id "s00001g00022";
seq000001	AUGUSTUS	intron	121809	122571	1	-	.	transcript_id "s00001g00022.t1"; gene_id "s00001g00022";
seq000001	AUGUSTUS	intron	122680	122759	1	-	.	transcript_id "s00001g00022.t1"; gene_id "s00001g00022";
seq000001	AUGUSTUS	intron	122810	122923	0.44	-	.	transcript_id "s00001g00022.t1"; gene_id "s00001g00022";
seq000001	AUGUSTUS	intron	123010	123546	1	-	.	transcript_id "s00001g00022.t1"; gene_id "s00001g00022";
seq000001	AUGUSTUS	intron	123655	123808	1	-	.	transcript_id "s00001g00022.t1"; gene_id "s00001g00022";
seq000001	AUGUSTUS	intron	123931	124141	1	-	.	transcript_id "s00001g00022.t1"; gene_id "s00001g00022";
seq000001	AUGUSTUS	intron	124185	124277	1	-	.	transcript_id "s00001g00022.t1"; gene_id "s00001g00022";
seq000001	AUGUSTUS	intron	124577	126173	0.6	-	.	transcript_id "s00001g00022.t1"; gene_id "s00001g00022";
seq000001	AUGUSTUS	CDS	117697	117774	0.88	-	0	transcript_id "s00001g00022.t1"; gene_id "s00001g00022";
seq000001	AUGUSTUS	CDS	117915	118005	1	-	1	transcript_id "s00001g00022.t1"; gene_id "s00001g00022";
seq000001	AUGUSTUS	CDS	118281	118366	1	-	0	transcript_id "s00001g00022.t1"; gene_id "s00001g00022";
seq000001	AUGUSTUS	CDS	118451	118495	1	-	0	transcript_id "s00001g00022.t1"; gene_id "s00001g00022";
seq000001	AUGUSTUS	CDS	118586	119005	1	-	0	transcript_id "s00001g00022.t1"; gene_id "s00001g00022";
seq000001	AUGUSTUS	CDS	119093	119383	0.99	-	0	transcript_id "s00001g00022.t1"; gene_id "s00001g00022";
seq000001	AUGUSTUS	CDS	119953	120120	1	-	0	transcript_id "s00001g00022.t1"; gene_id "s00001g00022";
seq000001	AUGUSTUS	CDS	120205	120566	1	-	2	transcript_id "s00001g00022.t1"; gene_id "s00001g00022";
seq000001	AUGUSTUS	CDS	120754	120896	1	-	1	transcript_id "s00001g00022.t1"; gene_id "s00001g00022";
seq000001	AUGUSTUS	CDS	121084	121585	1	-	2	transcript_id "s00001g00022.t1"; gene_id "s00001g00022";
seq000001	AUGUSTUS	CDS	121725	121808	1	-	2	transcript_id "s00001g00022.t1"; gene_id "s00001g00022";
seq000001	AUGUSTUS	CDS	122572	122679	1	-	2	transcript_id "s00001g00022.t1"; gene_id "s00001g00022";
seq000001	AUGUSTUS	CDS	122760	122809	0.78	-	1	transcript_id "s00001g00022.t1"; gene_id "s00001g00022";
seq000001	AUGUSTUS	CDS	122924	123009	0.45	-	0	transcript_id "s00001g00022.t1"; gene_id "s00001g00022";
seq000001	AUGUSTUS	CDS	123547	123654	1	-	0	transcript_id "s00001g00022.t1"; gene_id "s00001g00022";
seq000001	AUGUSTUS	CDS	123809	123930	1	-	2	transcript_id "s00001g00022.t1"; gene_id "s00001g00022";
seq000001	AUGUSTUS	CDS	124142	124184	1	-	0	transcript_id "s00001g00022.t1"; gene_id "s00001g00022";
seq000001	AUGUSTUS	CDS	124278	124576	0.97	-	2	transcript_id "s00001g00022.t1"; gene_id "s00001g00022";
seq000001	AUGUSTUS	CDS	126174	126252	0.46	-	0	transcript_id "s00001g00022.t1"; gene_id "s00001g00022";
seq000001	AUGUSTUS	start_codon	126250	126252	.	-	0	transcript_id "s00001g00022.t1"; gene_id "s00001g00022";
seq000001	AUGUSTUS	gene	131303	135016	0.46	-	.	gene_id "s00001g00023";
seq000001	AUGUSTUS	transcript	131303	135016	0.46	-	.	transcript_id "s00001g00023.t1"; gene_id "s00001g00023";
seq000001	AUGUSTUS	stop_codon	131303	131305	.	-	0	transcript_id "s00001g00023.t1"; gene_id "s00001g00023";
seq000001	AUGUSTUS	intron	131324	131624	1	-	.	transcript_id "s00001g00023.t1"; gene_id "s00001g00023";
seq000001	AUGUSTUS	intron	131754	131860	1	-	.	transcript_id "s00001g00023.t1"; gene_id "s00001g00023";
seq000001	AUGUSTUS	intron	131981	132183	1	-	.	transcript_id "s00001g00023.t1"; gene_id "s00001g00023";
seq000001	AUGUSTUS	intron	132421	132522	1	-	.	transcript_id "s00001g00023.t1"; gene_id "s00001g00023";
seq000001	AUGUSTUS	intron	132796	133011	1	-	.	transcript_id "s00001g00023.t1"; gene_id "s00001g00023";
seq000001	AUGUSTUS	intron	133068	133341	1	-	.	transcript_id "s00001g00023.t1"; gene_id "s00001g00023";
seq000001	AUGUSTUS	CDS	131303	131323	1	-	0	transcript_id "s00001g00023.t1"; gene_id "s00001g00023";
seq000001	AUGUSTUS	CDS	131625	131753	1	-	0	transcript_id "s00001g00023.t1"; gene_id "s00001g00023";
seq000001	AUGUSTUS	CDS	131861	131980	1	-	0	transcript_id "s00001g00023.t1"; gene_id "s00001g00023";
seq000001	AUGUSTUS	CDS	132184	132420	1	-	0	transcript_id "s00001g00023.t1"; gene_id "s00001g00023";
seq000001	AUGUSTUS	CDS	132523	132795	0.99	-	0	transcript_id "s00001g00023.t1"; gene_id "s00001g00023";
seq000001	AUGUSTUS	CDS	133012	133067	1	-	2	transcript_id "s00001g00023.t1"; gene_id "s00001g00023";
seq000001	AUGUSTUS	CDS	133342	135016	0.47	-	0	transcript_id "s00001g00023.t1"; gene_id "s00001g00023";
seq000001	AUGUSTUS	start_codon	135014	135016	.	-	0	transcript_id "s00001g00023.t1"; gene_id "s00001g00023";
seq000001	AUGUSTUS	gene	136191	142780	3.57	-	.	gene_id "s00001g00024";
seq000001	AUGUSTUS	transcript	136191	142780	0.56	-	.	transcript_id "s00001g00024.t1"; gene_id "s00001g00024";
seq000001	AUGUSTUS	stop_codon	136191	136193	.	-	0	transcript_id "s00001g00024.t1"; gene_id "s00001g00024";
seq000001	AUGUSTUS	intron	136650	136943	1	-	.	transcript_id "s00001g00024.t1"; gene_id "s00001g00024";
seq000001	AUGUSTUS	intron	137046	137132	1	-	.	transcript_id "s00001g00024.t1"; gene_id "s00001g00024";
seq000001	AUGUSTUS	intron	137181	137290	1	-	.	transcript_id "s00001g00024.t1"; gene_id "s00001g00024";
seq000001	AUGUSTUS	intron	137429	138230	1	-	.	transcript_id "s00001g00024.t1"; gene_id "s00001g00024";
seq000001	AUGUSTUS	intron	138357	138671	1	-	.	transcript_id "s00001g00024.t1"; gene_id "s00001g00024";
seq000001	AUGUSTUS	intron	138756	138881	1	-	.	transcript_id "s00001g00024.t1"; gene_id "s00001g00024";
seq000001	AUGUSTUS	intron	138992	139072	1	-	.	transcript_id "s00001g00024.t1"; gene_id "s00001g00024";
seq000001	AUGUSTUS	intron	139173	139592	1	-	.	transcript_id "s00001g00024.t1"; gene_id "s00001g00024";
seq000001	AUGUSTUS	intron	139853	140068	1	-	.	transcript_id "s00001g00024.t1"; gene_id "s00001g00024";
seq000001	AUGUSTUS	intron	140182	140728	1	-	.	transcript_id "s00001g00024.t1"; gene_id "s00001g00024";
seq000001	AUGUSTUS	intron	140806	140928	1	-	.	transcript_id "s00001g00024.t1"; gene_id "s00001g00024";
seq000001	AUGUSTUS	intron	141022	141147	1	-	.	transcript_id "s00001g00024.t1"; gene_id "s00001g00024";
seq000001	AUGUSTUS	intron	141238	141777	1	-	.	transcript_id "s00001g00024.t1"; gene_id "s00001g00024";
seq000001	AUGUSTUS	intron	142132	142714	0.56	-	.	transcript_id "s00001g00024.t1"; gene_id "s00001g00024";
seq000001	AUGUSTUS	CDS	136191	136649	1	-	0	transcript_id "s00001g00024.t1"; gene_id "s00001g00024";
seq000001	AUGUSTUS	CDS	136944	137045	1	-	0	transcript_id "s00001g00024.t1"; gene_id "s00001g00024";
seq000001	AUGUSTUS	CDS	137133	137180	1	-	0	transcript_id "s00001g00024.t1"; gene_id "s00001g00024";
seq000001	AUGUSTUS	CDS	137291	137428	1	-	0	transcript_id "s00001g00024.t1"; gene_id "s00001g00024";
seq000001	AUGUSTUS	CDS	138231	138356	1	-	0	transcript_id "s00001g00024.t1"; gene_id "s00001g00024";
seq000001	AUGUSTUS	CDS	138672	138755	1	-	0	transcript_id "s00001g00024.t1"; gene_id "s00001g00024";
seq000001	AUGUSTUS	CDS	138882	138991	1	-	2	transcript_id "s00001g00024.t1"; gene_id "s00001g00024";
seq000001	AUGUSTUS	CDS	139073	139172	1	-	0	transcript_id "s00001g00024.t1"; gene_id "s00001g00024";
seq000001	AUGUSTUS	CDS	139593	139852	1	-	2	transcript_id "s00001g00024.t1"; gene_id "s00001g00024";
seq000001	AUGUSTUS	CDS	140069	140181	1	-	1	transcript_id "s00001g00024.t1"; gene_id "s00001g00024";
seq000001	AUGUSTUS	CDS	140729	140805	1	-	0	transcript_id "s00001g00024.t1"; gene_id "s00001g00024";
seq000001	AUGUSTUS	CDS	140929	141021	1	-	0	transcript_id "s00001g00024.t1"; gene_id "s00001g00024";
seq000001	AUGUSTUS	CDS	141148	141237	1	-	0	transcript_id "s00001g00024.t1"; gene_id "s00001g00024";
seq000001	AUGUSTUS	CDS	141778	142131	0.86	-	0	transcript_id "s00001g00024.t1"; gene_id "s00001g00024";
seq000001	AUGUSTUS	CDS	142715	142780	0.56	-	0	transcript_id "s00001g00024.t1"; gene_id "s00001g00024";
seq000001	AUGUSTUS	start_codon	142778	142780	.	-	0	transcript_id "s00001g00024.t1"; gene_id "s00001g00024";
seq000001	AUGUSTUS	transcript	136191	142780	0.56	-	.	transcript_id "s00001g00024.t2"; gene_id "s00001g00024";
seq000001	AUGUSTUS	stop_codon	136191	136193	.	-	0	transcript_id "s00001g00024.t2"; gene_id "s00001g00024";
seq000001	AUGUSTUS	intron	136650	136943	1	-	.	transcript_id "s00001g00024.t2"; gene_id "s00001g00024";
seq000001	AUGUSTUS	intron	137046	137132	1	-	.	transcript_id "s00001g00024.t2"; gene_id "s00001g00024";
seq000001	AUGUSTUS	intron	137181	137290	1	-	.	transcript_id "s00001g00024.t2"; gene_id "s00001g00024";
seq000001	AUGUSTUS	intron	137429	138230	1	-	.	transcript_id "s00001g00024.t2"; gene_id "s00001g00024";
seq000001	AUGUSTUS	intron	138357	138671	1	-	.	transcript_id "s00001g00024.t2"; gene_id "s00001g00024";
seq000001	AUGUSTUS	intron	138759	138881	1	-	.	transcript_id "s00001g00024.t2"; gene_id "s00001g00024";
seq000001	AUGUSTUS	intron	138992	139072	1	-	.	transcript_id "s00001g00024.t2"; gene_id "s00001g00024";
seq000001	AUGUSTUS	intron	139173	139592	1	-	.	transcript_id "s00001g00024.t2"; gene_id "s00001g00024";
seq000001	AUGUSTUS	intron	139850	140068	1	-	.	transcript_id "s00001g00024.t2"; gene_id "s00001g00024";
seq000001	AUGUSTUS	intron	140182	140728	1	-	.	transcript_id "s00001g00024.t2"; gene_id "s00001g00024";
seq000001	AUGUSTUS	intron	140806	140928	1	-	.	transcript_id "s00001g00024.t2"; gene_id "s00001g00024";
seq000001	AUGUSTUS	intron	141022	141147	1	-	.	transcript_id "s00001g00024.t2"; gene_id "s00001g00024";
seq000001	AUGUSTUS	intron	141238	141777	1	-	.	transcript_id "s00001g00024.t2"; gene_id "s00001g00024";
seq000001	AUGUSTUS	intron	142132	142714	0.56	-	.	transcript_id "s00001g00024.t2"; gene_id "s00001g00024";
seq000001	AUGUSTUS	CDS	136191	136649	1	-	0	transcript_id "s00001g00024.t2"; gene_id "s00001g00024";
seq000001	AUGUSTUS	CDS	136944	137045	1	-	0	transcript_id "s00001g00024.t2"; gene_id "s00001g00024";
seq000001	AUGUSTUS	CDS	137133	137180	1	-	0	transcript_id "s00001g00024.t2"; gene_id "s00001g00024";
seq000001	AUGUSTUS	CDS	137291	137428	1	-	0	transcript_id "s00001g00024.t2"; gene_id "s00001g00024";
seq000001	AUGUSTUS	CDS	138231	138356	1	-	0	transcript_id "s00001g00024.t2"; gene_id "s00001g00024";
seq000001	AUGUSTUS	CDS	138672	138758	1	-	0	transcript_id "s00001g00024.t2"; gene_id "s00001g00024";
seq000001	AUGUSTUS	CDS	138882	138991	1	-	2	transcript_id "s00001g00024.t2"; gene_id "s00001g00024";
seq000001	AUGUSTUS	CDS	139073	139172	1	-	0	transcript_id "s00001g00024.t2"; gene_id "s00001g00024";
seq000001	AUGUSTUS	CDS	139593	139849	1	-	2	transcript_id "s00001g00024.t2"; gene_id "s00001g00024";
seq000001	AUGUSTUS	CDS	140069	140181	1	-	1	transcript_id "s00001g00024.t2"; gene_id "s00001g00024";
seq000001	AUGUSTUS	CDS	140729	140805	1	-	0	transcript_id "s00001g00024.t2"; gene_id "s00001g00024";
seq000001	AUGUSTUS	CDS	140929	141021	1	-	0	transcript_id "s00001g00024.t2"; gene_id "s00001g00024";
seq000001	AUGUSTUS	CDS	141148	141237	1	-	0	transcript_id "s00001g00024.t2"; gene_id "s00001g00024";
seq000001	AUGUSTUS	CDS	141778	142131	0.9	-	0	transcript_id "s00001g00024.t2"; gene_id "s00001g00024";
seq000001	AUGUSTUS	CDS	142715	142780	0.56	-	0	transcript_id "s00001g00024.t2"; gene_id "s00001g00024";
seq000001	AUGUSTUS	start_codon	142778	142780	.	-	0	transcript_id "s00001g00024.t2"; gene_id "s00001g00024";
seq000001	AUGUSTUS	transcript	136191	142780	0.52	-	.	transcript_id "s00001g00024.t3"; gene_id "s00001g00024";
seq000001	AUGUSTUS	stop_codon	136191	136193	.	-	0	transcript_id "s00001g00024.t3"; gene_id "s00001g00024";
seq000001	AUGUSTUS	intron	136650	136943	1	-	.	transcript_id "s00001g00024.t3"; gene_id "s00001g00024";
seq000001	AUGUSTUS	intron	137046	137132	1	-	.	transcript_id "s00001g00024.t3"; gene_id "s00001g00024";
seq000001	AUGUSTUS	intron	137181	137290	1	-	.	transcript_id "s00001g00024.t3"; gene_id "s00001g00024";
seq000001	AUGUSTUS	intron	137429	138230	1	-	.	transcript_id "s00001g00024.t3"; gene_id "s00001g00024";
seq000001	AUGUSTUS	intron	138357	138671	1	-	.	transcript_id "s00001g00024.t3"; gene_id "s00001g00024";
seq000001	AUGUSTUS	intron	138759	138881	1	-	.	transcript_id "s00001g00024.t3"; gene_id "s00001g00024";
seq000001	AUGUSTUS	intron	138992	139072	1	-	.	transcript_id "s00001g00024.t3"; gene_id "s00001g00024";
seq000001	AUGUSTUS	intron	139173	139592	1	-	.	transcript_id "s00001g00024.t3"; gene_id "s00001g00024";
seq000001	AUGUSTUS	intron	139883	140068	0.95	-	.	transcript_id "s00001g00024.t3"; gene_id "s00001g00024";
seq000001	AUGUSTUS	intron	140182	140728	1	-	.	transcript_id "s00001g00024.t3"; gene_id "s00001g00024";
seq000001	AUGUSTUS	intron	140806	140928	1	-	.	transcript_id "s00001g00024.t3"; gene_id "s00001g00024";
seq000001	AUGUSTUS	intron	141022	141147	1	-	.	transcript_id "s00001g00024.t3"; gene_id "s00001g00024";
seq000001	AUGUSTUS	intron	141238	141777	1	-	.	transcript_id "s00001g00024.t3"; gene_id "s00001g00024";
seq000001	AUGUSTUS	intron	142132	142714	0.57	-	.	transcript_id "s00001g00024.t3"; gene_id "s00001g00024";
seq000001	AUGUSTUS	CDS	136191	136649	1	-	0	transcript_id "s00001g00024.t3"; gene_id "s00001g00024";
seq000001	AUGUSTUS	CDS	136944	137045	1	-	0	transcript_id "s00001g00024.t3"; gene_id "s00001g00024";
seq000001	AUGUSTUS	CDS	137133	137180	1	-	0	transcript_id "s00001g00024.t3"; gene_id "s00001g00024";
seq000001	AUGUSTUS	CDS	137291	137428	1	-	0	transcript_id "s00001g00024.t3"; gene_id "s00001g00024";
seq000001	AUGUSTUS	CDS	138231	138356	1	-	0	transcript_id "s00001g00024.t3"; gene_id "s00001g00024";
seq000001	AUGUSTUS	CDS	138672	138758	1	-	0	transcript_id "s00001g00024.t3"; gene_id "s00001g00024";
seq000001	AUGUSTUS	CDS	138882	138991	1	-	2	transcript_id "s00001g00024.t3"; gene_id "s00001g00024";
seq000001	AUGUSTUS	CDS	139073	139172	1	-	0	transcript_id "s00001g00024.t3"; gene_id "s00001g00024";
seq000001	AUGUSTUS	CDS	139593	139882	0.93	-	2	transcript_id "s00001g00024.t3"; gene_id "s00001g00024";
seq000001	AUGUSTUS	CDS	140069	140181	0.98	-	1	transcript_id "s00001g00024.t3"; gene_id "s00001g00024";
seq000001	AUGUSTUS	CDS	140729	140805	1	-	0	transcript_id "s00001g00024.t3"; gene_id "s00001g00024";
seq000001	AUGUSTUS	CDS	140929	141021	1	-	0	transcript_id "s00001g00024.t3"; gene_id "s00001g00024";
seq000001	AUGUSTUS	CDS	141148	141237	1	-	0	transcript_id "s00001g00024.t3"; gene_id "s00001g00024";
seq000001	AUGUSTUS	CDS	141778	142131	0.89	-	0	transcript_id "s00001g00024.t3"; gene_id "s00001g00024";
seq000001	AUGUSTUS	CDS	142715	142780	0.57	-	0	transcript_id "s00001g00024.t3"; gene_id "s00001g00024";
seq000001	AUGUSTUS	start_codon	142778	142780	.	-	0	transcript_id "s00001g00024.t3"; gene_id "s00001g00024";
seq000001	AUGUSTUS	transcript	136191	142780	0.63	-	.	transcript_id "s00001g00024.t4"; gene_id "s00001g00024";
seq000001	AUGUSTUS	stop_codon	136191	136193	.	-	0	transcript_id "s00001g00024.t4"; gene_id "s00001g00024";
seq000001	AUGUSTUS	intron	136650	136943	1	-	.	transcript_id "s00001g00024.t4"; gene_id "s00001g00024";
seq000001	AUGUSTUS	intron	137046	137132	1	-	.	transcript_id "s00001g00024.t4"; gene_id "s00001g00024";
seq000001	AUGUSTUS	intron	137181	137290	1	-	.	transcript_id "s00001g00024.t4"; gene_id "s00001g00024";
seq000001	AUGUSTUS	intron	137429	138230	1	-	.	transcript_id "s00001g00024.t4"; gene_id "s00001g00024";
seq000001	AUGUSTUS	intron	138357	138671	1	-	.	transcript_id "s00001g00024.t4"; gene_id "s00001g00024";
seq000001	AUGUSTUS	intron	138759	138881	1	-	.	transcript_id "s00001g00024.t4"; gene_id "s00001g00024";
seq000001	AUGUSTUS	intron	138992	139072	1	-	.	transcript_id "s00001g00024.t4"; gene_id "s00001g00024";
seq000001	AUGUSTUS	intron	139173	139592	1	-	.	transcript_id "s00001g00024.t4"; gene_id "s00001g00024";
seq000001	AUGUSTUS	intron	139853	140068	1	-	.	transcript_id "s00001g00024.t4"; gene_id "s00001g00024";
seq000001	AUGUSTUS	intron	140182	140728	1	-	.	transcript_id "s00001g00024.t4"; gene_id "s00001g00024";
seq000001	AUGUSTUS	intron	140806	140928	1	-	.	transcript_id "s00001g00024.t4"; gene_id "s00001g00024";
seq000001	AUGUSTUS	intron	141022	141147	1	-	.	transcript_id "s00001g00024.t4"; gene_id "s00001g00024";
seq000001	AUGUSTUS	intron	141238	141777	1	-	.	transcript_id "s00001g00024.t4"; gene_id "s00001g00024";
seq000001	AUGUSTUS	intron	142132	142714	0.64	-	.	transcript_id "s00001g00024.t4"; gene_id "s00001g00024";
seq000001	AUGUSTUS	CDS	136191	136649	1	-	0	transcript_id "s00001g00024.t4"; gene_id "s00001g00024";
seq000001	AUGUSTUS	CDS	136944	137045	1	-	0	transcript_id "s00001g00024.t4"; gene_id "s00001g00024";
seq000001	AUGUSTUS	CDS	137133	137180	1	-	0	transcript_id "s00001g00024.t4"; gene_id "s00001g00024";
seq000001	AUGUSTUS	CDS	137291	137428	1	-	0	transcript_id "s00001g00024.t4"; gene_id "s00001g00024";
seq000001	AUGUSTUS	CDS	138231	138356	1	-	0	transcript_id "s00001g00024.t4"; gene_id "s00001g00024";
seq000001	AUGUSTUS	CDS	138672	138758	1	-	0	transcript_id "s00001g00024.t4"; gene_id "s00001g00024";
seq000001	AUGUSTUS	CDS	138882	138991	1	-	2	transcript_id "s00001g00024.t4"; gene_id "s00001g00024";
seq000001	AUGUSTUS	CDS	139073	139172	1	-	0	transcript_id "s00001g00024.t4"; gene_id "s00001g00024";
seq000001	AUGUSTUS	CDS	139593	139852	0.99	-	2	transcript_id "s00001g00024.t4"; gene_id "s00001g00024";
seq000001	AUGUSTUS	CDS	140069	140181	1	-	1	transcript_id "s00001g00024.t4"; gene_id "s00001g00024";
seq000001	AUGUSTUS	CDS	140729	140805	1	-	0	transcript_id "s00001g00024.t4"; gene_id "s00001g00024";
seq000001	AUGUSTUS	CDS	140929	141021	1	-	0	transcript_id "s00001g00024.t4"; gene_id "s00001g00024";
seq000001	AUGUSTUS	CDS	141148	141237	1	-	0	transcript_id "s00001g00024.t4"; gene_id "s00001g00024";
seq000001	AUGUSTUS	CDS	141778	142131	0.89	-	0	transcript_id "s00001g00024.t4"; gene_id "s00001g00024";
seq000001	AUGUSTUS	CDS	142715	142780	0.64	-	0	transcript_id "s00001g00024.t4"; gene_id "s00001g00024";
seq000001	AUGUSTUS	start_codon	142778	142780	.	-	0	transcript_id "s00001g00024.t4"; gene_id "s00001g00024";
seq000001	AUGUSTUS	transcript	136191	142780	0.64	-	.	transcript_id "s00001g00024.t5"; gene_id "s00001g00024";
seq000001	AUGUSTUS	stop_codon	136191	136193	.	-	0	transcript_id "s00001g00024.t5"; gene_id "s00001g00024";
seq000001	AUGUSTUS	intron	136566	136943	1	-	.	transcript_id "s00001g00024.t5"; gene_id "s00001g00024";
seq000001	AUGUSTUS	intron	137046	137132	1	-	.	transcript_id "s00001g00024.t5"; gene_id "s00001g00024";
seq000001	AUGUSTUS	intron	137181	137290	1	-	.	transcript_id "s00001g00024.t5"; gene_id "s00001g00024";
seq000001	AUGUSTUS	intron	137429	138230	1	-	.	transcript_id "s00001g00024.t5"; gene_id "s00001g00024";
seq000001	AUGUSTUS	intron	138357	138671	1	-	.	transcript_id "s00001g00024.t5"; gene_id "s00001g00024";
seq000001	AUGUSTUS	intron	138759	138881	1	-	.	transcript_id "s00001g00024.t5"; gene_id "s00001g00024";
seq000001	AUGUSTUS	intron	138992	139072	1	-	.	transcript_id "s00001g00024.t5"; gene_id "s00001g00024";
seq000001	AUGUSTUS	intron	139173	139592	1	-	.	transcript_id "s00001g00024.t5"; gene_id "s00001g00024";
seq000001	AUGUSTUS	intron	139853	140068	1	-	.	transcript_id "s00001g00024.t5"; gene_id "s00001g00024";
seq000001	AUGUSTUS	intron	140182	140728	1	-	.	transcript_id "s00001g00024.t5"; gene_id "s00001g00024";
seq000001	AUGUSTUS	intron	140806	140928	1	-	.	transcript_id "s00001g00024.t5"; gene_id "s00001g00024";
seq000001	AUGUSTUS	intron	141022	141147	1	-	.	transcript_id "s00001g00024.t5"; gene_id "s00001g00024";
seq000001	AUGUSTUS	intron	141238	141777	1	-	.	transcript_id "s00001g00024.t5"; gene_id "s00001g00024";
seq000001	AUGUSTUS	intron	142132	142714	0.64	-	.	transcript_id "s00001g00024.t5"; gene_id "s00001g00024";
seq000001	AUGUSTUS	CDS	136191	136565	1	-	0	transcript_id "s00001g00024.t5"; gene_id "s00001g00024";
seq000001	AUGUSTUS	CDS	136944	137045	1	-	0	transcript_id "s00001g00024.t5"; gene_id "s00001g00024";
seq000001	AUGUSTUS	CDS	137133	137180	1	-	0	transcript_id "s00001g00024.t5"; gene_id "s00001g00024";
seq000001	AUGUSTUS	CDS	137291	137428	1	-	0	transcript_id "s00001g00024.t5"; gene_id "s00001g00024";
seq000001	AUGUSTUS	CDS	138231	138356	1	-	0	transcript_id "s00001g00024.t5"; gene_id "s00001g00024";
seq000001	AUGUSTUS	CDS	138672	138758	1	-	0	transcript_id "s00001g00024.t5"; gene_id "s00001g00024";
seq000001	AUGUSTUS	CDS	138882	138991	1	-	2	transcript_id "s00001g00024.t5"; gene_id "s00001g00024";
seq000001	AUGUSTUS	CDS	139073	139172	1	-	0	transcript_id "s00001g00024.t5"; gene_id "s00001g00024";
seq000001	AUGUSTUS	CDS	139593	139852	1	-	2	transcript_id "s00001g00024.t5"; gene_id "s00001g00024";
seq000001	AUGUSTUS	CDS	140069	140181	1	-	1	transcript_id "s00001g00024.t5"; gene_id "s00001g00024";
seq000001	AUGUSTUS	CDS	140729	140805	1	-	0	transcript_id "s00001g00024.t5"; gene_id "s00001g00024";
seq000001	AUGUSTUS	CDS	140929	141021	1	-	0	transcript_id "s00001g00024.t5"; gene_id "s00001g00024";
seq000001	AUGUSTUS	CDS	141148	141237	1	-	0	transcript_id "s00001g00024.t5"; gene_id "s00001g00024";
seq000001	AUGUSTUS	CDS	141778	142131	0.93	-	0	transcript_id "s00001g00024.t5"; gene_id "s00001g00024";
seq000001	AUGUSTUS	CDS	142715	142780	0.65	-	0	transcript_id "s00001g00024.t5"; gene_id "s00001g00024";
seq000001	AUGUSTUS	start_codon	142778	142780	.	-	0	transcript_id "s00001g00024.t5"; gene_id "s00001g00024";
seq000001	AUGUSTUS	transcript	136191	142780	0.66	-	.	transcript_id "s00001g00024.t6"; gene_id "s00001g00024";
seq000001	AUGUSTUS	stop_codon	136191	136193	.	-	0	transcript_id "s00001g00024.t6"; gene_id "s00001g00024";
seq000001	AUGUSTUS	intron	136650	136943	1	-	.	transcript_id "s00001g00024.t6"; gene_id "s00001g00024";
seq000001	AUGUSTUS	intron	137046	137132	1	-	.	transcript_id "s00001g00024.t6"; gene_id "s00001g00024";
seq000001	AUGUSTUS	intron	137181	137290	1	-	.	transcript_id "s00001g00024.t6"; gene_id "s00001g00024";
seq000001	AUGUSTUS	intron	137429	138230	1	-	.	transcript_id "s00001g00024.t6"; gene_id "s00001g00024";
seq000001	AUGUSTUS	intron	138357	138671	1	-	.	transcript_id "s00001g00024.t6"; gene_id "s00001g00024";
seq000001	AUGUSTUS	intron	138759	138881	1	-	.	transcript_id "s00001g00024.t6"; gene_id "s00001g00024";
seq000001	AUGUSTUS	intron	138992	139072	1	-	.	transcript_id "s00001g00024.t6"; gene_id "s00001g00024";
seq000001	AUGUSTUS	intron	139173	139592	1	-	.	transcript_id "s00001g00024.t6"; gene_id "s00001g00024";
seq000001	AUGUSTUS	intron	139901	140068	1	-	.	transcript_id "s00001g00024.t6"; gene_id "s00001g00024";
seq000001	AUGUSTUS	intron	140182	140728	1	-	.	transcript_id "s00001g00024.t6"; gene_id "s00001g00024";
seq000001	AUGUSTUS	intron	140806	140928	1	-	.	transcript_id "s00001g00024.t6"; gene_id "s00001g00024";
seq000001	AUGUSTUS	intron	141022	141147	1	-	.	transcript_id "s00001g00024.t6"; gene_id "s00001g00024";
seq000001	AUGUSTUS	intron	141238	141777	1	-	.	transcript_id "s00001g00024.t6"; gene_id "s00001g00024";
seq000001	AUGUSTUS	intron	142132	142714	0.67	-	.	transcript_id "s00001g00024.t6"; gene_id "s00001g00024";
seq000001	AUGUSTUS	CDS	136191	136649	1	-	0	transcript_id "s00001g00024.t6"; gene_id "s00001g00024";
seq000001	AUGUSTUS	CDS	136944	137045	1	-	0	transcript_id "s00001g00024.t6"; gene_id "s00001g00024";
seq000001	AUGUSTUS	CDS	137133	137180	1	-	0	transcript_id "s00001g00024.t6"; gene_id "s00001g00024";
seq000001	AUGUSTUS	CDS	137291	137428	1	-	0	transcript_id "s00001g00024.t6"; gene_id "s00001g00024";
seq000001	AUGUSTUS	CDS	138231	138356	1	-	0	transcript_id "s00001g00024.t6"; gene_id "s00001g00024";
seq000001	AUGUSTUS	CDS	138672	138758	1	-	0	transcript_id "s00001g00024.t6"; gene_id "s00001g00024";
seq000001	AUGUSTUS	CDS	138882	138991	1	-	2	transcript_id "s00001g00024.t6"; gene_id "s00001g00024";
seq000001	AUGUSTUS	CDS	139073	139172	1	-	0	transcript_id "s00001g00024.t6"; gene_id "s00001g00024";
seq000001	AUGUSTUS	CDS	139593	139900	0.98	-	2	transcript_id "s00001g00024.t6"; gene_id "s00001g00024";
seq000001	AUGUSTUS	CDS	140069	140181	1	-	1	transcript_id "s00001g00024.t6"; gene_id "s00001g00024";
seq000001	AUGUSTUS	CDS	140729	140805	1	-	0	transcript_id "s00001g00024.t6"; gene_id "s00001g00024";
seq000001	AUGUSTUS	CDS	140929	141021	1	-	0	transcript_id "s00001g00024.t6"; gene_id "s00001g00024";
seq000001	AUGUSTUS	CDS	141148	141237	1	-	0	transcript_id "s00001g00024.t6"; gene_id "s00001g00024";
seq000001	AUGUSTUS	CDS	141778	142131	0.93	-	0	transcript_id "s00001g00024.t6"; gene_id "s00001g00024";
seq000001	AUGUSTUS	CDS	142715	142780	0.67	-	0	transcript_id "s00001g00024.t6"; gene_id "s00001g00024";
seq000001	AUGUSTUS	start_codon	142778	142780	.	-	0	transcript_id "s00001g00024.t6"; gene_id "s00001g00024";
seq000001	AUGUSTUS	gene	146389	148732	0.49	+	.	gene_id "s00001g00025";
seq000001	AUGUSTUS	transcript	146389	148732	0.49	+	.	transcript_id "s00001g00025.t1"; gene_id "s00001g00025";
seq000001	AUGUSTUS	start_codon	146389	146391	.	+	0	transcript_id "s00001g00025.t1"; gene_id "s00001g00025";
seq000001	AUGUSTUS	intron	146992	147080	1	+	.	transcript_id "s00001g00025.t1"; gene_id "s00001g00025";
seq000001	AUGUSTUS	intron	147150	147511	1	+	.	transcript_id "s00001g00025.t1"; gene_id "s00001g00025";
seq000001	AUGUSTUS	intron	147617	148093	1	+	.	transcript_id "s00001g00025.t1"; gene_id "s00001g00025";
seq000001	AUGUSTUS	intron	148214	148442	1	+	.	transcript_id "s00001g00025.t1"; gene_id "s00001g00025";
seq000001	AUGUSTUS	intron	148533	148615	1	+	.	transcript_id "s00001g00025.t1"; gene_id "s00001g00025";
seq000001	AUGUSTUS	CDS	146389	146991	0.99	+	0	transcript_id "s00001g00025.t1"; gene_id "s00001g00025";
seq000001	AUGUSTUS	CDS	147081	147149	1	+	0	transcript_id "s00001g00025.t1"; gene_id "s00001g00025";
seq000001	AUGUSTUS	CDS	147512	147616	1	+	0	transcript_id "s00001g00025.t1"; gene_id "s00001g00025";
seq000001	AUGUSTUS	CDS	148094	148213	1	+	0	transcript_id "s00001g00025.t1"; gene_id "s00001g00025";
seq000001	AUGUSTUS	CDS	148443	148532	1	+	0	transcript_id "s00001g00025.t1"; gene_id "s00001g00025";
seq000001	AUGUSTUS	CDS	148616	148732	0.49	+	0	transcript_id "s00001g00025.t1"; gene_id "s00001g00025";
seq000001	AUGUSTUS	stop_codon	148730	148732	.	+	0	transcript_id "s00001g00025.t1"; gene_id "s00001g00025";
seq000001	AUGUSTUS	gene	151719	155116	0.95	+	.	gene_id "s00001g00026";
seq000001	AUGUSTUS	transcript	151719	155116	0.95	+	.	transcript_id "s00001g00026.t1"; gene_id "s00001g00026";
seq000001	AUGUSTUS	start_codon	151719	151721	.	+	0	transcript_id "s00001g00026.t1"; gene_id "s00001g00026";
seq000001	AUGUSTUS	intron	151907	152062	1	+	.	transcript_id "s00001g00026.t1"; gene_id "s00001g00026";
seq000001	AUGUSTUS	intron	152130	152737	1	+	.	transcript_id "s00001g00026.t1"; gene_id "s00001g00026";
seq000001	AUGUSTUS	intron	152800	152994	1	+	.	transcript_id "s00001g00026.t1"; gene_id "s00001g00026";
seq000001	AUGUSTUS	intron	153095	153224	1	+	.	transcript_id "s00001g00026.t1"; gene_id "s00001g00026";
seq000001	AUGUSTUS	intron	153255	153435	0.97	+	.	transcript_id "s00001g00026.t1"; gene_id "s00001g00026";
seq000001	AUGUSTUS	intron	153481	155014	1	+	.	transcript_id "s00001g00026.t1"; gene_id "s00001g00026";
seq000001	AUGUSTUS	CDS	151719	151906	0.98	+	0	transcript_id "s00001g00026.t1"; gene_id "s00001g00026";
seq000001	AUGUSTUS	CDS	152063	152129	1	+	1	transcript_id "s00001g00026.t1"; gene_id "s00001g00026";
seq000001	AUGUSTUS	CDS	152738	152799	1	+	0	transcript_id "s00001g00026.t1"; gene_id "s00001g00026";
seq000001	AUGUSTUS	CDS	152995	153094	1	+	1	transcript_id "s00001g00026.t1"; gene_id "s00001g00026";
seq000001	AUGUSTUS	CDS	153225	153254	0.97	+	0	transcript_id "s00001g00026.t1"; gene_id "s00001g00026";
seq000001	AUGUSTUS	CDS	153436	153480	1	+	0	transcript_id "s00001g00026.t1"; gene_id "s00001g00026";
seq000001	AUGUSTUS	CDS	155015	155116	1	+	0	transcript_id "s00001g00026.t1"; gene_id "s00001g00026";
seq000001	AUGUSTUS	stop_codon	155114	155116	.	+	0	transcript_id "s00001g00026.t1"; gene_id "s00001g00026";
seq000001	AUGUSTUS	gene	161678	173814	0.48	+	.	gene_id "s00001g00027";
seq000001	AUGUSTUS	transcript	161678	173814	0.48	+	.	transcript_id "s00001g00027.t1"; gene_id "s00001g00027";
seq000001	AUGUSTUS	start_codon	161678	161680	.	+	0	transcript_id "s00001g00027.t1"; gene_id "s00001g00027";
seq000001	AUGUSTUS	intron	165408	165574	1	+	.	transcript_id "s00001g00027.t1"; gene_id "s00001g00027";
seq000001	AUGUSTUS	intron	165783	165906	1	+	.	transcript_id "s00001g00027.t1"; gene_id "s00001g00027";
seq000001	AUGUSTUS	intron	166074	166197	1	+	.	transcript_id "s00001g00027.t1"; gene_id "s00001g00027";
seq000001	AUGUSTUS	intron	166281	167064	1	+	.	transcript_id "s00001g00027.t1"; gene_id "s00001g00027";
seq000001	AUGUSTUS	intron	167197	167272	1	+	.	transcript_id "s00001g00027.t1"; gene_id "s00001g00027";
seq000001	AUGUSTUS	intron	167390	168128	1	+	.	transcript_id "s00001g00027.t1"; gene_id "s00001g00027";
seq000001	AUGUSTUS	intron	168222	168540	1	+	.	transcript_id "s00001g00027.t1"; gene_id "s00001g00027";
seq000001	AUGUSTUS	intron	168619	169459	1	+	.	transcript_id "s00001g00027.t1"; gene_id "s00001g00027";
seq000001	AUGUSTUS	intron	169517	169950	1	+	.	transcript_id "s00001g00027.t1"; gene_id "s00001g00027";
seq000001	AUGUSTUS	intron	170756	170842	1	+	.	transcript_id "s00001g00027.t1"; gene_id "s00001g00027";
seq000001	AUGUSTUS	intron	170899	171178	1	+	.	transcript_id "s00001g00027.t1"; gene_id "s00001g00027";
seq000001	AUGUSTUS	intron	171259	171357	1	+	.	transcript_id "s00001g00027.t1"; gene_id "s00001g00027";
seq000001	AUGUSTUS	intron	171441	171558	1	+	.	transcript_id "s00001g00027.t1"; gene_id "s00001g00027";
seq000001	AUGUSTUS	intron	171639	171939	1	+	.	transcript_id "s00001g00027.t1"; gene_id "s00001g00027";
seq000001	AUGUSTUS	intron	172020	172445	1	+	.	transcript_id "s00001g00027.t1"; gene_id "s00001g00027";
seq000001	AUGUSTUS	intron	172492	172626	1	+	.	transcript_id "s00001g00027.t1"; gene_id "s00001g00027";
seq000001	AUGUSTUS	CDS	161678	165407	0.99	+	0	transcript_id "s00001g00027.t1"; gene_id "s00001g00027";
seq000001	AUGUSTUS	CDS	165575	165782	1	+	2	transcript_id "s00001g00027.t1"; gene_id "s00001g00027";
seq000001	AUGUSTUS	CDS	165907	166073	1	+	1	transcript_id "s00001g00027.t1"; gene_id "s00001g00027";
seq000001	AUGUSTUS	CDS	166198	166280	1	+	2	transcript_id "s00001g00027.t1"; gene_id "s00001g00027";
seq000001	AUGUSTUS	CDS	167065	167196	1	+	0	transcript_id "s00001g00027.t1"; gene_id "s00001g00027";
seq000001	AUGUSTUS	CDS	167273	167389	1	+	0	transcript_id "s00001g00027.t1"; gene_id "s00001g00027";
seq000001	AUGUSTUS	CDS	168129	168221	1	+	0	transcript_id "s00001g00027.t1"; gene_id "s00001g00027";
seq000001	AUGUSTUS	CDS	168541	168618	1	+	0	transcript_id "s00001g00027.t1"; gene_id "s00001g00027";
seq000001	AUGUSTUS	CDS	169460	169516	1	+	0	transcript_id "s00001g00027.t1"; gene_id "s00001g00027";
seq000001	AUGUSTUS	CDS	169951	170755	0.99	+	0	transcript_id "s00001g00027.t1"; gene_id "s00001g00027";
seq000001	AUGUSTUS	CDS	170843	170898	1	+	2	transcript_id "s00001g00027.t1"; gene_id "s00001g00027";
seq000001	AUGUSTUS	CDS	171179	171258	1	+	0	transcript_id "s00001g00027.t1"; gene_id "s00001g00027";
seq000001	AUGUSTUS	CDS	171358	171440	1	+	1	transcript_id "s00001g00027.t1"; gene_id "s00001g00027";
seq000001	AUGUSTUS	CDS	171559	171638	1	+	2	transcript_id "s00001g00027.t1"; gene_id "s00001g00027";
seq000001	AUGUSTUS	CDS	171940	172019	1	+	0	transcript_id "s00001g00027.t1"; gene_id "s00001g00027";
seq000001	AUGUSTUS	CDS	172446	172491	1	+	1	transcript_id "s00001g00027.t1"; gene_id "s00001g00027";
seq000001	AUGUSTUS	CDS	172627	173814	0.48	+	0	transcript_id "s00001g00027.t1"; gene_id "s00001g00027";
seq000001	AUGUSTUS	stop_codon	173812	173814	.	+	0	transcript_id "s00001g00027.t1"; gene_id "s00001g00027";
seq000001	AUGUSTUS	gene	175088	176183	0.99	-	.	gene_id "s00001g00028";
seq000001	AUGUSTUS	transcript	175088	176183	0.99	-	.	transcript_id "s00001g00028.t1"; gene_id "s00001g00028";
seq000001	AUGUSTUS	stop_codon	175088	175090	.	-	0	transcript_id "s00001g00028.t1"; gene_id "s00001g00028";
seq000001	AUGUSTUS	intron	175683	175971	1	-	.	transcript_id "s00001g00028.t1"; gene_id "s00001g00028";
seq000001	AUGUSTUS	CDS	175088	175682	0.99	-	1	transcript_id "s00001g00028.t1"; gene_id "s00001g00028";
seq000001	AUGUSTUS	CDS	175972	176183	1	-	0	transcript_id "s00001g00028.t1"; gene_id "s00001g00028";
seq000001	AUGUSTUS	start_codon	176181	176183	.	-	0	transcript_id "s00001g00028.t1"; gene_id "s00001g00028";
seq000001	AUGUSTUS	gene	192258	195382	0.81	+	.	gene_id "s00001g00029";
seq000001	AUGUSTUS	transcript	192258	195382	0.81	+	.	transcript_id "s00001g00029.t1"; gene_id "s00001g00029";
seq000001	AUGUSTUS	start_codon	192258	192260	.	+	0	transcript_id "s00001g00029.t1"; gene_id "s00001g00029";
seq000001	AUGUSTUS	intron	192421	192527	1	+	.	transcript_id "s00001g00029.t1"; gene_id "s00001g00029";
seq000001	AUGUSTUS	intron	192626	192721	1	+	.	transcript_id "s00001g00029.t1"; gene_id "s00001g00029";
seq000001	AUGUSTUS	intron	192857	193147	0.83	+	.	transcript_id "s00001g00029.t1"; gene_id "s00001g00029";
seq000001	AUGUSTUS	intron	193560	193659	1	+	.	transcript_id "s00001g00029.t1"; gene_id "s00001g00029";
seq000001	AUGUSTUS	intron	193909	194005	1	+	.	transcript_id "s00001g00029.t1"; gene_id "s00001g00029";
seq000001	AUGUSTUS	intron	194170	194278	1	+	.	transcript_id "s00001g00029.t1"; gene_id "s00001g00029";
seq000001	AUGUSTUS	intron	194359	194516	1	+	.	transcript_id "s00001g00029.t1"; gene_id "s00001g00029";
seq000001	AUGUSTUS	intron	194665	194783	1	+	.	transcript_id "s00001g00029.t1"; gene_id "s00001g00029";
seq000001	AUGUSTUS	intron	194934	195136	1	+	.	transcript_id "s00001g00029.t1"; gene_id "s00001g00029";
seq000001	AUGUSTUS	CDS	192258	192420	0.98	+	0	transcript_id "s00001g00029.t1"; gene_id "s00001g00029";
seq000001	AUGUSTUS	CDS	192528	192625	1	+	2	transcript_id "s00001g00029.t1"; gene_id "s00001g00029";
seq000001	AUGUSTUS	CDS	192722	192856	0.83	+	0	transcript_id "s00001g00029.t1"; gene_id "s00001g00029";
seq000001	AUGUSTUS	CDS	193148	193559	1	+	0	transcript_id "s00001g00029.t1"; gene_id "s00001g00029";
seq000001	AUGUSTUS	CDS	193660	193908	1	+	2	transcript_id "s00001g00029.t1"; gene_id "s00001g00029";
seq000001	AUGUSTUS	CDS	194006	194169	1	+	2	transcript_id "s00001g00029.t1"; gene_id "s00001g00029";
seq000001	AUGUSTUS	CDS	194279	194358	1	+	0	transcript_id "s00001g00029.t1"; gene_id "s00001g00029";
seq000001	AUGUSTUS	CDS	194517	194664	1	+	1	transcript_id "s00001g00029.t1"; gene_id "s00001g00029";
seq000001	AUGUSTUS	CDS	194784	194933	1	+	0	transcript_id "s00001g00029.t1"; gene_id "s00001g00029";
seq000001	AUGUSTUS	CDS	195137	195382	1	+	0	transcript_id "s00001g00029.t1"; gene_id "s00001g00029";
seq000001	AUGUSTUS	stop_codon	195380	195382	.	+	0	transcript_id "s00001g00029.t1"; gene_id "s00001g00029";
seq000001	AUGUSTUS	gene	198360	198899	1	+	.	gene_id "s00001g00030";
seq000001	AUGUSTUS	transcript	198360	198899	1	+	.	transcript_id "s00001g00030.t1"; gene_id "s00001g00030";
seq000001	AUGUSTUS	start_codon	198360	198362	.	+	0	transcript_id "s00001g00030.t1"; gene_id "s00001g00030";
seq000001	AUGUSTUS	CDS	198360	198899	1	+	0	transcript_id "s00001g00030.t1"; gene_id "s00001g00030";
seq000001	AUGUSTUS	stop_codon	198897	198899	.	+	0	transcript_id "s00001g00030.t1"; gene_id "s00001g00030";
seq000001	AUGUSTUS	gene	199877	208093	0.42	+	.	gene_id "s00001g00031";
seq000001	AUGUSTUS	transcript	199877	208093	0.42	+	.	transcript_id "s00001g00031.t1"; gene_id "s00001g00031";
seq000001	AUGUSTUS	start_codon	199877	199879	.	+	0	transcript_id "s00001g00031.t1"; gene_id "s00001g00031";
seq000001	AUGUSTUS	intron	204505	204717	0.91	+	.	transcript_id "s00001g00031.t1"; gene_id "s00001g00031";
seq000001	AUGUSTUS	intron	204855	205214	1	+	.	transcript_id "s00001g00031.t1"; gene_id "s00001g00031";
seq000001	AUGUSTUS	intron	205414	205509	1	+	.	transcript_id "s00001g00031.t1"; gene_id "s00001g00031";
seq000001	AUGUSTUS	intron	205661	205841	1	+	.	transcript_id "s00001g00031.t1"; gene_id "s00001g00031";
seq000001	AUGUSTUS	intron	205942	206148	1	+	.	transcript_id "s00001g00031.t1"; gene_id "s00001g00031";
seq000001	AUGUSTUS	intron	206224	206506	1	+	.	transcript_id "s00001g00031.t1"; gene_id "s00001g00031";
seq000001	AUGUSTUS	intron	206598	206711	1	+	.	transcript_id "s00001g00031.t1"; gene_id "s00001g00031";
seq000001	AUGUSTUS	intron	206983	207110	1	+	.	transcript_id "s00001g00031.t1"; gene_id "s00001g00031";
seq000001	AUGUSTUS	intron	207154	207222	1	+	.	transcript_id "s00001g00031.t1"; gene_id "s00001g00031";
seq000001	AUGUSTUS	intron	207327	207676	1	+	.	transcript_id "s00001g00031.t1"; gene_id "s00001g00031";
seq000001	AUGUSTUS	CDS	199877	204504	0.43	+	0	transcript_id "s00001g00031.t1"; gene_id "s00001g00031";
seq000001	AUGUSTUS	CDS	204718	204854	0.91	+	1	transcript_id "s00001g00031.t1"; gene_id "s00001g00031";
seq000001	AUGUSTUS	CDS	205215	205413	1	+	2	transcript_id "s00001g00031.t1"; gene_id "s00001g00031";
seq000001	AUGUSTUS	CDS	205510	205660	1	+	1	transcript_id "s00001g00031.t1"; gene_id "s00001g00031";
seq000001	AUGUSTUS	CDS	205842	205941	1	+	0	transcript_id "s00001g00031.t1"; gene_id "s00001g00031";
seq000001	AUGUSTUS	CDS	206149	206223	1	+	2	transcript_id "s00001g00031.t1"; gene_id "s00001g00031";
seq000001	AUGUSTUS	CDS	206507	206597	1	+	2	transcript_id "s00001g00031.t1"; gene_id "s00001g00031";
seq000001	AUGUSTUS	CDS	206712	206982	1	+	1	transcript_id "s00001g00031.t1"; gene_id "s00001g00031";
seq000001	AUGUSTUS	CDS	207111	207153	1	+	0	transcript_id "s00001g00031.t1"; gene_id "s00001g00031";
seq000001	AUGUSTUS	CDS	207223	207326	1	+	2	transcript_id "s00001g00031.t1"; gene_id "s00001g00031";
seq000001	AUGUSTUS	CDS	207677	208093	0.99	+	0	transcript_id "s00001g00031.t1"; gene_id "s00001g00031";
seq000001	AUGUSTUS	stop_codon	208091	208093	.	+	0	transcript_id "s00001g00031.t1"; gene_id "s00001g00031";
seq000001	AUGUSTUS	gene	208949	209768	0.63	+	.	gene_id "s00001g00032";
seq000001	AUGUSTUS	transcript	208949	209768	0.63	+	.	transcript_id "s00001g00032.t1"; gene_id "s00001g00032";
seq000001	AUGUSTUS	start_codon	208949	208951	.	+	0	transcript_id "s00001g00032.t1"; gene_id "s00001g00032";
seq000001	AUGUSTUS	intron	209426	209582	1	+	.	transcript_id "s00001g00032.t1"; gene_id "s00001g00032";
seq000001	AUGUSTUS	CDS	208949	209425	0.63	+	0	transcript_id "s00001g00032.t1"; gene_id "s00001g00032";
seq000001	AUGUSTUS	CDS	209583	209768	1	+	0	transcript_id "s00001g00032.t1"; gene_id "s00001g00032";
seq000001	AUGUSTUS	stop_codon	209766	209768	.	+	0	transcript_id "s00001g00032.t1"; gene_id "s00001g00032";
seq000001	AUGUSTUS	gene	210424	213887	0.62	-	.	gene_id "s00001g00033";
seq000001	AUGUSTUS	transcript	210424	213887	0.62	-	.	transcript_id "s00001g00033.t1"; gene_id "s00001g00033";
seq000001	AUGUSTUS	stop_codon	210424	210426	.	-	0	transcript_id "s00001g00033.t1"; gene_id "s00001g00033";
seq000001	AUGUSTUS	intron	210559	211076	0.99	-	.	transcript_id "s00001g00033.t1"; gene_id "s00001g00033";
seq000001	AUGUSTUS	intron	211160	212023	1	-	.	transcript_id "s00001g00033.t1"; gene_id "s00001g00033";
seq000001	AUGUSTUS	intron	212271	212438	1	-	.	transcript_id "s00001g00033.t1"; gene_id "s00001g00033";
seq000001	AUGUSTUS	CDS	210424	210558	0.99	-	0	transcript_id "s00001g00033.t1"; gene_id "s00001g00033";
seq000001	AUGUSTUS	CDS	211077	211159	1	-	2	transcript_id "s00001g00033.t1"; gene_id "s00001g00033";
seq000001	AUGUSTUS	CDS	212024	212270	1	-	0	transcript_id "s00001g00033.t1"; gene_id "s00001g00033";
seq000001	AUGUSTUS	CDS	212439	213887	0.63	-	0	transcript_id "s00001g00033.t1"; gene_id "s00001g00033";
seq000001	AUGUSTUS	start_codon	213885	213887	.	-	0	transcript_id "s00001g00033.t1"; gene_id "s00001g00033";
seq000001	AUGUSTUS	gene	216424	221230	0.35	-	.	gene_id "s00001g00034";
seq000001	AUGUSTUS	transcript	216424	221230	0.35	-	.	transcript_id "s00001g00034.t1"; gene_id "s00001g00034";
seq000001	AUGUSTUS	stop_codon	216424	216426	.	-	0	transcript_id "s00001g00034.t1"; gene_id "s00001g00034";
seq000001	AUGUSTUS	intron	216541	216843	1	-	.	transcript_id "s00001g00034.t1"; gene_id "s00001g00034";
seq000001	AUGUSTUS	intron	216927	218072	1	-	.	transcript_id "s00001g00034.t1"; gene_id "s00001g00034";
seq000001	AUGUSTUS	intron	218302	218427	1	-	.	transcript_id "s00001g00034.t1"; gene_id "s00001g00034";
seq000001	AUGUSTUS	intron	219501	220167	0.41	-	.	transcript_id "s00001g00034.t1"; gene_id "s00001g00034";
seq000001	AUGUSTUS	intron	220357	220594	0.94	-	.	transcript_id "s00001g00034.t1"; gene_id "s00001g00034";
seq000001	AUGUSTUS	intron	220660	221219	0.83	-	.	transcript_id "s00001g00034.t1"; gene_id "s00001g00034";
seq000001	AUGUSTUS	CDS	216424	216540	1	-	0	transcript_id "s00001g00034.t1"; gene_id "s00001g00034";
seq000001	AUGUSTUS	CDS	216844	216926	1	-	2	transcript_id "s00001g00034.t1"; gene_id "s00001g00034";
seq000001	AUGUSTUS	CDS	218073	218301	1	-	0	transcript_id "s00001g00034.t1"; gene_id "s00001g00034";
seq000001	AUGUSTUS	CDS	218428	219500	0.45	-	2	transcript_id "s00001g00034.t1"; gene_id "s00001g00034";
seq000001	AUGUSTUS	CDS	220168	220356	0.85	-	2	transcript_id "s00001g00034.t1"; gene_id "s00001g00034";
seq000001	AUGUSTUS	CDS	220595	220659	0.94	-	1	transcript_id "s00001g00034.t1"; gene_id "s00001g00034";
seq000001	AUGUSTUS	CDS	221220	221230	0.83	-	0	transcript_id "s00001g00034.t1"; gene_id "s00001g00034";
seq000001	AUGUSTUS	start_codon	221228	221230	.	-	0	transcript_id "s00001g00034.t1"; gene_id "s00001g00034";
seq000001	AUGUSTUS	gene	224668	232034	1.96	+	.	gene_id "s00001g00035";
seq000001	AUGUSTUS	transcript	224668	232034	1	+	.	transcript_id "s00001g00035.t1"; gene_id "s00001g00035";
seq000001	AUGUSTUS	start_codon	224668	224670	.	+	0	transcript_id "s00001g00035.t1"; gene_id "s00001g00035";
seq000001	AUGUSTUS	intron	224785	224878	1	+	.	transcript_id "s00001g00035.t1"; gene_id "s00001g00035";
seq000001	AUGUSTUS	intron	224984	225266	1	+	.	transcript_id "s00001g00035.t1"; gene_id "s00001g00035";
seq000001	AUGUSTUS	intron	225384	226527	1	+	.	transcript_id "s00001g00035.t1"; gene_id "s00001g00035";
seq000001	AUGUSTUS	intron	226669	227126	1	+	.	transcript_id "s00001g00035.t1"; gene_id "s00001g00035";
seq000001	AUGUSTUS	intron	227227	227843	1	+	.	transcript_id "s00001g00035.t1"; gene_id "s00001g00035";
seq000001	AUGUSTUS	intron	227972	228059	1	+	.	transcript_id "s00001g00035.t1"; gene_id "s00001g00035";
seq000001	AUGUSTUS	intron	228132	228415	1	+	.	transcript_id "s00001g00035.t1"; gene_id "s00001g00035";
seq000001	AUGUSTUS	intron	228481	228829	1	+	.	transcript_id "s00001g00035.t1"; gene_id "s00001g00035";
seq000001	AUGUSTUS	intron	228891	228991	1	+	.	transcript_id "s00001g00035.t1"; gene_id "s00001g00035";
seq000001	AUGUSTUS	intron	229110	229670	1	+	.	transcript_id "s00001g00035.t1"; gene_id "s00001g00035";
seq000001	AUGUSTUS	intron	229796	229988	1	+	.	transcript_id "s00001g00035.t1"; gene_id "s00001g00035";
seq000001	AUGUSTUS	intron	230066	230192	1	+	.	transcript_id "s00001g00035.t1"; gene_id "s00001g00035";
seq000001	AUGUSTUS	intron	230299	230479	1	+	.	transcript_id "s00001g00035.t1"; gene_id "s00001g00035";
seq000001	AUGUSTUS	intron	230540	230725	1	+	.	transcript_id "s00001g00035.t1"; gene_id "s00001g00035";
seq000001	AUGUSTUS	intron	230807	231532	1	+	.	transcript_id "s00001g00035.t1"; gene_id "s00001g00035";
seq000001	AUGUSTUS	intron	231773	231866	1	+	.	transcript_id "s00001g00035.t1"; gene_id "s00001g00035";
seq000001	AUGUSTUS	CDS	224668	224784	1	+	0	transcript_id "s00001g00035.t1"; gene_id "s00001g00035";
seq000001	AUGUSTUS	CDS	224879	224983	1	+	0	transcript_id "s00001g00035.t1"; gene_id "s00001g00035";
seq000001	AUGUSTUS	CDS	225267	225383	1	+	0	transcript_id "s00001g00035.t1"; gene_id "s00001g00035";
seq000001	AUGUSTUS	CDS	226528	226668	1	+	0	transcript_id "s00001g00035.t1"; gene_id "s00001g00035";
seq000001	AUGUSTUS	CDS	227127	227226	1	+	0	transcript_id "s00001g00035.t1"; gene_id "s00001g00035";
seq000001	AUGUSTUS	CDS	227844	227971	1	+	2	transcript_id "s00001g00035.t1"; gene_id "s00001g00035";
seq000001	AUGUSTUS	CDS	228060	228131	1	+	0	transcript_id "s00001g00035.t1"; gene_id "s00001g00035";
seq000001	AUGUSTUS	CDS	228416	228480	1	+	0	transcript_id "s00001g00035.t1"; gene_id "s00001g00035";
seq000001	AUGUSTUS	CDS	228830	228890	1	+	1	transcript_id "s00001g00035.t1"; gene_id "s00001g00035";
seq000001	AUGUSTUS	CDS	228992	229109	1	+	0	transcript_id "s00001g00035.t1"; gene_id "s00001g00035";
seq000001	AUGUSTUS	CDS	229671	229795	1	+	2	transcript_id "s00001g00035.t1"; gene_id "s00001g00035";
seq000001	AUGUSTUS	CDS	229989	230065	1	+	0	transcript_id "s00001g00035.t1"; gene_id "s00001g00035";
seq000001	AUGUSTUS	CDS	230193	230298	1	+	1	transcript_id "s00001g00035.t1"; gene_id "s00001g00035";
seq000001	AUGUSTUS	CDS	230480	230539	1	+	0	transcript_id "s00001g00035.t1"; gene_id "s00001g00035";
seq000001	AUGUSTUS	CDS	230726	230806	1	+	0	transcript_id "s00001g00035.t1"; gene_id "s00001g00035";
seq000001	AUGUSTUS	CDS	231533	231772	1	+	0	transcript_id "s00001g00035.t1"; gene_id "s00001g00035";
seq000001	AUGUSTUS	CDS	231867	232034	1	+	0	transcript_id "s00001g00035.t1"; gene_id "s00001g00035";
seq000001	AUGUSTUS	stop_codon	232032	232034	.	+	0	transcript_id "s00001g00035.t1"; gene_id "s00001g00035";
seq000001	AUGUSTUS	transcript	224668	232034	0.96	+	.	transcript_id "s00001g00035.t2"; gene_id "s00001g00035";
seq000001	AUGUSTUS	start_codon	224668	224670	.	+	0	transcript_id "s00001g00035.t2"; gene_id "s00001g00035";
seq000001	AUGUSTUS	intron	224785	224878	1	+	.	transcript_id "s00001g00035.t2"; gene_id "s00001g00035";
seq000001	AUGUSTUS	intron	224984	225266	1	+	.	transcript_id "s00001g00035.t2"; gene_id "s00001g00035";
seq000001	AUGUSTUS	intron	225384	226527	1	+	.	transcript_id "s00001g00035.t2"; gene_id "s00001g00035";
seq000001	AUGUSTUS	intron	226669	227126	1	+	.	transcript_id "s00001g00035.t2"; gene_id "s00001g00035";
seq000001	AUGUSTUS	intron	227227	227727	0.97	+	.	transcript_id "s00001g00035.t2"; gene_id "s00001g00035";
seq000001	AUGUSTUS	intron	227743	227843	0.98	+	.	transcript_id "s00001g00035.t2"; gene_id "s00001g00035";
seq000001	AUGUSTUS	intron	227972	228059	1	+	.	transcript_id "s00001g00035.t2"; gene_id "s00001g00035";
seq000001	AUGUSTUS	intron	228132	228415	1	+	.	transcript_id "s00001g00035.t2"; gene_id "s00001g00035";
seq000001	AUGUSTUS	intron	228481	228829	1	+	.	transcript_id "s00001g00035.t2"; gene_id "s00001g00035";
seq000001	AUGUSTUS	intron	228891	228991	1	+	.	transcript_id "s00001g00035.t2"; gene_id "s00001g00035";
seq000001	AUGUSTUS	intron	229110	229670	1	+	.	transcript_id "s00001g00035.t2"; gene_id "s00001g00035";
seq000001	AUGUSTUS	intron	229796	229988	1	+	.	transcript_id "s00001g00035.t2"; gene_id "s00001g00035";
seq000001	AUGUSTUS	intron	230066	230192	1	+	.	transcript_id "s00001g00035.t2"; gene_id "s00001g00035";
seq000001	AUGUSTUS	intron	230299	230479	1	+	.	transcript_id "s00001g00035.t2"; gene_id "s00001g00035";
seq000001	AUGUSTUS	intron	230540	230725	1	+	.	transcript_id "s00001g00035.t2"; gene_id "s00001g00035";
seq000001	AUGUSTUS	intron	230807	231532	1	+	.	transcript_id "s00001g00035.t2"; gene_id "s00001g00035";
seq000001	AUGUSTUS	intron	231773	231866	1	+	.	transcript_id "s00001g00035.t2"; gene_id "s00001g00035";
seq000001	AUGUSTUS	CDS	224668	224784	0.99	+	0	transcript_id "s00001g00035.t2"; gene_id "s00001g00035";
seq000001	AUGUSTUS	CDS	224879	224983	1	+	0	transcript_id "s00001g00035.t2"; gene_id "s00001g00035";
seq000001	AUGUSTUS	CDS	225267	225383	1	+	0	transcript_id "s00001g00035.t2"; gene_id "s00001g00035";
seq000001	AUGUSTUS	CDS	226528	226668	1	+	0	transcript_id "s00001g00035.t2"; gene_id "s00001g00035";
seq000001	AUGUSTUS	CDS	227127	227226	1	+	0	transcript_id "s00001g00035.t2"; gene_id "s00001g00035";
seq000001	AUGUSTUS	CDS	227728	227742	0.97	+	2	transcript_id "s00001g00035.t2"; gene_id "s00001g00035";
seq000001	AUGUSTUS	CDS	227844	227971	1	+	2	transcript_id "s00001g00035.t2"; gene_id "s00001g00035";
seq000001	AUGUSTUS	CDS	228060	228131	1	+	0	transcript_id "s00001g00035.t2"; gene_id "s00001g00035";
seq000001	AUGUSTUS	CDS	228416	228480	1	+	0	transcript_id "s00001g00035.t2"; gene_id "s00001g00035";
seq000001	AUGUSTUS	CDS	228830	228890	1	+	1	transcript_id "s00001g00035.t2"; gene_id "s00001g00035";
seq000001	AUGUSTUS	CDS	228992	229109	1	+	0	transcript_id "s00001g00035.t2"; gene_id "s00001g00035";
seq000001	AUGUSTUS	CDS	229671	229795	1	+	2	transcript_id "s00001g00035.t2"; gene_id "s00001g00035";
seq000001	AUGUSTUS	CDS	229989	230065	1	+	0	transcript_id "s00001g00035.t2"; gene_id "s00001g00035";
seq000001	AUGUSTUS	CDS	230193	230298	1	+	1	transcript_id "s00001g00035.t2"; gene_id "s00001g00035";
seq000001	AUGUSTUS	CDS	230480	230539	1	+	0	transcript_id "s00001g00035.t2"; gene_id "s00001g00035";
seq000001	AUGUSTUS	CDS	230726	230806	1	+	0	transcript_id "s00001g00035.t2"; gene_id "s00001g00035";
seq000001	AUGUSTUS	CDS	231533	231772	1	+	0	transcript_id "s00001g00035.t2"; gene_id "s00001g00035";
seq000001	AUGUSTUS	CDS	231867	232034	1	+	0	transcript_id "s00001g00035.t2"; gene_id "s00001g00035";
seq000001	AUGUSTUS	stop_codon	232032	232034	.	+	0	transcript_id "s00001g00035.t2"; gene_id "s00001g00035";
seq000001	AUGUSTUS	gene	234016	234543	1	+	.	gene_id "s00001g00036";
seq000001	AUGUSTUS	transcript	234016	234543	1	+	.	transcript_id "s00001g00036.t1"; gene_id "s00001g00036";
seq000001	AUGUSTUS	start_codon	234016	234018	.	+	0	transcript_id "s00001g00036.t1"; gene_id "s00001g00036";
seq000001	AUGUSTUS	CDS	234016	234543	1	+	0	transcript_id "s00001g00036.t1"; gene_id "s00001g00036";
seq000001	AUGUSTUS	stop_codon	234541	234543	.	+	0	transcript_id "s00001g00036.t1"; gene_id "s00001g00036";
seq000001	AUGUSTUS	gene	250343	253811	0.99	+	.	gene_id "s00001g00037";
seq000001	AUGUSTUS	transcript	250343	253811	0.99	+	.	transcript_id "s00001g00037.t1"; gene_id "s00001g00037";
seq000001	AUGUSTUS	start_codon	250343	250345	.	+	0	transcript_id "s00001g00037.t1"; gene_id "s00001g00037";
seq000001	AUGUSTUS	intron	251024	251316	1	+	.	transcript_id "s00001g00037.t1"; gene_id "s00001g00037";
seq000001	AUGUSTUS	intron	251467	251554	1	+	.	transcript_id "s00001g00037.t1"; gene_id "s00001g00037";
seq000001	AUGUSTUS	intron	251826	252065	1	+	.	transcript_id "s00001g00037.t1"; gene_id "s00001g00037";
seq000001	AUGUSTUS	intron	252177	252370	1	+	.	transcript_id "s00001g00037.t1"; gene_id "s00001g00037";
seq000001	AUGUSTUS	intron	252531	252811	1	+	.	transcript_id "s00001g00037.t1"; gene_id "s00001g00037";
seq000001	AUGUSTUS	intron	253070	253159	1	+	.	transcript_id "s00001g00037.t1"; gene_id "s00001g00037";
seq000001	AUGUSTUS	intron	253283	253432	1	+	.	transcript_id "s00001g00037.t1"; gene_id "s00001g00037";
seq000001	AUGUSTUS	intron	253511	253612	1	+	.	transcript_id "s00001g00037.t1"; gene_id "s00001g00037";
seq000001	AUGUSTUS	CDS	250343	251023	1	+	0	transcript_id "s00001g00037.t1"; gene_id "s00001g00037";
seq000001	AUGUSTUS	CDS	251317	251466	1	+	0	transcript_id "s00001g00037.t1"; gene_id "s00001g00037";
seq000001	AUGUSTUS	CDS	251555	251825	1	+	0	transcript_id "s00001g00037.t1"; gene_id "s00001g00037";
seq000001	AUGUSTUS	CDS	252066	252176	1	+	2	transcript_id "s00001g00037.t1"; gene_id "s00001g00037";
seq000001	AUGUSTUS	CDS	252371	252530	1	+	2	transcript_id "s00001g00037.t1"; gene_id "s00001g00037";
seq000001	AUGUSTUS	CDS	252812	253069	1	+	1	transcript_id "s00001g00037.t1"; gene_id "s00001g00037";
seq000001	AUGUSTUS	CDS	253160	253282	1	+	1	transcript_id "s00001g00037.t1"; gene_id "s00001g00037";
seq000001	AUGUSTUS	CDS	253433	253510	1	+	1	transcript_id "s00001g00037.t1"; gene_id "s00001g00037";
seq000001	AUGUSTUS	CDS	253613	253811	0.99	+	1	transcript_id "s00001g00037.t1"; gene_id "s00001g00037";
seq000001	AUGUSTUS	stop_codon	253809	253811	.	+	0	transcript_id "s00001g00037.t1"; gene_id "s00001g00037";
seq000001	AUGUSTUS	gene	254326	256343	0.98	-	.	gene_id "s00001g00038";
seq000001	AUGUSTUS	transcript	254326	256343	0.98	-	.	transcript_id "s00001g00038.t1"; gene_id "s00001g00038";
seq000001	AUGUSTUS	stop_codon	254326	254328	.	-	0	transcript_id "s00001g00038.t1"; gene_id "s00001g00038";
seq000001	AUGUSTUS	intron	254833	256169	1	-	.	transcript_id "s00001g00038.t1"; gene_id "s00001g00038";
seq000001	AUGUSTUS	CDS	254326	254832	0.99	-	0	transcript_id "s00001g00038.t1"; gene_id "s00001g00038";
seq000001	AUGUSTUS	CDS	256170	256343	0.99	-	0	transcript_id "s00001g00038.t1"; gene_id "s00001g00038";
seq000001	AUGUSTUS	start_codon	256341	256343	.	-	0	transcript_id "s00001g00038.t1"; gene_id "s00001g00038";
seq000001	AUGUSTUS	gene	259085	260647	1	-	.	gene_id "s00001g00039";
seq000001	AUGUSTUS	transcript	259085	260647	1	-	.	transcript_id "s00001g00039.t1"; gene_id "s00001g00039";
seq000001	AUGUSTUS	stop_codon	259085	259087	.	-	0	transcript_id "s00001g00039.t1"; gene_id "s00001g00039";
seq000001	AUGUSTUS	intron	259553	260281	1	-	.	transcript_id "s00001g00039.t1"; gene_id "s00001g00039";
seq000001	AUGUSTUS	CDS	259085	259552	1	-	0	transcript_id "s00001g00039.t1"; gene_id "s00001g00039";
seq000001	AUGUSTUS	CDS	260282	260647	1	-	0	transcript_id "s00001g00039.t1"; gene_id "s00001g00039";
seq000001	AUGUSTUS	start_codon	260645	260647	.	-	0	transcript_id "s00001g00039.t1"; gene_id "s00001g00039";
seq000001	AUGUSTUS	gene	264963	269805	0.61	+	.	gene_id "s00001g00040";
seq000001	AUGUSTUS	transcript	264963	269805	0.61	+	.	transcript_id "s00001g00040.t1"; gene_id "s00001g00040";
seq000001	AUGUSTUS	start_codon	264963	264965	.	+	0	transcript_id "s00001g00040.t1"; gene_id "s00001g00040";
seq000001	AUGUSTUS	intron	265944	266222	1	+	.	transcript_id "s00001g00040.t1"; gene_id "s00001g00040";
seq000001	AUGUSTUS	intron	266439	266548	1	+	.	transcript_id "s00001g00040.t1"; gene_id "s00001g00040";
seq000001	AUGUSTUS	intron	266643	266732	0.76	+	.	transcript_id "s00001g00040.t1"; gene_id "s00001g00040";
seq000001	AUGUSTUS	intron	266882	267665	1	+	.	transcript_id "s00001g00040.t1"; gene_id "s00001g00040";
seq000001	AUGUSTUS	intron	267756	268872	1	+	.	transcript_id "s00001g00040.t1"; gene_id "s00001g00040";
seq000001	AUGUSTUS	CDS	264963	265943	0.76	+	0	transcript_id "s00001g00040.t1"; gene_id "s00001g00040";
seq000001	AUGUSTUS	CDS	266223	266438	1	+	0	transcript_id "s00001g00040.t1"; gene_id "s00001g00040";
seq000001	AUGUSTUS	CDS	266549	266642	0.8	+	0	transcript_id "s00001g00040.t1"; gene_id "s00001g00040";
seq000001	AUGUSTUS	CDS	266733	266881	0.76	+	2	transcript_id "s00001g00040.t1"; gene_id "s00001g00040";
seq000001	AUGUSTUS	CDS	267666	267755	1	+	0	transcript_id "s00001g00040.t1"; gene_id "s00001g00040";
seq000001	AUGUSTUS	CDS	268873	269805	1	+	0	transcript_id "s00001g00040.t1"; gene_id "s00001g00040";
seq000001	AUGUSTUS	stop_codon	269803	269805	.	+	0	transcript_id "s00001g00040.t1"; gene_id "s00001g00040";
seq000001	AUGUSTUS	gene	271049	272912	0.99	-	.	gene_id "s00001g00041";
seq000001	AUGUSTUS	transcript	271049	272912	0.99	-	.	transcript_id "s00001g00041.t1"; gene_id "s00001g00041";
seq000001	AUGUSTUS	stop_codon	271049	271051	.	-	0	transcript_id "s00001g00041.t1"; gene_id "s00001g00041";
seq000001	AUGUSTUS	intron	271184	271428	1	-	.	transcript_id "s00001g00041.t1"; gene_id "s00001g00041";
seq000001	AUGUSTUS	intron	271516	272004	1	-	.	transcript_id "s00001g00041.t1"; gene_id "s00001g00041";
seq000001	AUGUSTUS	intron	272037	272220	1	-	.	transcript_id "s00001g00041.t1"; gene_id "s00001g00041";
seq000001	AUGUSTUS	intron	272360	272648	1	-	.	transcript_id "s00001g00041.t1"; gene_id "s00001g00041";
seq000001	AUGUSTUS	CDS	271049	271183	0.99	-	0	transcript_id "s00001g00041.t1"; gene_id "s00001g00041";
seq000001	AUGUSTUS	CDS	271429	271515	1	-	0	transcript_id "s00001g00041.t1"; gene_id "s00001g00041";
seq000001	AUGUSTUS	CDS	272005	272036	1	-	2	transcript_id "s00001g00041.t1"; gene_id "s00001g00041";
seq000001	AUGUSTUS	CDS	272221	272359	1	-	0	transcript_id "s00001g00041.t1"; gene_id "s00001g00041";
seq000001	AUGUSTUS	CDS	272649	272912	1	-	0	transcript_id "s00001g00041.t1"; gene_id "s00001g00041";
seq000001	AUGUSTUS	start_codon	272910	272912	.	-	0	transcript_id "s00001g00041.t1"; gene_id "s00001g00041";
seq000001	AUGUSTUS	gene	274027	274317	0.67	+	.	gene_id "s00001g00042";
seq000001	AUGUSTUS	transcript	274027	274317	0.67	+	.	transcript_id "s00001g00042.t1"; gene_id "s00001g00042";
seq000001	AUGUSTUS	start_codon	274027	274029	.	+	0	transcript_id "s00001g00042.t1"; gene_id "s00001g00042";
seq000001	AUGUSTUS	CDS	274027	274317	0.67	+	0	transcript_id "s00001g00042.t1"; gene_id "s00001g00042";
seq000001	AUGUSTUS	stop_codon	274315	274317	.	+	0	transcript_id "s00001g00042.t1"; gene_id "s00001g00042";
seq000001	AUGUSTUS	gene	286046	286312	0.46	+	.	gene_id "s00001g00043";
seq000001	AUGUSTUS	transcript	286046	286312	0.46	+	.	transcript_id "s00001g00043.t1"; gene_id "s00001g00043";
seq000001	AUGUSTUS	start_codon	286046	286048	.	+	0	transcript_id "s00001g00043.t1"; gene_id "s00001g00043";
seq000001	AUGUSTUS	CDS	286046	286312	0.46	+	0	transcript_id "s00001g00043.t1"; gene_id "s00001g00043";
seq000001	AUGUSTUS	stop_codon	286310	286312	.	+	0	transcript_id "s00001g00043.t1"; gene_id "s00001g00043";
seq000001	AUGUSTUS	gene	289785	292746	0.79	-	.	gene_id "s00001g00044";
seq000001	AUGUSTUS	transcript	289785	292746	0.79	-	.	transcript_id "s00001g00044.t1"; gene_id "s00001g00044";
seq000001	AUGUSTUS	stop_codon	289785	289787	.	-	0	transcript_id "s00001g00044.t1"; gene_id "s00001g00044";
seq000001	AUGUSTUS	intron	289947	290049	1	-	.	transcript_id "s00001g00044.t1"; gene_id "s00001g00044";
seq000001	AUGUSTUS	intron	290169	290796	1	-	.	transcript_id "s00001g00044.t1"; gene_id "s00001g00044";
seq000001	AUGUSTUS	intron	290900	291078	1	-	.	transcript_id "s00001g00044.t1"; gene_id "s00001g00044";
seq000001	AUGUSTUS	intron	291176	291310	1	-	.	transcript_id "s00001g00044.t1"; gene_id "s00001g00044";
seq000001	AUGUSTUS	intron	291375	291524	1	-	.	transcript_id "s00001g00044.t1"; gene_id "s00001g00044";
seq000001	AUGUSTUS	intron	291658	291794	1	-	.	transcript_id "s00001g00044.t1"; gene_id "s00001g00044";
seq000001	AUGUSTUS	intron	292046	292185	1	-	.	transcript_id "s00001g00044.t1"; gene_id "s00001g00044";
seq000001	AUGUSTUS	intron	292366	292727	1	-	.	transcript_id "s00001g00044.t1"; gene_id "s00001g00044";
seq000001	AUGUSTUS	CDS	289785	289946	0.79	-	0	transcript_id "s00001g00044.t1"; gene_id "s00001g00044";
seq000001	AUGUSTUS	CDS	290050	290168	1	-	2	transcript_id "s00001g00044.t1"; gene_id "s00001g00044";
seq000001	AUGUSTUS	CDS	290797	290899	1	-	0	transcript_id "s00001g00044.t1"; gene_id "s00001g00044";
seq000001	AUGUSTUS	CDS	291079	291175	1	-	1	transcript_id "s00001g00044.t1"; gene_id "s00001g00044";
seq000001	AUGUSTUS	CDS	291311	291374	1	-	2	transcript_id "s00001g00044.t1"; gene_id "s00001g00044";
seq000001	AUGUSTUS	CDS	291525	291657	1	-	0	transcript_id "s00001g00044.t1"; gene_id "s00001g00044";
seq000001	AUGUSTUS	CDS	291795	292045	1	-	2	transcript_id "s00001g00044.t1"; gene_id "s00001g00044";
seq000001	AUGUSTUS	CDS	292186	292365	1	-	2	transcript_id "s00001g00044.t1"; gene_id "s00001g00044";
seq000001	AUGUSTUS	CDS	292728	292746	1	-	0	transcript_id "s00001g00044.t1"; gene_id "s00001g00044";
seq000001	AUGUSTUS	start_codon	292744	292746	.	-	0	transcript_id "s00001g00044.t1"; gene_id "s00001g00044";
seq000001	AUGUSTUS	gene	310625	311146	1	+	.	gene_id "s00001g00045";
seq000001	AUGUSTUS	transcript	310625	311146	1	+	.	transcript_id "s00001g00045.t1"; gene_id "s00001g00045";
seq000001	AUGUSTUS	start_codon	310625	310627	.	+	0	transcript_id "s00001g00045.t1"; gene_id "s00001g00045";
seq000001	AUGUSTUS	CDS	310625	311146	1	+	0	transcript_id "s00001g00045.t1"; gene_id "s00001g00045";
seq000001	AUGUSTUS	stop_codon	311144	311146	.	+	0	transcript_id "s00001g00045.t1"; gene_id "s00001g00045";
seq000001	AUGUSTUS	gene	311803	313267	0.17	+	.	gene_id "s00001g00046";
seq000001	AUGUSTUS	transcript	311803	313267	0.17	+	.	transcript_id "s00001g00046.t1"; gene_id "s00001g00046";
seq000001	AUGUSTUS	start_codon	311803	311805	.	+	0	transcript_id "s00001g00046.t1"; gene_id "s00001g00046";
seq000001	AUGUSTUS	intron	312015	312609	0.84	+	.	transcript_id "s00001g00046.t1"; gene_id "s00001g00046";
seq000001	AUGUSTUS	intron	312714	312901	0.19	+	.	transcript_id "s00001g00046.t1"; gene_id "s00001g00046";
seq000001	AUGUSTUS	intron	312972	313263	0.97	+	.	transcript_id "s00001g00046.t1"; gene_id "s00001g00046";
seq000001	AUGUSTUS	CDS	311803	312014	0.93	+	0	transcript_id "s00001g00046.t1"; gene_id "s00001g00046";
seq000001	AUGUSTUS	CDS	312610	312713	0.26	+	1	transcript_id "s00001g00046.t1"; gene_id "s00001g00046";
seq000001	AUGUSTUS	CDS	312902	312971	0.51	+	2	transcript_id "s00001g00046.t1"; gene_id "s00001g00046";
seq000001	AUGUSTUS	CDS	313264	313267	0.97	+	1	transcript_id "s00001g00046.t1"; gene_id "s00001g00046";
seq000001	AUGUSTUS	stop_codon	313265	313267	.	+	0	transcript_id "s00001g00046.t1"; gene_id "s00001g00046";
seq000001	AUGUSTUS	gene	323956	327558	0.83	+	.	gene_id "s00001g00047";
seq000001	AUGUSTUS	transcript	323956	327558	0.83	+	.	transcript_id "s00001g00047.t1"; gene_id "s00001g00047";
seq000001	AUGUSTUS	start_codon	323956	323958	.	+	0	transcript_id "s00001g00047.t1"; gene_id "s00001g00047";
seq000001	AUGUSTUS	intron	324310	326624	1	+	.	transcript_id "s00001g00047.t1"; gene_id "s00001g00047";
seq000001	AUGUSTUS	intron	326694	326793	1	+	.	transcript_id "s00001g00047.t1"; gene_id "s00001g00047";
seq000001	AUGUSTUS	intron	326857	326966	1	+	.	transcript_id "s00001g00047.t1"; gene_id "s00001g00047";
seq000001	AUGUSTUS	intron	327036	327285	1	+	.	transcript_id "s00001g00047.t1"; gene_id "s00001g00047";
seq000001	AUGUSTUS	CDS	323956	324309	0.83	+	0	transcript_id "s00001g00047.t1"; gene_id "s00001g00047";
seq000001	AUGUSTUS	CDS	326625	326693	1	+	0	transcript_id "s00001g00047.t1"; gene_id "s00001g00047";
seq000001	AUGUSTUS	CDS	326794	326856	1	+	0	transcript_id "s00001g00047.t1"; gene_id "s00001g00047";
seq000001	AUGUSTUS	CDS	326967	327035	1	+	0	transcript_id "s00001g00047.t1"; gene_id "s00001g00047";
seq000001	AUGUSTUS	CDS	327286	327558	1	+	0	transcript_id "s00001g00047.t1"; gene_id "s00001g00047";
seq000001	AUGUSTUS	stop_codon	327556	327558	.	+	0	transcript_id "s00001g00047.t1"; gene_id "s00001g00047";
seq000001	AUGUSTUS	gene	329171	334767	0.87	-	.	gene_id "s00001g00048";
seq000001	AUGUSTUS	transcript	329171	334767	0.51	-	.	transcript_id "s00001g00048.t1"; gene_id "s00001g00048";
seq000001	AUGUSTUS	stop_codon	329171	329173	.	-	0	transcript_id "s00001g00048.t1"; gene_id "s00001g00048";
seq000001	AUGUSTUS	intron	329401	329546	1	-	.	transcript_id "s00001g00048.t1"; gene_id "s00001g00048";
seq000001	AUGUSTUS	intron	329599	329867	1	-	.	transcript_id "s00001g00048.t1"; gene_id "s00001g00048";
seq000001	AUGUSTUS	intron	330078	330181	1	-	.	transcript_id "s00001g00048.t1"; gene_id "s00001g00048";
seq000001	AUGUSTUS	intron	330260	330362	1	-	.	transcript_id "s00001g00048.t1"; gene_id "s00001g00048";
seq000001	AUGUSTUS	intron	330435	330548	1	-	.	transcript_id "s00001g00048.t1"; gene_id "s00001g00048";
seq000001	AUGUSTUS	intron	330821	330935	1	-	.	transcript_id "s00001g00048.t1"; gene_id "s00001g00048";
seq000001	AUGUSTUS	intron	330996	331084	1	-	.	transcript_id "s00001g00048.t1"; gene_id "s00001g00048";
seq000001	AUGUSTUS	intron	331236	331393	1	-	.	transcript_id "s00001g00048.t1"; gene_id "s00001g00048";
seq000001	AUGUSTUS	intron	331454	331551	1	-	.	transcript_id "s00001g00048.t1"; gene_id "s00001g00048";
seq000001	AUGUSTUS	intron	331728	332300	1	-	.	transcript_id "s00001g00048.t1"; gene_id "s00001g00048";
seq000001	AUGUSTUS	intron	332374	332472	1	-	.	transcript_id "s00001g00048.t1"; gene_id "s00001g00048";
seq000001	AUGUSTUS	intron	332623	332718	1	-	.	transcript_id "s00001g00048.t1"; gene_id "s00001g00048";
seq000001	AUGUSTUS	intron	332895	334715	0.51	-	.	transcript_id "s00001g00048.t1"; gene_id "s00001g00048";
seq000001	AUGUSTUS	CDS	329171	329400	1	-	2	transcript_id "s00001g00048.t1"; gene_id "s00001g00048";
seq000001	AUGUSTUS	CDS	329547	329598	1	-	0	transcript_id "s00001g00048.t1"; gene_id "s00001g00048";
seq000001	AUGUSTUS	CDS	329868	330077	1	-	0	transcript_id "s00001g00048.t1"; gene_id "s00001g00048";
seq000001	AUGUSTUS	CDS	330182	330259	1	-	0	transcript_id "s00001g00048.t1"; gene_id "s00001g00048";
seq000001	AUGUSTUS	CDS	330363	330434	1	-	0	transcript_id "s00001g00048.t1"; gene_id "s00001g00048";
seq000001	AUGUSTUS	CDS	330549	330820	1	-	2	transcript_id "s00001g00048.t1"; gene_id "s00001g00048";
seq000001	AUGUSTUS	CDS	330936	330995	1	-	2	transcript_id "s00001g00048.t1"; gene_id "s00001g00048";
seq000001	AUGUSTUS	CDS	331085	331235	1	-	0	transcript_id "s00001g00048.t1"; gene_id "s00001g00048";
seq000001	AUGUSTUS	CDS	331394	331453	1	-	0	transcript_id "s00001g00048.t1"; gene_id "s00001g00048";
seq000001	AUGUSTUS	CDS	331552	331727	1	-	2	transcript_id "s00001g00048.t1"; gene_id "s00001g00048";
seq000001	AUGUSTUS	CDS	332301	332373	1	-	0	transcript_id "s00001g00048.t1"; gene_id "s00001g00048";
seq000001	AUGUSTUS	CDS	332473	332622	1	-	0	transcript_id "s00001g00048.t1"; gene_id "s00001g00048";
seq000001	AUGUSTUS	CDS	332719	332894	0.55	-	2	transcript_id "s00001g00048.t1"; gene_id "s00001g00048";
seq000001	AUGUSTUS	CDS	334716	334767	0.51	-	0	transcript_id "s00001g00048.t1"; gene_id "s00001g00048";
seq000001	AUGUSTUS	start_codon	334765	334767	.	-	0	transcript_id "s00001g00048.t1"; gene_id "s00001g00048";
seq000001	AUGUSTUS	transcript	329171	334767	0.36	-	.	transcript_id "s00001g00048.t2"; gene_id "s00001g00048";
seq000001	AUGUSTUS	stop_codon	329171	329173	.	-	0	transcript_id "s00001g00048.t2"; gene_id "s00001g00048";
seq000001	AUGUSTUS	intron	329401	329546	1	-	.	transcript_id "s00001g00048.t2"; gene_id "s00001g00048";
seq000001	AUGUSTUS	intron	329599	329867	1	-	.	transcript_id "s00001g00048.t2"; gene_id "s00001g00048";
seq000001	AUGUSTUS	intron	330078	330181	1	-	.	transcript_id "s00001g00048.t2"; gene_id "s00001g00048";
seq000001	AUGUSTUS	intron	330260	330362	1	-	.	transcript_id "s00001g00048.t2"; gene_id "s00001g00048";
seq000001	AUGUSTUS	intron	330435	330548	1	-	.	transcript_id "s00001g00048.t2"; gene_id "s00001g00048";
seq000001	AUGUSTUS	intron	330821	330935	1	-	.	transcript_id "s00001g00048.t2"; gene_id "s00001g00048";
seq000001	AUGUSTUS	intron	330996	331084	1	-	.	transcript_id "s00001g00048.t2"; gene_id "s00001g00048";
seq000001	AUGUSTUS	intron	331236	331393	1	-	.	transcript_id "s00001g00048.t2"; gene_id "s00001g00048";
seq000001	AUGUSTUS	intron	331457	331551	1	-	.	transcript_id "s00001g00048.t2"; gene_id "s00001g00048";
seq000001	AUGUSTUS	intron	331728	332300	1	-	.	transcript_id "s00001g00048.t2"; gene_id "s00001g00048";
seq000001	AUGUSTUS	intron	332374	332472	1	-	.	transcript_id "s00001g00048.t2"; gene_id "s00001g00048";
seq000001	AUGUSTUS	intron	332623	332718	1	-	.	transcript_id "s00001g00048.t2"; gene_id "s00001g00048";
seq000001	AUGUSTUS	intron	332895	334715	0.36	-	.	transcript_id "s00001g00048.t2"; gene_id "s00001g00048";
seq000001	AUGUSTUS	CDS	329171	329400	1	-	2	transcript_id "s00001g00048.t2"; gene_id "s00001g00048";
seq000001	AUGUSTUS	CDS	329547	329598	1	-	0	transcript_id "s00001g00048.t2"; gene_id "s00001g00048";
seq000001	AUGUSTUS	CDS	329868	330077	1	-	0	transcript_id "s00001g00048.t2"; gene_id "s00001g00048";
seq000001	AUGUSTUS	CDS	330182	330259	1	-	0	transcript_id "s00001g00048.t2"; gene_id "s00001g00048";
seq000001	AUGUSTUS	CDS	330363	330434	1	-	0	transcript_id "s00001g00048.t2"; gene_id "s00001g00048";
seq000001	AUGUSTUS	CDS	330549	330820	1	-	2	transcript_id "s00001g00048.t2"; gene_id "s00001g00048";
seq000001	AUGUSTUS	CDS	330936	330995	1	-	2	transcript_id "s00001g00048.t2"; gene_id "s00001g00048";
seq000001	AUGUSTUS	CDS	331085	331235	1	-	0	transcript_id "s00001g00048.t2"; gene_id "s00001g00048";
seq000001	AUGUSTUS	CDS	331394	331456	1	-	0	transcript_id "s00001g00048.t2"; gene_id "s00001g00048";
seq000001	AUGUSTUS	CDS	331552	331727	1	-	2	transcript_id "s00001g00048.t2"; gene_id "s00001g00048";
seq000001	AUGUSTUS	CDS	332301	332373	1	-	0	transcript_id "s00001g00048.t2"; gene_id "s00001g00048";
seq000001	AUGUSTUS	CDS	332473	332622	1	-	0	transcript_id "s00001g00048.t2"; gene_id "s00001g00048";
seq000001	AUGUSTUS	CDS	332719	332894	0.44	-	2	transcript_id "s00001g00048.t2"; gene_id "s00001g00048";
seq000001	AUGUSTUS	CDS	334716	334767	0.38	-	0	transcript_id "s00001g00048.t2"; gene_id "s00001g00048";
seq000001	AUGUSTUS	start_codon	334765	334767	.	-	0	transcript_id "s00001g00048.t2"; gene_id "s00001g00048";
seq000001	AUGUSTUS	gene	334957	340947	1.97	+	.	gene_id "s00001g00049";
seq000001	AUGUSTUS	transcript	334957	340947	0.99	+	.	transcript_id "s00001g00049.t1"; gene_id "s00001g00049";
seq000001	AUGUSTUS	start_codon	334957	334959	.	+	0	transcript_id "s00001g00049.t1"; gene_id "s00001g00049";
seq000001	AUGUSTUS	intron	335368	335575	1	+	.	transcript_id "s00001g00049.t1"; gene_id "s00001g00049";
seq000001	AUGUSTUS	intron	335783	335952	1	+	.	transcript_id "s00001g00049.t1"; gene_id "s00001g00049";
seq000001	AUGUSTUS	intron	336136	336557	1	+	.	transcript_id "s00001g00049.t1"; gene_id "s00001g00049";
seq000001	AUGUSTUS	intron	336668	336827	1	+	.	transcript_id "s00001g00049.t1"; gene_id "s00001g00049";
seq000001	AUGUSTUS	intron	336888	337218	1	+	.	transcript_id "s00001g00049.t1"; gene_id "s00001g00049";
seq000001	AUGUSTUS	intron	337508	337756	1	+	.	transcript_id "s00001g00049.t1"; gene_id "s00001g00049";
seq000001	AUGUSTUS	intron	338053	338438	1	+	.	transcript_id "s00001g00049.t1"; gene_id "s00001g00049";
seq000001	AUGUSTUS	intron	339317	339630	1	+	.	transcript_id "s00001g00049.t1"; gene_id "s00001g00049";
seq000001	AUGUSTUS	intron	340579	340726	1	+	.	transcript_id "s00001g00049.t1"; gene_id "s00001g00049";
seq000001	AUGUSTUS	CDS	334957	335367	0.99	+	0	transcript_id "s00001g00049.t1"; gene_id "s00001g00049";
seq000001	AUGUSTUS	CDS	335576	335782	1	+	0	transcript_id "s00001g00049.t1"; gene_id "s00001g00049";
seq000001	AUGUSTUS	CDS	335953	336135	1	+	0	transcript_id "s00001g00049.t1"; gene_id "s00001g00049";
seq000001	AUGUSTUS	CDS	336558	336667	1	+	0	transcript_id "s00001g00049.t1"; gene_id "s00001g00049";
seq000001	AUGUSTUS	CDS	336828	336887	1	+	1	transcript_id "s00001g00049.t1"; gene_id "s00001g00049";
seq000001	AUGUSTUS	CDS	337219	337507	1	+	1	transcript_id "s00001g00049.t1"; gene_id "s00001g00049";
seq000001	AUGUSTUS	CDS	337757	338052	1	+	0	transcript_id "s00001g00049.t1"; gene_id "s00001g00049";
seq000001	AUGUSTUS	CDS	338439	339316	1	+	1	transcript_id "s00001g00049.t1"; gene_id "s00001g00049";
seq000001	AUGUSTUS	CDS	339631	340578	1	+	2	transcript_id "s00001g00049.t1"; gene_id "s00001g00049";
seq000001	AUGUSTUS	CDS	340727	340947	1	+	2	transcript_id "s00001g00049.t1"; gene_id "s00001g00049";
seq000001	AUGUSTUS	stop_codon	340945	340947	.	+	0	transcript_id "s00001g00049.t1"; gene_id "s00001g00049";
seq000001	AUGUSTUS	transcript	334957	340947	0.98	+	.	transcript_id "s00001g00049.t2"; gene_id "s00001g00049";
seq000001	AUGUSTUS	start_codon	334957	334959	.	+	0	transcript_id "s00001g00049.t2"; gene_id "s00001g00049";
seq000001	AUGUSTUS	intron	335368	335575	1	+	.	transcript_id "s00001g00049.t2"; gene_id "s00001g00049";
seq000001	AUGUSTUS	intron	335783	335952	1	+	.	transcript_id "s00001g00049.t2"; gene_id "s00001g00049";
seq000001	AUGUSTUS	intron	336136	336557	1	+	.	transcript_id "s00001g00049.t2"; gene_id "s00001g00049";
seq000001	AUGUSTUS	intron	336668	336827	1	+	.	transcript_id "s00001g00049.t2"; gene_id "s00001g00049";
seq000001	AUGUSTUS	intron	336888	337218	1	+	.	transcript_id "s00001g00049.t2"; gene_id "s00001g00049";
seq000001	AUGUSTUS	intron	337508	337756	1	+	.	transcript_id "s00001g00049.t2"; gene_id "s00001g00049";
seq000001	AUGUSTUS	intron	338053	338438	1	+	.	transcript_id "s00001g00049.t2"; gene_id "s00001g00049";
seq000001	AUGUSTUS	intron	339317	339630	1	+	.	transcript_id "s00001g00049.t2"; gene_id "s00001g00049";
seq000001	AUGUSTUS	intron	340579	340807	1	+	.	transcript_id "s00001g00049.t2"; gene_id "s00001g00049";
seq000001	AUGUSTUS	CDS	334957	335367	1	+	0	transcript_id "s00001g00049.t2"; gene_id "s00001g00049";
seq000001	AUGUSTUS	CDS	335576	335782	1	+	0	transcript_id "s00001g00049.t2"; gene_id "s00001g00049";
seq000001	AUGUSTUS	CDS	335953	336135	1	+	0	transcript_id "s00001g00049.t2"; gene_id "s00001g00049";
seq000001	AUGUSTUS	CDS	336558	336667	1	+	0	transcript_id "s00001g00049.t2"; gene_id "s00001g00049";
seq000001	AUGUSTUS	CDS	336828	336887	1	+	1	transcript_id "s00001g00049.t2"; gene_id "s00001g00049";
seq000001	AUGUSTUS	CDS	337219	337507	1	+	1	transcript_id "s00001g00049.t2"; gene_id "s00001g00049";
seq000001	AUGUSTUS	CDS	337757	338052	1	+	0	transcript_id "s00001g00049.t2"; gene_id "s00001g00049";
seq000001	AUGUSTUS	CDS	338439	339316	0.98	+	1	transcript_id "s00001g00049.t2"; gene_id "s00001g00049";
seq000001	AUGUSTUS	CDS	339631	340578	1	+	2	transcript_id "s00001g00049.t2"; gene_id "s00001g00049";
seq000001	AUGUSTUS	CDS	340808	340947	1	+	2	transcript_id "s00001g00049.t2"; gene_id "s00001g00049";
seq000001	AUGUSTUS	stop_codon	340945	340947	.	+	0	transcript_id "s00001g00049.t2"; gene_id "s00001g00049";
seq000001	AUGUSTUS	gene	346480	346860	0.23	-	.	gene_id "s00001g00050";
seq000001	AUGUSTUS	transcript	346480	346860	0.23	-	.	transcript_id "s00001g00050.t1"; gene_id "s00001g00050";
seq000001	AUGUSTUS	stop_codon	346480	346482	.	-	0	transcript_id "s00001g00050.t1"; gene_id "s00001g00050";
seq000001	AUGUSTUS	intron	346557	346645	1	-	.	transcript_id "s00001g00050.t1"; gene_id "s00001g00050";
seq000001	AUGUSTUS	intron	346752	346785	0.66	-	.	transcript_id "s00001g00050.t1"; gene_id "s00001g00050";
seq000001	AUGUSTUS	CDS	346480	346556	0.67	-	2	transcript_id "s00001g00050.t1"; gene_id "s00001g00050";
seq000001	AUGUSTUS	CDS	346646	346751	0.7	-	0	transcript_id "s00001g00050.t1"; gene_id "s00001g00050";
seq000001	AUGUSTUS	CDS	346786	346860	0.34	-	0	transcript_id "s00001g00050.t1"; gene_id "s00001g00050";
seq000001	AUGUSTUS	start_codon	346858	346860	.	-	0	transcript_id "s00001g00050.t1"; gene_id "s00001g00050";
seq000001	AUGUSTUS	gene	358918	359653	0.25	-	.	gene_id "s00001g00051";
seq000001	AUGUSTUS	transcript	358918	359653	0.25	-	.	transcript_id "s00001g00051.t1"; gene_id "s00001g00051";
seq000001	AUGUSTUS	stop_codon	358918	358920	.	-	0	transcript_id "s00001g00051.t1"; gene_id "s00001g00051";
seq000001	AUGUSTUS	intron	358928	359411	0.25	-	.	transcript_id "s00001g00051.t1"; gene_id "s00001g00051";
seq000001	AUGUSTUS	CDS	358918	358927	0.25	-	1	transcript_id "s00001g00051.t1"; gene_id "s00001g00051";
seq000001	AUGUSTUS	CDS	359412	359653	0.55	-	0	transcript_id "s00001g00051.t1"; gene_id "s00001g00051";
seq000001	AUGUSTUS	start_codon	359651	359653	.	-	0	transcript_id "s00001g00051.t1"; gene_id "s00001g00051";
seq000001	AUGUSTUS	gene	364880	369033	2	+	.	gene_id "s00001g00052";
seq000001	AUGUSTUS	transcript	364880	369033	1	+	.	transcript_id "s00001g00052.t1"; gene_id "s00001g00052";
seq000001	AUGUSTUS	start_codon	364880	364882	.	+	0	transcript_id "s00001g00052.t1"; gene_id "s00001g00052";
seq000001	AUGUSTUS	intron	365645	367065	1	+	.	transcript_id "s00001g00052.t1"; gene_id "s00001g00052";
seq000001	AUGUSTUS	intron	367187	367748	1	+	.	transcript_id "s00001g00052.t1"; gene_id "s00001g00052";
seq000001	AUGUSTUS	intron	367943	368051	1	+	.	transcript_id "s00001g00052.t1"; gene_id "s00001g00052";
seq000001	AUGUSTUS	intron	368184	368770	1	+	.	transcript_id "s00001g00052.t1"; gene_id "s00001g00052";
seq000001	AUGUSTUS	intron	368908	368996	1	+	.	transcript_id "s00001g00052.t1"; gene_id "s00001g00052";
seq000001	AUGUSTUS	CDS	364880	365644	1	+	0	transcript_id "s00001g00052.t1"; gene_id "s00001g00052";
seq000001	AUGUSTUS	CDS	367066	367186	1	+	0	transcript_id "s00001g00052.t1"; gene_id "s00001g00052";
seq000001	AUGUSTUS	CDS	367749	367942	1	+	2	transcript_id "s00001g00052.t1"; gene_id "s00001g00052";
seq000001	AUGUSTUS	CDS	368052	368183	1	+	0	transcript_id "s00001g00052.t1"; gene_id "s00001g00052";
seq000001	AUGUSTUS	CDS	368771	368907	1	+	0	transcript_id "s00001g00052.t1"; gene_id "s00001g00052";
seq000001	AUGUSTUS	CDS	368997	369033	1	+	1	transcript_id "s00001g00052.t1"; gene_id "s00001g00052";
seq000001	AUGUSTUS	stop_codon	369031	369033	.	+	0	transcript_id "s00001g00052.t1"; gene_id "s00001g00052";
seq000001	AUGUSTUS	transcript	364880	369008	1	+	.	transcript_id "s00001g00052.t2"; gene_id "s00001g00052";
seq000001	AUGUSTUS	start_codon	364880	364882	.	+	0	transcript_id "s00001g00052.t2"; gene_id "s00001g00052";
seq000001	AUGUSTUS	intron	365645	367065	1	+	.	transcript_id "s00001g00052.t2"; gene_id "s00001g00052";
seq000001	AUGUSTUS	intron	367187	367748	1	+	.	transcript_id "s00001g00052.t2"; gene_id "s00001g00052";
seq000001	AUGUSTUS	intron	367943	368051	1	+	.	transcript_id "s00001g00052.t2"; gene_id "s00001g00052";
seq000001	AUGUSTUS	intron	368184	368770	1	+	.	transcript_id "s00001g00052.t2"; gene_id "s00001g00052";
seq000001	AUGUSTUS	intron	368908	369004	1	+	.	transcript_id "s00001g00052.t2"; gene_id "s00001g00052";
seq000001	AUGUSTUS	CDS	364880	365644	1	+	0	transcript_id "s00001g00052.t2"; gene_id "s00001g00052";
seq000001	AUGUSTUS	CDS	367066	367186	1	+	0	transcript_id "s00001g00052.t2"; gene_id "s00001g00052";
seq000001	AUGUSTUS	CDS	367749	367942	1	+	2	transcript_id "s00001g00052.t2"; gene_id "s00001g00052";
seq000001	AUGUSTUS	CDS	368052	368183	1	+	0	transcript_id "s00001g00052.t2"; gene_id "s00001g00052";
seq000001	AUGUSTUS	CDS	368771	368907	1	+	0	transcript_id "s00001g00052.t2"; gene_id "s00001g00052";
seq000001	AUGUSTUS	CDS	369005	369008	1	+	1	transcript_id "s00001g00052.t2"; gene_id "s00001g00052";
seq000001	AUGUSTUS	stop_codon	369006	369008	.	+	0	transcript_id "s00001g00052.t2"; gene_id "s00001g00052";
seq000001	AUGUSTUS	gene	369080	370940	0.41	-	.	gene_id "s00001g00053";
seq000001	AUGUSTUS	transcript	369080	370940	0.41	-	.	transcript_id "s00001g00053.t1"; gene_id "s00001g00053";
seq000001	AUGUSTUS	stop_codon	369080	369082	.	-	0	transcript_id "s00001g00053.t1"; gene_id "s00001g00053";
seq000001	AUGUSTUS	intron	369138	370776	0.64	-	.	transcript_id "s00001g00053.t1"; gene_id "s00001g00053";
seq000001	AUGUSTUS	CDS	369080	369137	0.75	-	1	transcript_id "s00001g00053.t1"; gene_id "s00001g00053";
seq000001	AUGUSTUS	CDS	370777	370940	0.43	-	0	transcript_id "s00001g00053.t1"; gene_id "s00001g00053";
seq000001	AUGUSTUS	start_codon	370938	370940	.	-	0	transcript_id "s00001g00053.t1"; gene_id "s00001g00053";
seq000001	AUGUSTUS	gene	373614	375046	1.87	+	.	gene_id "s00001g00054";
seq000001	AUGUSTUS	transcript	373614	375046	0.94	+	.	transcript_id "s00001g00054.t1"; gene_id "s00001g00054";
seq000001	AUGUSTUS	start_codon	373614	373616	.	+	0	transcript_id "s00001g00054.t1"; gene_id "s00001g00054";
seq000001	AUGUSTUS	intron	374776	375011	0.95	+	.	transcript_id "s00001g00054.t1"; gene_id "s00001g00054";
seq000001	AUGUSTUS	CDS	373614	374775	0.97	+	0	transcript_id "s00001g00054.t1"; gene_id "s00001g00054";
seq000001	AUGUSTUS	CDS	375012	375046	0.97	+	2	transcript_id "s00001g00054.t1"; gene_id "s00001g00054";
seq000001	AUGUSTUS	stop_codon	375044	375046	.	+	0	transcript_id "s00001g00054.t1"; gene_id "s00001g00054";
seq000001	AUGUSTUS	transcript	373614	374772	0.93	+	.	transcript_id "s00001g00054.t2"; gene_id "s00001g00054";
seq000001	AUGUSTUS	start_codon	373614	373616	.	+	0	transcript_id "s00001g00054.t2"; gene_id "s00001g00054";
seq000001	AUGUSTUS	intron	374692	374731	0.93	+	.	transcript_id "s00001g00054.t2"; gene_id "s00001g00054";
seq000001	AUGUSTUS	CDS	373614	374691	0.93	+	0	transcript_id "s00001g00054.t2"; gene_id "s00001g00054";
seq000001	AUGUSTUS	CDS	374732	374772	0.97	+	2	transcript_id "s00001g00054.t2"; gene_id "s00001g00054";
seq000001	AUGUSTUS	stop_codon	374770	374772	.	+	0	transcript_id "s00001g00054.t2"; gene_id "s00001g00054";
seq000001	AUGUSTUS	gene	376871	377362	0.98	-	.	gene_id "s00001g00055";
seq000001	AUGUSTUS	transcript	376871	377362	0.98	-	.	transcript_id "s00001g00055.t1"; gene_id "s00001g00055";
seq000001	AUGUSTUS	stop_codon	376871	376873	.	-	0	transcript_id "s00001g00055.t1"; gene_id "s00001g00055";
seq000001	AUGUSTUS	CDS	376871	377362	0.98	-	0	transcript_id "s00001g00055.t1"; gene_id "s00001g00055";
seq000001	AUGUSTUS	start_codon	377360	377362	.	-	0	transcript_id "s00001g00055.t1"; gene_id "s00001g00055";
seq000001	AUGUSTUS	gene	379255	379713	0.99	-	.	gene_id "s00001g00056";
seq000001	AUGUSTUS	transcript	379255	379713	0.99	-	.	transcript_id "s00001g00056.t1"; gene_id "s00001g00056";
seq000001	AUGUSTUS	stop_codon	379255	379257	.	-	0	transcript_id "s00001g00056.t1"; gene_id "s00001g00056";
seq000001	AUGUSTUS	CDS	379255	379713	0.99	-	0	transcript_id "s00001g00056.t1"; gene_id "s00001g00056";
seq000001	AUGUSTUS	start_codon	379711	379713	.	-	0	transcript_id "s00001g00056.t1"; gene_id "s00001g00056";
seq000001	AUGUSTUS	gene	384527	390141	1	+	.	gene_id "s00001g00057";
seq000001	AUGUSTUS	transcript	384527	390141	1	+	.	transcript_id "s00001g00057.t1"; gene_id "s00001g00057";
seq000001	AUGUSTUS	start_codon	384527	384529	.	+	0	transcript_id "s00001g00057.t1"; gene_id "s00001g00057";
seq000001	AUGUSTUS	intron	384530	384663	1	+	.	transcript_id "s00001g00057.t1"; gene_id "s00001g00057";
seq000001	AUGUSTUS	intron	384860	385158	1	+	.	transcript_id "s00001g00057.t1"; gene_id "s00001g00057";
seq000001	AUGUSTUS	intron	385322	385563	1	+	.	transcript_id "s00001g00057.t1"; gene_id "s00001g00057";
seq000001	AUGUSTUS	intron	385701	385974	1	+	.	transcript_id "s00001g00057.t1"; gene_id "s00001g00057";
seq000001	AUGUSTUS	intron	386079	386237	1	+	.	transcript_id "s00001g00057.t1"; gene_id "s00001g00057";
seq000001	AUGUSTUS	intron	386334	386771	1	+	.	transcript_id "s00001g00057.t1"; gene_id "s00001g00057";
seq000001	AUGUSTUS	intron	386866	387016	1	+	.	transcript_id "s00001g00057.t1"; gene_id "s00001g00057";
seq000001	AUGUSTUS	intron	387138	387319	1	+	.	transcript_id "s00001g00057.t1"; gene_id "s00001g00057";
seq000001	AUGUSTUS	intron	387520	387662	1	+	.	transcript_id "s00001g00057.t1"; gene_id "s00001g00057";
seq000001	AUGUSTUS	intron	387755	387824	1	+	.	transcript_id "s00001g00057.t1"; gene_id "s00001g00057";
seq000001	AUGUSTUS	intron	387881	388356	1	+	.	transcript_id "s00001g00057.t1"; gene_id "s00001g00057";
seq000001	AUGUSTUS	intron	388447	388556	1	+	.	transcript_id "s00001g00057.t1"; gene_id "s00001g00057";
seq000001	AUGUSTUS	intron	388657	388913	1	+	.	transcript_id "s00001g00057.t1"; gene_id "s00001g00057";
seq000001	AUGUSTUS	intron	389016	389111	1	+	.	transcript_id "s00001g00057.t1"; gene_id "s00001g00057";
seq000001	AUGUSTUS	intron	389185	389531	1	+	.	transcript_id "s00001g00057.t1"; gene_id "s00001g00057";
seq000001	AUGUSTUS	intron	389696	389897	1	+	.	transcript_id "s00001g00057.t1"; gene_id "s00001g00057";
seq000001	AUGUSTUS	intron	389953	390085	1	+	.	transcript_id "s00001g00057.t1"; gene_id "s00001g00057";
seq000001	AUGUSTUS	CDS	384527	384529	1	+	0	transcript_id "s00001g00057.t1"; gene_id "s00001g00057";
seq000001	AUGUSTUS	CDS	384664	384859	1	+	0	transcript_id "s00001g00057.t1"; gene_id "s00001g00057";
seq000001	AUGUSTUS	CDS	385159	385321	1	+	2	transcript_id "s00001g00057.t1"; gene_id "s00001g00057";
seq000001	AUGUSTUS	CDS	385564	385700	1	+	1	transcript_id "s00001g00057.t1"; gene_id "s00001g00057";
seq000001	AUGUSTUS	CDS	385975	386078	1	+	2	transcript_id "s00001g00057.t1"; gene_id "s00001g00057";
seq000001	AUGUSTUS	CDS	386238	386333	1	+	0	transcript_id "s00001g00057.t1"; gene_id "s00001g00057";
seq000001	AUGUSTUS	CDS	386772	386865	1	+	0	transcript_id "s00001g00057.t1"; gene_id "s00001g00057";
seq000001	AUGUSTUS	CDS	387017	387137	1	+	2	transcript_id "s00001g00057.t1"; gene_id "s00001g00057";
seq000001	AUGUSTUS	CDS	387320	387519	1	+	1	transcript_id "s00001g00057.t1"; gene_id "s00001g00057";
seq000001	AUGUSTUS	CDS	387663	387754	1	+	2	transcript_id "s00001g00057.t1"; gene_id "s00001g00057";
seq000001	AUGUSTUS	CDS	387825	387880	1	+	0	transcript_id "s00001g00057.t1"; gene_id "s00001g00057";
seq000001	AUGUSTUS	CDS	388357	388446	1	+	1	transcript_id "s00001g00057.t1"; gene_id "s00001g00057";
seq000001	AUGUSTUS	CDS	388557	388656	1	+	1	transcript_id "s00001g00057.t1"; gene_id "s00001g00057";
seq000001	AUGUSTUS	CDS	388914	389015	1	+	0	transcript_id "s00001g00057.t1"; gene_id "s00001g00057";
seq000001	AUGUSTUS	CDS	389112	389184	1	+	0	transcript_id "s00001g00057.t1"; gene_id "s00001g00057";
seq000001	AUGUSTUS	CDS	389532	389695	1	+	2	transcript_id "s00001g00057.t1"; gene_id "s00001g00057";
seq000001	AUGUSTUS	CDS	389898	389952	1	+	0	transcript_id "s00001g00057.t1"; gene_id "s00001g00057";
seq000001	AUGUSTUS	CDS	390086	390141	1	+	2	transcript_id "s00001g00057.t1"; gene_id "s00001g00057";
seq000001	AUGUSTUS	stop_codon	390139	390141	.	+	0	transcript_id "s00001g00057.t1"; gene_id "s00001g00057";
seq000001	AUGUSTUS	gene	391334	395285	0.6	+	.	gene_id "s00001g00058";
seq000001	AUGUSTUS	transcript	391334	395285	0.6	+	.	transcript_id "s00001g00058.t1"; gene_id "s00001g00058";
seq000001	AUGUSTUS	start_codon	391334	391336	.	+	0	transcript_id "s00001g00058.t1"; gene_id "s00001g00058";
seq000001	AUGUSTUS	intron	391706	392268	0.87	+	.	transcript_id "s00001g00058.t1"; gene_id "s00001g00058";
seq000001	AUGUSTUS	intron	392337	392445	1	+	.	transcript_id "s00001g00058.t1"; gene_id "s00001g00058";
seq000001	AUGUSTUS	intron	392648	392754	1	+	.	transcript_id "s00001g00058.t1"; gene_id "s00001g00058";
seq000001	AUGUSTUS	intron	392853	392944	1	+	.	transcript_id "s00001g00058.t1"; gene_id "s00001g00058";
seq000001	AUGUSTUS	intron	393015	393407	1	+	.	transcript_id "s00001g00058.t1"; gene_id "s00001g00058";
seq000001	AUGUSTUS	intron	393480	393624	1	+	.	transcript_id "s00001g00058.t1"; gene_id "s00001g00058";
seq000001	AUGUSTUS	intron	393739	395225	1	+	.	transcript_id "s00001g00058.t1"; gene_id "s00001g00058";
seq000001	AUGUSTUS	CDS	391334	391705	0.6	+	0	transcript_id "s00001g00058.t1"; gene_id "s00001g00058";
seq000001	AUGUSTUS	CDS	392269	392336	1	+	0	transcript_id "s00001g00058.t1"; gene_id "s00001g00058";
seq000001	AUGUSTUS	CDS	392446	392647	1	+	1	transcript_id "s00001g00058.t1"; gene_id "s00001g00058";
seq000001	AUGUSTUS	CDS	392755	392852	1	+	0	transcript_id "s00001g00058.t1"; gene_id "s00001g00058";
seq000001	AUGUSTUS	CDS	392945	393014	1	+	1	transcript_id "s00001g00058.t1"; gene_id "s00001g00058";
seq000001	AUGUSTUS	CDS	393408	393479	1	+	0	transcript_id "s00001g00058.t1"; gene_id "s00001g00058";
seq000001	AUGUSTUS	CDS	393625	393738	1	+	0	transcript_id "s00001g00058.t1"; gene_id "s00001g00058";
seq000001	AUGUSTUS	CDS	395226	395285	1	+	0	transcript_id "s00001g00058.t1"; gene_id "s00001g00058";
seq000001	AUGUSTUS	stop_codon	395283	395285	.	+	0	transcript_id "s00001g00058.t1"; gene_id "s00001g00058";
seq000001	AUGUSTUS	gene	396214	406506	0.26	-	.	gene_id "s00001g00059";
seq000001	AUGUSTUS	transcript	396214	406506	0.16	-	.	transcript_id "s00001g00059.t1"; gene_id "s00001g00059";
seq000001	AUGUSTUS	stop_codon	396214	396216	.	-	0	transcript_id "s00001g00059.t1"; gene_id "s00001g00059";
seq000001	AUGUSTUS	intron	396225	396264	0.48	-	.	transcript_id "s00001g00059.t1"; gene_id "s00001g00059";
seq000001	AUGUSTUS	intron	396344	396423	1	-	.	transcript_id "s00001g00059.t1"; gene_id "s00001g00059";
seq000001	AUGUSTUS	intron	396469	396781	1	-	.	transcript_id "s00001g00059.t1"; gene_id "s00001g00059";
seq000001	AUGUSTUS	intron	396965	397062	1	-	.	transcript_id "s00001g00059.t1"; gene_id "s00001g00059";
seq000001	AUGUSTUS	intron	397177	397724	1	-	.	transcript_id "s00001g00059.t1"; gene_id "s00001g00059";
seq000001	AUGUSTUS	intron	397902	398022	1	-	.	transcript_id "s00001g00059.t1"; gene_id "s00001g00059";
seq000001	AUGUSTUS	intron	398188	398315	1	-	.	transcript_id "s00001g00059.t1"; gene_id "s00001g00059";
seq000001	AUGUSTUS	intron	398412	398703	1	-	.	transcript_id "s00001g00059.t1"; gene_id "s00001g00059";
seq000001	AUGUSTUS	intron	399157	399675	1	-	.	transcript_id "s00001g00059.t1"; gene_id "s00001g00059";
seq000001	AUGUSTUS	intron	399760	399851	1	-	.	transcript_id "s00001g00059.t1"; gene_id "s00001g00059";
seq000001	AUGUSTUS	intron	399970	400054	1	-	.	transcript_id "s00001g00059.t1"; gene_id "s00001g00059";
seq000001	AUGUSTUS	intron	400176	400671	1	-	.	transcript_id "s00001g00059.t1"; gene_id "s00001g00059";
seq000001	AUGUSTUS	intron	402118	402198	1	-	.	transcript_id "s00001g00059.t1"; gene_id "s00001g00059";
seq000001	AUGUSTUS	intron	402378	402722	0.98	-	.	transcript_id "s00001g00059.t1"; gene_id "s00001g00059";
seq000001	AUGUSTUS	intron	402829	402963	1	-	.	transcript_id "s00001g00059.t1"; gene_id "s00001g00059";
seq000001	AUGUSTUS	intron	403990	404094	1	-	.	transcript_id "s00001g00059.t1"; gene_id "s00001g00059";
seq000001	AUGUSTUS	intron	404759	405114	1	-	.	transcript_id "s00001g00059.t1"; gene_id "s00001g00059";
seq000001	AUGUSTUS	intron	405214	405317	1	-	.	transcript_id "s00001g00059.t1"; gene_id "s00001g00059";
seq000001	AUGUSTUS	intron	405407	405504	1	-	.	transcript_id "s00001g00059.t1"; gene_id "s00001g00059";
seq000001	AUGUSTUS	intron	406134	406405	0.4	-	.	transcript_id "s00001g00059.t1"; gene_id "s00001g00059";
seq000001	AUGUSTUS	CDS	396214	396224	0.48	-	2	transcript_id "s00001g00059.t1"; gene_id "s00001g00059";
seq000001	AUGUSTUS	CDS	396265	396343	0.71	-	0	transcript_id "s00001g00059.t1"; gene_id "s00001g00059";
seq000001	AUGUSTUS	CDS	396424	396468	1	-	0	transcript_id "s00001g00059.t1"; gene_id "s00001g00059";
seq000001	AUGUSTUS	CDS	396782	396964	1	-	0	transcript_id "s00001g00059.t1"; gene_id "s00001g00059";
seq000001	AUGUSTUS	CDS	397063	397176	1	-	0	transcript_id "s00001g00059.t1"; gene_id "s00001g00059";
seq000001	AUGUSTUS	CDS	397725	397901	1	-	0	transcript_id "s00001g00059.t1"; gene_id "s00001g00059";
seq000001	AUGUSTUS	CDS	398023	398187	1	-	0	transcript_id "s00001g00059.t1"; gene_id "s00001g00059";
seq000001	AUGUSTUS	CDS	398316	398411	1	-	0	transcript_id "s00001g00059.t1"; gene_id "s00001g00059";
seq000001	AUGUSTUS	CDS	398704	399156	1	-	0	transcript_id "s00001g00059.t1"; gene_id "s00001g00059";
seq000001	AUGUSTUS	CDS	399676	399759	1	-	0	transcript_id "s00001g00059.t1"; gene_id "s00001g00059";
seq000001	AUGUSTUS	CDS	399852	399969	1	-	1	transcript_id "s00001g00059.t1"; gene_id "s00001g00059";
seq000001	AUGUSTUS	CDS	400055	400175	1	-	2	transcript_id "s00001g00059.t1"; gene_id "s00001g00059";
seq000001	AUGUSTUS	CDS	400672	402117	0.63	-	2	transcript_id "s00001g00059.t1"; gene_id "s00001g00059";
seq000001	AUGUSTUS	CDS	402199	402377	0.98	-	1	transcript_id "s00001g00059.t1"; gene_id "s00001g00059";
seq000001	AUGUSTUS	CDS	402723	402828	1	-	2	transcript_id "s00001g00059.t1"; gene_id "s00001g00059";
seq000001	AUGUSTUS	CDS	402964	403989	1	-	2	transcript_id "s00001g00059.t1"; gene_id "s00001g00059";
seq000001	AUGUSTUS	CDS	404095	404758	0.97	-	0	transcript_id "s00001g00059.t1"; gene_id "s00001g00059";
seq000001	AUGUSTUS	CDS	405115	405213	1	-	0	transcript_id "s00001g00059.t1"; gene_id "s00001g00059";
seq000001	AUGUSTUS	CDS	405318	405406	1	-	2	transcript_id "s00001g00059.t1"; gene_id "s00001g00059";
seq000001	AUGUSTUS	CDS	405505	406133	0.4	-	1	transcript_id "s00001g00059.t1"; gene_id "s00001g00059";
seq000001	AUGUSTUS	CDS	406406	406506	0.5	-	0	transcript_id "s00001g00059.t1"; gene_id "s00001g00059";
seq000001	AUGUSTUS	start_codon	406504	406506	.	-	0	transcript_id "s00001g00059.t1"; gene_id "s00001g00059";
seq000001	AUGUSTUS	transcript	396214	406506	0.1	-	.	transcript_id "s00001g00059.t2"; gene_id "s00001g00059";
seq000001	AUGUSTUS	stop_codon	396214	396216	.	-	0	transcript_id "s00001g00059.t2"; gene_id "s00001g00059";
seq000001	AUGUSTUS	intron	396225	396264	0.51	-	.	transcript_id "s00001g00059.t2"; gene_id "s00001g00059";
seq000001	AUGUSTUS	intron	396344	396423	1	-	.	transcript_id "s00001g00059.t2"; gene_id "s00001g00059";
seq000001	AUGUSTUS	intron	396469	396781	1	-	.	transcript_id "s00001g00059.t2"; gene_id "s00001g00059";
seq000001	AUGUSTUS	intron	396965	397062	1	-	.	transcript_id "s00001g00059.t2"; gene_id "s00001g00059";
seq000001	AUGUSTUS	intron	397177	397724	1	-	.	transcript_id "s00001g00059.t2"; gene_id "s00001g00059";
seq000001	AUGUSTUS	intron	397902	398022	1	-	.	transcript_id "s00001g00059.t2"; gene_id "s00001g00059";
seq000001	AUGUSTUS	intron	398188	398315	1	-	.	transcript_id "s00001g00059.t2"; gene_id "s00001g00059";
seq000001	AUGUSTUS	intron	398412	398703	1	-	.	transcript_id "s00001g00059.t2"; gene_id "s00001g00059";
seq000001	AUGUSTUS	intron	399157	399675	1	-	.	transcript_id "s00001g00059.t2"; gene_id "s00001g00059";
seq000001	AUGUSTUS	intron	399760	399851	1	-	.	transcript_id "s00001g00059.t2"; gene_id "s00001g00059";
seq000001	AUGUSTUS	intron	399970	400054	1	-	.	transcript_id "s00001g00059.t2"; gene_id "s00001g00059";
seq000001	AUGUSTUS	intron	400176	400671	1	-	.	transcript_id "s00001g00059.t2"; gene_id "s00001g00059";
seq000001	AUGUSTUS	intron	402118	402198	1	-	.	transcript_id "s00001g00059.t2"; gene_id "s00001g00059";
seq000001	AUGUSTUS	intron	402369	402722	1	-	.	transcript_id "s00001g00059.t2"; gene_id "s00001g00059";
seq000001	AUGUSTUS	intron	402829	402963	1	-	.	transcript_id "s00001g00059.t2"; gene_id "s00001g00059";
seq000001	AUGUSTUS	intron	403990	404094	1	-	.	transcript_id "s00001g00059.t2"; gene_id "s00001g00059";
seq000001	AUGUSTUS	intron	404759	405114	1	-	.	transcript_id "s00001g00059.t2"; gene_id "s00001g00059";
seq000001	AUGUSTUS	intron	405214	405317	1	-	.	transcript_id "s00001g00059.t2"; gene_id "s00001g00059";
seq000001	AUGUSTUS	intron	405407	405504	1	-	.	transcript_id "s00001g00059.t2"; gene_id "s00001g00059";
seq000001	AUGUSTUS	intron	406134	406405	0.28	-	.	transcript_id "s00001g00059.t2"; gene_id "s00001g00059";
seq000001	AUGUSTUS	CDS	396214	396224	0.51	-	2	transcript_id "s00001g00059.t2"; gene_id "s00001g00059";
seq000001	AUGUSTUS	CDS	396265	396343	0.66	-	0	transcript_id "s00001g00059.t2"; gene_id "s00001g00059";
seq000001	AUGUSTUS	CDS	396424	396468	1	-	0	transcript_id "s00001g00059.t2"; gene_id "s00001g00059";
seq000001	AUGUSTUS	CDS	396782	396964	1	-	0	transcript_id "s00001g00059.t2"; gene_id "s00001g00059";
seq000001	AUGUSTUS	CDS	397063	397176	1	-	0	transcript_id "s00001g00059.t2"; gene_id "s00001g00059";
seq000001	AUGUSTUS	CDS	397725	397901	1	-	0	transcript_id "s00001g00059.t2"; gene_id "s00001g00059";
seq000001	AUGUSTUS	CDS	398023	398187	1	-	0	transcript_id "s00001g00059.t2"; gene_id "s00001g00059";
seq000001	AUGUSTUS	CDS	398316	398411	1	-	0	transcript_id "s00001g00059.t2"; gene_id "s00001g00059";
seq000001	AUGUSTUS	CDS	398704	399156	0.99	-	0	transcript_id "s00001g00059.t2"; gene_id "s00001g00059";
seq000001	AUGUSTUS	CDS	399676	399759	1	-	0	transcript_id "s00001g00059.t2"; gene_id "s00001g00059";
seq000001	AUGUSTUS	CDS	399852	399969	1	-	1	transcript_id "s00001g00059.t2"; gene_id "s00001g00059";
seq000001	AUGUSTUS	CDS	400055	400175	1	-	2	transcript_id "s00001g00059.t2"; gene_id "s00001g00059";
seq000001	AUGUSTUS	CDS	400672	402117	0.55	-	2	transcript_id "s00001g00059.t2"; gene_id "s00001g00059";
seq000001	AUGUSTUS	CDS	402199	402368	1	-	1	transcript_id "s00001g00059.t2"; gene_id "s00001g00059";
seq000001	AUGUSTUS	CDS	402723	402828	1	-	2	transcript_id "s00001g00059.t2"; gene_id "s00001g00059";
seq000001	AUGUSTUS	CDS	402964	403989	1	-	2	transcript_id "s00001g00059.t2"; gene_id "s00001g00059";
seq000001	AUGUSTUS	CDS	404095	404758	0.97	-	0	transcript_id "s00001g00059.t2"; gene_id "s00001g00059";
seq000001	AUGUSTUS	CDS	405115	405213	1	-	0	transcript_id "s00001g00059.t2"; gene_id "s00001g00059";
seq000001	AUGUSTUS	CDS	405318	405406	1	-	2	transcript_id "s00001g00059.t2"; gene_id "s00001g00059";
seq000001	AUGUSTUS	CDS	405505	406133	0.28	-	1	transcript_id "s00001g00059.t2"; gene_id "s00001g00059";
seq000001	AUGUSTUS	CDS	406406	406506	0.39	-	0	transcript_id "s00001g00059.t2"; gene_id "s00001g00059";
seq000001	AUGUSTUS	start_codon	406504	406506	.	-	0	transcript_id "s00001g00059.t2"; gene_id "s00001g00059";
seq000001	AUGUSTUS	gene	411070	413088	1	-	.	gene_id "s00001g00060";
seq000001	AUGUSTUS	transcript	411070	413088	1	-	.	transcript_id "s00001g00060.t1"; gene_id "s00001g00060";
seq000001	AUGUSTUS	stop_codon	411070	411072	.	-	0	transcript_id "s00001g00060.t1"; gene_id "s00001g00060";
seq000001	AUGUSTUS	intron	411598	412161	1	-	.	transcript_id "s00001g00060.t1"; gene_id "s00001g00060";
seq000001	AUGUSTUS	CDS	411070	411597	1	-	0	transcript_id "s00001g00060.t1"; gene_id "s00001g00060";
seq000001	AUGUSTUS	CDS	412162	413088	1	-	0	transcript_id "s00001g00060.t1"; gene_id "s00001g00060";
seq000001	AUGUSTUS	start_codon	413086	413088	.	-	0	transcript_id "s00001g00060.t1"; gene_id "s00001g00060";
seq000001	AUGUSTUS	gene	419339	419918	0.91	+	.	gene_id "s00001g00061";
seq000001	AUGUSTUS	transcript	419339	419918	0.91	+	.	transcript_id "s00001g00061.t1"; gene_id "s00001g00061";
seq000001	AUGUSTUS	start_codon	419339	419341	.	+	0	transcript_id "s00001g00061.t1"; gene_id "s00001g00061";
seq000001	AUGUSTUS	intron	419417	419756	0.93	+	.	transcript_id "s00001g00061.t1"; gene_id "s00001g00061";
seq000001	AUGUSTUS	CDS	419339	419416	0.97	+	0	transcript_id "s00001g00061.t1"; gene_id "s00001g00061";
seq000001	AUGUSTUS	CDS	419757	419918	0.91	+	0	transcript_id "s00001g00061.t1"; gene_id "s00001g00061";
seq000001	AUGUSTUS	stop_codon	419916	419918	.	+	0	transcript_id "s00001g00061.t1"; gene_id "s00001g00061";
seq000001	AUGUSTUS	gene	422274	425346	0.52	-	.	gene_id "s00001g00062";
seq000001	AUGUSTUS	transcript	422274	425346	0.52	-	.	transcript_id "s00001g00062.t1"; gene_id "s00001g00062";
seq000001	AUGUSTUS	stop_codon	422274	422276	.	-	0	transcript_id "s00001g00062.t1"; gene_id "s00001g00062";
seq000001	AUGUSTUS	intron	422365	422455	1	-	.	transcript_id "s00001g00062.t1"; gene_id "s00001g00062";
seq000001	AUGUSTUS	intron	422546	422633	1	-	.	transcript_id "s00001g00062.t1"; gene_id "s00001g00062";
seq000001	AUGUSTUS	intron	422779	423390	1	-	.	transcript_id "s00001g00062.t1"; gene_id "s00001g00062";
seq000001	AUGUSTUS	intron	423492	423659	1	-	.	transcript_id "s00001g00062.t1"; gene_id "s00001g00062";
seq000001	AUGUSTUS	intron	423701	423822	1	-	.	transcript_id "s00001g00062.t1"; gene_id "s00001g00062";
seq000001	AUGUSTUS	intron	423910	425256	0.52	-	.	transcript_id "s00001g00062.t1"; gene_id "s00001g00062";
seq000001	AUGUSTUS	CDS	422274	422364	1	-	1	transcript_id "s00001g00062.t1"; gene_id "s00001g00062";
seq000001	AUGUSTUS	CDS	422456	422545	1	-	1	transcript_id "s00001g00062.t1"; gene_id "s00001g00062";
seq000001	AUGUSTUS	CDS	422634	422778	1	-	2	transcript_id "s00001g00062.t1"; gene_id "s00001g00062";
seq000001	AUGUSTUS	CDS	423391	423491	1	-	1	transcript_id "s00001g00062.t1"; gene_id "s00001g00062";
seq000001	AUGUSTUS	CDS	423660	423700	1	-	0	transcript_id "s00001g00062.t1"; gene_id "s00001g00062";
seq000001	AUGUSTUS	CDS	423823	423909	0.71	-	0	transcript_id "s00001g00062.t1"; gene_id "s00001g00062";
seq000001	AUGUSTUS	CDS	425257	425346	0.53	-	0	transcript_id "s00001g00062.t1"; gene_id "s00001g00062";
seq000001	AUGUSTUS	start_codon	425344	425346	.	-	0	transcript_id "s00001g00062.t1"; gene_id "s00001g00062";
seq000001	AUGUSTUS	gene	429028	430821	0.69	+	.	gene_id "s00001g00063";
seq000001	AUGUSTUS	transcript	429028	430821	0.69	+	.	transcript_id "s00001g00063.t1"; gene_id "s00001g00063";
seq000001	AUGUSTUS	start_codon	429028	429030	.	+	0	transcript_id "s00001g00063.t1"; gene_id "s00001g00063";
seq000001	AUGUSTUS	intron	429968	430135	0.7	+	.	transcript_id "s00001g00063.t1"; gene_id "s00001g00063";
seq000001	AUGUSTUS	CDS	429028	429967	0.79	+	0	transcript_id "s00001g00063.t1"; gene_id "s00001g00063";
seq000001	AUGUSTUS	CDS	430136	430821	0.7	+	2	transcript_id "s00001g00063.t1"; gene_id "s00001g00063";
seq000001	AUGUSTUS	stop_codon	430819	430821	.	+	0	transcript_id "s00001g00063.t1"; gene_id "s00001g00063";
seq000001	AUGUSTUS	gene	436527	438990	0.05	+	.	gene_id "s00001g00064";
seq000001	AUGUSTUS	transcript	436527	438990	0.05	+	.	transcript_id "s00001g00064.t1"; gene_id "s00001g00064";
seq000001	AUGUSTUS	start_codon	436527	436529	.	+	0	transcript_id "s00001g00064.t1"; gene_id "s00001g00064";
seq000001	AUGUSTUS	intron	436784	436871	1	+	.	transcript_id "s00001g00064.t1"; gene_id "s00001g00064";
seq000001	AUGUSTUS	intron	437155	437252	0.3	+	.	transcript_id "s00001g00064.t1"; gene_id "s00001g00064";
seq000001	AUGUSTUS	intron	437312	438010	0.43	+	.	transcript_id "s00001g00064.t1"; gene_id "s00001g00064";
seq000001	AUGUSTUS	intron	438336	438633	0.55	+	.	transcript_id "s00001g00064.t1"; gene_id "s00001g00064";
seq000001	AUGUSTUS	CDS	436527	436783	0.87	+	0	transcript_id "s00001g00064.t1"; gene_id "s00001g00064";
seq000001	AUGUSTUS	CDS	436872	437154	0.3	+	1	transcript_id "s00001g00064.t1"; gene_id "s00001g00064";
seq000001	AUGUSTUS	CDS	437253	437311	0.61	+	0	transcript_id "s00001g00064.t1"; gene_id "s00001g00064";
seq000001	AUGUSTUS	CDS	438011	438335	0.71	+	1	transcript_id "s00001g00064.t1"; gene_id "s00001g00064";
seq000001	AUGUSTUS	CDS	438634	438990	0.55	+	0	transcript_id "s00001g00064.t1"; gene_id "s00001g00064";
seq000001	AUGUSTUS	stop_codon	438988	438990	.	+	0	transcript_id "s00001g00064.t1"; gene_id "s00001g00064";
seq000001	AUGUSTUS	gene	456290	456934	0.86	+	.	gene_id "s00001g00065";
seq000001	AUGUSTUS	transcript	456290	456934	0.86	+	.	transcript_id "s00001g00065.t1"; gene_id "s00001g00065";
seq000001	AUGUSTUS	start_codon	456290	456292	.	+	0	transcript_id "s00001g00065.t1"; gene_id "s00001g00065";
seq000001	AUGUSTUS	CDS	456290	456934	0.86	+	0	transcript_id "s00001g00065.t1"; gene_id "s00001g00065";
seq000001	AUGUSTUS	stop_codon	456932	456934	.	+	0	transcript_id "s00001g00065.t1"; gene_id "s00001g00065";
seq000001	AUGUSTUS	gene	459723	462900	0.87	+	.	gene_id "s00001g00066";
seq000001	AUGUSTUS	transcript	459723	462900	0.87	+	.	transcript_id "s00001g00066.t1"; gene_id "s00001g00066";
seq000001	AUGUSTUS	start_codon	459723	459725	.	+	0	transcript_id "s00001g00066.t1"; gene_id "s00001g00066";
seq000001	AUGUSTUS	intron	460120	460209	1	+	.	transcript_id "s00001g00066.t1"; gene_id "s00001g00066";
seq000001	AUGUSTUS	intron	460278	460612	1	+	.	transcript_id "s00001g00066.t1"; gene_id "s00001g00066";
seq000001	AUGUSTUS	intron	460837	460966	1	+	.	transcript_id "s00001g00066.t1"; gene_id "s00001g00066";
seq000001	AUGUSTUS	intron	461051	461431	1	+	.	transcript_id "s00001g00066.t1"; gene_id "s00001g00066";
seq000001	AUGUSTUS	intron	461646	462065	1	+	.	transcript_id "s00001g00066.t1"; gene_id "s00001g00066";
seq000001	AUGUSTUS	intron	462363	462681	1	+	.	transcript_id "s00001g00066.t1"; gene_id "s00001g00066";
seq000001	AUGUSTUS	CDS	459723	460119	0.87	+	0	transcript_id "s00001g00066.t1"; gene_id "s00001g00066";
seq000001	AUGUSTUS	CDS	460210	460277	1	+	2	transcript_id "s00001g00066.t1"; gene_id "s00001g00066";
seq000001	AUGUSTUS	CDS	460613	460836	1	+	0	transcript_id "s00001g00066.t1"; gene_id "s00001g00066";
seq000001	AUGUSTUS	CDS	460967	461050	1	+	1	transcript_id "s00001g00066.t1"; gene_id "s00001g00066";
seq000001	AUGUSTUS	CDS	461432	461645	1	+	1	transcript_id "s00001g00066.t1"; gene_id "s00001g00066";
seq000001	AUGUSTUS	CDS	462066	462362	1	+	0	transcript_id "s00001g00066.t1"; gene_id "s00001g00066";
seq000001	AUGUSTUS	CDS	462682	462900	1	+	0	transcript_id "s00001g00066.t1"; gene_id "s00001g00066";
seq000001	AUGUSTUS	stop_codon	462898	462900	.	+	0	transcript_id "s00001g00066.t1"; gene_id "s00001g00066";
seq000001	AUGUSTUS	gene	467285	469543	0.93	+	.	gene_id "s00001g00067";
seq000001	AUGUSTUS	transcript	467285	469543	0.93	+	.	transcript_id "s00001g00067.t1"; gene_id "s00001g00067";
seq000001	AUGUSTUS	start_codon	467285	467287	.	+	0	transcript_id "s00001g00067.t1"; gene_id "s00001g00067";
seq000001	AUGUSTUS	intron	469299	469394	1	+	.	transcript_id "s00001g00067.t1"; gene_id "s00001g00067";
seq000001	AUGUSTUS	CDS	467285	469298	1	+	0	transcript_id "s00001g00067.t1"; gene_id "s00001g00067";
seq000001	AUGUSTUS	CDS	469395	469543	0.93	+	2	transcript_id "s00001g00067.t1"; gene_id "s00001g00067";
seq000001	AUGUSTUS	stop_codon	469541	469543	.	+	0	transcript_id "s00001g00067.t1"; gene_id "s00001g00067";
seq000001	AUGUSTUS	gene	474939	477119	0.95	+	.	gene_id "s00001g00068";
seq000001	AUGUSTUS	transcript	474939	477119	0.95	+	.	transcript_id "s00001g00068.t1"; gene_id "s00001g00068";
seq000001	AUGUSTUS	start_codon	474939	474941	.	+	0	transcript_id "s00001g00068.t1"; gene_id "s00001g00068";
seq000001	AUGUSTUS	intron	474991	475397	1	+	.	transcript_id "s00001g00068.t1"; gene_id "s00001g00068";
seq000001	AUGUSTUS	intron	475483	475611	1	+	.	transcript_id "s00001g00068.t1"; gene_id "s00001g00068";
seq000001	AUGUSTUS	intron	475681	475790	1	+	.	transcript_id "s00001g00068.t1"; gene_id "s00001g00068";
seq000001	AUGUSTUS	intron	475904	476001	1	+	.	transcript_id "s00001g00068.t1"; gene_id "s00001g00068";
seq000001	AUGUSTUS	intron	476114	476192	1	+	.	transcript_id "s00001g00068.t1"; gene_id "s00001g00068";
seq000001	AUGUSTUS	intron	476337	476699	1	+	.	transcript_id "s00001g00068.t1"; gene_id "s00001g00068";
seq000001	AUGUSTUS	intron	476875	476993	1	+	.	transcript_id "s00001g00068.t1"; gene_id "s00001g00068";
seq000001	AUGUSTUS	CDS	474939	474990	0.96	+	0	transcript_id "s00001g00068.t1"; gene_id "s00001g00068";
seq000001	AUGUSTUS	CDS	475398	475482	1	+	2	transcript_id "s00001g00068.t1"; gene_id "s00001g00068";
seq000001	AUGUSTUS	CDS	475612	475680	1	+	1	transcript_id "s00001g00068.t1"; gene_id "s00001g00068";
seq000001	AUGUSTUS	CDS	475791	475903	1	+	1	transcript_id "s00001g00068.t1"; gene_id "s00001g00068";
seq000001	AUGUSTUS	CDS	476002	476113	1	+	2	transcript_id "s00001g00068.t1"; gene_id "s00001g00068";
seq000001	AUGUSTUS	CDS	476193	476336	1	+	1	transcript_id "s00001g00068.t1"; gene_id "s00001g00068";
seq000001	AUGUSTUS	CDS	476700	476874	1	+	1	transcript_id "s00001g00068.t1"; gene_id "s00001g00068";
seq000001	AUGUSTUS	CDS	476994	477119	0.99	+	0	transcript_id "s00001g00068.t1"; gene_id "s00001g00068";
seq000001	AUGUSTUS	stop_codon	477117	477119	.	+	0	transcript_id "s00001g00068.t1"; gene_id "s00001g00068";
seq000001	AUGUSTUS	gene	478256	485052	0.65	-	.	gene_id "s00001g00069";
seq000001	AUGUSTUS	transcript	478256	485052	0.65	-	.	transcript_id "s00001g00069.t1"; gene_id "s00001g00069";
seq000001	AUGUSTUS	stop_codon	478256	478258	.	-	0	transcript_id "s00001g00069.t1"; gene_id "s00001g00069";
seq000001	AUGUSTUS	intron	478422	478936	1	-	.	transcript_id "s00001g00069.t1"; gene_id "s00001g00069";
seq000001	AUGUSTUS	intron	479101	479203	1	-	.	transcript_id "s00001g00069.t1"; gene_id "s00001g00069";
seq000001	AUGUSTUS	intron	479393	479529	1	-	.	transcript_id "s00001g00069.t1"; gene_id "s00001g00069";
seq000001	AUGUSTUS	intron	479626	479712	1	-	.	transcript_id "s00001g00069.t1"; gene_id "s00001g00069";
seq000001	AUGUSTUS	intron	479842	480000	1	-	.	transcript_id "s00001g00069.t1"; gene_id "s00001g00069";
seq000001	AUGUSTUS	intron	480184	480292	1	-	.	transcript_id "s00001g00069.t1"; gene_id "s00001g00069";
seq000001	AUGUSTUS	intron	480404	480804	1	-	.	transcript_id "s00001g00069.t1"; gene_id "s00001g00069";
seq000001	AUGUSTUS	intron	480949	481067	1	-	.	transcript_id "s00001g00069.t1"; gene_id "s00001g00069";
seq000001	AUGUSTUS	intron	481166	481317	0.67	-	.	transcript_id "s00001g00069.t1"; gene_id "s00001g00069";
seq000001	AUGUSTUS	intron	481346	481446	1	-	.	transcript_id "s00001g00069.t1"; gene_id "s00001g00069";
seq000001	AUGUSTUS	intron	481612	481797	1	-	.	transcript_id "s00001g00069.t1"; gene_id "s00001g00069";
seq000001	AUGUSTUS	intron	482033	482133	1	-	.	transcript_id "s00001g00069.t1"; gene_id "s00001g00069";
seq000001	AUGUSTUS	intron	482262	482345	1	-	.	transcript_id "s00001g00069.t1"; gene_id "s00001g00069";
seq000001	AUGUSTUS	intron	482442	482516	1	-	.	transcript_id "s00001g00069.t1"; gene_id "s00001g00069";
seq000001	AUGUSTUS	intron	482613	482708	1	-	.	transcript_id "s00001g00069.t1"; gene_id "s00001g00069";
seq000001	AUGUSTUS	intron	482783	482876	1	-	.	transcript_id "s00001g00069.t1"; gene_id "s00001g00069";
seq000001	AUGUSTUS	intron	482947	483042	1	-	.	transcript_id "s00001g00069.t1"; gene_id "s00001g00069";
seq000001	AUGUSTUS	intron	483153	483278	1	-	.	transcript_id "s00001g00069.t1"; gene_id "s00001g00069";
seq000001	AUGUSTUS	intron	483430	483507	1	-	.	transcript_id "s00001g00069.t1"; gene_id "s00001g00069";
seq000001	AUGUSTUS	intron	483567	483675	1	-	.	transcript_id "s00001g00069.t1"; gene_id "s00001g00069";
seq000001	AUGUSTUS	intron	483800	483956	1	-	.	transcript_id "s00001g00069.t1"; gene_id "s00001g00069";
seq000001	AUGUSTUS	intron	484084	484241	1	-	.	transcript_id "s00001g00069.t1"; gene_id "s00001g00069";
seq000001	AUGUSTUS	intron	484401	484485	1	-	.	transcript_id "s00001g00069.t1"; gene_id "s00001g00069";
seq000001	AUGUSTUS	intron	484600	484693	1	-	.	transcript_id "s00001g00069.t1"; gene_id "s00001g00069";
seq000001	AUGUSTUS	intron	484874	484972	1	-	.	transcript_id "s00001g00069.t1"; gene_id "s00001g00069";
seq000001	AUGUSTUS	CDS	478256	478421	1	-	1	transcript_id "s00001g00069.t1"; gene_id "s00001g00069";
seq000001	AUGUSTUS	CDS	478937	479100	1	-	0	transcript_id "s00001g00069.t1"; gene_id "s00001g00069";
seq000001	AUGUSTUS	CDS	479204	479392	1	-	0	transcript_id "s00001g00069.t1"; gene_id "s00001g00069";
seq000001	AUGUSTUS	CDS	479530	479625	1	-	0	transcript_id "s00001g00069.t1"; gene_id "s00001g00069";
seq000001	AUGUSTUS	CDS	479713	479841	1	-	0	transcript_id "s00001g00069.t1"; gene_id "s00001g00069";
seq000001	AUGUSTUS	CDS	480001	480183	1	-	0	transcript_id "s00001g00069.t1"; gene_id "s00001g00069";
seq000001	AUGUSTUS	CDS	480293	480403	1	-	0	transcript_id "s00001g00069.t1"; gene_id "s00001g00069";
seq000001	AUGUSTUS	CDS	480805	480948	1	-	0	transcript_id "s00001g00069.t1"; gene_id "s00001g00069";
seq000001	AUGUSTUS	CDS	481068	481165	0.67	-	2	transcript_id "s00001g00069.t1"; gene_id "s00001g00069";
seq000001	AUGUSTUS	CDS	481318	481345	0.83	-	0	transcript_id "s00001g00069.t1"; gene_id "s00001g00069";
seq000001	AUGUSTUS	CDS	481447	481611	1	-	0	transcript_id "s00001g00069.t1"; gene_id "s00001g00069";
seq000001	AUGUSTUS	CDS	481798	482032	1	-	1	transcript_id "s00001g00069.t1"; gene_id "s00001g00069";
seq000001	AUGUSTUS	CDS	482134	482261	1	-	0	transcript_id "s00001g00069.t1"; gene_id "s00001g00069";
seq000001	AUGUSTUS	CDS	482346	482441	1	-	0	transcript_id "s00001g00069.t1"; gene_id "s00001g00069";
seq000001	AUGUSTUS	CDS	482517	482612	1	-	0	transcript_id "s00001g00069.t1"; gene_id "s00001g00069";
seq000001	AUGUSTUS	CDS	482709	482782	1	-	2	transcript_id "s00001g00069.t1"; gene_id "s00001g00069";
seq000001	AUGUSTUS	CDS	482877	482946	1	-	0	transcript_id "s00001g00069.t1"; gene_id "s00001g00069";
seq000001	AUGUSTUS	CDS	483043	483152	1	-	2	transcript_id "s00001g00069.t1"; gene_id "s00001g00069";
seq000001	AUGUSTUS	CDS	483279	483429	1	-	0	transcript_id "s00001g00069.t1"; gene_id "s00001g00069";
seq000001	AUGUSTUS	CDS	483508	483566	1	-	2	transcript_id "s00001g00069.t1"; gene_id "s00001g00069";
seq000001	AUGUSTUS	CDS	483676	483799	1	-	0	transcript_id "s00001g00069.t1"; gene_id "s00001g00069";
seq000001	AUGUSTUS	CDS	483957	484083	1	-	1	transcript_id "s00001g00069.t1"; gene_id "s00001g00069";
seq000001	AUGUSTUS	CDS	484242	484400	1	-	1	transcript_id "s00001g00069.t1"; gene_id "s00001g00069";
seq000001	AUGUSTUS	CDS	484486	484599	1	-	1	transcript_id "s00001g00069.t1"; gene_id "s00001g00069";
seq000001	AUGUSTUS	CDS	484694	484873	0.98	-	1	transcript_id "s00001g00069.t1"; gene_id "s00001g00069";
seq000001	AUGUSTUS	CDS	484973	485052	0.99	-	0	transcript_id "s00001g00069.t1"; gene_id "s00001g00069";
seq000001	AUGUSTUS	start_codon	485050	485052	.	-	0	transcript_id "s00001g00069.t1"; gene_id "s00001g00069";
seq000001	AUGUSTUS	gene	496001	502004	1.97	+	.	gene_id "s00001g00070";
seq000001	AUGUSTUS	transcript	496001	502004	0.98	+	.	transcript_id "s00001g00070.t1"; gene_id "s00001g00070";
seq000001	AUGUSTUS	start_codon	496001	496003	.	+	0	transcript_id "s00001g00070.t1"; gene_id "s00001g00070";
seq000001	AUGUSTUS	intron	496084	496239	1	+	.	transcript_id "s00001g00070.t1"; gene_id "s00001g00070";
seq000001	AUGUSTUS	intron	496420	496586	1	+	.	transcript_id "s00001g00070.t1"; gene_id "s00001g00070";
seq000001	AUGUSTUS	intron	496701	496790	1	+	.	transcript_id "s00001g00070.t1"; gene_id "s00001g00070";
seq000001	AUGUSTUS	intron	496950	497074	1	+	.	transcript_id "s00001g00070.t1"; gene_id "s00001g00070";
seq000001	AUGUSTUS	intron	497253	497330	1	+	.	transcript_id "s00001g00070.t1"; gene_id "s00001g00070";
seq000001	AUGUSTUS	intron	497461	497561	1	+	.	transcript_id "s00001g00070.t1"; gene_id "s00001g00070";
seq000001	AUGUSTUS	intron	497636	497729	1	+	.	transcript_id "s00001g00070.t1"; gene_id "s00001g00070";
seq000001	AUGUSTUS	intron	497866	497975	1	+	.	transcript_id "s00001g00070.t1"; gene_id "s00001g00070";
seq000001	AUGUSTUS	intron	498086	498183	1	+	.	transcript_id "s00001g00070.t1"; gene_id "s00001g00070";
seq000001	AUGUSTUS	intron	498254	498359	1	+	.	transcript_id "s00001g00070.t1"; gene_id "s00001g00070";
seq000001	AUGUSTUS	intron	498434	498541	1	+	.	transcript_id "s00001g00070.t1"; gene_id "s00001g00070";
seq000001	AUGUSTUS	intron	498638	498722	1	+	.	transcript_id "s00001g00070.t1"; gene_id "s00001g00070";
seq000001	AUGUSTUS	intron	498819	498925	1	+	.	transcript_id "s00001g00070.t1"; gene_id "s00001g00070";
seq000001	AUGUSTUS	intron	499054	499127	1	+	.	transcript_id "s00001g00070.t1"; gene_id "s00001g00070";
seq000001	AUGUSTUS	intron	499363	499449	1	+	.	transcript_id "s00001g00070.t1"; gene_id "s00001g00070";
seq000001	AUGUSTUS	intron	499615	499760	1	+	.	transcript_id "s00001g00070.t1"; gene_id "s00001g00070";
seq000001	AUGUSTUS	intron	499905	500007	1	+	.	transcript_id "s00001g00070.t1"; gene_id "s00001g00070";
seq000001	AUGUSTUS	intron	500119	500239	1	+	.	transcript_id "s00001g00070.t1"; gene_id "s00001g00070";
seq000001	AUGUSTUS	intron	500420	500723	1	+	.	transcript_id "s00001g00070.t1"; gene_id "s00001g00070";
seq000001	AUGUSTUS	intron	500853	500941	1	+	.	transcript_id "s00001g00070.t1"; gene_id "s00001g00070";
seq000001	AUGUSTUS	intron	501038	501155	1	+	.	transcript_id "s00001g00070.t1"; gene_id "s00001g00070";
seq000001	AUGUSTUS	intron	501345	501528	1	+	.	transcript_id "s00001g00070.t1"; gene_id "s00001g00070";
seq000001	AUGUSTUS	intron	501696	501796	1	+	.	transcript_id "s00001g00070.t1"; gene_id "s00001g00070";
seq000001	AUGUSTUS	CDS	496001	496083	0.98	+	0	transcript_id "s00001g00070.t1"; gene_id "s00001g00070";
seq000001	AUGUSTUS	CDS	496240	496419	1	+	1	transcript_id "s00001g00070.t1"; gene_id "s00001g00070";
seq000001	AUGUSTUS	CDS	496587	496700	1	+	1	transcript_id "s00001g00070.t1"; gene_id "s00001g00070";
seq000001	AUGUSTUS	CDS	496791	496949	1	+	1	transcript_id "s00001g00070.t1"; gene_id "s00001g00070";
seq000001	AUGUSTUS	CDS	497075	497252	1	+	1	transcript_id "s00001g00070.t1"; gene_id "s00001g00070";
seq000001	AUGUSTUS	CDS	497331	497460	1	+	0	transcript_id "s00001g00070.t1"; gene_id "s00001g00070";
seq000001	AUGUSTUS	CDS	497562	497635	1	+	2	transcript_id "s00001g00070.t1"; gene_id "s00001g00070";
seq000001	AUGUSTUS	CDS	497730	497865	1	+	0	transcript_id "s00001g00070.t1"; gene_id "s00001g00070";
seq000001	AUGUSTUS	CDS	497976	498085	1	+	2	transcript_id "s00001g00070.t1"; gene_id "s00001g00070";
seq000001	AUGUSTUS	CDS	498184	498253	1	+	0	transcript_id "s00001g00070.t1"; gene_id "s00001g00070";
seq000001	AUGUSTUS	CDS	498360	498433	1	+	2	transcript_id "s00001g00070.t1"; gene_id "s00001g00070";
seq000001	AUGUSTUS	CDS	498542	498637	1	+	0	transcript_id "s00001g00070.t1"; gene_id "s00001g00070";
seq000001	AUGUSTUS	CDS	498723	498818	1	+	0	transcript_id "s00001g00070.t1"; gene_id "s00001g00070";
seq000001	AUGUSTUS	CDS	498926	499053	1	+	0	transcript_id "s00001g00070.t1"; gene_id "s00001g00070";
seq000001	AUGUSTUS	CDS	499128	499362	1	+	1	transcript_id "s00001g00070.t1"; gene_id "s00001g00070";
seq000001	AUGUSTUS	CDS	499450	499614	1	+	0	transcript_id "s00001g00070.t1"; gene_id "s00001g00070";
seq000001	AUGUSTUS	CDS	499761	499904	1	+	0	transcript_id "s00001g00070.t1"; gene_id "s00001g00070";
seq000001	AUGUSTUS	CDS	500008	500118	1	+	0	transcript_id "s00001g00070.t1"; gene_id "s00001g00070";
seq000001	AUGUSTUS	CDS	500240	500419	1	+	0	transcript_id "s00001g00070.t1"; gene_id "s00001g00070";
seq000001	AUGUSTUS	CDS	500724	500852	1	+	0	transcript_id "s00001g00070.t1"; gene_id "s00001g00070";
seq000001	AUGUSTUS	CDS	500942	501037	1	+	0	transcript_id "s00001g00070.t1"; gene_id "s00001g00070";
seq000001	AUGUSTUS	CDS	501156	501344	1	+	0	transcript_id "s00001g00070.t1"; gene_id "s00001g00070";
seq000001	AUGUSTUS	CDS	501529	501695	1	+	0	transcript_id "s00001g00070.t1"; gene_id "s00001g00070";
seq000001	AUGUSTUS	CDS	501797	502004	1	+	1	transcript_id "s00001g00070.t1"; gene_id "s00001g00070";
seq000001	AUGUSTUS	stop_codon	502002	502004	.	+	0	transcript_id "s00001g00070.t1"; gene_id "s00001g00070";
seq000001	AUGUSTUS	transcript	496001	502004	0.99	+	.	transcript_id "s00001g00070.t2"; gene_id "s00001g00070";
seq000001	AUGUSTUS	start_codon	496001	496003	.	+	0	transcript_id "s00001g00070.t2"; gene_id "s00001g00070";
seq000001	AUGUSTUS	intron	496084	496239	1	+	.	transcript_id "s00001g00070.t2"; gene_id "s00001g00070";
seq000001	AUGUSTUS	intron	496420	496586	1	+	.	transcript_id "s00001g00070.t2"; gene_id "s00001g00070";
seq000001	AUGUSTUS	intron	496701	496790	1	+	.	transcript_id "s00001g00070.t2"; gene_id "s00001g00070";
seq000001	AUGUSTUS	intron	496950	497074	1	+	.	transcript_id "s00001g00070.t2"; gene_id "s00001g00070";
seq000001	AUGUSTUS	intron	497253	497330	1	+	.	transcript_id "s00001g00070.t2"; gene_id "s00001g00070";
seq000001	AUGUSTUS	intron	497461	497561	1	+	.	transcript_id "s00001g00070.t2"; gene_id "s00001g00070";
seq000001	AUGUSTUS	intron	497636	497729	1	+	.	transcript_id "s00001g00070.t2"; gene_id "s00001g00070";
seq000001	AUGUSTUS	intron	497866	497975	1	+	.	transcript_id "s00001g00070.t2"; gene_id "s00001g00070";
seq000001	AUGUSTUS	intron	498086	498183	1	+	.	transcript_id "s00001g00070.t2"; gene_id "s00001g00070";
seq000001	AUGUSTUS	intron	498254	498359	1	+	.	transcript_id "s00001g00070.t2"; gene_id "s00001g00070";
seq000001	AUGUSTUS	intron	498434	498541	1	+	.	transcript_id "s00001g00070.t2"; gene_id "s00001g00070";
seq000001	AUGUSTUS	intron	498638	498722	1	+	.	transcript_id "s00001g00070.t2"; gene_id "s00001g00070";
seq000001	AUGUSTUS	intron	498819	498925	1	+	.	transcript_id "s00001g00070.t2"; gene_id "s00001g00070";
seq000001	AUGUSTUS	intron	499054	499127	1	+	.	transcript_id "s00001g00070.t2"; gene_id "s00001g00070";
seq000001	AUGUSTUS	intron	499363	499449	1	+	.	transcript_id "s00001g00070.t2"; gene_id "s00001g00070";
seq000001	AUGUSTUS	intron	499615	499760	1	+	.	transcript_id "s00001g00070.t2"; gene_id "s00001g00070";
seq000001	AUGUSTUS	intron	499905	500007	1	+	.	transcript_id "s00001g00070.t2"; gene_id "s00001g00070";
seq000001	AUGUSTUS	intron	500119	500239	1	+	.	transcript_id "s00001g00070.t2"; gene_id "s00001g00070";
seq000001	AUGUSTUS	intron	500420	500723	1	+	.	transcript_id "s00001g00070.t2"; gene_id "s00001g00070";
seq000001	AUGUSTUS	intron	500853	500941	1	+	.	transcript_id "s00001g00070.t2"; gene_id "s00001g00070";
seq000001	AUGUSTUS	intron	501038	501155	1	+	.	transcript_id "s00001g00070.t2"; gene_id "s00001g00070";
seq000001	AUGUSTUS	intron	501345	501528	1	+	.	transcript_id "s00001g00070.t2"; gene_id "s00001g00070";
seq000001	AUGUSTUS	intron	501696	501799	1	+	.	transcript_id "s00001g00070.t2"; gene_id "s00001g00070";
seq000001	AUGUSTUS	CDS	496001	496083	0.99	+	0	transcript_id "s00001g00070.t2"; gene_id "s00001g00070";
seq000001	AUGUSTUS	CDS	496240	496419	1	+	1	transcript_id "s00001g00070.t2"; gene_id "s00001g00070";
seq000001	AUGUSTUS	CDS	496587	496700	1	+	1	transcript_id "s00001g00070.t2"; gene_id "s00001g00070";
seq000001	AUGUSTUS	CDS	496791	496949	1	+	1	transcript_id "s00001g00070.t2"; gene_id "s00001g00070";
seq000001	AUGUSTUS	CDS	497075	497252	1	+	1	transcript_id "s00001g00070.t2"; gene_id "s00001g00070";
seq000001	AUGUSTUS	CDS	497331	497460	1	+	0	transcript_id "s00001g00070.t2"; gene_id "s00001g00070";
seq000001	AUGUSTUS	CDS	497562	497635	1	+	2	transcript_id "s00001g00070.t2"; gene_id "s00001g00070";
seq000001	AUGUSTUS	CDS	497730	497865	1	+	0	transcript_id "s00001g00070.t2"; gene_id "s00001g00070";
seq000001	AUGUSTUS	CDS	497976	498085	1	+	2	transcript_id "s00001g00070.t2"; gene_id "s00001g00070";
seq000001	AUGUSTUS	CDS	498184	498253	1	+	0	transcript_id "s00001g00070.t2"; gene_id "s00001g00070";
seq000001	AUGUSTUS	CDS	498360	498433	1	+	2	transcript_id "s00001g00070.t2"; gene_id "s00001g00070";
seq000001	AUGUSTUS	CDS	498542	498637	1	+	0	transcript_id "s00001g00070.t2"; gene_id "s00001g00070";
seq000001	AUGUSTUS	CDS	498723	498818	1	+	0	transcript_id "s00001g00070.t2"; gene_id "s00001g00070";
seq000001	AUGUSTUS	CDS	498926	499053	1	+	0	transcript_id "s00001g00070.t2"; gene_id "s00001g00070";
seq000001	AUGUSTUS	CDS	499128	499362	1	+	1	transcript_id "s00001g00070.t2"; gene_id "s00001g00070";
seq000001	AUGUSTUS	CDS	499450	499614	1	+	0	transcript_id "s00001g00070.t2"; gene_id "s00001g00070";
seq000001	AUGUSTUS	CDS	499761	499904	1	+	0	transcript_id "s00001g00070.t2"; gene_id "s00001g00070";
seq000001	AUGUSTUS	CDS	500008	500118	1	+	0	transcript_id "s00001g00070.t2"; gene_id "s00001g00070";
seq000001	AUGUSTUS	CDS	500240	500419	1	+	0	transcript_id "s00001g00070.t2"; gene_id "s00001g00070";
seq000001	AUGUSTUS	CDS	500724	500852	1	+	0	transcript_id "s00001g00070.t2"; gene_id "s00001g00070";
seq000001	AUGUSTUS	CDS	500942	501037	1	+	0	transcript_id "s00001g00070.t2"; gene_id "s00001g00070";
seq000001	AUGUSTUS	CDS	501156	501344	1	+	0	transcript_id "s00001g00070.t2"; gene_id "s00001g00070";
seq000001	AUGUSTUS	CDS	501529	501695	1	+	0	transcript_id "s00001g00070.t2"; gene_id "s00001g00070";
seq000001	AUGUSTUS	CDS	501800	502004	1	+	1	transcript_id "s00001g00070.t2"; gene_id "s00001g00070";
seq000001	AUGUSTUS	stop_codon	502002	502004	.	+	0	transcript_id "s00001g00070.t2"; gene_id "s00001g00070";
seq000001	AUGUSTUS	gene	503878	504920	1	+	.	gene_id "s00001g00071";
seq000001	AUGUSTUS	transcript	503878	504920	1	+	.	transcript_id "s00001g00071.t1"; gene_id "s00001g00071";
seq000001	AUGUSTUS	start_codon	503878	503880	.	+	0	transcript_id "s00001g00071.t1"; gene_id "s00001g00071";
seq000001	AUGUSTUS	intron	504007	504432	1	+	.	transcript_id "s00001g00071.t1"; gene_id "s00001g00071";
seq000001	AUGUSTUS	intron	504492	504568	1	+	.	transcript_id "s00001g00071.t1"; gene_id "s00001g00071";
seq000001	AUGUSTUS	CDS	503878	504006	1	+	0	transcript_id "s00001g00071.t1"; gene_id "s00001g00071";
seq000001	AUGUSTUS	CDS	504433	504491	1	+	0	transcript_id "s00001g00071.t1"; gene_id "s00001g00071";
seq000001	AUGUSTUS	CDS	504569	504920	1	+	1	transcript_id "s00001g00071.t1"; gene_id "s00001g00071";
seq000001	AUGUSTUS	stop_codon	504918	504920	.	+	0	transcript_id "s00001g00071.t1"; gene_id "s00001g00071";
seq000001	AUGUSTUS	gene	505521	507832	0.39	-	.	gene_id "s00001g00072";
seq000001	AUGUSTUS	transcript	505521	507832	0.39	-	.	transcript_id "s00001g00072.t1"; gene_id "s00001g00072";
seq000001	AUGUSTUS	stop_codon	505521	505523	.	-	0	transcript_id "s00001g00072.t1"; gene_id "s00001g00072";
seq000001	AUGUSTUS	intron	505890	505971	1	-	.	transcript_id "s00001g00072.t1"; gene_id "s00001g00072";
seq000001	AUGUSTUS	intron	506072	506149	1	-	.	transcript_id "s00001g00072.t1"; gene_id "s00001g00072";
seq000001	AUGUSTUS	intron	506276	506376	1	-	.	transcript_id "s00001g00072.t1"; gene_id "s00001g00072";
seq000001	AUGUSTUS	intron	506567	506691	1	-	.	transcript_id "s00001g00072.t1"; gene_id "s00001g00072";
seq000001	AUGUSTUS	intron	506920	507012	1	-	.	transcript_id "s00001g00072.t1"; gene_id "s00001g00072";
seq000001	AUGUSTUS	intron	507162	507273	1	-	.	transcript_id "s00001g00072.t1"; gene_id "s00001g00072";
seq000001	AUGUSTUS	intron	507458	507545	1	-	.	transcript_id "s00001g00072.t1"; gene_id "s00001g00072";
seq000001	AUGUSTUS	intron	507583	507826	0.39	-	.	transcript_id "s00001g00072.t1"; gene_id "s00001g00072";
seq000001	AUGUSTUS	CDS	505521	505889	1	-	0	transcript_id "s00001g00072.t1"; gene_id "s00001g00072";
seq000001	AUGUSTUS	CDS	505972	506071	1	-	1	transcript_id "s00001g00072.t1"; gene_id "s00001g00072";
seq000001	AUGUSTUS	CDS	506150	506275	1	-	1	transcript_id "s00001g00072.t1"; gene_id "s00001g00072";
seq000001	AUGUSTUS	CDS	506377	506566	1	-	2	transcript_id "s00001g00072.t1"; gene_id "s00001g00072";
seq000001	AUGUSTUS	CDS	506692	506919	1	-	2	transcript_id "s00001g00072.t1"; gene_id "s00001g00072";
seq000001	AUGUSTUS	CDS	507013	507161	1	-	1	transcript_id "s00001g00072.t1"; gene_id "s00001g00072";
seq000001	AUGUSTUS	CDS	507274	507457	0.84	-	2	transcript_id "s00001g00072.t1"; gene_id "s00001g00072";
seq000001	AUGUSTUS	CDS	507546	507582	0.84	-	0	transcript_id "s00001g00072.t1"; gene_id "s00001g00072";
seq000001	AUGUSTUS	CDS	507827	507832	0.39	-	0	transcript_id "s00001g00072.t1"; gene_id "s00001g00072";
seq000001	AUGUSTUS	start_codon	507830	507832	.	-	0	transcript_id "s00001g00072.t1"; gene_id "s00001g00072";
seq000001	AUGUSTUS	gene	515833	516159	1	+	.	gene_id "s00001g00073";
seq000001	AUGUSTUS	transcript	515833	516159	1	+	.	transcript_id "s00001g00073.t1"; gene_id "s00001g00073";
seq000001	AUGUSTUS	start_codon	515833	515835	.	+	0	transcript_id "s00001g00073.t1"; gene_id "s00001g00073";
seq000001	AUGUSTUS	CDS	515833	516159	1	+	0	transcript_id "s00001g00073.t1"; gene_id "s00001g00073";
seq000001	AUGUSTUS	stop_codon	516157	516159	.	+	0	transcript_id "s00001g00073.t1"; gene_id "s00001g00073";
seq000001	AUGUSTUS	gene	517662	518418	0.87	+	.	gene_id "s00001g00074";
seq000001	AUGUSTUS	transcript	517662	518418	0.87	+	.	transcript_id "s00001g00074.t1"; gene_id "s00001g00074";
seq000001	AUGUSTUS	start_codon	517662	517664	.	+	0	transcript_id "s00001g00074.t1"; gene_id "s00001g00074";
seq000001	AUGUSTUS	intron	517723	518104	1	+	.	transcript_id "s00001g00074.t1"; gene_id "s00001g00074";
seq000001	AUGUSTUS	CDS	517662	517722	0.87	+	0	transcript_id "s00001g00074.t1"; gene_id "s00001g00074";
seq000001	AUGUSTUS	CDS	518105	518418	1	+	2	transcript_id "s00001g00074.t1"; gene_id "s00001g00074";
seq000001	AUGUSTUS	stop_codon	518416	518418	.	+	0	transcript_id "s00001g00074.t1"; gene_id "s00001g00074";
seq000001	AUGUSTUS	gene	521634	521975	0.47	+	.	gene_id "s00001g00075";
seq000001	AUGUSTUS	transcript	521634	521975	0.47	+	.	transcript_id "s00001g00075.t1"; gene_id "s00001g00075";
seq000001	AUGUSTUS	start_codon	521634	521636	.	+	0	transcript_id "s00001g00075.t1"; gene_id "s00001g00075";
seq000001	AUGUSTUS	CDS	521634	521975	0.47	+	0	transcript_id "s00001g00075.t1"; gene_id "s00001g00075";
seq000001	AUGUSTUS	stop_codon	521973	521975	.	+	0	transcript_id "s00001g00075.t1"; gene_id "s00001g00075";
seq000001	AUGUSTUS	gene	524660	528049	0.96	+	.	gene_id "s00001g00076";
seq000001	AUGUSTUS	transcript	524660	528049	0.96	+	.	transcript_id "s00001g00076.t1"; gene_id "s00001g00076";
seq000001	AUGUSTUS	start_codon	524660	524662	.	+	0	transcript_id "s00001g00076.t1"; gene_id "s00001g00076";
seq000001	AUGUSTUS	intron	525046	525140	1	+	.	transcript_id "s00001g00076.t1"; gene_id "s00001g00076";
seq000001	AUGUSTUS	intron	525205	525416	1	+	.	transcript_id "s00001g00076.t1"; gene_id "s00001g00076";
seq000001	AUGUSTUS	intron	525579	525744	1	+	.	transcript_id "s00001g00076.t1"; gene_id "s00001g00076";
seq000001	AUGUSTUS	intron	525916	526309	1	+	.	transcript_id "s00001g00076.t1"; gene_id "s00001g00076";
seq000001	AUGUSTUS	intron	526592	526696	1	+	.	transcript_id "s00001g00076.t1"; gene_id "s00001g00076";
seq000001	AUGUSTUS	intron	526823	527101	1	+	.	transcript_id "s00001g00076.t1"; gene_id "s00001g00076";
seq000001	AUGUSTUS	intron	527306	527515	1	+	.	transcript_id "s00001g00076.t1"; gene_id "s00001g00076";
seq000001	AUGUSTUS	intron	527618	527812	1	+	.	transcript_id "s00001g00076.t1"; gene_id "s00001g00076";
seq000001	AUGUSTUS	CDS	524660	525045	0.98	+	0	transcript_id "s00001g00076.t1"; gene_id "s00001g00076";
seq000001	AUGUSTUS	CDS	525141	525204	1	+	1	transcript_id "s00001g00076.t1"; gene_id "s00001g00076";
seq000001	AUGUSTUS	CDS	525417	525578	1	+	0	transcript_id "s00001g00076.t1"; gene_id "s00001g00076";
seq000001	AUGUSTUS	CDS	525745	525915	1	+	0	transcript_id "s00001g00076.t1"; gene_id "s00001g00076";
seq000001	AUGUSTUS	CDS	526310	526591	1	+	0	transcript_id "s00001g00076.t1"; gene_id "s00001g00076";
seq000001	AUGUSTUS	CDS	526697	526822	1	+	0	transcript_id "s00001g00076.t1"; gene_id "s00001g00076";
seq000001	AUGUSTUS	CDS	527102	527305	1	+	0	transcript_id "s00001g00076.t1"; gene_id "s00001g00076";
seq000001	AUGUSTUS	CDS	527516	527617	1	+	0	transcript_id "s00001g00076.t1"; gene_id "s00001g00076";
seq000001	AUGUSTUS	CDS	527813	528049	0.98	+	0	transcript_id "s00001g00076.t1"; gene_id "s00001g00076";
seq000001	AUGUSTUS	stop_codon	528047	528049	.	+	0	transcript_id "s00001g00076.t1"; gene_id "s00001g00076";
seq000001	AUGUSTUS	gene	528990	532430	1	-	.	gene_id "s00001g00077";
seq000001	AUGUSTUS	transcript	528990	532430	1	-	.	transcript_id "s00001g00077.t1"; gene_id "s00001g00077";
seq000001	AUGUSTUS	stop_codon	528990	528992	.	-	0	transcript_id "s00001g00077.t1"; gene_id "s00001g00077";
seq000001	AUGUSTUS	intron	529013	529144	1	-	.	transcript_id "s00001g00077.t1"; gene_id "s00001g00077";
seq000001	AUGUSTUS	intron	529258	529693	1	-	.	transcript_id "s00001g00077.t1"; gene_id "s00001g00077";
seq000001	AUGUSTUS	intron	529766	529901	1	-	.	transcript_id "s00001g00077.t1"; gene_id "s00001g00077";
seq000001	AUGUSTUS	intron	529953	530177	1	-	.	transcript_id "s00001g00077.t1"; gene_id "s00001g00077";
seq000001	AUGUSTUS	intron	530266	530361	1	-	.	transcript_id "s00001g00077.t1"; gene_id "s00001g00077";
seq000001	AUGUSTUS	intron	530486	530728	1	-	.	transcript_id "s00001g00077.t1"; gene_id "s00001g00077";
seq000001	AUGUSTUS	intron	530802	530969	1	-	.	transcript_id "s00001g00077.t1"; gene_id "s00001g00077";
seq000001	AUGUSTUS	intron	531031	531362	1	-	.	transcript_id "s00001g00077.t1"; gene_id "s00001g00077";
seq000001	AUGUSTUS	intron	531551	531648	1	-	.	transcript_id "s00001g00077.t1"; gene_id "s00001g00077";
seq000001	AUGUSTUS	intron	531699	531945	1	-	.	transcript_id "s00001g00077.t1"; gene_id "s00001g00077";
seq000001	AUGUSTUS	intron	532010	532302	1	-	.	transcript_id "s00001g00077.t1"; gene_id "s00001g00077";
seq000001	AUGUSTUS	CDS	528990	529012	1	-	2	transcript_id "s00001g00077.t1"; gene_id "s00001g00077";
seq000001	AUGUSTUS	CDS	529145	529257	1	-	1	transcript_id "s00001g00077.t1"; gene_id "s00001g00077";
seq000001	AUGUSTUS	CDS	529694	529765	1	-	1	transcript_id "s00001g00077.t1"; gene_id "s00001g00077";
seq000001	AUGUSTUS	CDS	529902	529952	1	-	1	transcript_id "s00001g00077.t1"; gene_id "s00001g00077";
seq000001	AUGUSTUS	CDS	530178	530265	1	-	2	transcript_id "s00001g00077.t1"; gene_id "s00001g00077";
seq000001	AUGUSTUS	CDS	530362	530485	1	-	0	transcript_id "s00001g00077.t1"; gene_id "s00001g00077";
seq000001	AUGUSTUS	CDS	530729	530801	1	-	1	transcript_id "s00001g00077.t1"; gene_id "s00001g00077";
seq000001	AUGUSTUS	CDS	530970	531030	1	-	2	transcript_id "s00001g00077.t1"; gene_id "s00001g00077";
seq000001	AUGUSTUS	CDS	531363	531550	1	-	1	transcript_id "s00001g00077.t1"; gene_id "s00001g00077";
seq000001	AUGUSTUS	CDS	531649	531698	1	-	0	transcript_id "s00001g00077.t1"; gene_id "s00001g00077";
seq000001	AUGUSTUS	CDS	531946	532009	1	-	1	transcript_id "s00001g00077.t1"; gene_id "s00001g00077";
seq000001	AUGUSTUS	CDS	532303	532430	1	-	0	transcript_id "s00001g00077.t1"; gene_id "s00001g00077";
seq000001	AUGUSTUS	start_codon	532428	532430	.	-	0	transcript_id "s00001g00077.t1"; gene_id "s00001g00077";
seq000001	AUGUSTUS	gene	533836	534267	0.52	-	.	gene_id "s00001g00078";
seq000001	AUGUSTUS	transcript	533836	534267	0.52	-	.	transcript_id "s00001g00078.t1"; gene_id "s00001g00078";
seq000001	AUGUSTUS	stop_codon	533836	533838	.	-	0	transcript_id "s00001g00078.t1"; gene_id "s00001g00078";
seq000001	AUGUSTUS	CDS	533836	534267	0.52	-	0	transcript_id "s00001g00078.t1"; gene_id "s00001g00078";
seq000001	AUGUSTUS	start_codon	534265	534267	.	-	0	transcript_id "s00001g00078.t1"; gene_id "s00001g00078";
seq000001	AUGUSTUS	gene	535468	537323	0.86	-	.	gene_id "s00001g00079";
seq000001	AUGUSTUS	transcript	535468	537323	0.86	-	.	transcript_id "s00001g00079.t1"; gene_id "s00001g00079";
seq000001	AUGUSTUS	stop_codon	535468	535470	.	-	0	transcript_id "s00001g00079.t1"; gene_id "s00001g00079";
seq000001	AUGUSTUS	intron	535563	535776	1	-	.	transcript_id "s00001g00079.t1"; gene_id "s00001g00079";
seq000001	AUGUSTUS	intron	535886	535976	1	-	.	transcript_id "s00001g00079.t1"; gene_id "s00001g00079";
seq000001	AUGUSTUS	intron	536094	536209	1	-	.	transcript_id "s00001g00079.t1"; gene_id "s00001g00079";
seq000001	AUGUSTUS	intron	536274	536550	1	-	.	transcript_id "s00001g00079.t1"; gene_id "s00001g00079";
seq000001	AUGUSTUS	intron	536660	537086	1	-	.	transcript_id "s00001g00079.t1"; gene_id "s00001g00079";
seq000001	AUGUSTUS	intron	537131	537228	1	-	.	transcript_id "s00001g00079.t1"; gene_id "s00001g00079";
seq000001	AUGUSTUS	CDS	535468	535562	0.99	-	2	transcript_id "s00001g00079.t1"; gene_id "s00001g00079";
seq000001	AUGUSTUS	CDS	535777	535885	1	-	0	transcript_id "s00001g00079.t1"; gene_id "s00001g00079";
seq000001	AUGUSTUS	CDS	535977	536093	1	-	0	transcript_id "s00001g00079.t1"; gene_id "s00001g00079";
seq000001	AUGUSTUS	CDS	536210	536273	1	-	1	transcript_id "s00001g00079.t1"; gene_id "s00001g00079";
seq000001	AUGUSTUS	CDS	536551	536659	1	-	2	transcript_id "s00001g00079.t1"; gene_id "s00001g00079";
seq000001	AUGUSTUS	CDS	537087	537130	1	-	1	transcript_id "s00001g00079.t1"; gene_id "s00001g00079";
seq000001	AUGUSTUS	CDS	537229	537323	0.87	-	0	transcript_id "s00001g00079.t1"; gene_id "s00001g00079";
seq000001	AUGUSTUS	start_codon	537321	537323	.	-	0	transcript_id "s00001g00079.t1"; gene_id "s00001g00079";
seq000001	AUGUSTUS	gene	538547	542703	0.83	-	.	gene_id "s00001g00080";
seq000001	AUGUSTUS	transcript	538547	542703	0.83	-	.	transcript_id "s00001g00080.t1"; gene_id "s00001g00080";
seq000001	AUGUSTUS	stop_codon	538547	538549	.	-	0	transcript_id "s00001g00080.t1"; gene_id "s00001g00080";
seq000001	AUGUSTUS	intron	538610	538724	1	-	.	transcript_id "s00001g00080.t1"; gene_id "s00001g00080";
seq000001	AUGUSTUS	intron	538861	538951	1	-	.	transcript_id "s00001g00080.t1"; gene_id "s00001g00080";
seq000001	AUGUSTUS	intron	539070	539665	1	-	.	transcript_id "s00001g00080.t1"; gene_id "s00001g00080";
seq000001	AUGUSTUS	intron	539768	539892	1	-	.	transcript_id "s00001g00080.t1"; gene_id "s00001g00080";
seq000001	AUGUSTUS	intron	539964	540489	1	-	.	transcript_id "s00001g00080.t1"; gene_id "s00001g00080";
seq000001	AUGUSTUS	intron	540708	541467	1	-	.	transcript_id "s00001g00080.t1"; gene_id "s00001g00080";
seq000001	AUGUSTUS	intron	541855	542622	1	-	.	transcript_id "s00001g00080.t1"; gene_id "s00001g00080";
seq000001	AUGUSTUS	CDS	538547	538609	0.97	-	0	transcript_id "s00001g00080.t1"; gene_id "s00001g00080";
seq000001	AUGUSTUS	CDS	538725	538860	1	-	1	transcript_id "s00001g00080.t1"; gene_id "s00001g00080";
seq000001	AUGUSTUS	CDS	538952	539069	1	-	2	transcript_id "s00001g00080.t1"; gene_id "s00001g00080";
seq000001	AUGUSTUS	CDS	539666	539767	1	-	2	transcript_id "s00001g00080.t1"; gene_id "s00001g00080";
seq000001	AUGUSTUS	CDS	539893	539963	1	-	1	transcript_id "s00001g00080.t1"; gene_id "s00001g00080";
seq000001	AUGUSTUS	CDS	540490	540707	1	-	0	transcript_id "s00001g00080.t1"; gene_id "s00001g00080";
seq000001	AUGUSTUS	CDS	541468	541854	0.87	-	0	transcript_id "s00001g00080.t1"; gene_id "s00001g00080";
seq000001	AUGUSTUS	CDS	542623	542703	0.97	-	0	transcript_id "s00001g00080.t1"; gene_id "s00001g00080";
seq000001	AUGUSTUS	start_codon	542701	542703	.	-	0	transcript_id "s00001g00080.t1"; gene_id "s00001g00080";
seq000001	AUGUSTUS	gene	547639	548781	0.98	-	.	gene_id "s00001g00081";
seq000001	AUGUSTUS	transcript	547639	548781	0.98	-	.	transcript_id "s00001g00081.t1"; gene_id "s00001g00081";
seq000001	AUGUSTUS	stop_codon	547639	547641	.	-	0	transcript_id "s00001g00081.t1"; gene_id "s00001g00081";
seq000001	AUGUSTUS	CDS	547639	548781	0.98	-	0	transcript_id "s00001g00081.t1"; gene_id "s00001g00081";
seq000001	AUGUSTUS	start_codon	548779	548781	.	-	0	transcript_id "s00001g00081.t1"; gene_id "s00001g00081";
seq000001	AUGUSTUS	gene	551705	555578	1.95	-	.	gene_id "s00001g00082";
seq000001	AUGUSTUS	transcript	551705	554783	1	-	.	transcript_id "s00001g00082.t1"; gene_id "s00001g00082";
seq000001	AUGUSTUS	stop_codon	551705	551707	.	-	0	transcript_id "s00001g00082.t1"; gene_id "s00001g00082";
seq000001	AUGUSTUS	intron	551873	552153	1	-	.	transcript_id "s00001g00082.t1"; gene_id "s00001g00082";
seq000001	AUGUSTUS	intron	552268	552428	1	-	.	transcript_id "s00001g00082.t1"; gene_id "s00001g00082";
seq000001	AUGUSTUS	intron	552726	553026	1	-	.	transcript_id "s00001g00082.t1"; gene_id "s00001g00082";
seq000001	AUGUSTUS	intron	553258	553343	1	-	.	transcript_id "s00001g00082.t1"; gene_id "s00001g00082";
seq000001	AUGUSTUS	intron	553495	553633	1	-	.	transcript_id "s00001g00082.t1"; gene_id "s00001g00082";
seq000001	AUGUSTUS	intron	553714	553862	1	-	.	transcript_id "s00001g00082.t1"; gene_id "s00001g00082";
seq000001	AUGUSTUS	intron	553938	554056	1	-	.	transcript_id "s00001g00082.t1"; gene_id "s00001g00082";
seq000001	AUGUSTUS	intron	554127	554454	1	-	.	transcript_id "s00001g00082.t1"; gene_id "s00001g00082";
seq000001	AUGUSTUS	intron	554583	554756	1	-	.	transcript_id "s00001g00082.t1"; gene_id "s00001g00082";
seq000001	AUGUSTUS	CDS	551705	551872	1	-	0	transcript_id "s00001g00082.t1"; gene_id "s00001g00082";
seq000001	AUGUSTUS	CDS	552154	552267	1	-	0	transcript_id "s00001g00082.t1"; gene_id "s00001g00082";
seq000001	AUGUSTUS	CDS	552429	552725	1	-	0	transcript_id "s00001g00082.t1"; gene_id "s00001g00082";
seq000001	AUGUSTUS	CDS	553027	553257	1	-	0	transcript_id "s00001g00082.t1"; gene_id "s00001g00082";
seq000001	AUGUSTUS	CDS	553344	553494	1	-	1	transcript_id "s00001g00082.t1"; gene_id "s00001g00082";
seq000001	AUGUSTUS	CDS	553634	553713	1	-	0	transcript_id "s00001g00082.t1"; gene_id "s00001g00082";
seq000001	AUGUSTUS	CDS	553863	553937	1	-	0	transcript_id "s00001g00082.t1"; gene_id "s00001g00082";
seq000001	AUGUSTUS	CDS	554057	554126	1	-	1	transcript_id "s00001g00082.t1"; gene_id "s00001g00082";
seq000001	AUGUSTUS	CDS	554455	554582	1	-	0	transcript_id "s00001g00082.t1"; gene_id "s00001g00082";
seq000001	AUGUSTUS	CDS	554757	554783	1	-	0	transcript_id "s00001g00082.t1"; gene_id "s00001g00082";
seq000001	AUGUSTUS	start_codon	554781	554783	.	-	0	transcript_id "s00001g00082.t1"; gene_id "s00001g00082";
seq000001	AUGUSTUS	transcript	551705	555578	0.46	-	.	transcript_id "s00001g00082.t2"; gene_id "s00001g00082";
seq000001	AUGUSTUS	stop_codon	551705	551707	.	-	0	transcript_id "s00001g00082.t2"; gene_id "s00001g00082";
seq000001	AUGUSTUS	intron	551873	552153	1	-	.	transcript_id "s00001g00082.t2"; gene_id "s00001g00082";
seq000001	AUGUSTUS	intron	552268	552428	1	-	.	transcript_id "s00001g00082.t2"; gene_id "s00001g00082";
seq000001	AUGUSTUS	intron	552726	553026	1	-	.	transcript_id "s00001g00082.t2"; gene_id "s00001g00082";
seq000001	AUGUSTUS	intron	553258	553343	1	-	.	transcript_id "s00001g00082.t2"; gene_id "s00001g00082";
seq000001	AUGUSTUS	intron	553495	553633	1	-	.	transcript_id "s00001g00082.t2"; gene_id "s00001g00082";
seq000001	AUGUSTUS	intron	553714	553862	1	-	.	transcript_id "s00001g00082.t2"; gene_id "s00001g00082";
seq000001	AUGUSTUS	intron	553938	554056	1	-	.	transcript_id "s00001g00082.t2"; gene_id "s00001g00082";
seq000001	AUGUSTUS	intron	554159	554454	1	-	.	transcript_id "s00001g00082.t2"; gene_id "s00001g00082";
seq000001	AUGUSTUS	intron	554583	554756	1	-	.	transcript_id "s00001g00082.t2"; gene_id "s00001g00082";
seq000001	AUGUSTUS	intron	554878	555001	1	-	.	transcript_id "s00001g00082.t2"; gene_id "s00001g00082";
seq000001	AUGUSTUS	intron	555053	555258	0.46	-	.	transcript_id "s00001g00082.t2"; gene_id "s00001g00082";
seq000001	AUGUSTUS	intron	555340	555473	1	-	.	transcript_id "s00001g00082.t2"; gene_id "s00001g00082";
seq000001	AUGUSTUS	CDS	551705	551872	1	-	0	transcript_id "s00001g00082.t2"; gene_id "s00001g00082";
seq000001	AUGUSTUS	CDS	552154	552267	1	-	0	transcript_id "s00001g00082.t2"; gene_id "s00001g00082";
seq000001	AUGUSTUS	CDS	552429	552725	1	-	0	transcript_id "s00001g00082.t2"; gene_id "s00001g00082";
seq000001	AUGUSTUS	CDS	553027	553257	1	-	0	transcript_id "s00001g00082.t2"; gene_id "s00001g00082";
seq000001	AUGUSTUS	CDS	553344	553494	1	-	1	transcript_id "s00001g00082.t2"; gene_id "s00001g00082";
seq000001	AUGUSTUS	CDS	553634	553713	1	-	0	transcript_id "s00001g00082.t2"; gene_id "s00001g00082";
seq000001	AUGUSTUS	CDS	553863	553937	1	-	0	transcript_id "s00001g00082.t2"; gene_id "s00001g00082";
seq000001	AUGUSTUS	CDS	554057	554158	1	-	0	transcript_id "s00001g00082.t2"; gene_id "s00001g00082";
seq000001	AUGUSTUS	CDS	554455	554582	1	-	2	transcript_id "s00001g00082.t2"; gene_id "s00001g00082";
seq000001	AUGUSTUS	CDS	554757	554877	1	-	0	transcript_id "s00001g00082.t2"; gene_id "s00001g00082";
seq000001	AUGUSTUS	CDS	555002	555052	1	-	0	transcript_id "s00001g00082.t2"; gene_id "s00001g00082";
seq000001	AUGUSTUS	CDS	555259	555339	0.46	-	0	transcript_id "s00001g00082.t2"; gene_id "s00001g00082";
seq000001	AUGUSTUS	CDS	555474	555578	1	-	0	transcript_id "s00001g00082.t2"; gene_id "s00001g00082";
seq000001	AUGUSTUS	start_codon	555576	555578	.	-	0	transcript_id "s00001g00082.t2"; gene_id "s00001g00082";
seq000001	AUGUSTUS	transcript	554862	555578	0.49	-	.	transcript_id "s00001g00082.t3"; gene_id "s00001g00082";
seq000001	AUGUSTUS	stop_codon	554862	554864	.	-	0	transcript_id "s00001g00082.t3"; gene_id "s00001g00082";
seq000001	AUGUSTUS	intron	554874	555001	1	-	.	transcript_id "s00001g00082.t3"; gene_id "s00001g00082";
seq000001	AUGUSTUS	intron	555053	555258	0.49	-	.	transcript_id "s00001g00082.t3"; gene_id "s00001g00082";
seq000001	AUGUSTUS	intron	555340	555473	1	-	.	transcript_id "s00001g00082.t3"; gene_id "s00001g00082";
seq000001	AUGUSTUS	CDS	554862	554873	0.88	-	0	transcript_id "s00001g00082.t3"; gene_id "s00001g00082";
seq000001	AUGUSTUS	CDS	555002	555052	0.88	-	0	transcript_id "s00001g00082.t3"; gene_id "s00001g00082";
seq000001	AUGUSTUS	CDS	555259	555339	0.49	-	0	transcript_id "s00001g00082.t3"; gene_id "s00001g00082";
seq000001	AUGUSTUS	CDS	555474	555578	1	-	0	transcript_id "s00001g00082.t3"; gene_id "s00001g00082";
seq000001	AUGUSTUS	start_codon	555576	555578	.	-	0	transcript_id "s00001g00082.t3"; gene_id "s00001g00082";
seq000001	AUGUSTUS	gene	562777	568088	1	+	.	gene_id "s00001g00083";
seq000001	AUGUSTUS	transcript	562777	568088	1	+	.	transcript_id "s00001g00083.t1"; gene_id "s00001g00083";
seq000001	AUGUSTUS	start_codon	562777	562779	.	+	0	transcript_id "s00001g00083.t1"; gene_id "s00001g00083";
seq000001	AUGUSTUS	intron	562960	563084	1	+	.	transcript_id "s00001g00083.t1"; gene_id "s00001g00083";
seq000001	AUGUSTUS	intron	563175	563747	1	+	.	transcript_id "s00001g00083.t1"; gene_id "s00001g00083";
seq000001	AUGUSTUS	intron	563987	564167	1	+	.	transcript_id "s00001g00083.t1"; gene_id "s00001g00083";
seq000001	AUGUSTUS	intron	564232	564323	1	+	.	transcript_id "s00001g00083.t1"; gene_id "s00001g00083";
seq000001	AUGUSTUS	intron	565023	565183	1	+	.	transcript_id "s00001g00083.t1"; gene_id "s00001g00083";
seq000001	AUGUSTUS	intron	565304	565489	1	+	.	transcript_id "s00001g00083.t1"; gene_id "s00001g00083";
seq000001	AUGUSTUS	intron	565622	565769	1	+	.	transcript_id "s00001g00083.t1"; gene_id "s00001g00083";
seq000001	AUGUSTUS	intron	565947	566156	1	+	.	transcript_id "s00001g00083.t1"; gene_id "s00001g00083";
seq000001	AUGUSTUS	intron	566211	566307	1	+	.	transcript_id "s00001g00083.t1"; gene_id "s00001g00083";
seq000001	AUGUSTUS	intron	566371	566496	1	+	.	transcript_id "s00001g00083.t1"; gene_id "s00001g00083";
seq000001	AUGUSTUS	intron	567448	567568	1	+	.	transcript_id "s00001g00083.t1"; gene_id "s00001g00083";
seq000001	AUGUSTUS	intron	567697	567814	1	+	.	transcript_id "s00001g00083.t1"; gene_id "s00001g00083";
seq000001	AUGUSTUS	CDS	562777	562959	1	+	0	transcript_id "s00001g00083.t1"; gene_id "s00001g00083";
seq000001	AUGUSTUS	CDS	563085	563174	1	+	0	transcript_id "s00001g00083.t1"; gene_id "s00001g00083";
seq000001	AUGUSTUS	CDS	563748	563986	1	+	0	transcript_id "s00001g00083.t1"; gene_id "s00001g00083";
seq000001	AUGUSTUS	CDS	564168	564231	1	+	1	transcript_id "s00001g00083.t1"; gene_id "s00001g00083";
seq000001	AUGUSTUS	CDS	564324	565022	1	+	0	transcript_id "s00001g00083.t1"; gene_id "s00001g00083";
seq000001	AUGUSTUS	CDS	565184	565303	1	+	0	transcript_id "s00001g00083.t1"; gene_id "s00001g00083";
seq000001	AUGUSTUS	CDS	565490	565621	1	+	0	transcript_id "s00001g00083.t1"; gene_id "s00001g00083";
seq000001	AUGUSTUS	CDS	565770	565946	1	+	0	transcript_id "s00001g00083.t1"; gene_id "s00001g00083";
seq000001	AUGUSTUS	CDS	566157	566210	1	+	0	transcript_id "s00001g00083.t1"; gene_id "s00001g00083";
seq000001	AUGUSTUS	CDS	566308	566370	1	+	0	transcript_id "s00001g00083.t1"; gene_id "s00001g00083";
seq000001	AUGUSTUS	CDS	566497	567447	1	+	0	transcript_id "s00001g00083.t1"; gene_id "s00001g00083";
seq000001	AUGUSTUS	CDS	567569	567696	1	+	0	transcript_id "s00001g00083.t1"; gene_id "s00001g00083";
seq000001	AUGUSTUS	CDS	567815	568088	1	+	1	transcript_id "s00001g00083.t1"; gene_id "s00001g00083";
seq000001	AUGUSTUS	stop_codon	568086	568088	.	+	0	transcript_id "s00001g00083.t1"; gene_id "s00001g00083";
seq000001	AUGUSTUS	gene	571864	573535	0.69	+	.	gene_id "s00001g00084";
seq000001	AUGUSTUS	transcript	571864	573535	0.69	+	.	transcript_id "s00001g00084.t1"; gene_id "s00001g00084";
seq000001	AUGUSTUS	start_codon	571864	571866	.	+	0	transcript_id "s00001g00084.t1"; gene_id "s00001g00084";
seq000001	AUGUSTUS	intron	572227	572872	0.99	+	.	transcript_id "s00001g00084.t1"; gene_id "s00001g00084";
seq000001	AUGUSTUS	CDS	571864	572226	0.69	+	0	transcript_id "s00001g00084.t1"; gene_id "s00001g00084";
seq000001	AUGUSTUS	CDS	572873	573535	1	+	0	transcript_id "s00001g00084.t1"; gene_id "s00001g00084";
seq000001	AUGUSTUS	stop_codon	573533	573535	.	+	0	transcript_id "s00001g00084.t1"; gene_id "s00001g00084";
seq000001	AUGUSTUS	gene	575735	579595	0.88	-	.	gene_id "s00001g00085";
seq000001	AUGUSTUS	transcript	575735	579595	0.88	-	.	transcript_id "s00001g00085.t1"; gene_id "s00001g00085";
seq000001	AUGUSTUS	stop_codon	575735	575737	.	-	0	transcript_id "s00001g00085.t1"; gene_id "s00001g00085";
seq000001	AUGUSTUS	intron	576416	577243	0.97	-	.	transcript_id "s00001g00085.t1"; gene_id "s00001g00085";
seq000001	AUGUSTUS	intron	577596	578910	0.97	-	.	transcript_id "s00001g00085.t1"; gene_id "s00001g00085";
seq000001	AUGUSTUS	intron	579075	579292	0.94	-	.	transcript_id "s00001g00085.t1"; gene_id "s00001g00085";
seq000001	AUGUSTUS	CDS	575735	576415	1	-	0	transcript_id "s00001g00085.t1"; gene_id "s00001g00085";
seq000001	AUGUSTUS	CDS	577244	577595	0.94	-	1	transcript_id "s00001g00085.t1"; gene_id "s00001g00085";
seq000001	AUGUSTUS	CDS	578911	579074	0.99	-	0	transcript_id "s00001g00085.t1"; gene_id "s00001g00085";
seq000001	AUGUSTUS	CDS	579293	579595	0.94	-	0	transcript_id "s00001g00085.t1"; gene_id "s00001g00085";
seq000001	AUGUSTUS	start_codon	579593	579595	.	-	0	transcript_id "s00001g00085.t1"; gene_id "s00001g00085";
seq000001	AUGUSTUS	gene	585464	588121	0.85	-	.	gene_id "s00001g00086";
seq000001	AUGUSTUS	transcript	585464	588121	0.85	-	.	transcript_id "s00001g00086.t1"; gene_id "s00001g00086";
seq000001	AUGUSTUS	stop_codon	585464	585466	.	-	0	transcript_id "s00001g00086.t1"; gene_id "s00001g00086";
seq000001	AUGUSTUS	intron	585932	586732	1	-	.	transcript_id "s00001g00086.t1"; gene_id "s00001g00086";
seq000001	AUGUSTUS	intron	587411	587523	1	-	.	transcript_id "s00001g00086.t1"; gene_id "s00001g00086";
seq000001	AUGUSTUS	intron	587592	587672	1	-	.	transcript_id "s00001g00086.t1"; gene_id "s00001g00086";
seq000001	AUGUSTUS	intron	587788	587909	0.87	-	.	transcript_id "s00001g00086.t1"; gene_id "s00001g00086";
seq000001	AUGUSTUS	intron	587962	588050	0.86	-	.	transcript_id "s00001g00086.t1"; gene_id "s00001g00086";
seq000001	AUGUSTUS	CDS	585464	585931	1	-	0	transcript_id "s00001g00086.t1"; gene_id "s00001g00086";
seq000001	AUGUSTUS	CDS	586733	587410	1	-	0	transcript_id "s00001g00086.t1"; gene_id "s00001g00086";
seq000001	AUGUSTUS	CDS	587524	587591	1	-	2	transcript_id "s00001g00086.t1"; gene_id "s00001g00086";
seq000001	AUGUSTUS	CDS	587673	587787	0.88	-	0	transcript_id "s00001g00086.t1"; gene_id "s00001g00086";
seq000001	AUGUSTUS	CDS	587910	587961	0.85	-	1	transcript_id "s00001g00086.t1"; gene_id "s00001g00086";
seq000001	AUGUSTUS	CDS	588051	588121	0.89	-	0	transcript_id "s00001g00086.t1"; gene_id "s00001g00086";
seq000001	AUGUSTUS	start_codon	588119	588121	.	-	0	transcript_id "s00001g00086.t1"; gene_id "s00001g00086";
seq000001	AUGUSTUS	gene	590744	598321	0.45	-	.	gene_id "s00001g00087";
seq000001	AUGUSTUS	transcript	590744	598321	0.45	-	.	transcript_id "s00001g00087.t1"; gene_id "s00001g00087";
seq000001	AUGUSTUS	stop_codon	590744	590746	.	-	0	transcript_id "s00001g00087.t1"; gene_id "s00001g00087";
seq000001	AUGUSTUS	intron	591092	591433	1	-	.	transcript_id "s00001g00087.t1"; gene_id "s00001g00087";
seq000001	AUGUSTUS	intron	591695	592227	1	-	.	transcript_id "s00001g00087.t1"; gene_id "s00001g00087";
seq000001	AUGUSTUS	intron	592444	592530	1	-	.	transcript_id "s00001g00087.t1"; gene_id "s00001g00087";
seq000001	AUGUSTUS	intron	593025	593126	0.45	-	.	transcript_id "s00001g00087.t1"; gene_id "s00001g00087";
seq000001	AUGUSTUS	intron	593470	593603	1	-	.	transcript_id "s00001g00087.t1"; gene_id "s00001g00087";
seq000001	AUGUSTUS	intron	593766	594026	1	-	.	transcript_id "s00001g00087.t1"; gene_id "s00001g00087";
seq000001	AUGUSTUS	intron	594306	594382	1	-	.	transcript_id "s00001g00087.t1"; gene_id "s00001g00087";
seq000001	AUGUSTUS	intron	595106	595523	1	-	.	transcript_id "s00001g00087.t1"; gene_id "s00001g00087";
seq000001	AUGUSTUS	intron	595826	595926	1	-	.	transcript_id "s00001g00087.t1"; gene_id "s00001g00087";
seq000001	AUGUSTUS	intron	596401	596928	1	-	.	transcript_id "s00001g00087.t1"; gene_id "s00001g00087";
seq000001	AUGUSTUS	CDS	590744	591091	1	-	0	transcript_id "s00001g00087.t1"; gene_id "s00001g00087";
seq000001	AUGUSTUS	CDS	591434	591694	1	-	0	transcript_id "s00001g00087.t1"; gene_id "s00001g00087";
seq000001	AUGUSTUS	CDS	592228	592443	1	-	0	transcript_id "s00001g00087.t1"; gene_id "s00001g00087";
seq000001	AUGUSTUS	CDS	592531	593024	0.7	-	2	transcript_id "s00001g00087.t1"; gene_id "s00001g00087";
seq000001	AUGUSTUS	CDS	593127	593469	0.45	-	0	transcript_id "s00001g00087.t1"; gene_id "s00001g00087";
seq000001	AUGUSTUS	CDS	593604	593765	1	-	0	transcript_id "s00001g00087.t1"; gene_id "s00001g00087";
seq000001	AUGUSTUS	CDS	594027	594305	1	-	0	transcript_id "s00001g00087.t1"; gene_id "s00001g00087";
seq000001	AUGUSTUS	CDS	594383	595105	1	-	0	transcript_id "s00001g00087.t1"; gene_id "s00001g00087";
seq000001	AUGUSTUS	CDS	595524	595825	1	-	2	transcript_id "s00001g00087.t1"; gene_id "s00001g00087";
seq000001	AUGUSTUS	CDS	595927	596400	1	-	2	transcript_id "s00001g00087.t1"; gene_id "s00001g00087";
seq000001	AUGUSTUS	CDS	596929	598321	1	-	0	transcript_id "s00001g00087.t1"; gene_id "s00001g00087";
seq000001	AUGUSTUS	start_codon	598319	598321	.	-	0	transcript_id "s00001g00087.t1"; gene_id "s00001g00087";
seq000001	AUGUSTUS	gene	602851	604866	1	+	.	gene_id "s00001g00088";
seq000001	AUGUSTUS	transcript	602851	604866	1	+	.	transcript_id "s00001g00088.t1"; gene_id "s00001g00088";
seq000001	AUGUSTUS	start_codon	602851	602853	.	+	0	transcript_id "s00001g00088.t1"; gene_id "s00001g00088";
seq000001	AUGUSTUS	CDS	602851	604866	1	+	0	transcript_id "s00001g00088.t1"; gene_id "s00001g00088";
seq000001	AUGUSTUS	stop_codon	604864	604866	.	+	0	transcript_id "s00001g00088.t1"; gene_id "s00001g00088";
seq000001	AUGUSTUS	gene	606390	608844	0.63	-	.	gene_id "s00001g00089";
seq000001	AUGUSTUS	transcript	606390	608844	0.63	-	.	transcript_id "s00001g00089.t1"; gene_id "s00001g00089";
seq000001	AUGUSTUS	stop_codon	606390	606392	.	-	0	transcript_id "s00001g00089.t1"; gene_id "s00001g00089";
seq000001	AUGUSTUS	intron	606413	606974	1	-	.	transcript_id "s00001g00089.t1"; gene_id "s00001g00089";
seq000001	AUGUSTUS	intron	606980	607025	0.98	-	.	transcript_id "s00001g00089.t1"; gene_id "s00001g00089";
seq000001	AUGUSTUS	intron	607068	607559	1	-	.	transcript_id "s00001g00089.t1"; gene_id "s00001g00089";
seq000001	AUGUSTUS	intron	607724	607901	1	-	.	transcript_id "s00001g00089.t1"; gene_id "s00001g00089";
seq000001	AUGUSTUS	intron	608093	608627	1	-	.	transcript_id "s00001g00089.t1"; gene_id "s00001g00089";
seq000001	AUGUSTUS	CDS	606390	606412	0.98	-	2	transcript_id "s00001g00089.t1"; gene_id "s00001g00089";
seq000001	AUGUSTUS	CDS	606975	606979	0.98	-	1	transcript_id "s00001g00089.t1"; gene_id "s00001g00089";
seq000001	AUGUSTUS	CDS	607026	607067	0.98	-	1	transcript_id "s00001g00089.t1"; gene_id "s00001g00089";
seq000001	AUGUSTUS	CDS	607560	607723	0.98	-	0	transcript_id "s00001g00089.t1"; gene_id "s00001g00089";
seq000001	AUGUSTUS	CDS	607902	608092	1	-	2	transcript_id "s00001g00089.t1"; gene_id "s00001g00089";
seq000001	AUGUSTUS	CDS	608628	608844	0.64	-	0	transcript_id "s00001g00089.t1"; gene_id "s00001g00089";
seq000001	AUGUSTUS	start_codon	608842	608844	.	-	0	transcript_id "s00001g00089.t1"; gene_id "s00001g00089";
seq000001	AUGUSTUS	gene	618355	618738	1	+	.	gene_id "s00001g00090";
seq000001	AUGUSTUS	transcript	618355	618738	1	+	.	transcript_id "s00001g00090.t1"; gene_id "s00001g00090";
seq000001	AUGUSTUS	start_codon	618355	618357	.	+	0	transcript_id "s00001g00090.t1"; gene_id "s00001g00090";
seq000001	AUGUSTUS	CDS	618355	618738	1	+	0	transcript_id "s00001g00090.t1"; gene_id "s00001g00090";
seq000001	AUGUSTUS	stop_codon	618736	618738	.	+	0	transcript_id "s00001g00090.t1"; gene_id "s00001g00090";
seq000001	AUGUSTUS	gene	620591	623524	0.32	+	.	gene_id "s00001g00091";
seq000001	AUGUSTUS	transcript	620591	623524	0.32	+	.	transcript_id "s00001g00091.t1"; gene_id "s00001g00091";
seq000001	AUGUSTUS	start_codon	620591	620593	.	+	0	transcript_id "s00001g00091.t1"; gene_id "s00001g00091";
seq000001	AUGUSTUS	intron	620705	622163	0.36	+	.	transcript_id "s00001g00091.t1"; gene_id "s00001g00091";
seq000001	AUGUSTUS	intron	622213	623459	0.42	+	.	transcript_id "s00001g00091.t1"; gene_id "s00001g00091";
seq000001	AUGUSTUS	CDS	620591	620704	0.67	+	0	transcript_id "s00001g00091.t1"; gene_id "s00001g00091";
seq000001	AUGUSTUS	CDS	622164	622212	0.36	+	0	transcript_id "s00001g00091.t1"; gene_id "s00001g00091";
seq000001	AUGUSTUS	CDS	623460	623524	0.36	+	2	transcript_id "s00001g00091.t1"; gene_id "s00001g00091";
seq000001	AUGUSTUS	stop_codon	623522	623524	.	+	0	transcript_id "s00001g00091.t1"; gene_id "s00001g00091";
seq000001	AUGUSTUS	gene	627202	627531	0.63	-	.	gene_id "s00001g00092";
seq000001	AUGUSTUS	transcript	627202	627531	0.63	-	.	transcript_id "s00001g00092.t1"; gene_id "s00001g00092";
seq000001	AUGUSTUS	stop_codon	627202	627204	.	-	0	transcript_id "s00001g00092.t1"; gene_id "s00001g00092";
seq000001	AUGUSTUS	intron	627303	627395	0.65	-	.	transcript_id "s00001g00092.t1"; gene_id "s00001g00092";
seq000001	AUGUSTUS	CDS	627202	627302	0.8	-	2	transcript_id "s00001g00092.t1"; gene_id "s00001g00092";
seq000001	AUGUSTUS	CDS	627396	627531	0.7	-	0	transcript_id "s00001g00092.t1"; gene_id "s00001g00092";
seq000001	AUGUSTUS	start_codon	627529	627531	.	-	0	transcript_id "s00001g00092.t1"; gene_id "s00001g00092";
seq000001	AUGUSTUS	gene	634485	640687	0.99	+	.	gene_id "s00001g00093";
seq000001	AUGUSTUS	transcript	634485	640687	0.82	+	.	transcript_id "s00001g00093.t1"; gene_id "s00001g00093";
seq000001	AUGUSTUS	start_codon	634485	634487	.	+	0	transcript_id "s00001g00093.t1"; gene_id "s00001g00093";
seq000001	AUGUSTUS	intron	634575	635926	1	+	.	transcript_id "s00001g00093.t1"; gene_id "s00001g00093";
seq000001	AUGUSTUS	intron	636002	636090	1	+	.	transcript_id "s00001g00093.t1"; gene_id "s00001g00093";
seq000001	AUGUSTUS	intron	636154	636886	1	+	.	transcript_id "s00001g00093.t1"; gene_id "s00001g00093";
seq000001	AUGUSTUS	intron	636986	637187	1	+	.	transcript_id "s00001g00093.t1"; gene_id "s00001g00093";
seq000001	AUGUSTUS	intron	637275	637625	1	+	.	transcript_id "s00001g00093.t1"; gene_id "s00001g00093";
seq000001	AUGUSTUS	intron	637735	637824	1	+	.	transcript_id "s00001g00093.t1"; gene_id "s00001g00093";
seq000001	AUGUSTUS	intron	638610	638995	1	+	.	transcript_id "s00001g00093.t1"; gene_id "s00001g00093";
seq000001	AUGUSTUS	intron	639167	639256	1	+	.	transcript_id "s00001g00093.t1"; gene_id "s00001g00093";
seq000001	AUGUSTUS	intron	639500	639738	1	+	.	transcript_id "s00001g00093.t1"; gene_id "s00001g00093";
seq000001	AUGUSTUS	intron	639958	640364	1	+	.	transcript_id "s00001g00093.t1"; gene_id "s00001g00093";
seq000001	AUGUSTUS	intron	640497	640615	0.94	+	.	transcript_id "s00001g00093.t1"; gene_id "s00001g00093";
seq000001	AUGUSTUS	CDS	634485	634574	1	+	0	transcript_id "s00001g00093.t1"; gene_id "s00001g00093";
seq000001	AUGUSTUS	CDS	635927	636001	1	+	0	transcript_id "s00001g00093.t1"; gene_id "s00001g00093";
seq000001	AUGUSTUS	CDS	636091	636153	1	+	0	transcript_id "s00001g00093.t1"; gene_id "s00001g00093";
seq000001	AUGUSTUS	CDS	636887	636985	1	+	0	transcript_id "s00001g00093.t1"; gene_id "s00001g00093";
seq000001	AUGUSTUS	CDS	637188	637274	1	+	0	transcript_id "s00001g00093.t1"; gene_id "s00001g00093";
seq000001	AUGUSTUS	CDS	637626	637734	1	+	0	transcript_id "s00001g00093.t1"; gene_id "s00001g00093";
seq000001	AUGUSTUS	CDS	637825	638609	0.88	+	2	transcript_id "s00001g00093.t1"; gene_id "s00001g00093";
seq000001	AUGUSTUS	CDS	638996	639166	1	+	0	transcript_id "s00001g00093.t1"; gene_id "s00001g00093";
seq000001	AUGUSTUS	CDS	639257	639499	1	+	0	transcript_id "s00001g00093.t1"; gene_id "s00001g00093";
seq000001	AUGUSTUS	CDS	639739	639957	1	+	0	transcript_id "s00001g00093.t1"; gene_id "s00001g00093";
seq000001	AUGUSTUS	CDS	640365	640496	0.94	+	0	transcript_id "s00001g00093.t1"; gene_id "s00001g00093";
seq000001	AUGUSTUS	CDS	640616	640687	0.98	+	0	transcript_id "s00001g00093.t1"; gene_id "s00001g00093";
seq000001	AUGUSTUS	stop_codon	640685	640687	.	+	0	transcript_id "s00001g00093.t1"; gene_id "s00001g00093";
seq000001	AUGUSTUS	transcript	634485	640687	0.17	+	.	transcript_id "s00001g00093.t2"; gene_id "s00001g00093";
seq000001	AUGUSTUS	start_codon	634485	634487	.	+	0	transcript_id "s00001g00093.t2"; gene_id "s00001g00093";
seq000001	AUGUSTUS	intron	634575	635926	1	+	.	transcript_id "s00001g00093.t2"; gene_id "s00001g00093";
seq000001	AUGUSTUS	intron	635999	636178	0.27	+	.	transcript_id "s00001g00093.t2"; gene_id "s00001g00093";
seq000001	AUGUSTUS	intron	636197	636886	0.51	+	.	transcript_id "s00001g00093.t2"; gene_id "s00001g00093";
seq000001	AUGUSTUS	intron	636986	637187	1	+	.	transcript_id "s00001g00093.t2"; gene_id "s00001g00093";
seq000001	AUGUSTUS	intron	637275	637625	1	+	.	transcript_id "s00001g00093.t2"; gene_id "s00001g00093";
seq000001	AUGUSTUS	intron	637735	637824	1	+	.	transcript_id "s00001g00093.t2"; gene_id "s00001g00093";
seq000001	AUGUSTUS	intron	638610	638995	1	+	.	transcript_id "s00001g00093.t2"; gene_id "s00001g00093";
seq000001	AUGUSTUS	intron	639167	639256	1	+	.	transcript_id "s00001g00093.t2"; gene_id "s00001g00093";
seq000001	AUGUSTUS	intron	639500	639738	1	+	.	transcript_id "s00001g00093.t2"; gene_id "s00001g00093";
seq000001	AUGUSTUS	intron	639958	640364	1	+	.	transcript_id "s00001g00093.t2"; gene_id "s00001g00093";
seq000001	AUGUSTUS	intron	640497	640615	0.93	+	.	transcript_id "s00001g00093.t2"; gene_id "s00001g00093";
seq000001	AUGUSTUS	CDS	634485	634574	1	+	0	transcript_id "s00001g00093.t2"; gene_id "s00001g00093";
seq000001	AUGUSTUS	CDS	635927	635998	0.41	+	0	transcript_id "s00001g00093.t2"; gene_id "s00001g00093";
seq000001	AUGUSTUS	CDS	636179	636196	0.5	+	0	transcript_id "s00001g00093.t2"; gene_id "s00001g00093";
seq000001	AUGUSTUS	CDS	636887	636985	0.91	+	0	transcript_id "s00001g00093.t2"; gene_id "s00001g00093";
seq000001	AUGUSTUS	CDS	637188	637274	1	+	0	transcript_id "s00001g00093.t2"; gene_id "s00001g00093";
seq000001	AUGUSTUS	CDS	637626	637734	1	+	0	transcript_id "s00001g00093.t2"; gene_id "s00001g00093";
seq000001	AUGUSTUS	CDS	637825	638609	0.91	+	2	transcript_id "s00001g00093.t2"; gene_id "s00001g00093";
seq000001	AUGUSTUS	CDS	638996	639166	1	+	0	transcript_id "s00001g00093.t2"; gene_id "s00001g00093";
seq000001	AUGUSTUS	CDS	639257	639499	1	+	0	transcript_id "s00001g00093.t2"; gene_id "s00001g00093";
seq000001	AUGUSTUS	CDS	639739	639957	1	+	0	transcript_id "s00001g00093.t2"; gene_id "s00001g00093";
seq000001	AUGUSTUS	CDS	640365	640496	0.94	+	0	transcript_id "s00001g00093.t2"; gene_id "s00001g00093";
seq000001	AUGUSTUS	CDS	640616	640687	0.97	+	0	transcript_id "s00001g00093.t2"; gene_id "s00001g00093";
seq000001	AUGUSTUS	stop_codon	640685	640687	.	+	0	transcript_id "s00001g00093.t2"; gene_id "s00001g00093";
seq000001	AUGUSTUS	gene	642058	645640	0.92	-	.	gene_id "s00001g00094";
seq000001	AUGUSTUS	transcript	642058	645640	0.92	-	.	transcript_id "s00001g00094.t1"; gene_id "s00001g00094";
seq000001	AUGUSTUS	stop_codon	642058	642060	.	-	0	transcript_id "s00001g00094.t1"; gene_id "s00001g00094";
seq000001	AUGUSTUS	intron	642112	642624	1	-	.	transcript_id "s00001g00094.t1"; gene_id "s00001g00094";
seq000001	AUGUSTUS	intron	642640	643447	0.92	-	.	transcript_id "s00001g00094.t1"; gene_id "s00001g00094";
seq000001	AUGUSTUS	intron	643507	643612	1	-	.	transcript_id "s00001g00094.t1"; gene_id "s00001g00094";
seq000001	AUGUSTUS	intron	643763	644176	1	-	.	transcript_id "s00001g00094.t1"; gene_id "s00001g00094";
seq000001	AUGUSTUS	intron	644270	645225	1	-	.	transcript_id "s00001g00094.t1"; gene_id "s00001g00094";
seq000001	AUGUSTUS	intron	645337	645549	1	-	.	transcript_id "s00001g00094.t1"; gene_id "s00001g00094";
seq000001	AUGUSTUS	CDS	642058	642111	0.96	-	0	transcript_id "s00001g00094.t1"; gene_id "s00001g00094";
seq000001	AUGUSTUS	CDS	642625	642639	0.96	-	0	transcript_id "s00001g00094.t1"; gene_id "s00001g00094";
seq000001	AUGUSTUS	CDS	643448	643506	1	-	2	transcript_id "s00001g00094.t1"; gene_id "s00001g00094";
seq000001	AUGUSTUS	CDS	643613	643762	1	-	2	transcript_id "s00001g00094.t1"; gene_id "s00001g00094";
seq000001	AUGUSTUS	CDS	644177	644269	1	-	2	transcript_id "s00001g00094.t1"; gene_id "s00001g00094";
seq000001	AUGUSTUS	CDS	645226	645336	1	-	2	transcript_id "s00001g00094.t1"; gene_id "s00001g00094";
seq000001	AUGUSTUS	CDS	645550	645640	1	-	0	transcript_id "s00001g00094.t1"; gene_id "s00001g00094";
seq000001	AUGUSTUS	start_codon	645638	645640	.	-	0	transcript_id "s00001g00094.t1"; gene_id "s00001g00094";
seq000001	AUGUSTUS	gene	657400	660726	0.67	+	.	gene_id "s00001g00095";
seq000001	AUGUSTUS	transcript	657400	660726	0.67	+	.	transcript_id "s00001g00095.t1"; gene_id "s00001g00095";
seq000001	AUGUSTUS	start_codon	657400	657402	.	+	0	transcript_id "s00001g00095.t1"; gene_id "s00001g00095";
seq000001	AUGUSTUS	intron	657532	658470	1	+	.	transcript_id "s00001g00095.t1"; gene_id "s00001g00095";
seq000001	AUGUSTUS	CDS	657400	657531	0.68	+	0	transcript_id "s00001g00095.t1"; gene_id "s00001g00095";
seq000001	AUGUSTUS	CDS	658471	660726	0.98	+	0	transcript_id "s00001g00095.t1"; gene_id "s00001g00095";
seq000001	AUGUSTUS	stop_codon	660724	660726	.	+	0	transcript_id "s00001g00095.t1"; gene_id "s00001g00095";
seq000001	AUGUSTUS	gene	661655	665140	0.88	-	.	gene_id "s00001g00096";
seq000001	AUGUSTUS	transcript	661655	665140	0.88	-	.	transcript_id "s00001g00096.t1"; gene_id "s00001g00096";
seq000001	AUGUSTUS	stop_codon	661655	661657	.	-	0	transcript_id "s00001g00096.t1"; gene_id "s00001g00096";
seq000001	AUGUSTUS	intron	662619	663085	1	-	.	transcript_id "s00001g00096.t1"; gene_id "s00001g00096";
seq000001	AUGUSTUS	intron	663560	663672	1	-	.	transcript_id "s00001g00096.t1"; gene_id "s00001g00096";
seq000001	AUGUSTUS	intron	663765	663860	1	-	.	transcript_id "s00001g00096.t1"; gene_id "s00001g00096";
seq000001	AUGUSTUS	intron	664241	665043	0.99	-	.	transcript_id "s00001g00096.t1"; gene_id "s00001g00096";
seq000001	AUGUSTUS	CDS	661655	662618	1	-	1	transcript_id "s00001g00096.t1"; gene_id "s00001g00096";
seq000001	AUGUSTUS	CDS	663086	663559	1	-	1	transcript_id "s00001g00096.t1"; gene_id "s00001g00096";
seq000001	AUGUSTUS	CDS	663673	663764	1	-	0	transcript_id "s00001g00096.t1"; gene_id "s00001g00096";
seq000001	AUGUSTUS	CDS	663861	664240	0.99	-	2	transcript_id "s00001g00096.t1"; gene_id "s00001g00096";
seq000001	AUGUSTUS	CDS	665044	665140	0.88	-	0	transcript_id "s00001g00096.t1"; gene_id "s00001g00096";
seq000001	AUGUSTUS	start_codon	665138	665140	.	-	0	transcript_id "s00001g00096.t1"; gene_id "s00001g00096";
seq000001	AUGUSTUS	gene	670413	671093	0.71	-	.	gene_id "s00001g00097";
seq000001	AUGUSTUS	transcript	670413	671093	0.71	-	.	transcript_id "s00001g00097.t1"; gene_id "s00001g00097";
seq000001	AUGUSTUS	stop_codon	670413	670415	.	-	0	transcript_id "s00001g00097.t1"; gene_id "s00001g00097";
seq000001	AUGUSTUS	CDS	670413	671093	0.71	-	0	transcript_id "s00001g00097.t1"; gene_id "s00001g00097";
seq000001	AUGUSTUS	start_codon	671091	671093	.	-	0	transcript_id "s00001g00097.t1"; gene_id "s00001g00097";
seq000001	AUGUSTUS	gene	672400	674508	0.34	-	.	gene_id "s00001g00098";
seq000001	AUGUSTUS	transcript	672400	674508	0.1	-	.	transcript_id "s00001g00098.t1"; gene_id "s00001g00098";
seq000001	AUGUSTUS	stop_codon	672400	672402	.	-	0	transcript_id "s00001g00098.t1"; gene_id "s00001g00098";
seq000001	AUGUSTUS	intron	672737	673077	0.99	-	.	transcript_id "s00001g00098.t1"; gene_id "s00001g00098";
seq000001	AUGUSTUS	intron	673146	673642	0.99	-	.	transcript_id "s00001g00098.t1"; gene_id "s00001g00098";
seq000001	AUGUSTUS	intron	673743	674030	1	-	.	transcript_id "s00001g00098.t1"; gene_id "s00001g00098";
seq000001	AUGUSTUS	intron	674131	674309	1	-	.	transcript_id "s00001g00098.t1"; gene_id "s00001g00098";
seq000001	AUGUSTUS	CDS	672400	672736	0.39	-	1	transcript_id "s00001g00098.t1"; gene_id "s00001g00098";
seq000001	AUGUSTUS	CDS	673078	673145	0.99	-	0	transcript_id "s00001g00098.t1"; gene_id "s00001g00098";
seq000001	AUGUSTUS	CDS	673643	673742	1	-	1	transcript_id "s00001g00098.t1"; gene_id "s00001g00098";
seq000001	AUGUSTUS	CDS	674031	674130	1	-	2	transcript_id "s00001g00098.t1"; gene_id "s00001g00098";
seq000001	AUGUSTUS	CDS	674310	674508	0.2	-	0	transcript_id "s00001g00098.t1"; gene_id "s00001g00098";
seq000001	AUGUSTUS	start_codon	674506	674508	.	-	0	transcript_id "s00001g00098.t1"; gene_id "s00001g00098";
seq000001	AUGUSTUS	transcript	672704	674508	0.24	-	.	transcript_id "s00001g00098.t2"; gene_id "s00001g00098";
seq000001	AUGUSTUS	stop_codon	672704	672706	.	-	0	transcript_id "s00001g00098.t2"; gene_id "s00001g00098";
seq000001	AUGUSTUS	intron	672737	673642	1	-	.	transcript_id "s00001g00098.t2"; gene_id "s00001g00098";
seq000001	AUGUSTUS	intron	673743	674030	1	-	.	transcript_id "s00001g00098.t2"; gene_id "s00001g00098";
seq000001	AUGUSTUS	intron	674131	674309	1	-	.	transcript_id "s00001g00098.t2"; gene_id "s00001g00098";
seq000001	AUGUSTUS	CDS	672704	672736	1	-	0	transcript_id "s00001g00098.t2"; gene_id "s00001g00098";
seq000001	AUGUSTUS	CDS	673643	673742	1	-	1	transcript_id "s00001g00098.t2"; gene_id "s00001g00098";
seq000001	AUGUSTUS	CDS	674031	674130	1	-	2	transcript_id "s00001g00098.t2"; gene_id "s00001g00098";
seq000001	AUGUSTUS	CDS	674310	674508	0.24	-	0	transcript_id "s00001g00098.t2"; gene_id "s00001g00098";
seq000001	AUGUSTUS	start_codon	674506	674508	.	-	0	transcript_id "s00001g00098.t2"; gene_id "s00001g00098";
seq000001	AUGUSTUS	gene	676989	680126	0.28	-	.	gene_id "s00001g00099";
seq000001	AUGUSTUS	transcript	676989	680126	0.28	-	.	transcript_id "s00001g00099.t1"; gene_id "s00001g00099";
seq000001	AUGUSTUS	stop_codon	676989	676991	.	-	0	transcript_id "s00001g00099.t1"; gene_id "s00001g00099";
seq000001	AUGUSTUS	intron	677064	677179	1	-	.	transcript_id "s00001g00099.t1"; gene_id "s00001g00099";
seq000001	AUGUSTUS	intron	677237	677350	1	-	.	transcript_id "s00001g00099.t1"; gene_id "s00001g00099";
seq000001	AUGUSTUS	intron	677459	677607	1	-	.	transcript_id "s00001g00099.t1"; gene_id "s00001g00099";
seq000001	AUGUSTUS	intron	677706	677837	1	-	.	transcript_id "s00001g00099.t1"; gene_id "s00001g00099";
seq000001	AUGUSTUS	intron	677883	677980	1	-	.	transcript_id "s00001g00099.t1"; gene_id "s00001g00099";
seq000001	AUGUSTUS	intron	678112	678660	1	-	.	transcript_id "s00001g00099.t1"; gene_id "s00001g00099";
seq000001	AUGUSTUS	intron	678795	678899	1	-	.	transcript_id "s00001g00099.t1"; gene_id "s00001g00099";
seq000001	AUGUSTUS	intron	679062	679487	1	-	.	transcript_id "s00001g00099.t1"; gene_id "s00001g00099";
seq000001	AUGUSTUS	intron	679565	679951	1	-	.	transcript_id "s00001g00099.t1"; gene_id "s00001g00099";
seq000001	AUGUSTUS	CDS	676989	677063	0.28	-	0	transcript_id "s00001g00099.t1"; gene_id "s00001g00099";
seq000001	AUGUSTUS	CDS	677180	677236	1	-	0	transcript_id "s00001g00099.t1"; gene_id "s00001g00099";
seq000001	AUGUSTUS	CDS	677351	677458	1	-	0	transcript_id "s00001g00099.t1"; gene_id "s00001g00099";
seq000001	AUGUSTUS	CDS	677608	677705	1	-	2	transcript_id "s00001g00099.t1"; gene_id "s00001g00099";
seq000001	AUGUSTUS	CDS	677838	677882	1	-	2	transcript_id "s00001g00099.t1"; gene_id "s00001g00099";
seq000001	AUGUSTUS	CDS	677981	678111	1	-	1	transcript_id "s00001g00099.t1"; gene_id "s00001g00099";
seq000001	AUGUSTUS	CDS	678661	678794	1	-	0	transcript_id "s00001g00099.t1"; gene_id "s00001g00099";
seq000001	AUGUSTUS	CDS	678900	679061	1	-	0	transcript_id "s00001g00099.t1"; gene_id "s00001g00099";
seq000001	AUGUSTUS	CDS	679488	679564	1	-	2	transcript_id "s00001g00099.t1"; gene_id "s00001g00099";
seq000001	AUGUSTUS	CDS	679952	680126	1	-	0	transcript_id "s00001g00099.t1"; gene_id "s00001g00099";
seq000001	AUGUSTUS	start_codon	680124	680126	.	-	0	transcript_id "s00001g00099.t1"; gene_id "s00001g00099";
seq000001	AUGUSTUS	gene	689476	691692	0.46	+	.	gene_id "s00001g00100";
seq000001	AUGUSTUS	transcript	689476	691692	0.46	+	.	transcript_id "s00001g00100.t1"; gene_id "s00001g00100";
seq000001	AUGUSTUS	start_codon	689476	689478	.	+	0	transcript_id "s00001g00100.t1"; gene_id "s00001g00100";
seq000001	AUGUSTUS	intron	689754	690639	1	+	.	transcript_id "s00001g00100.t1"; gene_id "s00001g00100";
seq000001	AUGUSTUS	intron	690981	691137	1	+	.	transcript_id "s00001g00100.t1"; gene_id "s00001g00100";
seq000001	AUGUSTUS	intron	691232	691640	0.91	+	.	transcript_id "s00001g00100.t1"; gene_id "s00001g00100";
seq000001	AUGUSTUS	CDS	689476	689753	0.6	+	0	transcript_id "s00001g00100.t1"; gene_id "s00001g00100";
seq000001	AUGUSTUS	CDS	690640	690980	0.96	+	1	transcript_id "s00001g00100.t1"; gene_id "s00001g00100";
seq000001	AUGUSTUS	CDS	691138	691231	0.96	+	2	transcript_id "s00001g00100.t1"; gene_id "s00001g00100";
seq000001	AUGUSTUS	CDS	691641	691692	0.8	+	1	transcript_id "s00001g00100.t1"; gene_id "s00001g00100";
seq000001	AUGUSTUS	stop_codon	691690	691692	.	+	0	transcript_id "s00001g00100.t1"; gene_id "s00001g00100";
seq000001	AUGUSTUS	gene	695227	699655	0.95	+	.	gene_id "s00001g00101";
seq000001	AUGUSTUS	transcript	695227	699655	0.95	+	.	transcript_id "s00001g00101.t1"; gene_id "s00001g00101";
seq000001	AUGUSTUS	start_codon	695227	695229	.	+	0	transcript_id "s00001g00101.t1"; gene_id "s00001g00101";
seq000001	AUGUSTUS	intron	695236	695590	1	+	.	transcript_id "s00001g00101.t1"; gene_id "s00001g00101";
seq000001	AUGUSTUS	intron	695608	695848	1	+	.	transcript_id "s00001g00101.t1"; gene_id "s00001g00101";
seq000001	AUGUSTUS	intron	695906	696011	1	+	.	transcript_id "s00001g00101.t1"; gene_id "s00001g00101";
seq000001	AUGUSTUS	intron	696084	696176	1	+	.	transcript_id "s00001g00101.t1"; gene_id "s00001g00101";
seq000001	AUGUSTUS	intron	696249	696356	1	+	.	transcript_id "s00001g00101.t1"; gene_id "s00001g00101";
seq000001	AUGUSTUS	intron	696429	696539	1	+	.	transcript_id "s00001g00101.t1"; gene_id "s00001g00101";
seq000001	AUGUSTUS	intron	696612	696751	1	+	.	transcript_id "s00001g00101.t1"; gene_id "s00001g00101";
seq000001	AUGUSTUS	intron	696824	696922	1	+	.	transcript_id "s00001g00101.t1"; gene_id "s00001g00101";
seq000001	AUGUSTUS	intron	696995	697102	1	+	.	transcript_id "s00001g00101.t1"; gene_id "s00001g00101";
seq000001	AUGUSTUS	intron	697175	697298	1	+	.	transcript_id "s00001g00101.t1"; gene_id "s00001g00101";
seq000001	AUGUSTUS	intron	697371	698326	0.97	+	.	transcript_id "s00001g00101.t1"; gene_id "s00001g00101";
seq000001	AUGUSTUS	intron	698393	698482	1	+	.	transcript_id "s00001g00101.t1"; gene_id "s00001g00101";
seq000001	AUGUSTUS	intron	698593	698687	1	+	.	transcript_id "s00001g00101.t1"; gene_id "s00001g00101";
seq000001	AUGUSTUS	intron	699065	699161	1	+	.	transcript_id "s00001g00101.t1"; gene_id "s00001g00101";
seq000001	AUGUSTUS	intron	699358	699482	1	+	.	transcript_id "s00001g00101.t1"; gene_id "s00001g00101";
seq000001	AUGUSTUS	CDS	695227	695235	0.98	+	0	transcript_id "s00001g00101.t1"; gene_id "s00001g00101";
seq000001	AUGUSTUS	CDS	695591	695607	1	+	0	transcript_id "s00001g00101.t1"; gene_id "s00001g00101";
seq000001	AUGUSTUS	CDS	695849	695905	1	+	1	transcript_id "s00001g00101.t1"; gene_id "s00001g00101";
seq000001	AUGUSTUS	CDS	696012	696083	1	+	1	transcript_id "s00001g00101.t1"; gene_id "s00001g00101";
seq000001	AUGUSTUS	CDS	696177	696248	1	+	1	transcript_id "s00001g00101.t1"; gene_id "s00001g00101";
seq000001	AUGUSTUS	CDS	696357	696428	1	+	1	transcript_id "s00001g00101.t1"; gene_id "s00001g00101";
seq000001	AUGUSTUS	CDS	696540	696611	1	+	1	transcript_id "s00001g00101.t1"; gene_id "s00001g00101";
seq000001	AUGUSTUS	CDS	696752	696823	1	+	1	transcript_id "s00001g00101.t1"; gene_id "s00001g00101";
seq000001	AUGUSTUS	CDS	696923	696994	1	+	1	transcript_id "s00001g00101.t1"; gene_id "s00001g00101";
seq000001	AUGUSTUS	CDS	697103	697174	1	+	1	transcript_id "s00001g00101.t1"; gene_id "s00001g00101";
seq000001	AUGUSTUS	CDS	697299	697370	0.97	+	1	transcript_id "s00001g00101.t1"; gene_id "s00001g00101";
seq000001	AUGUSTUS	CDS	698327	698392	1	+	1	transcript_id "s00001g00101.t1"; gene_id "s00001g00101";
seq000001	AUGUSTUS	CDS	698483	698592	1	+	1	transcript_id "s00001g00101.t1"; gene_id "s00001g00101";
seq000001	AUGUSTUS	CDS	698688	699064	1	+	2	transcript_id "s00001g00101.t1"; gene_id "s00001g00101";
seq000001	AUGUSTUS	CDS	699162	699357	1	+	0	transcript_id "s00001g00101.t1"; gene_id "s00001g00101";
seq000001	AUGUSTUS	CDS	699483	699655	1	+	2	transcript_id "s00001g00101.t1"; gene_id "s00001g00101";
seq000001	AUGUSTUS	stop_codon	699653	699655	.	+	0	transcript_id "s00001g00101.t1"; gene_id "s00001g00101";
seq000001	AUGUSTUS	gene	706004	708122	0.86	+	.	gene_id "s00001g00102";
seq000001	AUGUSTUS	transcript	706004	708122	0.86	+	.	transcript_id "s00001g00102.t1"; gene_id "s00001g00102";
seq000001	AUGUSTUS	start_codon	706004	706006	.	+	0	transcript_id "s00001g00102.t1"; gene_id "s00001g00102";
seq000001	AUGUSTUS	intron	707971	708088	0.86	+	.	transcript_id "s00001g00102.t1"; gene_id "s00001g00102";
seq000001	AUGUSTUS	CDS	706004	707970	0.86	+	0	transcript_id "s00001g00102.t1"; gene_id "s00001g00102";
seq000001	AUGUSTUS	CDS	708089	708122	0.86	+	1	transcript_id "s00001g00102.t1"; gene_id "s00001g00102";
seq000001	AUGUSTUS	stop_codon	708120	708122	.	+	0	transcript_id "s00001g00102.t1"; gene_id "s00001g00102";
seq000001	AUGUSTUS	gene	713381	714571	1	-	.	gene_id "s00001g00103";
seq000001	AUGUSTUS	transcript	713381	714571	1	-	.	transcript_id "s00001g00103.t1"; gene_id "s00001g00103";
seq000001	AUGUSTUS	stop_codon	713381	713383	.	-	0	transcript_id "s00001g00103.t1"; gene_id "s00001g00103";
seq000001	AUGUSTUS	CDS	713381	714571	1	-	0	transcript_id "s00001g00103.t1"; gene_id "s00001g00103";
[truncated: 449,115 more rows]
