# Supplementary material for: Identification of RAN1 orthologue associated with sex determination through whole genome sequencing analysis in fig (Ficus carica L.)
Source: Sci Rep. 2017 Jan 25;7:41124. doi: 10.1038/srep41124 (PMC5264649; doi:10.1038/srep41124)
Supplement: Supplementary Dataset 2 [file srep41124-s3.xls]

## Sheet: Data2
#													BLAST_nr															InterPro														KEGG_KAAS
#gene	#seq	#scaffold	cov	length	left	right	terminal	strand	Nexon	exon	score	qlen	product	description	accession_id	slen	score	E-value	match	identity	rank	Q70	S70	Nterm	Cterm	range	_	function	#IPR	IPRterm	#GO	Molecular Function	#GO	Biological Process	#GO	Cellular Component	#PTHR	description	#PTHR:SF	description	_	#K	description	#EC	#ko	pathway	#GO	_
s00001g00001.t1	seq000001	8	46	1764765	7871	9205	NC	-	1	7871-9205	0.67	444	pentatricopeptide repeat-containing protein At1g77405	PREDICTED: pentatricopeptide repeat-containing protein At1g77405 [Prunus mume]	ref|XP_008219723.1	449	712	0	336/446	0.75	2	Q	S	N		1-442:1-446			IPR002885	Pentatricopeptide repeat							PTHR24015	FAMILY NOT NAMED	PTHR24015:SF0	SUBFAMILY NOT NAMED
s00001g00002.t1	seq000001	8	46	1764765	12533	13045	NC	-	1	12533-13045	0.99	170	-	### Not characterized ###:hypothetical protein L484_013383 [Morus notabilis]	ref|XP_010095426.1	170	159	5e-37	116/174	0.66	1	Q	S	N	C	1-170:1-170
s00001g00003.t1	seq000001	8	46	1764765	14918	18007	NC	-	12	14918-15019,15130-15213,15301-15426,15848-15907,16364-16426,16555-16675,16837-16910,17004-17073,17199-17321,17548-17627,17736-17814,17964-18007	0.73	341	replication factor C subunit 2	PREDICTED: replication factor C subunit 2 [Eucalyptus grandis]	ref|XP_010063937.1	342	670	0	317/340	0.93	1	Q	S	N		1-340:1-340			IPR003593,IPR003959,IPR008921,IPR013748,IPR027417	AAA+ ATPase domain; ATPase, AAA-type, core; DNA polymerase III, clamp loader complex, gamma/delta/delta subunit, C-terminal; Replication factor C, C-terminal domain; P-loop containing nucleoside triphosphate hydrolase	GO0000166,GO0003677,GO0005524,GO0017111	nucleotide binding; DNA binding; ATP binding; nucleoside-triphosphatase activity	GO0006260	DNA replication			PTHR11669	REPLICATION FACTOR C / DNA POLYMERASE III GAMMA-TAU SUBUNIT				K10755	replication factor C subunit 2/4		ko03030; ko03420; ko03430	DNA replication; Nucleotide excision repair; Mismatch repair	GO:0003910
s00001g00004.t1	seq000001	8	46	1764765	19916	20152	NC	-	1	19916-20152	1	78	-	***** No hits found ******
s00001g00005.t1	seq000001	8	46	1764765	21525	25482	NC	+	11	21525-21639,22045-22362,22595-22728,23286-23378,23594-23727,23855-23930,24039-24115,24209-24242,24608-24757,24857-24997,25411-25482	0.36	447	cyclin-A1-4-like	PREDICTED: cyclin-A1-4-like [Prunus mume]	ref|XP_008219599.1	514	545	1e-152	280/489	0.57	2	Q	S			7-445:26-512			IPR004367,IPR006671,IPR013763,IPR014400	Cyclin, C-terminal domain; Cyclin, N-terminal; Cyclin-like; Cyclin A/B/D/E	GO0019901	protein kinase binding	GO0000079,GO0051726	regulation of cyclin-dependent protein serine/threonine kinase activity; regulation of cell cycle	GO0005634	nucleus	PTHR10177	CYCLINE	PTHR10177:SF49	CYCLIN-A		K06627	cyclin A		ko04110; ko04914; ko05161; ko05169; ko05203	Cell cycle; Progesterone-mediated oocyte maturation; Hepatitis B; Epstein-Barr virus infection; Viral carcinogenesis	GO:0004861
s00001g00006.t1	seq000001	8	46	1764765	27179	30105	NC	+	10	27179-27385,28083-28461,28547-28683,28775-28867,28961-29094,29199-29274,29362-29438,29541-29724,29814-29948,30043-30105	0.89	494	cyclin-A1-1-like	PREDICTED: cyclin-A1-1-like [Prunus mume]	ref|XP_008219598.1	496	747	0	385/500	0.77	4	Q	S	N		1-491:1-494			IPR004367,IPR006671,IPR013763,IPR014400	Cyclin, C-terminal domain; Cyclin, N-terminal; Cyclin-like; Cyclin A/B/D/E	GO0019901	protein kinase binding	GO0000079,GO0051726	regulation of cyclin-dependent protein serine/threonine kinase activity; regulation of cell cycle	GO0005634	nucleus	PTHR10177	CYCLINE	PTHR10177:SF49	CYCLIN-A		K06627	cyclin A		ko04110; ko04914; ko05161; ko05169; ko05203	Cell cycle; Progesterone-mediated oocyte maturation; Hepatitis B; Epstein-Barr virus infection; Viral carcinogenesis	GO:0004861
s00001g00007.t1	seq000001	8	46	1764765	31102	33252	NC	-	1	31102-33252	0.99	716	DPP6 N-terminal domain-like protein	DPP6 N-terminal domain-like protein [Theobroma cacao]	ref|XP_007019162.1	710	998	0	494/701	0.7	4	Q	S		C	14-714:19-710			IPR011042,IPR011659,IPR015943	Six-bladed beta-propeller, TolB-like; WD40-like Beta Propeller; WD40/YVTN repeat-like-containing domain	GO0005515	protein binding					PTHR32161	FAMILY NOT NAMED	PTHR32161:SF1	SUBFAMILY NOT NAMED
s00001g00008.t1	seq000001	8	46	1764765	33861	35577	NC	+	2	33861-34057,35436-35577	0.51	112	-	***** No hits found ******
s00001g00009.t1	seq000001	8	46	1764765	35592	41260	NC	+	8	35592-35921,39107-39197,39311-39555,39939-40001,40092-40160,40655-40741,40950-41017,41188-41260	0.53	341	chloroplast processing peptidase-like	PREDICTED: chloroplast processing peptidase-like [Fragaria vesca subsp. vesca]	ref|XP_004290904.1	194	311	7e-82	148/192	0.77	1		S	N		146-337:1-191		P	IPR000223,IPR011056,IPR015927,IPR019756,IPR019758,IPR019759	Peptidase S26A, signal peptidase I; Peptidase S24/S26A/S26B/S26C, beta-ribbon domain; Peptidase S24/S26A/S26B/S26C; Peptidase S26A, signal peptidase I, serine active site; Peptidase S26A, signal peptidase I, conserved site; Peptidase S24/S26A/S26B	GO0008236	serine-type peptidase activity	GO0006508	proteolysis	GO0016020,GO0016021	membrane; integral to membrane	PTHR12383	PROTEASE FAMILY S26 MITOCHONDRIAL INNER MEMBRANE PROTEASE-RELATED	PTHR12383:SF1	SIGNAL PEPTIDASE I		K03100	signal peptidase I	EC:3.4.21.89	ko03060	Protein export	GO:0034485
s00001g00010.t1	seq000001	8	46	1764765	51569	52331	NC	-	4	51569-51666,51716-51827,51925-52024,52228-52331	0.28	137	-	***** No hits found ******
s00001g00011.t1	seq000001	8	46	1764765	54574	58831	NC	+	7	54574-54579,56792-56900,57056-57289,57407-57500,57608-57822,57921-58060,58178-58831	0.98	483	amino acid permease isoform 2	Amino acid permease isoform 2 [Theobroma cacao]	ref|XP_007019168.1	488	847	0	422/488	0.86	2	Q	S	N	C	1-483:1-488		Tp	IPR013057	Amino acid transporter, transmembrane							PTHR22950	AMINO ACID TRANSPORTER	PTHR22950:SF9	SUBFAMILY NOT NAMED
s00001g00012.t1	seq000001	8	46	1764765	64178	67990	NC	-	9	64178-64216,64355-64531,65397-65486,65936-66001,66291-66388,66475-66619,66696-66904,67066-67301,67416-67990	0.96	544	auxilin-related protein 2 isoform X1	PREDICTED: auxilin-related protein 2 isoform X1 [Prunus mume]	ref|XP_008219589.1	585	502	1e-139	329/605	0.54	2	Q	S	N	C	1-544:1-585			IPR001623	DnaJ domain							PTHR23172	AUXILIN/CYCLIN G-ASSOCIATED KINASE-RELATED	PTHR23172:SF28	SUBFAMILY NOT NAMED
s00001g00013.t1	seq000001	8	46	1764765	71486	73384	NC	+	1	71486-73384	0.99	632	receptor-like protein kinase	putative receptor-like protein kinase [Morus notabilis]	ref|XP_010095437.1	625	997	0	481/588	0.81	1	Q	S			36-623:36-614			IPR000719,IPR001245,IPR002290,IPR008271,IPR011009,IPR013320,IPR017441,IPR020635	Protein kinase domain; Serine-threonine/tyrosine-protein kinase catalytic domain; Serine/threonine- / dual specificity protein kinase, catalytic domain; Serine/threonine-protein kinase, active site; Protein kinase-like domain; Concanavalin A-like lectin/glucanase, subgroup; Protein kinase, ATP binding site; Tyrosine-protein kinase, catalytic domain	GO0004672,GO0004674,GO0004713,GO0005524,GO0016772	protein kinase activity; protein serine/threonine kinase activity; protein tyrosine kinase activity; ATP binding; transferase activity, transferring phosphorus-containing groups	GO0006468	protein phosphorylation			PTHR24420	FAMILY NOT NAMED	PTHR24420:SF409	SUBFAMILY NOT NAMED
s00001g00014.t1	seq000001	8	46	1764765	75817	77253	NC	+	1	75817-77253	0.67	478	pentatricopeptide repeat-containing protein At1g77360, mitochondrial	PREDICTED: pentatricopeptide repeat-containing protein At1g77360, mitochondrial [Prunus mume]	ref|XP_008219587.1	481	757	0	348/463	0.75	2	Q	S		C	16-478:19-481			IPR002885,IPR011990	Pentatricopeptide repeat; Tetratricopeptide-like helical	GO0005515	protein binding					PTHR24015	FAMILY NOT NAMED	PTHR24015:SF0	SUBFAMILY NOT NAMED
s00001g00015.t1	seq000001	8	46	1764765	78304	79566	NC	-	4	78304-78394,78570-78636,78883-78934,79411-79566	0.84	121	-	PREDICTED: protein KRTCAP2 homolog [Pyrus x bretschneideri]	ref|XP_009373904.1	121	214	2e-53	105/121	0.86	2	Q	S	N	C	1-121:1-121			IPR018614	Uncharacterised protein family KRTCAP2							PTHR32001	FAMILY NOT NAMED	PTHR32001:SF0	SUBFAMILY NOT NAMED
s00001g00016.t1	seq000001	8	46	1764765	83829	84071	NC	+	1	83829-84071	0.71	80	-	### Not characterized ###:hypothetical protein L484_013397 [Morus notabilis]	ref|XP_010095440.1	263	110	3e-22	52/72	0.72	1	Q		N		1-72:1-72
s00001g00017.t1	seq000001	8	46	1764765	87320	88150	NC	+	3	87320-87742,87825-87959,88046-88150	0.71	220	-	Protein translocase subunit SECA2 [Morus notabilis]	ref|XP_010095441.1	1062	154	3e-35	92/109	0.84	1					101-209:28-133			IPR011115,IPR027417	SecA DEAD-like, N-terminal; P-loop containing nucleoside triphosphate hydrolase	GO0005524	ATP binding	GO0017038	protein import	GO0016020	membrane	PTHR30612	SECA INNER MEMBRANE COMPONENT OF SEC PROTEIN SECRETION SYSTEM
s00001g00018.t1	seq000001	8	46	1764765	92460	96700	NC	+	14	92460-92555,92626-92689,92808-93097,93644-93699,93875-93992,94084-94164,94501-94580,94976-95030,95108-95177,95286-95441,95637-95644,95788-95862,95963-96118,96536-96700	0.3	489	-	Protein translocase subunit SECA2 [Morus notabilis]	ref|XP_010095441.1	1062	816	0	402/485	0.82	1	Q				1-435:576-1060			IPR011116,IPR014018,IPR027417	SecA Wing/Scaffold; SecA motor DEAD; P-loop containing nucleoside triphosphate hydrolase			GO0017038	protein import	GO0016020	membrane	PTHR30612	SECA INNER MEMBRANE COMPONENT OF SEC PROTEIN SECRETION SYSTEM				K03070	preprotein translocase subunit SecA		ko03060; ko03070	Protein export; Bacterial secretion system	GO:0003899
s00001g00019.t1	seq000001	8	46	1764765	99514	99726	NC	+	1	99514-99726	0.85	70	-	### Not characterized ###:hypothetical protein AMTR_s00063p00208440 [Amborella trichopoda]	gb|ERN16302.1	107	54.3	3e-05	27/35	0.77	1					32-66:54-88
s00001g00020.t1	seq000001	8	46	1764765	108931	110247	NC	+	3	108931-109032,109132-109358,109641-110247	1	311	1-aminocyclopropane-1-carboxylate oxidase	1-aminocyclopropane-1-carboxylate oxidase [Ficus carica]	gb|AKJ87578.1	311	639	0	307/311	0.98	1	Q	S	N	C	1-311:1-311			IPR005123,IPR026992,IPR027443	Oxoglutarate/iron-dependent dioxygenase; Non-haem dioxygenase N-terminal domain; Isopenicillin N synthase-like	GO0016491,GO0016706	oxidoreductase activity; oxidoreductase activity, acting on paired donors, with incorporation or reduction of molecular oxygen, 2-oxoglutarate as one donor, and incorporation of one atom each of oxygen into both donors	GO0055114	oxidation-reduction process			PTHR10209	OXIDOREDUCTASE, 2OG-FE(II) OXYGENASE FAMILY PROTEIN	PTHR10209:SF55	OXIDOREDUCTASE, 2OG-FE(II) OXYGENASE FAMILY PROTEIN		K05933	aminocyclopropanecarboxylate oxidase	EC:1.14.17.4	ko00270	Cysteine and methionine metabolism	GO:0009815
s00001g00021.t1	seq000001	8	46	1764765	111706	116977	NC	-	9	111706-111909,112281-112382,112629-112703,112966-113190,113276-113417,113525-113646,114343-114966,115057-116310,116690-116977	0.52	1011	NAD kinase 2	NAD kinase 2 [Morus notabilis] gi|587870861|gb|EXB60137.1| NAD kinase 2 [Morus notabilis]	ref|XP_010095445.1	1032	1738	0	869/1043	0.83	1	Q	S	N	C	1-1011:1-1032			IPR002504,IPR016064,IPR017437,IPR017438	Inorganic polyphosphate/ATP-NAD kinase, predicted; ATP-NAD kinase-like domain; ATP-NAD kinase, PpnK-type, all-beta; Inorganic polyphosphate/ATP-NAD kinase, domain 1	GO0003951	NAD+ kinase activity	GO0006741,GO0008152,GO0019674	NADP biosynthetic process; metabolic process; NAD metabolic process			PTHR20275	FAMILY NOT NAMED	PTHR20275:SF0	SUBFAMILY NOT NAMED		K00858	NAD+ kinase	EC:2.7.1.23	ko00760	Nicotinate and nicotinamide metabolism	GO:0003951
s00001g00022.t1	seq000001	8	46	1764765	117697	126252	NC	-	19	117697-117774,117915-118005,118281-118366,118451-118495,118586-119005,119093-119383,119953-120120,120205-120566,120754-120896,121084-121585,121725-121808,122572-122679,122760-122809,122924-123009,123547-123654,123809-123930,124142-124184,124278-124576,126174-126252	0.2	1054	DNA topoisomerase 2-binding protein 1	PREDICTED: DNA topoisomerase 2-binding protein 1 [Prunus mume]	ref|XP_008219582.1	983	1350	0	662/992	0.66	1	Q	S	N	C	67-1054:1-983			IPR001357	BRCT domain							PTHR13561	DNA REPLICATION REGULATOR DPB11-RELATED	PTHR13561:SF8	SUBFAMILY NOT NAMED		K10728	topoisomerase (DNA) II binding protein 1				GO:0047875
s00001g00023.t1	seq000001	8	46	1764765	131303	135016	NC	-	7	131303-131323,131625-131753,131861-131980,132184-132420,132523-132795,133012-133067,133342-135016	0.46	836	myosin heavy chain kinase B	Myosin heavy chain kinase B [Morus notabilis]	ref|XP_010087178.1	838	1283	0	665/837	0.79	1	Q	S	N		4-830:1-819		ZF	IPR000719,IPR001680,IPR001841,IPR002290,IPR011009,IPR013083,IPR015943,IPR017986,IPR020472	Protein kinase domain; WD40 repeat; Zinc finger, RING-type; Serine/threonine- / dual specificity protein kinase, catalytic domain; Protein kinase-like domain; Zinc finger, RING/FYVE/PHD-type; WD40/YVTN repeat-like-containing domain; WD40-repeat-containing domain; G-protein beta WD-40 repeat	GO0004672,GO0005515,GO0005524,GO0008270,GO0016772	protein kinase activity; protein binding; ATP binding; zinc ion binding; transferase activity, transferring phosphorus-containing groups	GO0006468	protein phosphorylation			PTHR22844	F-BOX AND WD40 DOMAIN PROTEIN
s00001g00024.t6	seq000001	8	46	1764765	136191	142780	NC	-	15	136191-136649,136944-137045,137133-137180,137291-137428,138231-138356,138672-138758,138882-138991,139073-139172,139593-139900,140069-140181,140729-140805,140929-141021,141148-141237,141778-142131,142715-142780	0.66	756	ubinuclein-1-like isoform X5	PREDICTED: ubinuclein-1-like isoform X5 [Malus domestica]	ref|XP_008371547.1	730	999	0	517/722	0.71	2	Q	S		C	76-756:12-730			IPR014840,IPR026949	Hpc2-related domain; Ubinuclein/Yemanuclein							PTHR16426	UBINUCLEIN/YEMANUCLEIN	PTHR16426:SF5	NOVEL PROTEIN (FRAGMENT)		K17492	ubinuclein				GO:0030362
s00001g00025.t1	seq000001	8	46	1764765	146389	148732	NC	+	6	146389-146991,147081-147149,147512-147616,148094-148213,148443-148532,148616-148732	0.49	367	ras association domain-containing 5	Ras association domain-containing 5 [Gossypium arboreum]	gb|KHG25328.1	333	496	1e-137	250/333	0.75	5	Q	S		C	35-367:9-333
s00001g00026.t1	seq000001	8	46	1764765	151719	155116	NC	+	7	151719-151906,152063-152129,152738-152799,152995-153094,153225-153254,153436-153480,155015-155116	0.95	197	PI-like MADS-box 2 protein	PI/GLO [Cymbidium faberi] gi|384096582|gb|AFH66786.1| PI-like MADS-box 2 protein [Cymbidium ensifolium]	gb|ADW76860.1	210	249	5e-64	124/208	0.59	2	Q	S	N		1-194:1-207		TF	IPR002100,IPR002487	Transcription factor, MADS-box; Transcription factor, K-box	GO0003677,GO0003700,GO0046983	DNA binding; sequence-specific DNA binding transcription factor activity; protein dimerization activity	GO0006355	regulation of transcription, DNA-dependent	GO0005634	nucleus	PTHR11945	MADS BOX PROTEIN	PTHR11945:SF97	AGL51, TRANSCRIPTION FACTOR		K09264	MADS-box transcription factor, plant				GO:0030600
s00001g00027.t1	seq000001	8	46	1764765	161678	173814	NC	+	17	161678-165407,165575-165782,165907-166073,166198-166280,167065-167196,167273-167389,168129-168221,168541-168618,169460-169516,169951-170755,170843-170898,171179-171258,171358-171440,171559-171638,171940-172019,172446-172491,172627-173814	0.48	2360	histone-lysine N-methyltransferase ASHH2	Histone-lysine N-methyltransferase ASHH2 [Morus notabilis]	ref|XP_010087183.1	2397	3140	0	1711/2473	0.69	1	Q	S	N	C	1-2360:1-2397		ZF	IPR001214,IPR003616,IPR006560,IPR011124	SET domain; Post-SET domain; AWS; Zinc finger, CW-type	GO0005515,GO0008270,GO0018024	protein binding; zinc ion binding; histone-lysine N-methyltransferase activity			GO0005634	nucleus	PTHR22884	SET DOMAIN PROTEINS	PTHR22884:SF115	OS02G0708600 PROTEIN (FRAGMENT)		K11423	histone-lysine N-methyltransferase SETD2	EC:2.1.1.43	ko00310	Lysine degradation	GO:0018024
s00001g00028.t1	seq000001	8	46	1764765	175088	176183	NC	-	2	175088-175682,175972-176183	0.99	268	glutathione S-transferase TCHQD	Glutathione S-transferase TCHQD [Morus notabilis]	ref|XP_010087184.1	267	505	1e-140	243/268	0.9	1	Q	S	N	C	1-268:1-267			IPR004045,IPR010987,IPR012336,IPR017933	Glutathione S-transferase, N-terminal; Glutathione S-transferase, C-terminal-like; Thioredoxin-like fold; Glutathione S-transferase/chloride channel, C-terminal	GO0005515	protein binding					PTHR11260	GLUTATHIONE S-TRANSFERASE, GST, SUPERFAMILY, GST DOMAIN CONTAINING	PTHR11260:SF20	UNCHARACTERIZED GST-LIKE PROTEIN YNCG
s00001g00029.t1	seq000001	8	46	1764765	192258	195382	NC	+	10	192258-192420,192528-192625,192722-192856,193148-193559,193660-193908,194006-194169,194279-194358,194517-194664,194784-194933,195137-195382	0.81	614	proline-rich receptor-like protein kinase PERK1	Proline-rich receptor-like protein kinase PERK1 [Morus notabilis]	ref|XP_010087185.1	718	861	0	430/482	0.89	1	Q			C	134-614:238-718			IPR000719,IPR002290,IPR008271,IPR011009,IPR013320,IPR014729,IPR017441,IPR020635	Protein kinase domain; Serine/threonine- / dual specificity protein kinase, catalytic domain; Serine/threonine-protein kinase, active site; Protein kinase-like domain; Concanavalin A-like lectin/glucanase, subgroup; Rossmann-like alpha/beta/alpha sandwich fold; Protein kinase, ATP binding site; Tyrosine-protein kinase, catalytic domain	GO0004672,GO0004674,GO0004713,GO0005524,GO0016772	protein kinase activity; protein serine/threonine kinase activity; protein tyrosine kinase activity; ATP binding; transferase activity, transferring phosphorus-containing groups	GO0006468	protein phosphorylation			PTHR24420	FAMILY NOT NAMED	PTHR24420:SF406	SUBFAMILY NOT NAMED
s00001g00030.t1	seq000001	8	46	1764765	198360	198899	NC	+	1	198360-198899	1	179	-	***** No hits found ******
s00001g00031.t1	seq000001	8	46	1764765	199877	208093	NC	+	11	199877-204504,204718-204854,205215-205413,205510-205660,205842-205941,206149-206223,206507-206597,206712-206982,207111-207153,207223-207326,207677-208093	0.42	2071	zinc finger CCCH domain-containing protein 7	Zinc finger CCCH domain-containing protein 7 [Morus notabilis]	ref|XP_010087187.1	2046	2547	0	1427/2105	0.67	1	Q	S			35-2065:22-2043		ZF	IPR000571	Zinc finger, CCCH-type	GO0046872	metal ion binding					PTHR23102	ZINC FINGER (CLIPPER)-RELATED	PTHR23102:SF13	ZINC FINGER CCCH TYPE DOMAIN CONTAINING PROTEIN 3
s00001g00032.t1	seq000001	8	46	1764765	208949	209768	NC	+	2	208949-209425,209583-209768	0.63	220	NAD(P)H-quinone oxidoreductase subunit M	NAD(P)H-quinone oxidoreductase subunit M [Morus notabilis]	ref|XP_010087189.1	215	369	1e-100	192/216	0.88	1	Q	S	N	C	6-220:1-215			IPR018922	NAD(P)H-quinone oxidoreductase subunit M	GO0016655	oxidoreductase activity, acting on NAD(P)H, quinone or similar compound as acceptor	GO0055114	oxidation-reduction process
s00001g00033.t1	seq000001	8	46	1764765	210424	213887	NC	-	4	210424-210558,211077-211159,212024-212270,212439-213887	0.62	637	-	PREDICTED: nucleolin 2-like isoform X1 [Citrus sinensis]	ref|XP_006472868.1	721	140	5e-30	84/213	0.39	2					403-614:510-711
s00001g00034.t1	seq000001	8	46	1764765	216424	221230	NC	-	7	216424-216540,216844-216926,218073-218301,218428-219500,220168-220356,220595-220659,221220-221230	0.35	588	-	PREDICTED: nucleolin 2-like isoform X1 [Citrus sinensis]	ref|XP_006472868.1	721	145	1e-31	86/239	0.35	2					334-571:484-711
s00001g00035.t1	seq000001	8	46	1764765	224668	232034	NC	+	17	224668-224784,224879-224983,225267-225383,226528-226668,227127-227226,227844-227971,228060-228131,228416-228480,228830-228890,228992-229109,229671-229795,229989-230065,230193-230298,230480-230539,230726-230806,231533-231772,231867-232034	1	626	UDP-sugar pyrophosphorylase	PREDICTED: UDP-sugar pyrophosphorylase [Jatropha curcas]	ref|XP_012078333.1	622	1095	0	527/621	0.84	1	Q	S	N		5-625:1-621			IPR002618	UTP--glucose-1-phosphate uridylyltransferase	GO0016779	nucleotidyltransferase activity	GO0008152	metabolic process			PTHR11952	UDP- GLUCOSE PYROPHOSPHORYLASE	PTHR11952:SF2	UDP-N-ACTEYLGLUCOSAMINE PYROPHOSPHORYLASE 1		K12447	UDP-sugar pyrophosphorylase	EC:2.7.7.64	ko00040; ko00053; ko00520	Pentose and glucuronate interconversions; Ascorbate and aldarate metabolism; Amino sugar and nucleotide sugar metabolism	GO:0051748
s00001g00036.t1	seq000001	8	46	1764765	234016	234543	NC	+	1	234016-234543	1	175	calcium-binding protein CML44	putative calcium-binding protein CML44 [Morus notabilis]	ref|XP_010105440.1	171	190	4e-46	120/180	0.66	2	Q	S	N		1-174:1-166			IPR002048,IPR011992,IPR018247	EF-hand domain; EF-hand domain pair; EF-Hand 1, calcium-binding site	GO0005509	calcium ion binding					PTHR10891	EF-HAND CALCIUM-BINDING DOMAIN CONTAINING PROTEIN	PTHR10891:SF301	SUBFAMILY NOT NAMED		K13448	calcium-binding protein CML		ko04626	Plant-pathogen interaction	GO:0004198
s00001g00037.t1	seq000001	8	46	1764765	250343	253811	NC	+	9	250343-251023,251317-251466,251555-251825,252066-252176,252371-252530,252812-253069,253160-253282,253433-253510,253613-253811	0.99	676	methyltransferase PMT10	putative methyltransferase PMT10 [Morus notabilis]	ref|XP_010105441.1	670	1103	0	575/678	0.84	1	Q	S		C	1-676:4-670			IPR004159	Putative S-adenosyl-L-methionine-dependent methyltransferase	GO0008168	methyltransferase activity					PTHR31608	FAMILY NOT NAMED	PTHR31608:SF0	SUBFAMILY NOT NAMED
s00001g00038.t1	seq000001	8	46	1764765	254326	256343	NC	-	2	254326-254832,256170-256343	0.98	226	BTB/POZ domain-containing protein	BTB/POZ domain-containing protein [Morus notabilis]	ref|XP_010105442.1	282	313	8e-83	172/248	0.69	1	Q	S		C	22-213:35-282			IPR000210,IPR011333,IPR013069	BTB/POZ-like; BTB/POZ fold; BTB/POZ	GO0005515	protein binding					PTHR26379	FAMILY NOT NAMED	PTHR26379:SF81	SUBFAMILY NOT NAMED
s00001g00039.t1	seq000001	8	46	1764765	259085	260647	NC	-	2	259085-259552,260282-260647	1	277	BTB/POZ domain-containing protein	BTB/POZ domain-containing protein [Morus notabilis]	ref|XP_010105442.1	282	465	1e-128	250/283	0.88	1	Q	S	N	C	1-277:1-282			IPR000210,IPR011333,IPR013069	BTB/POZ-like; BTB/POZ fold; BTB/POZ	GO0005515	protein binding					PTHR26379	FAMILY NOT NAMED	PTHR26379:SF81	SUBFAMILY NOT NAMED		K10523	speckle-type POZ protein				GO:0033557
s00001g00040.t1	seq000001	8	46	1764765	264963	269805	NC	+	6	264963-265943,266223-266438,266549-266642,266733-266881,267666-267755,268873-269805	0.61	820	RING/FYVE/PHD-type zinc finger family protein, putative isoform 1	RING/FYVE/PHD-type zinc finger family protein, putative isoform 1 [Theobroma cacao] gi|590599657|ref|XP_007019242.1| RING/FYVE/PHD-type zinc finger family protein, putative isoform 1 [Theobroma cacao] gi|508724569|gb|EOY16466.1| RING/FYVE/PHD-type zinc finger family protein, putative isoform 1 [Theobroma cacao] gi|508724570|gb|EOY16467.1| RING/FYVE/PHD-type zinc finger family protein, putative is…	ref|XP_007019241.1	599	525	1e-146	290/598	0.48	6	Q	S		C	265-814:22-599		ZF	IPR001965,IPR011011,IPR013083,IPR019786,IPR019787	Zinc finger, PHD-type; Zinc finger, FYVE/PHD-type; Zinc finger, RING/FYVE/PHD-type; Zinc finger, PHD-type, conserved site; Zinc finger, PHD-finger	GO0005515,GO0008270	protein binding; zinc ion binding					PTHR10615	HISTONE ACETYLTRANSFERASE	PTHR10615:SF5	PHD FINGER FAMILY PROTEIN
s00001g00041.t1	seq000001	8	46	1764765	271049	272912	NC	-	5	271049-271183,271429-271515,272005-272036,272221-272359,272649-272912	0.99	218	tetratricopeptide repeat protein 33	PREDICTED: tetratricopeptide repeat protein 33 [Jatropha curcas]	ref|XP_012078340.1	210	294	3e-77	151/218	0.69	1	Q	S	N	C	1-218:1-210			IPR011990,IPR013026,IPR019734	Tetratricopeptide-like helical; Tetratricopeptide repeat-containing domain; Tetratricopeptide repeat	GO0005515	protein binding					PTHR15544	OSMOSIS RESPONSIVE FACTOR	PTHR15544:SF0	SUBFAMILY NOT NAMED
s00001g00042.t1	seq000001	8	46	1764765	274027	274317	NC	+	1	274027-274317	0.67	96	-	***** No hits found ******
s00001g00043.t1	seq000001	8	46	1764765	286046	286312	NC	+	1	286046-286312	0.46	88	-	***** No hits found ******
s00001g00044.t1	seq000001	8	46	1764765	289785	292746	NC	-	9	289785-289946,290050-290168,290797-290899,291079-291175,291311-291374,291525-291657,291795-292045,292186-292365,292728-292746	0.79	375	receptor-like protein kinase At1g80640	PREDICTED: probable receptor-like protein kinase At1g80640 [Prunus mume]	ref|XP_008219557.1	453	558	1e-156	270/353	0.76	1	Q	S			1-353:52-401			IPR000719,IPR002290,IPR008271,IPR011009,IPR013320,IPR017441,IPR020635	Protein kinase domain; Serine/threonine- / dual specificity protein kinase, catalytic domain; Serine/threonine-protein kinase, active site; Protein kinase-like domain; Concanavalin A-like lectin/glucanase, subgroup; Protein kinase, ATP binding site; Tyrosine-protein kinase, catalytic domain	GO0004672,GO0004674,GO0004713,GO0005524,GO0016772	protein kinase activity; protein serine/threonine kinase activity; protein tyrosine kinase activity; ATP binding; transferase activity, transferring phosphorus-containing groups	GO0006468	protein phosphorylation			PTHR24420	FAMILY NOT NAMED	PTHR24420:SF293	SUBFAMILY NOT NAMED
s00001g00045.t1	seq000001	8	46	1764765	310625	311146	NC	+	1	310625-311146	1	173	similar to L484_003456	### Not characterized ###:hypothetical protein L484_003456 [Morus notabilis]	ref|XP_010105447.1	178	199	5e-49	129/184	0.7	1	Q	S		C	3-173:2-178
s00001g00046.t1	seq000001	8	46	1764765	311803	313267	NC	+	4	311803-312014,312610-312713,312902-312971,313264-313267	0.17	129	-	***** No hits found ******
s00001g00047.t1	seq000001	8	46	1764765	323956	327558	NC	+	5	323956-324309,326625-326693,326794-326856,326967-327035,327286-327558	0.83	275	similar to L484_003458	### Not characterized ###:hypothetical protein L484_003458 [Morus notabilis]	ref|XP_010105449.1	333	276	1e-71	171/336	0.5	1	Q	S	N	C	1-275:1-333
s00001g00048.t1	seq000001	8	46	1764765	329171	334767	NC	-	14	329171-329400,329547-329598,329868-330077,330182-330259,330363-330434,330549-330820,330936-330995,331085-331235,331394-331453,331552-331727,332301-332373,332473-332622,332719-332894,334716-334767	0.51	603	aberrant root formation protein 4 isoform X1	PREDICTED: aberrant root formation protein 4 isoform X1 [Prunus mume]	ref|XP_008219552.1	592	769	0	378/577	0.65	2	Q	S			24-600:26-591			IPR013877	YAP-binding/Alf4/Glomulin
s00001g00049.t1	seq000001	8	46	1764765	334957	340947	NC	+	10	334957-335367,335576-335782,335953-336135,336558-336667,336828-336887,337219-337507,337757-338052,338439-339316,339631-340578,340727-340947	0.99	1200	trafficking protein particle complex II-specific subunit 120 homolog isoform X1	PREDICTED: trafficking protein particle complex II-specific subunit 120 homolog isoform X1 [Fragaria vesca subsp. vesca]	ref|XP_011458836.1	1199	2050	0	991/1203	0.82	2	Q	S	N	C	1-1200:1-1199			IPR013935	TRAPP II complex, Trs120							PTHR21512	FAMILY NOT NAMED	PTHR21512:SF5	GB DEF: HYPOTHETICAL PROTEIN T5K6_30
s00001g00050.t1	seq000001	8	46	1764765	346480	346860	NC	-	3	346480-346556,346646-346751,346786-346860	0.23	85	-	***** No hits found ******
s00001g00051.t1	seq000001	8	46	1764765	358918	359653	NC	-	2	358918-358927,359412-359653	0.25	83	-	### Not characterized ###:hypothetical protein L484_008533 [Morus notabilis]	ref|XP_010099876.1	74	60.5	4e-07	29/40	0.72	1			N		1-40:1-40
s00001g00052.t1	seq000001	8	46	1764765	364880	369033	NC	+	6	364880-365644,367066-367186,367749-367942,368052-368183,368771-368907,368997-369033	1	461	homeobox protein knotted-1-like 3	Homeobox protein knotted-1-like 3 [Morus notabilis]	ref|XP_010099875.1	442	724	0	388/450	0.86	1	Q	S	N		1-449:1-441			IPR001356,IPR005539,IPR005540,IPR005541,IPR008422,IPR009057	Homeobox domain; ELK; KNOX1; KNOX2; Homeobox KN domain; Homeodomain-like	GO0003677,GO0003700,GO0043565	DNA binding; sequence-specific DNA binding transcription factor activity; sequence-specific DNA binding	GO0006355	regulation of transcription, DNA-dependent	GO0005634	nucleus	PTHR11850	HOMEOBOX PROTEIN TRANSCRIPTION FACTORS
s00001g00053.t1	seq000001	8	46	1764765	369080	370940	NC	-	2	369080-369137,370777-370940	0.41	73	-	PREDICTED: uncharacterized mitochondrial protein AtMg00810-like [Glycine max]	ref|XP_014622404.1	443	72.8	1e-10	33/58	0.56	6	Q				1-57:244-301											PTHR11439	GAG-POL-RELATED RETROTRANSPOSON	PTHR11439:SF127	PREDICTED PROTEIN (FRAGMENT)
s00001g00054.t1	seq000001	8	46	1764765	373614	375046	NC	+	2	373614-374775,375012-375046	0.94	398	uncharacterized protein LOC102627405	### Not characterized ###:PREDICTED: uncharacterized protein LOC102627405 [Citrus sinensis]	ref|XP_006468285.1	366	334	9e-89	177/348	0.5	1	Q	S			1-329:6-344
s00001g00055.t1	seq000001	8	46	1764765	376871	377362	NC	-	1	376871-377362	0.98	163	-	### Not characterized ###:hypothetical protein PRUPE_ppa012789mg [Prunus persica]	ref|XP_007223658.1	154	120	4e-25	79/166	0.47	1	Q	S		C	5-160:3-154
s00001g00056.t1	seq000001	8	46	1764765	379255	379713	NC	-	1	379255-379713	0.99	152	similar to L484_008530	### Not characterized ###:hypothetical protein L484_008530 [Morus notabilis]	ref|XP_010099873.1	148	215	1e-53	123/157	0.78	1	Q	S	N	C	1-152:1-148
s00001g00057.t1	seq000001	8	46	1764765	384527	390141	NC	+	18	384527-384529,384664-384859,385159-385321,385564-385700,385975-386078,386238-386333,386772-386865,387017-387137,387320-387519,387663-387754,387825-387880,388357-388446,388557-388656,388914-389015,389112-389184,389532-389695,389898-389952,390086-390141	1	633	neurochondrin	PREDICTED: neurochondrin [Prunus mume]	ref|XP_008219548.1	632	921	0	461/629	0.73	2	Q	S		C	6-633:4-632			IPR008709,IPR011989	Neurochondrin; Armadillo-like helical							PTHR13109	NEUROCHONDRIN	PTHR13109:SF1	NEUROCHONDRIN-RELATED
s00001g00058.t1	seq000001	8	46	1764765	391334	395285	NC	+	8	391334-391705,392269-392336,392446-392647,392755-392852,392945-393014,393408-393479,393625-393738,395226-395285	0.6	351	similar to L484_008527	### Not characterized ###:hypothetical protein L484_008527 [Morus notabilis]	ref|XP_010099870.1	385	628	1e-177	315/386	0.81	1	Q	S	N	C	1-351:1-385											PTHR31485	FAMILY NOT NAMED	PTHR31485:SF0	SUBFAMILY NOT NAMED
s00001g00059.t1	seq000001	8	46	1764765	396214	406506	NC	-	21	396214-396224,396265-396343,396424-396468,396782-396964,397063-397176,397725-397901,398023-398187,398316-398411,398704-399156,399676-399759,399852-399969,400055-400175,400672-402117,402199-402377,402723-402828,402964-403989,404095-404758,405115-405213,405318-405406,405505-406133,406406-406506	0.16	1994	histone-lysine N-methyltransferase ATX1	Histone-lysine N-methyltransferase ATX1 [Morus notabilis]	ref|XP_010099869.1	2073	3077	0	1548/2031	0.76	1	Q	S			29-1994:29-2041		ZF	IPR001214,IPR001965,IPR011011,IPR013083,IPR019787	SET domain; Zinc finger, PHD-type; Zinc finger, FYVE/PHD-type; Zinc finger, RING/FYVE/PHD-type; Zinc finger, PHD-finger	GO0005515,GO0008270	protein binding; zinc ion binding					PTHR22884	SET DOMAIN PROTEINS
s00001g00060.t1	seq000001	8	46	1764765	411070	413088	NC	-	2	411070-411597,412162-413088	1	484	flotillin-like protein 4	PREDICTED: flotillin-like protein 4 [Eucalyptus grandis]	ref|XP_010030991.1	484	842	0	409/482	0.84	2	Q	S	N		1-482:1-478			IPR001107,IPR027705	Band 7 protein; Flotillin family							PTHR13806	FLOTILLIN-RELATED	PTHR13806:SF3	NODULIN		K07192	flotillin		ko04910	Insulin signaling pathway	GO:0005355
s00001g00061.t1	seq000001	8	46	1764765	419339	419918	NC	+	2	419339-419416,419757-419918	0.91	79	-	***** No hits found ******
s00001g00062.t1	seq000001	8	46	1764765	422274	425346	NC	-	7	422274-422364,422456-422545,422634-422778,423391-423491,423660-423700,423823-423909,425257-425346	0.52	214	40S ribosomal protein S11-like	PREDICTED: 40S ribosomal protein S11-like [Cucumis melo]	ref|XP_008447825.1	159	309	7e-82	149/159	0.93	1	Q	S	N	C	56-214:1-159			IPR000266,IPR012340,IPR019978,IPR019979	Ribosomal protein S17; Nucleic acid-binding, OB-fold; Ribosomal protein S17, archaeal; Ribosomal protein S17, conserved site	GO0003735	structural constituent of ribosome	GO0006412	translation	GO0005622,GO0005840	intracellular; ribosome	PTHR10744	40S RIBOSOMAL PROTEIN S11 FAMILY MEMBER	PTHR10744:SF2	40S RIBOSOMAL PROTEIN S11		K02949	small subunit ribosomal protein S11e		ko03010	Ribosome	GO:0022627
s00001g00063.t1	seq000001	8	46	1764765	429028	430821	NC	+	2	429028-429967,430136-430821	0.69	541	UPF0481 protein At3g02645 isoform X2	PREDICTED: putative UPF0481 protein At3g02645 isoform X2 [Populus euphratica]	ref|XP_011042073.1	552	444	1e-122	254/560	0.45	1	Q	S			12-535:10-536			IPR004158	Protein of unknown function DUF247, plant							PTHR31549	FAMILY NOT NAMED
s00001g00064.t1	seq000001	8	46	1764765	436527	438990	NC	+	5	436527-436783,436872-437154,437253-437311,438011-438335,438634-438990	0.05	426	similar to L484_008523	### Not characterized ###:hypothetical protein L484_008523 [Morus notabilis]	ref|XP_010099866.1	580	667	0	339/472	0.71	1	Q	S		C	26-426:112-580											PTHR31414	FAMILY NOT NAMED
s00001g00065.t1	seq000001	8	46	1764765	456290	456934	NC	+	1	456290-456934	0.86	214	dual specificity tyrosine-phosphorylation-regulated kinase 1A-like	PREDICTED: dual specificity tyrosine-phosphorylation-regulated kinase 1A-like [Malus domestica]	ref|XP_008394152.1	224	246	1e-62	148/223	0.66	4	Q	S		C	3-212:4-224
s00001g00066.t1	seq000001	8	46	1764765	459723	462900	NC	+	7	459723-460119,460210-460277,460613-460836,460967-461050,461432-461645,462066-462362,462682-462900	0.87	500	calcium uptake protein 1	Calcium uptake protein 1 [Morus notabilis]	ref|XP_010099864.1	490	722	0	385/519	0.74	1	Q	S	N	C	1-500:1-490			IPR002048,IPR011992,IPR018247	EF-hand domain; EF-hand domain pair; EF-Hand 1, calcium-binding site	GO0005509	calcium ion binding					PTHR12294	EF HAND DOMAIN FAMILY A1,A2-RELATED	PTHR12294:SF1	CALCIUM BINDING ATOPY-RELATED AUTOANTIGEN 1
s00001g00067.t1	seq000001	8	46	1764765	467285	469543	NC	+	2	467285-469298,469395-469543	0.93	720	octicosapeptide/Phox/Bem1p (PB1) domain-containing protein / tetratricopeptide repeat (TPR)-containing protein	Octicosapeptide/Phox/Bem1p (PB1) domain-containing protein / tetratricopeptide repeat (TPR)-containing protein [Theobroma cacao] gi|508782160|gb|EOY29416.1| Octicosapeptide/Phox/Bem1p (PB1) domain-containing protein / tetratricopeptide repeat (TPR)-containing protein [Theobroma cacao]	ref|XP_007011797.1	723	1033	0	529/741	0.71	7	Q	S	N		1-719:1-722			IPR000270,IPR001440,IPR011990,IPR013026,IPR019734	Phox/Bem1p; Tetratricopeptide TPR-1; Tetratricopeptide-like helical; Tetratricopeptide repeat-containing domain; Tetratricopeptide repeat	GO0005515	protein binding					PTHR22904	TPR REPEAT CONTAINING PROTEIN	PTHR22904:SF25	TPR REPEAT CONTAINING PROTEIN
s00001g00068.t1	seq000001	8	46	1764765	474939	477119	NC	+	8	474939-474990,475398-475482,475612-475680,475791-475903,476002-476113,476193-476336,476700-476874,476994-477119	0.95	291	-	PREDICTED: protein MEMO1 [Pyrus x bretschneideri]	ref|XP_009355788.1	291	540	1e-151	261/291	0.89	2	Q	S	N	C	1-291:1-291			IPR002737	UPF0103/Mediator of ErbB2-driven cell motility (Memo-related)							PTHR11060	PROTEIN MEMO1	PTHR11060:SF0	PROTEIN MEMO1		K06990	aspartate dehydrogenase				GO:0033735
s00001g00069.t1	seq000001	8	46	1764765	478256	485052	NC	-	26	478256-478421,478937-479100,479204-479392,479530-479625,479713-479841,480001-480183,480293-480403,480805-480948,481068-481165,481318-481345,481447-481611,481798-482032,482134-482261,482346-482441,482517-482612,482709-482782,482877-482946,483043-483152,483279-483429,483508-483566,483676-483799,483957-484083,484242-484400,484486-484599,484694-484873,484973-485052	0.65	1091	-	Protein TOPLESS [Morus notabilis] gi|587892148|gb|EXB80739.1| Protein TOPLESS [Morus notabilis]	ref|XP_010099862.1	1176	1670	0	817/1091	0.74	1	Q	S			1-1090:101-1173			IPR001680,IPR006594,IPR006595,IPR015943,IPR017986,IPR019775,IPR027728	WD40 repeat; LisH dimerisation motif; CTLH, C-terminal LisH motif; WD40/YVTN repeat-like-containing domain; WD40-repeat-containing domain; WD40 repeat, conserved site; Topless family	GO0005515	protein binding	GO0006355	regulation of transcription, DNA-dependent			PTHR22847	WD40 REPEAT PROTEIN	PTHR22847:SF106	SUBFAMILY NOT NAMED
s00001g00070.t2	seq000001	8	46	1764765	496001	502004	NC	+	24	496001-496083,496240-496419,496587-496700,496791-496949,497075-497252,497331-497460,497562-497635,497730-497865,497976-498085,498184-498253,498360-498433,498542-498637,498723-498818,498926-499053,499128-499362,499450-499614,499761-499904,500008-500118,500240-500419,500724-500852,500942-501037,501156-501344,501529-501695,501800-502004	0.99	1082	topless-related protein 1	Topless-related protein 1 [Morus notabilis]	ref|XP_010099861.1	1081	1922	0	917/1082	0.84	1	Q	S	N	C	1-1082:1-1081			IPR001680,IPR006594,IPR006595,IPR015943,IPR017986,IPR019775,IPR027728	WD40 repeat; LisH dimerisation motif; CTLH, C-terminal LisH motif; WD40/YVTN repeat-like-containing domain; WD40-repeat-containing domain; WD40 repeat, conserved site; Topless family	GO0005515	protein binding	GO0006355	regulation of transcription, DNA-dependent			PTHR22847	WD40 REPEAT PROTEIN	PTHR22847:SF106	SUBFAMILY NOT NAMED
s00001g00071.t1	seq000001	8	46	1764765	503878	504920	NC	+	3	503878-504006,504433-504491,504569-504920	1	179	-	PREDICTED: prostatic spermine-binding protein-like [Prunus mume]	ref|XP_008219536.1	184	99.8	7e-19	93/184	0.5	2	Q	S		C	7-179:6-184
s00001g00072.t1	seq000001	8	46	1764765	505521	507832	NC	-	9	505521-505889,505972-506071,506150-506275,506377-506566,506692-506919,507013-507161,507274-507457,507546-507582,507827-507832	0.39	462	heparanase-like protein 3	Heparanase-like protein 3 [Morus notabilis]	ref|XP_010099859.1	536	753	0	360/460	0.78	1	Q	S			3-461:76-535		GH79	IPR005199,IPR017853	Glycoside hydrolase, family 79; Glycoside hydrolase, superfamily	GO0016798	hydrolase activity, acting on glycosyl bonds			GO0016020	membrane	PTHR14363	HEPARANASE-RELATED	PTHR14363:SF7	HEPARANASE-RELATED		K07964	heparanase 1	EC:3.2.1.166	ko00531; ko05205	Glycosaminoglycan degradation; Proteoglycans in cancer	GO:0030305
s00001g00073.t1	seq000001	8	46	1764765	515833	516159	NC	+	1	515833-516159	1	108	similar to L484_008514	### Not characterized ###:hypothetical protein L484_008514 [Morus notabilis]	ref|XP_010099857.1	126	185	1e-44	86/106	0.81	1	Q	S		C	3-108:21-126		GT31	IPR002659	Glycosyl transferase, family 31	GO0008378	galactosyltransferase activity	GO0006486	protein glycosylation	GO0016020	membrane	PTHR11214	BETA-1,3-N-ACETYLGLUCOSAMINYLTRANSFERASE	PTHR11214:SF1	GLYCOSYLTRANSFERASE FAMILY 31-RELATED
s00001g00074.t1	seq000001	8	46	1764765	517662	518418	NC	+	2	517662-517722,518105-518418	0.87	124	-	Beta-1,3-N-Acetylglucosaminyltransferase family protein, putative [Theobroma cacao] gi|508707162|gb|EOX99058.1| Beta-1,3-N-Acetylglucosaminyltransferase family protein, putative [Theobroma cacao]	ref|XP_007043227.1	122	123	5e-26	59/124	0.47	7	Q	S	N	C	1-124:1-122
s00001g00075.t1	seq000001	8	46	1764765	521634	521975	NC	+	1	521634-521975	0.47	113	-	Beta-1,3-N-Acetylglucosaminyltransferase family protein, putative [Theobroma cacao] gi|508707162|gb|EOX99058.1| Beta-1,3-N-Acetylglucosaminyltransferase family protein, putative [Theobroma cacao]	ref|XP_007043227.1	122	146	5e-33	63/113	0.55	3	Q	S		C	2-113:10-122
s00001g00076.t1	seq000001	8	46	1764765	524660	528049	NC	+	9	524660-525045,525141-525204,525417-525578,525745-525915,526310-526591,526697-526822,527102-527305,527516-527617,527813-528049	0.96	577	cysteine--tRNA ligase	Cysteine--tRNA ligase [Morus notabilis] gi|587892142|gb|EXB80733.1| Cysteine--tRNA ligase [Morus notabilis]	ref|XP_010099856.1	600	1028	0	511/600	0.85	1	Q	S	N	C	1-569:1-600			IPR009080,IPR014729,IPR015273,IPR015803,IPR024909	Aminoacyl-tRNA synthetase, class 1a, anticodon-binding; Rossmann-like alpha/beta/alpha sandwich fold; Cysteinyl-tRNA synthetase, class Ia, DALR; Cysteine-tRNA ligase; Cysteinyl-tRNA synthetase/mycothiol ligase	GO0000166,GO0004812,GO0004817,GO0005524	nucleotide binding; aminoacyl-tRNA ligase activity; cysteine-tRNA ligase activity; ATP binding	GO0006418,GO0006423	tRNA aminoacylation for protein translation; cysteinyl-tRNA aminoacylation	GO0005737	cytoplasm	PTHR10890	CYSTEINYL-TRNA SYNTHETASE				K01883	cysteinyl-tRNA synthetase	EC:6.1.1.16	ko00970	Aminoacyl-tRNA biosynthesis	GO:0004817
s00001g00077.t1	seq000001	8	46	1764765	528990	532430	NC	-	12	528990-529012,529145-529257,529694-529765,529902-529952,530178-530265,530362-530485,530729-530801,530970-531030,531363-531550,531649-531698,531946-532009,532303-532430	1	344	beta-1,3-galactosyltransferase 9	putative beta-1,3-galactosyltransferase 9 [Morus notabilis]	ref|XP_010099855.1	348	635	1e-179	314/342	0.91	1	Q	S	N		1-342:1-342		GT31	IPR002659,IPR025298	Glycosyl transferase, family 31; Domain of unknown function DUF4094	GO0008378	galactosyltransferase activity	GO0006486	protein glycosylation	GO0016020	membrane	PTHR11214	BETA-1,3-N-ACETYLGLUCOSAMINYLTRANSFERASE	PTHR11214:SF6	BETA 1,3-GLYCOSYLTRANSFERASE-LIKE PROTEIN II
s00001g00078.t1	seq000001	8	46	1764765	533836	534267	NC	-	1	533836-534267	0.52	143	-	***** No hits found ******
s00001g00079.t1	seq000001	8	46	1764765	535468	537323	NC	-	7	535468-535562,535777-535885,535977-536093,536210-536273,536551-536659,537087-537130,537229-537323	0.86	210	ER membrane protein complex subunit 7 homolog	PREDICTED: ER membrane protein complex subunit 7 homolog [Cicer arietinum]	ref|XP_004501353.2	210	337	4e-90	161/206	0.78	3	Q	S		C	7-210:5-210		P	IPR013784,IPR014766,IPR019008	Carbohydrate-binding-like fold; Carboxypeptidase, regulatory domain; Domain of unknown function DUF2012	GO0030246	carbohydrate binding					PTHR13605	UNCHARACTERIZED
s00001g00080.t1	seq000001	8	46	1764765	538547	542703	NC	-	8	538547-538609,538725-538860,538952-539069,539666-539767,539893-539963,540490-540707,541468-541854,542623-542703	0.83	391	vacuolar membrane protein	putative vacuolar membrane protein [Morus notabilis]	ref|XP_010099853.1	391	744	0	364/391	0.93	1	Q	S	N	C	1-391:1-391		Tp	IPR000620	Drug/metabolite transporter					GO0016020	membrane	PTHR23051	SOLUTE CARRIER FAMILY 35, MEMBER F5	PTHR23051:SF0	SUBFAMILY NOT NAMED		K15289	solute carrier family 35, member F5				GO:0015220
s00001g00081.t1	seq000001	8	46	1764765	547639	548781	NC	-	1	547639-548781	0.98	380	similar to L484_008509	### Not characterized ###:hypothetical protein L484_008509 [Morus notabilis]	ref|XP_010099852.1	366	525	1e-146	264/379	0.69	1	Q	S	N		1-375:1-362			IPR011989,IPR016024	Armadillo-like helical; Armadillo-type fold	GO0005488	binding
s00001g00082.t1	seq000001	8	46	1764765	551705	554783	NC	-	10	551705-551872,552154-552267,552429-552725,553027-553257,553344-553494,553634-553713,553863-553937,554057-554126,554455-554582,554757-554783	1	446	extended synaptotagmin-3	Extended synaptotagmin-3 [Morus notabilis]	ref|XP_010099851.1	533	716	0	357/426	0.83	1	Q	S		C	21-439:108-533			IPR000008,IPR008973,IPR018029,IPR020477	C2 calcium-dependent membrane targeting; C2 calcium/lipid-binding domain, CaLB; C2 membrane targeting protein; C2 domain	GO0005515	protein binding					PTHR10774	EXTENDED SYNAPTOTAGMIN-RELATED	PTHR10774:SF23	SUBFAMILY NOT NAMED
s00001g00083.t1	seq000001	8	46	1764765	562777	568088	NC	+	13	562777-562959,563085-563174,563748-563986,564168-564231,564324-565022,565184-565303,565490-565621,565770-565946,566157-566210,566308-566370,566497-567447,567569-567696,567815-568088	1	1057	sucrose-phosphate synthase 1	putative sucrose-phosphate synthase 1 [Morus notabilis]	ref|XP_010099850.1	1072	1970	0	964/1072	0.89	1	Q	S	N	C	1-1057:1-1072		GT1	IPR000368,IPR001296,IPR006380,IPR012819	Sucrose synthase; Glycosyl transferase, family 1; Sucrose-phosphate synthase; Sucrose phosphate synthase, plant	GO0046524	sucrose-phosphate synthase activity	GO0005985,GO0009058	sucrose metabolic process; biosynthetic process			PTHR12526	GLYCOSYLTRANSFERASE	PTHR12526:SF28	SUCROSE PHOSPHATE SYNTASE		K00696	sucrose-phosphate synthase	EC:2.4.1.14	ko00500	Starch and sucrose metabolism	GO:0046524
s00001g00084.t1	seq000001	8	46	1764765	571864	573535	NC	+	2	571864-572226,572873-573535	0.69	341	glycosyltransferase	putative glycosyltransferase [Morus notabilis]	ref|XP_010099849.1	455	634	1e-179	295/339	0.87	1	Q	S		C	3-341:117-455			IPR004263	Exostosin-like							PTHR11062	EXOSTOSIN (HEPARAN SULFATE GLYCOSYLTRANSFERASE)-RELATED	PTHR11062:SF11	EXOSTOSIN FAMILY PROTEIN		K18789
s00001g00085.t1	seq000001	8	46	1764765	575735	579595	NC	-	4	575735-576415,577244-577595,578911-579074,579293-579595	0.88	499	glycosyltransferase At5g25310	PREDICTED: probable glycosyltransferase At5g25310 [Fragaria vesca subsp. vesca]	ref|XP_004292977.1	497	605	1e-170	301/490	0.61	1	Q	S			22-495:12-496			IPR004263	Exostosin-like							PTHR11062	EXOSTOSIN (HEPARAN SULFATE GLYCOSYLTRANSFERASE)-RELATED	PTHR11062:SF11	EXOSTOSIN FAMILY PROTEIN
s00001g00086.t1	seq000001	8	46	1764765	585464	588121	NC	-	6	585464-585931,586733-587410,587524-587591,587673-587787,587910-587961,588051-588121	0.85	483	[Protein-PII] uridylyltransferase	[Protein-PII] uridylyltransferase [Morus notabilis]	ref|XP_010099846.1	490	742	0	383/501	0.76	1	Q	S	N	C	1-483:1-490			IPR002912	ACT domain	GO0016597	amino acid binding	GO0008152	metabolic process			PTHR31096	FAMILY NOT NAMED	PTHR31096:SF0	SUBFAMILY NOT NAMED
s00001g00087.t1	seq000001	8	46	1764765	590744	598321	NC	-	11	590744-591091,591434-591694,592228-592443,592531-593024,593127-593469,593604-593765,594027-594305,594383-595105,595524-595825,595927-596400,596929-598321	0.45	1664	ubiquitin carboxyl-terminal hydrolase 13	Ubiquitin carboxyl-terminal hydrolase 13 [Morus notabilis]	ref|XP_010099845.1	1691	2989	0	1487/1673	0.88	1	Q	S		C	27-1664:25-1691			IPR002083,IPR008974	MATH; TRAF-like	GO0005515	protein binding					PTHR24007	FAMILY NOT NAMED	PTHR24007:SF2	SUBFAMILY NOT NAMED
s00001g00088.t1	seq000001	8	46	1764765	602851	604866	NC	+	1	602851-604866	1	671	-	PREDICTED: protein FAR1-RELATED SEQUENCE 6-like [Prunus mume]	ref|XP_008219518.1	668	1181	0	561/671	0.83	1	Q	S	N	C	1-671:1-668		ZF	IPR004330,IPR006564,IPR007527,IPR018289	FAR1 DNA binding domain; Zinc finger, PMZ-type; Zinc finger, SWIM-type; MULE transposase domain	GO0008270	zinc ion binding					PTHR31669	FAMILY NOT NAMED	PTHR31669:SF0	SUBFAMILY NOT NAMED		K17604	zinc finger SWIM domain-containing protein 3				GO:0004864
s00001g00089.t1	seq000001	8	46	1764765	606390	608844	NC	-	6	606390-606412,606975-606979,607026-607067,607560-607723,607902-608092,608628-608844	0.63	213	vesicle-associated membrane protein 713	Vesicle-associated membrane protein 713 [Morus notabilis]	ref|XP_010099843.1	220	413	1e-113	199/208	0.95	1	Q	S	N		1-208:1-208			IPR001388,IPR010908,IPR011012	Synaptobrevin; Longin domain; Longin-like domain			GO0006810,GO0016192	transport; vesicle-mediated transport	GO0016021	integral to membrane	PTHR21136	SNARE PROTEINS	PTHR21136:SF8	VAMP-7		K08515	vesicle-associated membrane protein 7		ko04130	SNARE interactions in vesicular transport	GO:0008965
s00001g00090.t1	seq000001	8	46	1764765	618355	618738	NC	+	1	618355-618738	1	127	-	PREDICTED: 14 kDa proline-rich protein DC2.15-like [Malus domestica]	ref|XP_008394102.1	125	167	3e-39	84/124	0.67	2	Q	S		C	4-127:3-125			IPR016140,IPR027923	Bifunctional inhibitor/plant lipid transfer protein/seed storage helical domain; Hydrophobic seed protein							PTHR31731	FAMILY NOT NAMED
s00001g00091.t1	seq000001	8	46	1764765	620591	623524	NC	+	3	620591-620704,622164-622212,623460-623524	0.32	75	-	***** No hits found ******
s00001g00092.t1	seq000001	8	46	1764765	627202	627531	NC	-	2	627202-627302,627396-627531	0.63	78	-	***** No hits found ******
s00001g00093.t1	seq000001	8	46	1764765	634485	640687	NC	+	12	634485-634574,635927-636001,636091-636153,636887-636985,637188-637274,637626-637734,637825-638609,638996-639166,639257-639499,639739-639957,640365-640496,640616-640687	0.82	714	structural maintenanceof chromosomes protein 4 isoform X1	PREDICTED: structural maintenanceof chromosomes protein 4 isoform X1 [Prunus mume]	ref|XP_008219512.1	703	991	0	505/693	0.72	2	Q	S	N		1-693:1-672			IPR001683	Phox homologous domain	GO0005515,GO0035091	protein binding; phosphatidylinositol binding	GO0007154	cell communication			PTHR10555	SORTING NEXIN
s00001g00094.t1	seq000001	8	46	1764765	642058	645640	NC	-	7	642058-642111,642625-642639,643448-643506,643613-643762,644177-644269,645226-645336,645550-645640	0.92	190	adenine phosphoribosyltransferase 2	Adenine phosphoribosyltransferase 2 [Morus notabilis]	ref|XP_010090622.1	220	335	1e-89	165/171	0.96	1	Q	S	N		1-171:1-171			IPR000836,IPR005764	Phosphoribosyltransferase domain; Adenine phosphoribosyl transferase	GO0003999	adenine phosphoribosyltransferase activity	GO0006168,GO0009116	adenine salvage; nucleoside metabolic process	GO0005737	cytoplasm	PTHR11776	ADENINE PHOSPHORIBOSYLTRANSFERASE	PTHR11776:SF0	ADENINE PHOSPHORIBOSYLTRANSFERASE		K00759	adenine phosphoribosyltransferase	EC:2.4.2.7	ko00230	Purine metabolism	GO:0003999
s00001g00095.t1	seq000001	8	46	1764765	657400	660726	NC	+	2	657400-657531,658471-660726	0.67	795	myosin-11-like	PREDICTED: myosin-11-like [Pyrus x bretschneideri]	ref|XP_009346192.1	774	900	0	495/775	0.63	3	Q	S	N		24-794:1-767
s00001g00096.t1	seq000001	8	46	1764765	661655	665140	NC	-	5	661655-662618,663086-663559,663673-663764,663861-664240,665044-665140	0.88	668	E3 ubiquitin-protein ligase KEG	E3 ubiquitin-protein ligase KEG [Morus notabilis]	ref|XP_010090618.1	621	1102	0	531/627	0.84	1	Q	S		C	33-659:5-621			IPR000719,IPR001245,IPR002290,IPR011009,IPR017441,IPR020635	Protein kinase domain; Serine-threonine/tyrosine-protein kinase catalytic domain; Serine/threonine- / dual specificity protein kinase, catalytic domain; Protein kinase-like domain; Protein kinase, ATP binding site; Tyrosine-protein kinase, catalytic domain	GO0004672,GO0004713,GO0005524,GO0016772	protein kinase activity; protein tyrosine kinase activity; ATP binding; transferase activity, transferring phosphorus-containing groups	GO0006468	protein phosphorylation			PTHR22967	SERINE/THREONINE PROTEIN KINASE	PTHR22967:SF2	PROTEIN KINASE
s00001g00097.t1	seq000001	8	46	1764765	670413	671093	NC	-	1	670413-671093	0.71	226	ATP synthase subunit b', chloroplastic	PREDICTED: ATP synthase subunit b', chloroplastic [Cicer arietinum]	ref|XP_004501345.1	213	300	6e-79	166/226	0.73	1	Q	S	N		1-225:1-211			IPR002146	ATPase, F0 complex, subunit B/B', bacterial/chloroplast	GO0015078	hydrogen ion transmembrane transporter activity	GO0015986	ATP synthesis coupled proton transport	GO0045263	proton-transporting ATP synthase complex, coupling factor F(o)						K02109	F-type H+-transporting ATPase subunit b		ko00190; ko00195	Oxidative phosphorylation; Photosynthesis	GO:0046933; GO:0046961
s00001g00098.t2	seq000001	8	46	1764765	672704	674508	NC	-	4	672704-672736,673643-673742,674031-674130,674310-674508	0.24	143	-	ATP synthase subunit b' isoform 1 [Theobroma cacao]	ref|XP_007011836.1	497	170	3e-40	78/125	0.62	7	Q				11-134:7-131											PTHR14942	FAMILY NOT NAMED
s00001g00099.t1	seq000001	8	46	1764765	676989	680126	NC	-	10	676989-677063,677180-677236,677351-677458,677608-677705,677838-677882,677981-678111,678661-678794,678900-679061,679488-679564,679952-680126	0.28	353	UDP-sugar transporter sqv-7	PREDICTED: UDP-sugar transporter sqv-7 [Fragaria vesca subsp. vesca]	ref|XP_004291453.1	383	587	1e-165	286/356	0.8	3	Q	S		C	1-353:28-383		Tp	IPR004853	Triose-phosphate transporter domain							PTHR11132	SOLUTE CARRIER FAMILY 35				K15281	solute carrier family 35				GO:0005338
s00001g00100.t1	seq000001	8	46	1764765	689476	691692	NC	+	4	689476-689753,690640-690980,691138-691231,691641-691692	0.46	254	auxin-responsive protein IAA29	Auxin-responsive protein IAA29 [Morus notabilis]	ref|XP_010090614.1	286	263	1e-67	153/232	0.65	1	Q	S		C	28-254:72-286			IPR003311,IPR011525	AUX/IAA protein; Aux/IAA-ARF-dimerisation	GO0046983	protein dimerization activity	GO0006355	regulation of transcription, DNA-dependent	GO0005634	nucleus	PTHR31734	FAMILY NOT NAMED				K14484	auxin-responsive protein IAA		ko04075	Plant hormone signal transduction	GO:0018650
s00001g00101.t1	seq000001	8	46	1764765	695227	699655	NC	+	16	695227-695235,695591-695607,695849-695905,696012-696083,696177-696248,696357-696428,696540-696611,696752-696823,696923-696994,697103-697174,697299-697370,698327-698392,698483-698592,698688-699064,699162-699357,699483-699655	0.95	526	LRR receptor-like serine/threonine-protein kinase	putative LRR receptor-like serine/threonine-protein kinase [Morus notabilis] gi|587849953|gb|EXB40149.1| putative LRR receptor-like serine/threonine-protein kinase [Morus notabilis]	ref|XP_010090613.1	565	792	0	416/588	0.7	1	Q	S		C	27-526:2-565			IPR021720	Malectin							PTHR24420	FAMILY NOT NAMED	PTHR24420:SF78	SUBFAMILY NOT NAMED
s00001g00102.t1	seq000001	8	46	1764765	706004	708122	NC	+	2	706004-707970,708089-708122	0.86	666	clathrin assembly family protein	clathrin assembly family protein [Populus trichocarpa]	ref|XP_002324864.1	671	1006	0	522/676	0.77	2	Q	S	N		1-658:1-667			IPR008942,IPR011417,IPR013809,IPR014712	ENTH/VHS; AP180 N-terminal homology (ANTH) domain; Epsin-like, N-terminal; Clathrin adaptor, phosphoinositide-binding, GAT-like	GO0005543,GO0005545,GO0030276	phospholipid binding; 1-phosphatidylinositol binding; clathrin binding	GO0048268	clathrin coat assembly	GO0030118	clathrin coat	PTHR22951	CLATHRIN ASSEMBLY PROTEIN	PTHR22951:SF1	CLATHRIN ASSEMBLY PROTEIN
s00001g00103.t1	seq000001	8	46	1764765	713381	714571	NC	-	1	713381-714571	1	396	core-2/I-branching beta-1,6-N-acetylglucosaminyltransferase family protein	Core-2/I-branching beta-1,6-N-acetylglucosaminyltransferase family protein, putative [Theobroma cacao]	ref|XP_007011851.1	377	497	1e-138	273/397	0.68	6	Q	S	N	C	1-396:1-377		GT14	IPR003406	Glycosyl transferase, family 14	GO0008375	acetylglucosaminyltransferase activity			GO0016020	membrane	PTHR31042	FAMILY NOT NAMED	PTHR31042:SF0	SUBFAMILY NOT NAMED
s00001g00104.t1	seq000001	8	46	1764765	720855	722442	NC	+	4	720855-720955,721122-721236,721352-721466,721661-722442	0.92	370	similar to L484_004495	### Not characterized ###:hypothetical protein L484_004495 [Morus notabilis]	ref|XP_010090609.1	374	604	1e-170	294/379	0.77	1	Q	S	N	C	1-370:1-374
s00001g00105.t1	seq000001	8	46	1764765	724222	728488	NC	-	4	724222-725145,725575-726033,727910-728047,728156-728488	0.93	617	similar to L484_004494	### Not characterized ###:hypothetical protein L484_004494 [Morus notabilis]	ref|XP_010090608.1	410	532	1e-148	287/407	0.7	1		S			208-611:10-403											PTHR31182	FAMILY NOT NAMED
s00001g00106.t1	seq000001	8	46	1764765	741887	750758	NC	+	11	741887-744164,746889-747146,747358-747460,747693-747820,748125-748195,748348-748390,748482-748578,748807-748890,749968-750086,750261-750327,750656-750758	0.56	1116	G-type lectin S-receptor-like serine/threonine-protein kinase SD2-5	G-type lectin S-receptor-like serine/threonine-protein kinase SD2-5 [Morus notabilis] gi|587849944|gb|EXB40140.1| G-type lectin S-receptor-like serine/threonine-protein kinase SD2-5 [Morus notabilis]	ref|XP_010090604.1	822	1358	0	665/783	0.84	1	Q	S	N		1-772:1-783			IPR000719,IPR001480,IPR002016,IPR002207,IPR002290,IPR008271,IPR010255,IPR011009,IPR013320,IPR017441,IPR019793,IPR019794,IPR020635	Protein kinase domain; Bulb-type lectin domain; Haem peroxidase, plant/fungal/bacterial; Plant ascorbate peroxidase; Serine/threonine- / dual specificity protein kinase, catalytic domain; Serine/threonine-protein kinase, active site; Haem peroxidase; Protein kinase-like domain; Concanavalin A-like lectin/glucanase, subgroup; Protein kinase, ATP binding site; Peroxidases heam-ligand binding site; …	GO0004601,GO0004672,GO0004674,GO0004713,GO0005524,GO0016772,GO0020037	peroxidase activity; protein kinase activity; protein serine/threonine kinase activity; protein tyrosine kinase activity; ATP binding; transferase activity, transferring phosphorus-containing groups; heme binding	GO0006468,GO0006979,GO0055114	protein phosphorylation; response to oxidative stress; oxidation-reduction process			PTHR24420	FAMILY NOT NAMED	PTHR24420:SF292	SUBFAMILY NOT NAMED
s00001g00107.t1	seq000001	8	46	1764765	756165	756392	NC	-	1	756165-756392	0.91	75	-	***** No hits found ******
s00001g00108.t1	seq000001	8	46	1764765	763544	767079	NC	+	8	763544-763563,764246-764528,764618-764845,765011-765051,765162-765336,765449-765520,765606-765716,766579-767079	1	476	neurofilament heavy polypeptide isoform X3	PREDICTED: neurofilament heavy polypeptide isoform X3 [Prunus mume]	ref|XP_008219500.1	456	465	1e-128	287/475	0.6	2	Q	S	N		12-475:1-455			IPR027329	TPX2, C-terminal domain							PTHR31358	FAMILY NOT NAMED
s00001g00109.t1	seq000001	8	46	1764765	772032	774461	NC	-	2	772032-773953,774437-774461	0.83	648	EIN3-binding F-box protein 1	EIN3-binding F-box protein 1 [Morus notabilis]	ref|XP_010102671.1	697	1184	0	584/639	0.91	1	Q	S		C	10-648:59-697			IPR001611,IPR001810,IPR006553	Leucine-rich repeat; F-box domain; Leucine-rich repeat, cysteine-containing subtype	GO0005515	protein binding					PTHR23125	F-BOX/LEUCINE RICH REPEAT PROTEIN	PTHR23125:SF68	SUBFAMILY NOT NAMED		K14515	EIN3-binding F-box protein		ko04075	Plant hormone signal transduction	GO:0004707
s00001g00110.t2	seq000001	8	46	1764765	787113	790418	NC	-	7	787113-787166,787288-787354,787763-787850,788259-788503,790086-790116,790204-790214,790405-790418	0.81	169	uncharacterized protein LOC103718530 isoform X3	### Not characterized ###:PREDICTED: uncharacterized protein LOC103718530 isoform X2 [Phoenix dactylifera] gi|672171093|ref|XP_008805622.1| PREDICTED: uncharacterized protein LOC103718530 isoform X3 [Phoenix dactylifera]	ref|XP_008805621.1	173	210	3e-52	103/173	0.59	1	Q	S	N	C	1-169:1-173			IPR025124	Domain of unknown function DUF4050
s00001g00111.t1	seq000001	8	46	1764765	793974	798032	NC	-	5	793974-795839,796129-796182,797771-797786,797821-797892,797971-798032	0.62	689	phospholipase D alpha 1	Phospholipase D alpha 1 [Morus notabilis]	ref|XP_010101275.1	794	1069	0	512/624	0.82	1	Q	S			65-686:28-648			IPR000008,IPR001736,IPR008973,IPR011402,IPR015679	C2 calcium-dependent membrane targeting; Phospholipase D/Transphosphatidylase; C2 calcium/lipid-binding domain, CaLB; Phospholipase D, plant; Phospholipase D family	GO0003824,GO0004630,GO0005509,GO0005515	catalytic activity; phospholipase D activity; calcium ion binding; protein binding	GO0008152,GO0046470	metabolic process; phosphatidylcholine metabolic process	GO0016020	membrane	PTHR18896	PHOSPHOLIPASE D	PTHR18896:SF11	PHOPHOLIPASE D ALPHA
s00001g00112.t1	seq000001	8	46	1764765	801802	802973	NC	+	2	801802-801881,802220-802973	1	277	ethylene-responsive transcription factor WIN1	Ethylene-responsive transcription factor WIN1 [Morus notabilis]	ref|XP_010101265.1	273	315	2e-83	190/286	0.66	1	Q	S	N	C	1-277:1-273			IPR001471,IPR016177	AP2/ERF domain; DNA-binding domain	GO0003677,GO0003700	DNA binding; sequence-specific DNA binding transcription factor activity	GO0006355	regulation of transcription, DNA-dependent			PTHR31194	SHN (SHINE), DNA BINDING / TRANSCRIPTION FACTOR	PTHR31194:SF0	SHN (SHINE), DNA BINDING / TRANSCRIPTION FACTOR
s00001g00113.t1	seq000001	8	46	1764765	807839	811900	NC	-	3	807839-808714,809195-810774,810886-811900	0.18	1156	RNA-dependent RNA polymerase 6	RNA-dependent RNA polymerase 6 [Morus notabilis]	ref|XP_010101266.1	1194	2048	0	991/1194	0.82	1	Q	S	N	C	1-1156:1-1194			IPR000504,IPR007855,IPR012677	RNA recognition motif domain; RNA-dependent RNA polymerase, eukaryotic-type; Nucleotide-binding, alpha-beta plait	GO0000166,GO0003676,GO0003968	nucleotide binding; nucleic acid binding; RNA-directed RNA polymerase activity					PTHR23079	RNA-DEPENDENT RNA POLYMERASE				K11699	RNA-dependent RNA polymerase 1	EC:2.7.7.48			GO:0000156
s00001g00114.t1	seq000001	8	46	1764765	821982	823944	NC	+	3	821982-822323,822839-822965,823607-823944	0.99	268	SPX domain-containing protein 1-like	PREDICTED: SPX domain-containing protein 1-like [Pyrus x bretschneideri]	ref|XP_009355732.1	288	298	2e-78	165/303	0.54	2	Q	S	N	C	1-268:1-288			IPR004331	SPX, N-terminal							PTHR10783	XENOTROPIC AND POLYTROPIC RETROVIRUS RECEPTOR 1-RELATED	PTHR10783:SF25	SUBFAMILY NOT NAMED
s00001g00115.t1	seq000001	8	46	1764765	825084	826019	NC	+	1	825084-826019	1	311	carboxyesterase 17	Carboxyesterase 17 [Theobroma cacao] gi|508782237|gb|EOY29493.1| Carboxyesterase 17 [Theobroma cacao]	ref|XP_007011874.1	334	486	1e-134	233/309	0.75	1	Q	S			1-309:26-332			IPR002168,IPR013094	Lipase, GDXG, active site; Alpha/beta hydrolase fold-3	GO0016787	hydrolase activity	GO0008152	metabolic process			PTHR23024	MEMBER OF 'GDXG' FAMILY OF LIPOLYTIC ENZYMES	PTHR23024:SF10	CARBOXYLESTERASE-RELATED
s00001g00116.t1	seq000001	8	46	1764765	826276	827201	NC	-	5	826276-826354,826557-826653,826760-826856,826961-827055,827144-827201	1	141	-	### Not characterized ###:PREDICTED: uncharacterized protein LOC103319694 [Prunus mume]	ref|XP_008219488.1	131	167	3e-39	85/140	0.6	1	Q	S	N		1-140:1-127			IPR001305	Heat shock protein DnaJ, cysteine-rich domain	GO0031072,GO0051082	heat shock protein binding; unfolded protein binding
s00001g00117.t1	seq000001	8	46	1764765	830839	834814	NC	+	9	830839-830946,831036-831267,831398-831516,832172-832228,832321-832505,833249-833393,834431-834514,834606-834669,834804-834814	0.61	334	DEAD-box ATP-dependent RNA helicase 56	PREDICTED: DEAD-box ATP-dependent RNA helicase 56 [Malus domestica]	ref|XP_008394071.1	426	682	0	329/334	0.98	1	Q	S		C	1-334:93-426			IPR001650,IPR011545,IPR014001,IPR027417	Helicase, C-terminal; DNA/RNA helicase, DEAD/DEAH box type, N-terminal; Helicase, superfamily 1/2, ATP-binding domain; P-loop containing nucleoside triphosphate hydrolase	GO0003676,GO0004386,GO0005524,GO0008026	nucleic acid binding; helicase activity; ATP binding; ATP-dependent helicase activity					PTHR24031	FAMILY NOT NAMED	PTHR24031:SF75	SUBFAMILY NOT NAMED		K12812	ATP-dependent RNA helicase UAP56/SUB2	EC:3.6.4.13	ko03013; ko03015; ko03040; ko05164	RNA transport; mRNA surveillance pathway; Spliceosome; Influenza A	GO:0004679
s00001g00118.t1	seq000001	8	46	1764765	838373	841653	NC	+	6	838373-838627,838810-838819,839898-839998,840094-840237,840805-840939,841372-841653	0.28	308	methylesterase 14, chloroplastic	PREDICTED: putative methylesterase 14, chloroplastic [Populus euphratica]	ref|XP_011031527.1	346	527	1e-147	264/347	0.76	3	Q	S	N		1-304:1-345											PTHR10992	ALPHA/BETA HYDROLASE FOLD-CONTAINING PROTEIN	PTHR10992:SF56	HYDROLASE, ALPHA/BETA FOLD FAMILY PROTEIN
s00001g00119.t1	seq000001	8	46	1764765	842373	848033	NC	-	13	842373-842538,842631-842808,843586-843616,843715-843833,844077-844566,844772-844869,845334-845457,846124-846222,846447-846526,846840-846938,847051-847146,847444-847550,847894-848033	0.84	608	regulatorof nonsense transcripts UPF3	PREDICTED: regulatorof nonsense transcripts UPF3 [Prunus mume]	ref|XP_008219049.1	528	634	1e-178	354/533	0.66	2	Q	S	N		1-494:1-526			IPR005120,IPR012677	Regulator of nonsense-mediated decay, UPF3; Nucleotide-binding, alpha-beta plait	GO0000166	nucleotide binding					PTHR13112	UPF3 REGULATOR OF NONSENSE TRANSCRIPTS-LIKE PROTEIN				K14328	regulator of nonsense transcripts 3		ko03013; ko03015	RNA transport; mRNA surveillance pathway	GO:0071164
s00001g00120.t1	seq000001	8	46	1764765	852397	854632	NC	+	5	852397-852628,852739-853016,853319-853483,853613-853753,854432-854632	0.97	338	-	PREDICTED: protein AIG1 [Jatropha curcas]	ref|XP_012073509.1	340	569	1e-160	280/341	0.82	2	Q	S		C	1-338:2-340			IPR006703,IPR027417	AIG1; P-loop containing nucleoside triphosphate hydrolase	GO0005525	GTP binding					PTHR10903	GTPASE, IMAP FAMILY MEMBER-RELATED	PTHR10903:SF2	AIG1
s00001g00121.t1	seq000001	8	46	1764765	856241	859642	NC	-	3	856241-856360,857009-857108,859461-859642	0.68	133	agamous-like MADS-box protein AGL11	Agamous-like MADS-box protein AGL11 [Glycine soja]	gb|KHN20547.1	174	217	3e-54	113/160	0.7	1	Q	S	N		1-132:1-159		TF	IPR002100,IPR002487	Transcription factor, MADS-box; Transcription factor, K-box	GO0003677,GO0003700,GO0046983	DNA binding; sequence-specific DNA binding transcription factor activity; protein dimerization activity	GO0006355	regulation of transcription, DNA-dependent	GO0005634	nucleus	PTHR11945	MADS BOX PROTEIN	PTHR11945:SF19	MADS BOX PROTEIN
s00001g00122.t1	seq000001	8	46	1764765	870954	871347	NC	-	2	870954-871183,871272-871347	1	101	-	transmembrane protein, putative [Medicago truncatula]	ref|XP_003605487.1	106	106	5e-21	60/104	0.57	8	Q	S		C	8-101:5-106
s00001g00123.t1	seq000001	8	46	1764765	873377	878602	NC	+	13	873377-873524,873953-873974,874076-874199,874417-874507,874721-874813,875475-875575,877231-877363,877489-877510,877650-877767,877872-877962,878034-878123,878262-878362,878462-878602	0.96	424	endo-1,3	PREDICTED: endo-1,3;1,4-beta-D-glucanase-like [Citrus sinensis]	ref|XP_006489249.1	238	342	5e-91	154/235	0.65	1		S		C	192-424:4-238			IPR002925	Dienelactone hydrolase	GO0016787	hydrolase activity					PTHR17630	DIENELACTONE HYDROLASE	PTHR17630:SF19	ENDO-1,3-1,4-BETA-D-GLUCANASE
s00001g00124.t1	seq000001	8	46	1764765	878950	881481	NC	-	7	878950-879329,879458-879986,880115-880216,880541-880593,880677-880737,880831-880980,881473-881481	0.99	427	elongation factor 1-gamma-like	PREDICTED: elongation factor 1-gamma-like [Citrus sinensis]	ref|XP_006478210.1	422	777	0	371/427	0.86	3	Q	S	N	C	1-427:1-422			IPR001662,IPR004045,IPR004046,IPR010987,IPR012336,IPR017933	Translation elongation factor EF1B, gamma chain, conserved; Glutathione S-transferase, N-terminal; Glutathione S-transferase, C-terminal; Glutathione S-transferase, C-terminal-like; Thioredoxin-like fold; Glutathione S-transferase/chloride channel, C-terminal	GO0003746,GO0005515	translation elongation factor activity; protein binding	GO0006414	translational elongation	GO0005853	eukaryotic translation elongation factor 1 complex	PTHR11260	GLUTATHIONE S-TRANSFERASE, GST, SUPERFAMILY, GST DOMAIN CONTAINING				K03233	elongation factor 1-gamma		ko05134	Legionellosis	GO:0003746
s00001g00125.t1	seq000001	8	46	1764765	886094	887714	NC	+	5	886094-886242,886460-886519,886723-886736,886856-887032,887416-887714	0.18	232	12-oxophytodienoate reductase 11	Putative 12-oxophytodienoate reductase 11 [Morus notabilis]	ref|XP_010101279.1	390	251	3e-64	149/273	0.54	1	Q	S			6-195:5-272			IPR001155,IPR013785	NADH:flavin oxidoreductase/NADH oxidase, N-terminal; Aldolase-type TIM barrel	GO0003824,GO0010181,GO0016491	catalytic activity; FMN binding; oxidoreductase activity	GO0055114	oxidation-reduction process			PTHR22893	NADH OXIDOREDUCTASE-RELATED	PTHR22893:SF13	12-OXOPHYTODIENOATE REDUCTASE OPR
s00001g00126.t1	seq000001	8	46	1764765	899659	901693	NC	+	5	899659-899801,899957-900097,900205-900335,900487-900663,901101-901693	0.35	394	12-oxophytodienoate reductase 11	Putative 12-oxophytodienoate reductase 11 [Morus notabilis]	ref|XP_010101279.1	390	681	0	324/394	0.82	1	Q	S	N	C	1-394:1-390			IPR001155,IPR013785	NADH:flavin oxidoreductase/NADH oxidase, N-terminal; Aldolase-type TIM barrel	GO0003824,GO0010181,GO0016491	catalytic activity; FMN binding; oxidoreductase activity	GO0055114	oxidation-reduction process			PTHR22893	NADH OXIDOREDUCTASE-RELATED	PTHR22893:SF13	12-OXOPHYTODIENOATE REDUCTASE OPR		K05894	12-oxophytodienoic acid reductase	EC:1.3.1.42	ko00592	alpha-Linolenic acid metabolism	GO:0016629
s00001g00127.t1	seq000001	8	46	1764765	906199	911712	NC	+	10	906199-906347,906477-906617,906751-906881,906988-907164,907569-908082,910011-910027,910288-910453,910977-911117,911217-911347,911525-911712	0.23	584	12-oxophytodienoate reductase 11	Putative 12-oxophytodienoate reductase 11 [Morus notabilis]	ref|XP_010101279.1	390	649	0	310/374	0.82	1		S	N		1-374:1-368			IPR001155,IPR013785	NADH:flavin oxidoreductase/NADH oxidase, N-terminal; Aldolase-type TIM barrel	GO0003824,GO0010181,GO0016491	catalytic activity; FMN binding; oxidoreductase activity	GO0055114	oxidation-reduction process			PTHR22893	NADH OXIDOREDUCTASE-RELATED	PTHR22893:SF13	12-OXOPHYTODIENOATE REDUCTASE OPR
s00001g00128.t1	seq000001	8	46	1764765	912081	912692	NC	+	1	912081-912692	0.52	203	12-oxophytodienoate reductase 11	Putative 12-oxophytodienoate reductase 11 [Morus notabilis]	ref|XP_010100109.1	372	324	2e-86	154/197	0.78	1	Q			C	8-203:176-372			IPR001155,IPR013785	NADH:flavin oxidoreductase/NADH oxidase, N-terminal; Aldolase-type TIM barrel	GO0003824,GO0010181,GO0016491	catalytic activity; FMN binding; oxidoreductase activity	GO0055114	oxidation-reduction process			PTHR22893	NADH OXIDOREDUCTASE-RELATED	PTHR22893:SF13	12-OXOPHYTODIENOATE REDUCTASE OPR
s00001g00129.t1	seq000001	8	46	1764765	915914	916970	NC	+	3	915914-916052,916395-916641,916730-916970	0.28	208	12-oxophytodienoate reductase 11	Putative 12-oxophytodienoate reductase 11 [Morus notabilis]	ref|XP_010100109.1	372	311	2e-82	162/243	0.66	1	Q			C	1-208:133-372			IPR001155,IPR013785	NADH:flavin oxidoreductase/NADH oxidase, N-terminal; Aldolase-type TIM barrel	GO0003824,GO0010181,GO0016491	catalytic activity; FMN binding; oxidoreductase activity	GO0055114	oxidation-reduction process			PTHR22893	NADH OXIDOREDUCTASE-RELATED	PTHR22893:SF13	12-OXOPHYTODIENOATE REDUCTASE OPR
s00001g00130.t1	seq000001	8	46	1764765	919588	921695	NC	+	4	919588-919733,920162-920241,920694-920870,921103-921695	0.45	331	12-oxophytodienoate reductase 11	Putative 12-oxophytodienoate reductase 11 [Morus notabilis]	ref|XP_010100109.1	372	512	1e-142	254/373	0.68	1	Q	S		C	23-331:2-372			IPR001155,IPR013785	NADH:flavin oxidoreductase/NADH oxidase, N-terminal; Aldolase-type TIM barrel	GO0003824,GO0010181,GO0016491	catalytic activity; FMN binding; oxidoreductase activity	GO0055114	oxidation-reduction process			PTHR22893	NADH OXIDOREDUCTASE-RELATED	PTHR22893:SF13	12-OXOPHYTODIENOATE REDUCTASE OPR
s00001g00131.t1	seq000001	8	46	1764765	923705	926494	NC	+	5	923705-923805,924538-924678,924773-924903,925453-925629,925902-926494	0.36	380	12-oxophytodienoate reductase 11	Putative 12-oxophytodienoate reductase 11 [Morus notabilis]	ref|XP_010100109.1	372	676	0	316/364	0.86	1	Q	S		C	17-380:9-372			IPR001155,IPR013785	NADH:flavin oxidoreductase/NADH oxidase, N-terminal; Aldolase-type TIM barrel	GO0003824,GO0010181,GO0016491	catalytic activity; FMN binding; oxidoreductase activity	GO0055114	oxidation-reduction process			PTHR22893	NADH OXIDOREDUCTASE-RELATED	PTHR22893:SF13	12-OXOPHYTODIENOATE REDUCTASE OPR		K05894	12-oxophytodienoic acid reductase	EC:1.3.1.42	ko00592	alpha-Linolenic acid metabolism	GO:0016629
s00001g00132.t1	seq000001	8	46	1764765	933982	934614	NC	+	1	933982-934614	0.88	210	12-oxophytodienoate reductase 11	Putative 12-oxophytodienoate reductase 11 [Morus notabilis]	ref|XP_010100109.1	372	377	1e-102	176/197	0.89	1	Q			C	14-210:176-372			IPR001155,IPR013785	NADH:flavin oxidoreductase/NADH oxidase, N-terminal; Aldolase-type TIM barrel	GO0003824,GO0010181,GO0016491	catalytic activity; FMN binding; oxidoreductase activity	GO0055114	oxidation-reduction process			PTHR22893	NADH OXIDOREDUCTASE-RELATED	PTHR22893:SF13	12-OXOPHYTODIENOATE REDUCTASE OPR
s00001g00133.t1	seq000001	8	46	1764765	940436	941071	NC	+	1	940436-941071	0.89	211	12-oxophytodienoate reductase 11	Putative 12-oxophytodienoate reductase 11 [Morus notabilis]	ref|XP_010100109.1	372	349	7e-94	167/198	0.84	1	Q			C	14-211:176-372			IPR001155,IPR013785	NADH:flavin oxidoreductase/NADH oxidase, N-terminal; Aldolase-type TIM barrel	GO0003824,GO0010181,GO0016491	catalytic activity; FMN binding; oxidoreductase activity	GO0055114	oxidation-reduction process			PTHR22893	NADH OXIDOREDUCTASE-RELATED	PTHR22893:SF13	12-OXOPHYTODIENOATE REDUCTASE OPR
s00001g00134.t1	seq000001	8	46	1764765	942905	945851	NC	+	5	942905-942981,943749-943889,943982-944112,944754-944930,945259-945851	1	372	12-oxophytodienoate reductase 11	Putative 12-oxophytodienoate reductase 11 [Morus notabilis]	ref|XP_010100109.1	372	699	0	328/372	0.88	1	Q	S	N	C	1-372:1-372			IPR001155,IPR013785	NADH:flavin oxidoreductase/NADH oxidase, N-terminal; Aldolase-type TIM barrel	GO0003824,GO0010181,GO0016491	catalytic activity; FMN binding; oxidoreductase activity	GO0055114	oxidation-reduction process			PTHR22893	NADH OXIDOREDUCTASE-RELATED	PTHR22893:SF13	12-OXOPHYTODIENOATE REDUCTASE OPR		K05894	12-oxophytodienoic acid reductase	EC:1.3.1.42	ko00592	alpha-Linolenic acid metabolism	GO:0016629
s00001g00135.t1	seq000001	8	46	1764765	947764	950302	NC	+	5	947764-947900,948127-948267,948905-949035,949336-949512,949710-950302	1	392	12-oxophytodienoate reductase 11	PREDICTED: putative 12-oxophytodienoate reductase 11 [Malus domestica]	ref|XP_008383583.1	376	625	1e-176	289/363	0.79	2	Q	S			29-391:13-375			IPR001155,IPR013785	NADH:flavin oxidoreductase/NADH oxidase, N-terminal; Aldolase-type TIM barrel	GO0003824,GO0010181,GO0016491	catalytic activity; FMN binding; oxidoreductase activity	GO0055114	oxidation-reduction process			PTHR22893	NADH OXIDOREDUCTASE-RELATED	PTHR22893:SF13	12-OXOPHYTODIENOATE REDUCTASE OPR		K05894	12-oxophytodienoic acid reductase	EC:1.3.1.42	ko00592	alpha-Linolenic acid metabolism	GO:0016629
s00001g00136.t1	seq000001	8	46	1764765	951743	961306	NC	-	10	951743-951901,952110-952625,952903-953537,954528-954813,957196-957237,957775-957816,958163-958211,958348-958409,960315-960405,961125-961306	0.19	687	similar to L484_014298	### Not characterized ###:hypothetical protein L484_014298 [Morus notabilis]	ref|XP_010100108.1	528	1000	0	478/530	0.9	1	Q	S	N	C	159-687:1-528		TF	IPR002100	Transcription factor, MADS-box	GO0003677,GO0046983	DNA binding; protein dimerization activity					PTHR11945	MADS BOX PROTEIN	PTHR11945:SF19	MADS BOX PROTEIN
s00001g00137.t1	seq000001	8	46	1764765	977097	981978	NC	+	16	977097-977125,977346-977556,977679-977831,977987-978035,978447-978530,978637-978740,979035-979121,979209-979262,979515-979610,979962-980089,980372-980498,980610-980669,981212-981319,981401-981501,981584-981635,981880-981978	1	513	WD40 repeat-containing protein SMU1	WD40 repeat-containing protein SMU1 [Glycine soja]	gb|KHN48110.1	513	1037	0	488/513	0.95	1	Q	S	N	C	1-513:1-513			IPR001680,IPR006594,IPR006595,IPR015943,IPR017986,IPR019775,IPR020472	WD40 repeat; LisH dimerisation motif; CTLH, C-terminal LisH motif; WD40/YVTN repeat-like-containing domain; WD40-repeat-containing domain; WD40 repeat, conserved site; G-protein beta WD-40 repeat	GO0005515	protein binding					PTHR22848	WD40 REPEAT PROTEIN				K13111	WD40 repeat-containing protein SMU1				GO:0033772
s00001g00138.t1	seq000001	8	46	1764765	982953	983171	NC	-	1	982953-983171	0.79	72	photosystem II D2 protein	photosystem II D2 protein [Syntrichia norvegica]	gb|ADT64977.1	329	142	9e-32	68/72	0.94	1	Q			C	1-72:258-329			IPR000484	Photosynthetic reaction centre, L/M	GO0045156	electron transporter, transferring electrons within the cyclic electron transport pathway of photosynthesis activity	GO0009772,GO0019684	photosynthetic electron transport in photosystem II; photosynthesis, light reaction								K02706	photosystem II P680 reaction center D2 protein		ko00195	Photosynthesis	GO:0003896
s00001g00139.t1	seq000001	8	46	1764765	987019	987974	NC	+	3	987019-987174,987407-987656,987739-987974	0.88	213	GDSL esterase/lipase	GDSL esterase/lipase [Morus notabilis] gi|587892923|gb|EXB81487.1| GDSL esterase/lipase [Morus notabilis]	ref|XP_010100104.1	449	390	1e-106	187/213	0.87	1	Q			C	1-213:237-449			IPR001087,IPR013831	Lipase, GDSL; SGNH hydrolase-type esterase domain	GO0016787,GO0016788	hydrolase activity; hydrolase activity, acting on ester bonds	GO0006629	lipid metabolic process			PTHR22835	ZINC FINGER FYVE DOMAIN CONTAINING PROTEIN	PTHR22835:SF39	LATERAL SIGNALING TARGET PROTEIN 2
s00001g00140.t1	seq000001	8	46	1764765	988263	989884	NC	-	5	988263-988486,988574-988832,988921-989169,989316-989371,989635-989884	0.84	345	GDSL esterase/lipase	GDSL esterase/lipase [Morus notabilis] gi|587892922|gb|EXB81486.1| GDSL esterase/lipase [Morus notabilis]	ref|XP_010100103.1	366	619	1e-174	299/363	0.82	1	Q	S		C	6-345:4-366			IPR001087,IPR013831	Lipase, GDSL; SGNH hydrolase-type esterase domain	GO0016787,GO0016788	hydrolase activity; hydrolase activity, acting on ester bonds	GO0006629	lipid metabolic process			PTHR22835	ZINC FINGER FYVE DOMAIN CONTAINING PROTEIN
s00001g00141.t1	seq000001	8	46	1764765	991243	993352	NC	+	7	991243-991319,991416-991482,991710-991786,992261-992405,992537-992659,992769-993014,993212-993352	0.95	291	similar to L484_014291	### Not characterized ###:hypothetical protein L484_014291 [Morus notabilis]	ref|XP_010100101.1	223	290	1e-75	154/246	0.62	1	Q	S		C	46-291:26-223			IPR018392	Peptidoglycan-binding lysin domain			GO0016998	cell wall macromolecule catabolic process
s00001g00142.t1	seq000001	8	46	1764765	994209	995841	NC	-	3	994209-994282,994997-995111,995614-995841	1	138	uncharacterized protein LOC107021039	### Not characterized ###:PREDICTED: uncharacterized protein LOC101253499 [Solanum lycopersicum] gi|970031611|ref|XP_015077095.1| PREDICTED: uncharacterized protein LOC107021039 [Solanum pennellii]	ref|XP_004241921.1	137	235	8e-60	112/138	0.81	1	Q	S	N	C	1-138:1-137
s00001g00143.t1	seq000001	8	46	1764765	997401	997982	NC	-	1	997401-997982	1	193	glucuronoxylan 4-O-methyltransferase 3-like	PREDICTED: glucuronoxylan 4-O-methyltransferase 3-like [Populus euphratica]	ref|XP_011005441.1	304	352	9e-95	157/193	0.81	2	Q			C	1-193:112-304			IPR006514,IPR021148	Xylan biosynthesis protein IRX15/IRX15L; Putative polysaccharide biosynthesis protein							PTHR31444	FAMILY NOT NAMED	PTHR31444:SF0	SUBFAMILY NOT NAMED		K18801
s00001g00144.t2	seq000001	8	46	1764765	1001122	1003987	NC	+	10	1001122-1001321,1001874-1002048,1002133-1002291,1002410-1002503,1002591-1002661,1002813-1002864,1003189-1003237,1003329-1003466,1003592-1003711,1003822-1003987	1	407	queuine tRNA-ribosyltransferase subunit qtrtd1	Queuine tRNA-ribosyltransferase subunit qtrtd1 [Morus notabilis]	ref|XP_010100098.1	367	649	0	320/404	0.79	1	Q	S	N		1-404:1-364			IPR002616	tRNA-guanine(15) transglycosylase-like	GO0008479	queuine tRNA-ribosyltransferase activity	GO0006400,GO0008616	tRNA modification; queuosine biosynthetic process			PTHR11962	QUEUINE TRNA-RIBOSYLTRANSFERASE	PTHR11962:SF0	SUBFAMILY NOT NAMED		K15407	queuine tRNA-ribosyltransferase subunit QTRTD1	EC:2.4.2.29			GO:0008479
s00001g00145.t1	seq000001	8	46	1764765	1004447	1007636	NC	-	10	1004447-1004551,1004645-1004761,1004898-1005021,1005102-1005171,1005461-1005510,1005745-1005812,1006026-1006087,1006902-1007028,1007184-1007222,1007322-1007636	1	358	uncharacterized protein LOC103319337	### Not characterized ###:PREDICTED: uncharacterized protein LOC103319337 [Prunus mume]	ref|XP_008219087.1	362	506	1e-140	256/369	0.69	1	Q	S	N	C	1-356:1-362			IPR004045,IPR012336	Glutathione S-transferase, N-terminal; Thioredoxin-like fold	GO0005515	protein binding										K03354	anaphase-promoting complex subunit 7		ko04110; ko04111; ko04113; ko04114; ko04120; ko04914; ko05166	Cell cycle; Cell cycle - yeast; Meiosis - yeast; Oocyte meiosis; Ubiquitin mediated proteolysis; Progesterone-mediated oocyte maturation; HTLV-I infection	GO:0016929
s00001g00146.t1	seq000001	8	46	1764765	1009841	1012605	NC	+	3	1009841-1010081,1011122-1011249,1011925-1012605	0.98	349	similar to L484_014286	### Not characterized ###:hypothetical protein L484_014286 [Morus notabilis]	ref|XP_010100097.1	348	654	0	322/349	0.92	1	Q	S	N	C	1-349:1-348			IPR003774	Protein of unknown function UPF0301							PTHR31984	FAMILY NOT NAMED	PTHR31984:SF0	SUBFAMILY NOT NAMED
s00001g00147.t1	seq000001	8	46	1764765	1013572	1016414	NC	-	7	1013572-1013946,1014057-1014171,1014264-1014364,1014552-1014779,1014886-1015197,1015390-1015674,1015956-1016414	0.96	624	serine/threonine-protein kinase	putative serine/threonine-protein kinase [Morus notabilis]	ref|XP_010100096.1	649	1067	0	532/599	0.88	1	Q	S	N		1-597:1-592			IPR000719,IPR002290,IPR008271,IPR011009,IPR017441,IPR020635	Protein kinase domain; Serine/threonine- / dual specificity protein kinase, catalytic domain; Serine/threonine-protein kinase, active site; Protein kinase-like domain; Protein kinase, ATP binding site; Tyrosine-protein kinase, catalytic domain	GO0004672,GO0004674,GO0004713,GO0005524,GO0016772	protein kinase activity; protein serine/threonine kinase activity; protein tyrosine kinase activity; ATP binding; transferase activity, transferring phosphorus-containing groups	GO0006468	protein phosphorylation			PTHR24056	CELL DIVISION PROTEIN KINASE	PTHR24056:SF39	CDC2-RELATED PROTEIN KINASE
s00001g00148.t1	seq000001	8	46	1764765	1018123	1026965	NC	+	10	1018123-1018190,1019531-1019796,1022748-1022857,1023628-1023791,1023948-1024113,1025217-1025409,1025618-1025703,1025785-1025916,1026094-1026258,1026645-1026965	0.27	556	hydroxysteroid 11-beta-dehydrogenase 1-like protein	Hydroxysteroid 11-beta-dehydrogenase 1-like protein [Morus notabilis] gi|587892913|gb|EXB81477.1| Hydroxysteroid 11-beta-dehydrogenase 1-like protein [Morus notabilis]	ref|XP_010100094.1	359	704	0	340/359	0.94	1		S	N	C	198-556:1-359			IPR002198,IPR002347,IPR016040,IPR020904	Short-chain dehydrogenase/reductase SDR; Glucose/ribitol dehydrogenase; NAD(P)-binding domain; Short-chain dehydrogenase/reductase, conserved site	GO0016491	oxidoreductase activity	GO0008152	metabolic process			PTHR24322	FAMILY NOT NAMED	PTHR24322:SF31	3-PHENYLPROPIONATE-DIHYDRODIOL/CINNAMIC ACID-DIHYDRODIOL DEHYDROGENASE
s00001g00149.t1	seq000001	8	46	1764765	1029390	1029845	NC	-	1	1029390-1029845	1	151	ethylene-responsive transcription factor	Ethylene-responsive transcription factor [Morus notabilis]	ref|XP_010100093.1	158	217	2e-54	121/160	0.75	1	Q	S	N	C	1-151:1-158			IPR001471,IPR016177	AP2/ERF domain; DNA-binding domain	GO0003677,GO0003700	DNA binding; sequence-specific DNA binding transcription factor activity	GO0006355	regulation of transcription, DNA-dependent			PTHR31729	FAMILY NOT NAMED	PTHR31729:SF0	SUBFAMILY NOT NAMED
s00001g00150.t1	seq000001	8	46	1764765	1036210	1037767	NC	-	3	1036210-1036398,1036501-1036764,1037333-1037767	0.91	295	uncharacterized protein LOC105133816	### Not characterized ###:PREDICTED: uncharacterized protein LOC105133816 [Populus euphratica]	ref|XP_011036245.1	289	387	1e-105	199/297	0.67	1	Q	S			3-294:5-288			IPR017941	Rieske [2Fe-2S] iron-sulphur domain	GO0016491,GO0051537	oxidoreductase activity; 2 iron, 2 sulfur cluster binding	GO0055114	oxidation-reduction process
s00001g00151.t1	seq000001	8	46	1764765	1043680	1045700	NC	+	3	1043680-1043859,1044755-1044983,1045294-1045700	0.96	271	leucine-rich repeat structural protein ORF147 isoform 1	Leucine-rich repeat structural protein ORF147 isoform 1 [Theobroma cacao] gi|508725177|gb|EOY17074.1| Leucine-rich repeat structural protein ORF147 isoform 1 [Theobroma cacao]	ref|XP_007019849.1	260	254	3e-65	123/228	0.53	6	Q	S			6-233:30-254			IPR006502	Protein of unknown function DUF506, plant							PTHR31579	FAMILY NOT NAMED
s00001g00152.t1	seq000001	8	46	1764765	1047289	1052337	NC	-	13	1047289-1047357,1047514-1047685,1048110-1048231,1048713-1048778,1049170-1049271,1049627-1049679,1049806-1049863,1050087-1050185,1050563-1050606,1050758-1050848,1051338-1051364,1051461-1051595,1052212-1052337	1	387	alpha/beta hydrolase domain-containing protein 11	PREDICTED: alpha/beta hydrolase domain-containing protein 11 [Fragaria vesca subsp. vesca]	ref|XP_004299860.1	377	585	1e-164	290/385	0.75	1	Q	S	N	C	1-383:1-377											PTHR10992	ALPHA/BETA HYDROLASE FOLD-CONTAINING PROTEIN	PTHR10992:SF81	ABHYDROLASE DOMAIN-CONTAINING PROTEIN 11-RELATED
s00001g00153.t1	seq000001	8	46	1764765	1053654	1055935	NC	+	2	1053654-1055796,1055901-1055935	0.6	725	pentatricopeptide repeat-containing protein At1g71490-like	PREDICTED: pentatricopeptide repeat-containing protein At1g71490-like [Prunus mume]	ref|XP_008219035.1	725	1083	0	526/726	0.72	2	Q	S	N	C	1-724:1-725			IPR001494,IPR002885,IPR011990	Importin-beta, N-terminal domain; Pentatricopeptide repeat; Tetratricopeptide-like helical	GO0005515,GO0008536	protein binding; Ran GTPase binding	GO0006886	intracellular protein transport			PTHR24015	FAMILY NOT NAMED	PTHR24015:SF164	SUBFAMILY NOT NAMED
s00001g00154.t1	seq000001	8	46	1764765	1064767	1065850	NC	+	3	1064767-1064827,1064923-1065296,1065389-1065850	0.91	298	homeobox-leucine zipper protein ATHB-16	Homeobox-leucine zipper protein ATHB-16 [Morus notabilis]	ref|XP_010098637.1	351	427	1e-117	248/308	0.8	1	Q	S		C	1-298:47-351			IPR000047,IPR001356,IPR003106,IPR009057,IPR017970	Helix-turn-helix motif; Homeobox domain; Leucine zipper, homeobox-associated; Homeodomain-like; Homeobox, conserved site	GO0000976,GO0003677,GO0003700,GO0043565	transcription regulatory region sequence-specific DNA binding; DNA binding; sequence-specific DNA binding transcription factor activity; sequence-specific DNA binding	GO0006355	regulation of transcription, DNA-dependent	GO0005634	nucleus	PTHR24326	FAMILY NOT NAMED	PTHR24326:SF63	SUBFAMILY NOT NAMED		K09338	homeobox-leucine zipper protein				GO:0005862
s00001g00155.t1	seq000001	8	46	1764765	1076993	1077580	NC	+	1	1076993-1077580	0.91	195	-	### Not characterized ###:hypothetical protein L484_012747 [Morus notabilis]	ref|XP_010098634.1	165	150	4e-34	108/179	0.6	1	Q	S		C	20-195:2-165
s00001g00156.t1	seq000001	8	46	1764765	1092351	1096420	NC	+	12	1092351-1092512,1092885-1092980,1093314-1093413,1093501-1093568,1094321-1094409,1094506-1094686,1094784-1094912,1095022-1095155,1095264-1095477,1095700-1095884,1095976-1096071,1096261-1096420	0.95	537	similar to L484_012746	### Not characterized ###:hypothetical protein L484_012746 [Morus notabilis]	ref|XP_010098633.1	518	958	0	471/534	0.88	1	Q	S		C	4-537:2-518			IPR019378	GDP-fucose protein O-fucosyltransferase							PTHR31741	FAMILY NOT NAMED	PTHR31741:SF0	SUBFAMILY NOT NAMED
s00001g00157.t1	seq000001	8	46	1764765	1097501	1100344	NC	+	11	1097501-1097611,1097774-1097878,1098405-1098489,1098573-1098607,1098716-1098781,1098873-1098913,1099169-1099299,1099512-1099618,1099761-1099898,1100017-1100151,1100234-1100344	0.94	354	thylakoid lumenal 29 kDa protein, chloroplastic	PREDICTED: thylakoid lumenal 29 kDa protein, chloroplastic [Prunus mume]	ref|XP_008219341.1	349	561	1e-157	273/352	0.77	4	Q	S	N	C	3-354:1-349			IPR002016,IPR002207,IPR010255	Haem peroxidase, plant/fungal/bacterial; Plant ascorbate peroxidase; Haem peroxidase	GO0004601,GO0020037	peroxidase activity; heme binding	GO0006979,GO0055114	response to oxidative stress; oxidation-reduction process			PTHR31356	FAMILY NOT NAMED				K00434	L-ascorbate peroxidase	EC:1.11.1.11	ko00053; ko00480	Ascorbate and aldarate metabolism; Glutathione metabolism	GO:0016688
s00001g00158.t1	seq000001	8	46	1764765	1103999	1105985	NC	-	7	1103999-1104274,1104422-1104515,1104603-1104737,1104897-1105063,1105426-1105605,1105747-1105839,1105929-1105985	0.99	333	serine--tRNA ligase	Serine--tRNA ligase [Morus notabilis] gi|587886580|gb|EXB75371.1| Serine--tRNA ligase [Morus notabilis]	ref|XP_010098632.1	520	660	0	315/333	0.94	1	Q			C	1-333:188-520			IPR002314,IPR002317,IPR006195	Aminoacyl-tRNA synthetase, class II (G/ H/ P/ S), conserved domain; Serine-tRNA ligase, type1; Aminoacyl-tRNA synthetase, class II	GO0000166,GO0004812,GO0004828,GO0005524	nucleotide binding; aminoacyl-tRNA ligase activity; serine-tRNA ligase activity; ATP binding	GO0006418,GO0006434	tRNA aminoacylation for protein translation; seryl-tRNA aminoacylation	GO0005737	cytoplasm	PTHR11778	SERYL-TRNA SYNTHETASE				K01875	seryl-tRNA synthetase	EC:6.1.1.11	ko00970	Aminoacyl-tRNA biosynthesis	GO:0004828
s00001g00159.t1	seq000001	8	46	1764765	1109094	1110852	NC	-	5	1109094-1109147,1109347-1109428,1109565-1109647,1109775-1110110,1110808-1110852	0.98	199	cytochromec oxidase subunit 6b-1	PREDICTED: cytochromec oxidase subunit 6b-1 [Prunus mume]	ref|XP_008219336.1	183	231	2e-58	129/199	0.64	1	Q	S	N	C	1-199:1-183			IPR003213	Cytochrome c oxidase, subunit VIb	GO0004129	cytochrome-c oxidase activity			GO0005739	mitochondrion	PTHR11387	CYTOCHROME C OXIDASE POLYPEPTIDE VIB	PTHR11387:SF2	CYTOCHROME C OXIDASE POLYPEPTIDE VIB		K02267	cytochrome c oxidase subunit 6b		ko00190; ko04260; ko04932; ko05010; ko05012; ko05016	Oxidative phosphorylation; Cardiac muscle contraction; Non-alcoholic fatty liver disease (NAFLD); Alzheimer's disease; Parkinson's disease; Huntington's disease	GO:0004129
s00001g00160.t2	seq000001	8	46	1764765	1112523	1115988	NC	-	10	1112523-1112642,1112916-1113077,1113194-1113289,1113392-1113456,1113627-1113702,1113897-1113979,1115165-1115493,1115604-1115650,1115741-1115867,1115981-1115988	0.93	370	alcohol dehydrogenase-like 2	Alcohol dehydrogenase-like 2 [Morus notabilis]	ref|XP_010098631.1	390	661	0	319/366	0.87	1	Q	S			3-368:24-389			IPR002085,IPR002328,IPR011032,IPR013149,IPR013154,IPR016040	Alcohol dehydrogenase superfamily, zinc-type; Alcohol dehydrogenase, zinc-type, conserved site; GroES-like; Alcohol dehydrogenase, C-terminal; Alcohol dehydrogenase GroES-like; NAD(P)-binding domain	GO0008270,GO0016491	zinc ion binding; oxidoreductase activity	GO0055114	oxidation-reduction process			PTHR11695	ALCOHOL DEHYDROGENASE RELATED	PTHR11695:SF4	ALCOHOL DEHYDROGENASE		K00121	S-(hydroxymethyl)glutathione dehydrogenase / alcohol dehydrogenase	EC:1.1.1.284 1.1.1.1	ko00010; ko00071; ko00350; ko00625; ko00626; ko00680; ko00830; ko00980; ko00982; ko01200; ko01220; ko05204	Glycolysis / Gluconeogenesis; Fatty acid degradation; Tyrosine metabolism; Chloroalkane and chloroalkene degradation; Naphthalene degradation; Methane metabolism; Retinol metabolism; Metabolism of xenobiotics by cytochrome P450; Drug metabolism - cytochrome P450; Carbon metabolism; Degradation of aromatic compounds; Chemical carcinogenesis	GO:0004327; GO:0004022
s00001g00161.t1	seq000001	8	46	1764765	1121673	1122096	NC	+	2	1121673-1121858,1121962-1122096	0.88	106	-	***** No hits found ******
s00001g00162.t1	seq000001	8	46	1764765	1129160	1129462	NC	-	1	1129160-1129462	0.84	100	-	***** No hits found ******
s00001g00163.t1	seq000001	8	46	1764765	1136445	1137425	NC	+	1	1136445-1137425	0.97	326	VQ motif-containing protein	VQ motif-containing protein, putative [Theobroma cacao]	ref|XP_007018716.1	343	285	4e-74	202/370	0.54	2	Q	S	N	C	1-326:1-343			IPR008889	VQ
s00001g00164.t1	seq000001	8	46	1764765	1144877	1148135	NC	-	6	1144877-1144933,1145025-1145141,1145344-1145466,1145991-1146598,1147784-1147848,1148068-1148135	0.41	345	14-3-3b	14-3-3b [Morus alba var. atropurpurea]	gb|AIJ04691.1	257	510	1e-142	246/257	0.95	1	Q	S	N	C	89-345:1-257			IPR000308,IPR023409,IPR023410	14-3-3 protein; 14-3-3 protein, conserved site; 14-3-3 domain	GO0019904	protein domain specific binding					PTHR18860	2014-03-03	PTHR18860:SF0	SUBFAMILY NOT NAMED		K06630	14-3-3 protein epsilon		ko04110; ko04114; ko04151; ko04390; ko04391; ko04722; ko05169; ko05203	Cell cycle; Oocyte meiosis; PI3K-Akt signaling pathway; Hippo signaling pathway; Hippo signaling pathway - fly; Neurotrophin signaling pathway; Epstein-Barr virus infection; Viral carcinogenesis	GO:0004861
s00001g00165.t1	seq000001	8	46	1764765	1150312	1150515	NC	-	1	1150312-1150515	0.76	67	-	***** No hits found ******
s00001g00166.t1	seq000001	8	46	1764765	1152660	1153875	NC	+	5	1152660-1152705,1152892-1153043,1153150-1153300,1153463-1153666,1153775-1153875	0.38	217	2-aminoethanethiol dioxygenase	2-aminoethanethiol dioxygenase [Morus notabilis]	ref|XP_010098628.1	278	335	2e-89	183/279	0.65	1	Q	S	N	C	1-217:1-278			IPR011051,IPR012864,IPR014710	RmlC-like cupin domain; Cysteamine dioxygenase; RmlC-like jelly roll fold	GO0047800	cysteamine dioxygenase activity	GO0055114	oxidation-reduction process			PTHR22966	UNCHARACTERIZED				K10712	cysteamine dioxygenase	EC:1.13.11.19	ko00430	Taurine and hypotaurine metabolism	GO:0047800
s00001g00167.t1	seq000001	8	46	1764765	1158751	1159940	NC	+	3	1158751-1158899,1159021-1159117,1159812-1159940	0.43	124	-	***** No hits found ******
s00001g00168.t1	seq000001	8	46	1764765	1161527	1168296	NC	+	16	1161527-1161646,1161787-1161861,1162156-1162257,1162369-1162422,1162518-1162610,1162702-1162752,1162860-1162901,1162990-1163094,1163239-1163337,1163431-1163683,1166231-1166274,1166369-1166433,1166970-1167027,1167112-1167220,1167342-1167614,1168058-1168296	0.69	593	serine/threonine-protein kinase SAPK2	Serine/threonine-protein kinase SAPK2 [Morus notabilis]	ref|XP_010098627.1	590	1083	0	553/593	0.93	1	Q	S	N	C	1-593:1-590			IPR000719,IPR001377,IPR002290,IPR008271,IPR011009,IPR017441,IPR018282,IPR020635,IPR020924	Protein kinase domain; Ribosomal protein S6e; Serine/threonine- / dual specificity protein kinase, catalytic domain; Serine/threonine-protein kinase, active site; Protein kinase-like domain; Protein kinase, ATP binding site; Ribosomal protein S6e, conserved site; Tyrosine-protein kinase, catalytic domain; Ribosomal protein S6e, archaeal	GO0003735,GO0004672,GO0004674,GO0004713,GO0005524,GO0016772	structural constituent of ribosome; protein kinase activity; protein serine/threonine kinase activity; protein tyrosine kinase activity; ATP binding; transferase activity, transferring phosphorus-containing groups	GO0006412,GO0006468	translation; protein phosphorylation	GO0005622,GO0005840	intracellular; ribosome	PTHR24343	SERINE/THREONINE KINASE	PTHR24343:SF55	SNF1-LIKE SER/THR PROTEIN KINASE		K14498	serine/threonine-protein kinase SRK2	EC:2.7.11.1	ko04075	Plant hormone signal transduction	GO:0004722
s00001g00169.t1	seq000001	8	46	1764765	1169254	1176901	NC	-	17	1169254-1169392,1170109-1170277,1170811-1171036,1171175-1171259,1172117-1172368,1172483-1172814,1172917-1172997,1173574-1173696,1174072-1174647,1174737-1174836,1175093-1175292,1175375-1175572,1175860-1176002,1176133-1176188,1176309-1176419,1176647-1176690,1176818-1176901	0.72	972	F-box protein	F-box protein [Morus notabilis] gi|587886574|gb|EXB75365.1| F-box protein [Morus notabilis]	ref|XP_010098626.1	937	1511	0	751/1002	0.74	1	Q	S	N	C	1-972:1-937			IPR001810,IPR003347,IPR011009	F-box domain; JmjC domain; Protein kinase-like domain	GO0005515,GO0016772	protein binding; transferase activity, transferring phosphorus-containing groups					PTHR12480	PHOSPHATIDYLSERINE RECEPTOR	PTHR12480:SF5	HISTONE ARGININE DEMETHYLASE PSR
s00001g00170.t1	seq000001	8	46	1764765	1177606	1178330	NC	-	3	1177606-1177890,1178005-1178083,1178179-1178330	0.51	171	-	***** No hits found ******
s00001g00171.t1	seq000001	8	46	1764765	1182108	1185002	NC	-	5	1182108-1182377,1182689-1182934,1183184-1183460,1184030-1184307,1184436-1185002	0.5	545	phospho-2-dehydro-3-deoxyheptonate aldolase 2	Phospho-2-dehydro-3-deoxyheptonate aldolase 2 [Morus notabilis]	ref|XP_010098625.1	550	1038	0	504/550	0.91	1	Q	S	N	C	1-545:1-550			IPR002480	DAHP synthetase, class II	GO0003849	3-deoxy-7-phosphoheptulonate synthase activity	GO0009073	aromatic amino acid family biosynthetic process			PTHR21337	PHOSPHO-2-DEHYDRO-3-DEOXYHEPTONATE ALDOLASE 1, 2	PTHR21337:SF0	SUBFAMILY NOT NAMED		K01626	3-deoxy-7-phosphoheptulonate synthase	EC:2.5.1.54	ko00400; ko01230	Phenylalanine, tyrosine and tryptophan biosynthesis; Biosynthesis of amino acids	GO:0003849
s00001g00172.t1	seq000001	8	46	1764765	1185287	1185547	NC	+	1	1185287-1185547	0.84	86	-	***** No hits found ******
s00001g00173.t1	seq000001	8	46	1764765	1198549	1201531	NC	-	5	1198549-1199212,1199414-1199731,1200683-1200783,1200892-1200957,1201523-1201531	0.53	385	F-box protein FBW2	F-box protein FBW2 [Morus notabilis] gi|587886572|gb|EXB75363.1| F-box protein FBW2 [Morus notabilis]	ref|XP_010098624.1	791	618	1e-174	297/328	0.9	1	Q			C	58-385:464-791			IPR001810	F-box domain	GO0005515	protein binding					PTHR23125	F-BOX/LEUCINE RICH REPEAT PROTEIN	PTHR23125:SF199	PUTATIVE UNCHARACTERIZED PROTEIN
s00001g00174.t1	seq000001	8	46	1764765	1204887	1205578	NC	+	2	1204887-1204985,1205069-1205578	1	202	-	***** No hits found ******
s00001g00175.t1	seq000001	8	46	1764765	1208500	1214014	NC	-	3	1208500-1208506,1209336-1210255,1213118-1214014	0.86	607	-	F-box protein FBW2 [Morus notabilis] gi|587886572|gb|EXB75363.1| F-box protein FBW2 [Morus notabilis]	ref|XP_010098624.1	791	593	1e-166	287/307	0.93	1					300-606:80-386			IPR004327,IPR006766	Phosphotyrosyl phosphatase activator, PTPA; Phosphate-induced protein 1	GO0019211	phosphatase activator activity					PTHR10012	SERINE/THREONINE-PROTEIN PHOSPHATASE 2A REGULATORY SUBUNIT B				K17605	serine/threonine-protein phosphatase 2A activator				GO:0008601
s00001g00176.t1	seq000001	8	46	1764765	1230069	1231022	NC	-	1	1230069-1231022	1	317	-	PREDICTED: protein EXORDIUM-like [Glycine max]	ref|XP_003544803.1	313	518	1e-144	249/316	0.78	2	Q	S		C	3-317:2-313			IPR006766	Phosphate-induced protein 1							PTHR31279	FAMILY NOT NAMED	PTHR31279:SF0	SUBFAMILY NOT NAMED
s00001g00177.t1	seq000001	8	46	1764765	1240456	1241283	NC	+	1	1240456-1241283	1	275	-	PREDICTED: protein EXORDIUM [Vitis vinifera]	ref|XP_002285764.1	316	432	1e-119	204/279	0.73	2	Q	S		C	1-275:42-316			IPR006766	Phosphate-induced protein 1							PTHR31279	FAMILY NOT NAMED	PTHR31279:SF0	SUBFAMILY NOT NAMED
s00001g00178.t1	seq000001	8	46	1764765	1247545	1248343	NC	-	2	1247545-1247894,1248325-1248343	0.55	122	-	### Not characterized ###:unknown [Zea mays]	gb|ACN27943.1	563	67.8	3e-09	49/101	0.48	1	Q				16-115:410-510
s00001g00179.t1	seq000001	8	46	1764765	1248478	1249209	NC	+	1	1248478-1249209	0.71	243	UDP-glycosyltransferase 85A2	UDP-glycosyltransferase 85A2 [Morus notabilis]	ref|XP_010098617.1	471	360	3e-97	184/241	0.76	1	Q			C	4-240:234-471			IPR002213	UDP-glucuronosyl/UDP-glucosyltransferase	GO0016758	transferase activity, transferring hexosyl groups	GO0008152	metabolic process			PTHR11926	GLUCOSYL/GLUCURONOSYL TRANSFERASES	PTHR11926:SF15	UDP-GLUCOSYLTRANSFERASE
s00001g00180.t1	seq000001	8	46	1764765	1254133	1254402	NC	-	1	1254133-1254402	1	89	-	***** No hits found ******
s00001g00181.t1	seq000001	8	46	1764765	1260493	1263907	NC	+	3	1260493-1261009,1263023-1263231,1263761-1263907	0.77	290	UDP-glycosyltransferase 85A1	UDP-glycosyltransferase 85A1 [Morus notabilis]	ref|XP_010098615.1	481	442	1e-121	207/242	0.85	1	Q		N		1-242:1-242			IPR002213	UDP-glucuronosyl/UDP-glucosyltransferase	GO0016758	transferase activity, transferring hexosyl groups	GO0008152	metabolic process			PTHR11926	GLUCOSYL/GLUCURONOSYL TRANSFERASES	PTHR11926:SF15	UDP-GLUCOSYLTRANSFERASE
s00001g00182.t1	seq000001	8	46	1764765	1268976	1271750	NC	+	2	1268976-1269492,1270822-1271750	0.96	481	UDP-glycosyltransferase 85A1	UDP-glycosyltransferase 85A1 [Morus notabilis]	ref|XP_010098615.1	481	844	0	397/481	0.82	1	Q	S	N	C	1-481:1-481			IPR002213	UDP-glucuronosyl/UDP-glucosyltransferase	GO0016758	transferase activity, transferring hexosyl groups	GO0008152	metabolic process			PTHR11926	GLUCOSYL/GLUCURONOSYL TRANSFERASES	PTHR11926:SF15	UDP-GLUCOSYLTRANSFERASE
s00001g00183.t1	seq000001	8	46	1764765	1273010	1273720	NC	-	1	1273010-1273720	0.91	236	7-deoxyloganetin glucosyltransferase-like	PREDICTED: 7-deoxyloganetin glucosyltransferase-like [Pyrus x bretschneideri]	ref|XP_009341757.1	483	335	2e-89	154/236	0.65	1	Q			C	1-236:254-483			IPR002213	UDP-glucuronosyl/UDP-glucosyltransferase	GO0016758	transferase activity, transferring hexosyl groups	GO0008152	metabolic process			PTHR11926	GLUCOSYL/GLUCURONOSYL TRANSFERASES	PTHR11926:SF15	UDP-GLUCOSYLTRANSFERASE
s00001g00184.t1	seq000001	8	46	1764765	1273814	1274824	NC	-	2	1273814-1273971,1274383-1274824	0.84	199	UDP-glycosyltransferase 85A2-like	PREDICTED: UDP-glycosyltransferase 85A2-like [Citrus sinensis]	ref|XP_006473006.1	240	317	3e-84	153/198	0.77	2	Q	S			1-198:27-223			IPR002213	UDP-glucuronosyl/UDP-glucosyltransferase	GO0016758	transferase activity, transferring hexosyl groups	GO0008152	metabolic process			PTHR11926	GLUCOSYL/GLUCURONOSYL TRANSFERASES	PTHR11926:SF15	UDP-GLUCOSYLTRANSFERASE
s00001g00185.t1	seq000001	8	46	1764765	1276354	1278221	NC	-	2	1276354-1277300,1277684-1278221	0.58	494	glycosyltransferase	glycosyltransferase [Actinidia deliciosa]	gb|AIL51400.1	484	665	0	317/480	0.66	1	Q	S			13-490:9-482			IPR002213	UDP-glucuronosyl/UDP-glucosyltransferase	GO0016758	transferase activity, transferring hexosyl groups	GO0008152	metabolic process			PTHR11926	GLUCOSYL/GLUCURONOSYL TRANSFERASES	PTHR11926:SF15	UDP-GLUCOSYLTRANSFERASE
s00001g00186.t1	seq000001	8	46	1764765	1280774	1282329	NC	-	2	1280774-1281157,1281931-1282329	0.92	260	-	Protein TRANSPARENT TESTA 1 [Morus notabilis]	ref|XP_010098614.1	277	439	1e-120	219/253	0.86	1	Q	S		C	12-260:30-277		ZF	IPR007087	Zinc finger, C2H2	GO0046872	metal ion binding					PTHR11389	ZINC FINGER PROTEIN	PTHR11389:SF379	AZ2-RELATED
s00001g00187.t1	seq000001	8	46	1764765	1283859	1288464	NC	-	6	1283859-1283932,1285890-1286199,1286320-1286359,1287690-1287819,1288057-1288180,1288282-1288464	0.77	286	RNA-binding protein 24	RNA-binding protein 24 [Morus notabilis]	ref|XP_010098613.1	274	365	2e-98	227/268	0.84	1	Q	S			3-264:4-254			IPR000504,IPR012677	RNA recognition motif domain; Nucleotide-binding, alpha-beta plait	GO0000166,GO0003676	nucleotide binding; nucleic acid binding					PTHR24011	FAMILY NOT NAMED	PTHR24011:SF87	SUBFAMILY NOT NAMED
s00001g00188.t1	seq000001	8	46	1764765	1311093	1314903	NC	+	8	1311093-1311910,1311989-1312121,1312786-1313026,1313187-1313412,1313576-1313751,1313897-1314200,1314370-1314508,1314745-1314903	1	731	pectin methyltransferase QUA2	putative pectin methyltransferase QUA2 [Morus notabilis]	ref|XP_010098612.1	696	1301	0	641/731	0.87	1	Q	S	N	C	1-731:1-696			IPR004159	Putative S-adenosyl-L-methionine-dependent methyltransferase	GO0008168	methyltransferase activity					PTHR31608	FAMILY NOT NAMED	PTHR31608:SF0	SUBFAMILY NOT NAMED
s00001g00189.t1	seq000001	8	46	1764765	1318122	1320520	NC	-	4	1318122-1318633,1318719-1318865,1318960-1320301,1320401-1320520	0.62	706	dynein assembly factor 1	Dynein assembly factor 1 [Morus notabilis]	ref|XP_010098610.1	687	1215	0	597/687	0.86	1	Q	S	N		23-706:1-685			IPR001611,IPR003591,IPR025875	Leucine-rich repeat; Leucine-rich repeat, typical subtype; Leucine rich repeat 4	GO0005515	protein binding					PTHR10588	FAMILY NOT NAMED	PTHR10588:SF159	SUBFAMILY NOT NAMED
s00001g00190.t1	seq000001	8	46	1764765	1330746	1335900	NC	+	7	1330746-1332229,1332306-1332317,1332824-1332965,1333039-1334865,1335272-1335360,1335611-1335728,1335841-1335900	0.39	1243	5'-adenylylsulfate reductase-like 4	5'-adenylylsulfate reductase-like 4 [Morus notabilis]	ref|XP_010089873.1	1609	1331	0	778/1250	0.62	1	Q	S	N		1-1185:1-1203			IPR017956,IPR020478	AT hook, DNA-binding motif; AT hook-like	GO0003677	DNA binding
s00001g00191.t1	seq000001	8	46	1764765	1338213	1340002	NC	+	4	1338213-1338395,1338965-1339152,1339243-1339367,1339548-1340002	0.71	316	5'-adenylylsulfate reductase-like 4	5'-adenylylsulfate reductase-like 4 [Morus notabilis]	ref|XP_010089873.1	1609	588	1e-165	282/316	0.89	1	Q			C	1-316:1296-1609			IPR012336,IPR013766	Thioredoxin-like fold; Thioredoxin domain			GO0045454	cell redox homeostasis			PTHR18929	PROTEIN DISULFIDE ISOMERASE
s00001g00192.t1	seq000001	8	46	1764765	1342180	1345426	NC	-	10	1342180-1342229,1342319-1342331,1342377-1342391,1343011-1343125,1343238-1343343,1343515-1343667,1343785-1344031,1344123-1344243,1344337-1344351,1345398-1345426	0.52	287	melanoma-associated antigen 8 isoform X2	PREDICTED: melanoma-associated antigen 8 isoform X2 [Vitis vinifera]	ref|XP_010650287.1	235	383	1e-104	178/233	0.76	2	Q	S	N		40-272:1-233			IPR002190	MAGE protein							PTHR11736	MELANOMA-ASSOCIATED ANTIGEN (MAGE ANTIGEN)	PTHR11736:SF6	MAGE-RELATED
s00001g00193.t1	seq000001	8	46	1764765	1345437	1346926	NC	-	4	1345437-1345599,1345678-1345745,1345855-1345947,1346297-1346926	0.95	317	monoacylglycerol lipase ABHD6	Monoacylglycerol lipase ABHD6 [Morus notabilis]	ref|XP_010089876.1	326	569	1e-159	273/322	0.84	1	Q	S	N		1-316:1-322			IPR000073,IPR000639	Alpha/beta hydrolase fold-1; Epoxide hydrolase-like	GO0003824	catalytic activity					PTHR10992	ALPHA/BETA HYDROLASE FOLD-CONTAINING PROTEIN	PTHR10992:SF163	HYDROLASE, ALPHA/BETA FOLD FAMILY PROTEIN
s00001g00194.t1	seq000001	8	46	1764765	1350837	1354490	NC	-	8	1350837-1350924,1351326-1351453,1351628-1351782,1352835-1353111,1353225-1353464,1354129-1354253,1354299-1354316,1354487-1354490	0.48	344	-	PREDICTED: probable protein phosphatase 2C 9 [Populus euphratica]	ref|XP_011004797.1	283	513	1e-142	242/281	0.86	1	Q	S	N		37-317:1-281			IPR001932,IPR015655	Protein phosphatase 2C (PP2C)-like domain; Protein phosphatase 2C	GO0003824	catalytic activity					PTHR13832	PROTEIN PHOSPHATASE 2C	PTHR13832:SF188	PREDICTED PROTEIN (FRAGMENT)		K17506	protein phosphatase 1L	EC:3.1.3.16			GO:0004722
s00001g00195.t1	seq000001	8	46	1764765	1362502	1363651	NC	+	4	1362502-1362600,1362964-1363170,1363285-1363346,1363438-1363651	0.43	193	nodulin-26-like	PREDICTED: nodulin-26-like [Jatropha curcas]	ref|XP_012068366.1	277	267	3e-69	129/194	0.66	2	Q	S		C	1-193:84-277			IPR000425,IPR022357,IPR023271	Major intrinsic protein; Major intrinsic protein, conserved site; Aquaporin-like	GO0005215	transporter activity	GO0006810	transport	GO0016020	membrane	PTHR19139	AQUAPORIN TRANSPORTER	PTHR19139:SF22	NODULIN-26-RELATED		K09874	aquaporin NIP				GO:0015250
s00001g00196.t1	seq000001	8	46	1764765	1364291	1367427	NC	-	5	1364291-1364294,1364515-1365326,1365611-1366317,1366472-1366690,1367115-1367427	0.88	684	cryptochrome 1 family protein	cryptochrome 1 family protein [Populus trichocarpa]	ref|XP_002307379.1	680	1213	0	591/684	0.86	2	Q	S	N	C	1-684:1-680			IPR002081,IPR005101,IPR006050,IPR014134,IPR014729,IPR018394,IPR020978	Cryptochrome/DNA photolyase, class 1; DNA photolyase, FAD-binding/Cryptochrome, C-terminal; DNA photolyase, N-terminal; Cryptochrome, plant; Rossmann-like alpha/beta/alpha sandwich fold; Cryptochrome/DNA photolyase, class 1 conserved site, C-terminal; Cryptochrome C-terminal	GO0003913	DNA photolyase activity	GO0006281	DNA repair			PTHR11455	CRYPTOCHROME				K12118	cryptochrome 1		ko04712	Circadian rhythm - plant	GO:0004565
s00001g00197.t1	seq000001	8	46	1764765	1379339	1380003	NC	+	2	1379339-1379449,1379626-1380003	0.64	162	-	***** No hits found ******
s00001g00198.t1	seq000001	8	46	1764765	1383640	1384849	NC	-	4	1383640-1383687,1383996-1384284,1384471-1384600,1384723-1384849	0.66	197	transcription factor	Transcription factor [Morus notabilis] gi|587909655|gb|EXB97561.1| Transcription factor [Morus notabilis]	ref|XP_010103945.1	367	303	4e-80	144/154	0.93	1	Q				3-156:5-157			IPR001005,IPR009057,IPR017930	SANT/Myb domain; Homeodomain-like; Myb domain	GO0003677,GO0003682	DNA binding; chromatin binding					PTHR10641	MYB-LIKE DNA-BINDING PROTEIN MYB	PTHR10641:SF30	MYB DNA BINDING / TRANSCRIPTION FACTOR		K09422	myb proto-oncogene protein, plant				GO:0005862
s00001g00199.t1	seq000001	8	46	1764765	1396441	1400349	NC	+	4	1396441-1396682,1396863-1396934,1399027-1399109,1400330-1400349	0.96	138	-	PREDICTED: probable signal peptidase complex subunit 1 [Malus domestica]	ref|XP_008362592.1	110	157	4e-36	77/105	0.73	2	Q	S	N		1-104:1-105
s00001g00200.t1	seq000001	8	46	1764765	1400469	1403211	NC	+	4	1400469-1400831,1401234-1401379,1402620-1402767,1403017-1403211	0.27	283	TRM112-like protein At1g22270	PREDICTED: TRM112-like protein At1g22270 [Cucumis melo]	ref|XP_008444834.1	122	221	7e-55	104/122	0.85	2		S	N	C	1-122:1-122			IPR005651	Uncharacterised protein family UPF0434/Trm112							PTHR12773	UPF0315 PROTEIN-RELATED¥	PTHR12773:SF0	SUBFAMILY NOT NAMED		K15448	multifunctional methyltransferase subunit TRM112				GO:0016300
s00001g00201.t1	seq000001	8	46	1764765	1403846	1406587	NC	-	5	1403846-1403914,1404596-1404795,1404925-1405063,1405602-1405905,1406199-1406587	0.44	366	mitochondrial substrate carrier family protein B	Mitochondrial substrate carrier family protein B [Morus notabilis]	ref|XP_010109961.1	416	568	1e-159	335/419	0.79	1	Q	S	N	C	1-366:1-416			IPR002067,IPR018108,IPR023395	Mitochondrial carrier protein; Mitochondrial substrate/solute carrier; Mitochondrial carrier domain			GO0055085	transmembrane transport			PTHR24089	FAMILY NOT NAMED	PTHR24089:SF92	MITOCHONDRIAL SUBSTRATE CARRIER FAMILY PROTEIN
s00001g00202.t1	seq000001	8	46	1764765	1408427	1414757	NC	+	19	1408427-1408547,1408646-1408695,1408876-1409083,1409192-1409317,1409503-1409601,1410085-1410761,1410845-1411093,1411173-1411301,1411384-1411452,1411524-1411634,1412057-1412164,1412273-1412383,1412458-1412544,1412866-1412952,1413033-1413140,1413256-1413342,1413552-1413614,1414317-1414380,1414663-1414757	0.35	882	synaptonemal complex protein 1-like	PREDICTED: synaptonemal complex protein 1-like [Pyrus x bretschneideri]	ref|XP_009348104.1	875	1129	0	608/860	0.7	1	Q	S			1-855:9-865
s00001g00203.t1	seq000001	8	46	1764765	1415708	1416424	NC	-	2	1415708-1415917,1416032-1416424	0.96	200	-	### Not characterized ###:hypothetical protein L484_003398 [Morus notabilis]	ref|XP_010103938.1	101	73.6	8e-11	48/86	0.55	1		S			86-171:2-81
s00001g00204.t1	seq000001	8	46	1764765	1418158	1423536	NC	+	12	1418158-1418200,1418574-1418730,1419345-1420102,1421047-1421120,1421210-1421293,1421418-1421498,1421601-1421639,1421759-1421847,1422059-1422167,1422700-1422838,1423198-1423393,1423485-1423536	0.09	606	carbon catabolite repressor protein 4, putative isoform 1	Carbon catabolite repressor protein 4, putative isoform 1 [Theobroma cacao] gi|508724111|gb|EOY16008.1| Carbon catabolite repressor protein 4, putative isoform 1 [Theobroma cacao]	ref|XP_007018783.1	584	496	1e-137	279/584	0.47	2	Q	S	N		16-569:1-573		ZF	IPR002893,IPR005135	Zinc finger, MYND-type; Endonuclease/exonuclease/phosphatase							PTHR12121	CARBON CATABOLITE REPRESSOR PROTEIN 4	PTHR12121:SF16	PREDICTED: HYPOTHETICAL PROTEIN
s00001g00205.t1	seq000001	8	46	1764765	1425478	1429744	NC	+	11	1425478-1425647,1426369-1427041,1427172-1427258,1427705-1427788,1427877-1427960,1428082-1428162,1428256-1428309,1428430-1428518,1428679-1428787,1428924-1429062,1429512-1429744	0.83	600	carbon catabolite repressor protein 4, putative isoform 1	Carbon catabolite repressor protein 4, putative isoform 1 [Theobroma cacao] gi|508724111|gb|EOY16008.1| Carbon catabolite repressor protein 4, putative isoform 1 [Theobroma cacao]	ref|XP_007018783.1	584	562	1e-157	300/575	0.52	2	Q	S			14-565:8-570			IPR005135	Endonuclease/exonuclease/phosphatase							PTHR12121	CARBON CATABOLITE REPRESSOR PROTEIN 4	PTHR12121:SF16	PREDICTED: HYPOTHETICAL PROTEIN		K12603	CCR4-NOT transcription complex subunit 6		ko03018	RNA degradation	GO:0034459
s00001g00206.t1	seq000001	8	46	1764765	1431344	1432263	NC	-	2	1431344-1431790,1432042-1432263	0.98	222	E3 ubiquitin-protein ligase HUWE1	E3 ubiquitin-protein ligase HUWE1, putative [Theobroma cacao]	ref|XP_007018786.1	217	203	6e-50	119/223	0.53	8	Q	S	N		1-219:1-210			IPR001202	WW domain	GO0005515	protein binding
s00001g00207.t1	seq000001	8	46	1764765	1439763	1445800	NC	-	4	1439763-1440200,1440406-1441035,1441348-1441667,1445668-1445800	0.98	506	sugar transport protein 5	Sugar transport protein 5 [Morus notabilis]	ref|XP_010105918.1	506	921	0	452/505	0.89	1	Q	S	N		1-505:1-504		ST	IPR003663,IPR005828,IPR005829,IPR016196,IPR020846	Sugar/inositol transporter; General substrate transporter; Sugar transporter, conserved site; Major facilitator superfamily domain, general substrate transporter; Major facilitator superfamily domain	GO0005215,GO0022857,GO0022891	transporter activity; transmembrane transporter activity; substrate-specific transmembrane transporter activity	GO0006810,GO0055085	transport; transmembrane transport	GO0016020,GO0016021	membrane; integral to membrane	PTHR24063	FAMILY NOT NAMED	PTHR24063:SF72	SUBFAMILY NOT NAMED
s00001g00208.t1	seq000001	8	46	1764765	1449746	1451530	NC	+	8	1449746-1449821,1449924-1450002,1450095-1450174,1450262-1450328,1450590-1450661,1450922-1451125,1451214-1451397,1451525-1451530	0.91	255	serine/arginine-rich splicing factor 2	Serine/arginine-rich splicing factor 2 [Morus notabilis]	ref|XP_010105917.1	295	339	9e-91	229/254	0.9	1	Q	S	N		1-254:1-254			IPR000504,IPR012677	RNA recognition motif domain; Nucleotide-binding, alpha-beta plait	GO0000166,GO0003676	nucleotide binding; nucleic acid binding					PTHR23147	SERINE/ARGININE RICH SPLICING FACTOR				K12891	splicing factor, arginine/serine-rich 2		ko03040; ko05168	Spliceosome; Herpes simplex infection	GO:0004004
s00001g00209.t1	seq000001	8	46	1764765	1456145	1462129	NC	+	7	1456145-1456965,1457089-1458285,1458429-1458985,1459397-1459486,1460151-1460447,1460542-1460601,1461591-1462129	0.05	1186	LRR receptor-like serine/threonine-protein kinase At4g08850	PREDICTED: probable LRR receptor-like serine/threonine-protein kinase At4g08850 [Pyrus x bretschneideri]	ref|XP_009344532.1	996	977	0	524/946	0.55	2	Q	S			22-910:17-941			IPR000719,IPR001611,IPR002290,IPR003591,IPR008266,IPR011009,IPR013210,IPR017441,IPR020635,IPR025875	Protein kinase domain; Leucine-rich repeat; Serine/threonine- / dual specificity protein kinase, catalytic domain; Leucine-rich repeat, typical subtype; Tyrosine-protein kinase, active site; Protein kinase-like domain; Leucine-rich repeat-containing N-terminal, type 2; Protein kinase, ATP binding site; Tyrosine-protein kinase, catalytic domain; Leucine rich repeat 4	GO0004672,GO0004713,GO0005515,GO0005524,GO0016772	protein kinase activity; protein tyrosine kinase activity; protein binding; ATP binding; transferase activity, transferring phosphorus-containing groups	GO0006468	protein phosphorylation			PTHR24420	FAMILY NOT NAMED	PTHR24420:SF68	SUBFAMILY NOT NAMED
s00001g00210.t1	seq000001	8	46	1764765	1462166	1463595	NC	+	2	1462166-1462874,1463291-1463595	0.72	337	unnamed protein product	### Not characterized ###:unnamed protein product [Coffea canephora]	emb|CDP20273.1	945	350	1e-93	171/283	0.6	1	Q				57-337:629-908			IPR000719,IPR002290,IPR008266,IPR011009,IPR020635	Protein kinase domain; Serine/threonine- / dual specificity protein kinase, catalytic domain; Tyrosine-protein kinase, active site; Protein kinase-like domain; Tyrosine-protein kinase, catalytic domain	GO0004672,GO0004713,GO0005524,GO0016772	protein kinase activity; protein tyrosine kinase activity; ATP binding; transferase activity, transferring phosphorus-containing groups	GO0006468	protein phosphorylation			PTHR24420	FAMILY NOT NAMED	PTHR24420:SF68	SUBFAMILY NOT NAMED
s00001g00211.t1	seq000001	8	46	1764765	1465469	1468644	NC	+	2	1465469-1467983,1468382-1468644	0.62	925	LRR receptor-like serine/threonine-protein kinase At4g08850	PREDICTED: probable LRR receptor-like serine/threonine-protein kinase At4g08850 [Prunus mume]	ref|XP_008219746.1	1001	1026	0	563/978	0.57	1	Q	S			10-909:21-980			IPR000719,IPR001611,IPR002290,IPR003591,IPR011009,IPR013320,IPR020635,IPR025875	Protein kinase domain; Leucine-rich repeat; Serine/threonine- / dual specificity protein kinase, catalytic domain; Leucine-rich repeat, typical subtype; Protein kinase-like domain; Concanavalin A-like lectin/glucanase, subgroup; Tyrosine-protein kinase, catalytic domain; Leucine rich repeat 4	GO0004672,GO0004713,GO0005515,GO0005524,GO0016772	protein kinase activity; protein tyrosine kinase activity; protein binding; ATP binding; transferase activity, transferring phosphorus-containing groups	GO0006468	protein phosphorylation			PTHR24420	FAMILY NOT NAMED	PTHR24420:SF68	SUBFAMILY NOT NAMED
s00001g00212.t1	seq000001	8	46	1764765	1471264	1473923	NC	+	2	1471264-1473442,1473616-1473923	0.81	828	LRR receptor-like serine/threonine-protein kinase At4g08850	PREDICTED: probable LRR receptor-like serine/threonine-protein kinase At4g08850 [Pyrus x bretschneideri]	ref|XP_009344532.1	996	939	0	490/875	0.56	2	Q	S			1-822:115-983			IPR000719,IPR001611,IPR002290,IPR003591,IPR008266,IPR011009,IPR013320,IPR020635,IPR025875	Protein kinase domain; Leucine-rich repeat; Serine/threonine- / dual specificity protein kinase, catalytic domain; Leucine-rich repeat, typical subtype; Tyrosine-protein kinase, active site; Protein kinase-like domain; Concanavalin A-like lectin/glucanase, subgroup; Tyrosine-protein kinase, catalytic domain; Leucine rich repeat 4	GO0004672,GO0004713,GO0005515,GO0005524,GO0016772	protein kinase activity; protein tyrosine kinase activity; protein binding; ATP binding; transferase activity, transferring phosphorus-containing groups	GO0006468	protein phosphorylation			PTHR24420	FAMILY NOT NAMED
s00001g00213.t1	seq000001	8	46	1764765	1479075	1482334	NC	+	3	1479075-1479307,1479453-1481722,1482024-1482334	0.54	937	LRR receptor-like serine/threonine-protein kinase	putative LRR receptor-like serine/threonine-protein kinase [Morus notabilis] gi|587919256|gb|EXC06731.1| putative LRR receptor-like serine/threonine-protein kinase [Morus notabilis]	ref|XP_010105912.1	953	1163	0	598/925	0.64	1	Q	S			42-931:27-945			IPR000719,IPR001611,IPR002290,IPR003591,IPR008266,IPR011009,IPR013320,IPR017441,IPR020635	Protein kinase domain; Leucine-rich repeat; Serine/threonine- / dual specificity protein kinase, catalytic domain; Leucine-rich repeat, typical subtype; Tyrosine-protein kinase, active site; Protein kinase-like domain; Concanavalin A-like lectin/glucanase, subgroup; Protein kinase, ATP binding site; Tyrosine-protein kinase, catalytic domain	GO0004672,GO0004713,GO0005515,GO0005524,GO0016772	protein kinase activity; protein tyrosine kinase activity; protein binding; ATP binding; transferase activity, transferring phosphorus-containing groups	GO0006468	protein phosphorylation			PTHR24420	FAMILY NOT NAMED	PTHR24420:SF68	SUBFAMILY NOT NAMED
s00001g00214.t1	seq000001	8	46	1764765	1482711	1486451	NC	-	6	1482711-1482736,1483132-1483216,1483333-1483558,1483802-1483965,1484952-1485114,1485208-1486451	0.75	635	pumilio-7-like protein	Putative pumilio-7-like protein [Morus notabilis]	ref|XP_010105911.1	686	539	1e-150	340/627	0.54	1	Q	S			2-599:3-617			IPR001313,IPR011989,IPR016024	Pumilio RNA-binding repeat; Armadillo-like helical; Armadillo-type fold	GO0003723,GO0005488	RNA binding; binding					PTHR12537	RNA BINDING PROTEIN PUMILIO-RELATED	PTHR12537:SF13	PUMILIO-RELATED
s00001g00215.t1	seq000001	8	46	1764765	1490257	1492599	NC	-	5	1490257-1490526,1490814-1491092,1491205-1491340,1492301-1492374,1492468-1492599	1	296	similar to L484_021568	### Not characterized ###:hypothetical protein L484_021568 [Morus notabilis]	ref|XP_010105910.1	296	566	1e-159	277/296	0.93	1	Q	S	N	C	1-296:1-296			IPR025131	Domain of unknown function DUF4057							PTHR31132	FAMILY NOT NAMED	PTHR31132:SF0	SUBFAMILY NOT NAMED
s00001g00216.t1	seq000001	8	46	1764765	1506287	1509207	NC	+	8	1506287-1506466,1506639-1506757,1506934-1507074,1507266-1507350,1507668-1507861,1508012-1508123,1508623-1508730,1509067-1509207	1	359	uncharacterized methyltransferase At1g78140, chloroplastic	PREDICTED: uncharacterized methyltransferase At1g78140, chloroplastic [Prunus mume]	ref|XP_008219673.1	354	514	1e-143	252/368	0.68	2	Q	S	N	C	1-359:1-354			IPR013216	Methyltransferase type 11	GO0008168	methyltransferase activity	GO0008152	metabolic process			PTHR10108	METHYLTRANSFERASE	PTHR10108:SF184	UNCHARACTERIZED PROTEIN YXBB
s00001g00217.t1	seq000001	8	46	1764765	1509910	1512309	NC	-	3	1509910-1510444,1510769-1511517,1512022-1512309	1	523	-	Protein spinster [Morus notabilis] gi|587919252|gb|EXC06727.1| Protein spinster [Morus notabilis]	ref|XP_010105908.1	525	900	0	468/525	0.89	1	Q	S	N	C	1-523:1-525		Tp	IPR011701,IPR016196,IPR020846	Major facilitator superfamily; Major facilitator superfamily domain, general substrate transporter; Major facilitator superfamily domain			GO0055085	transmembrane transport	GO0016021	integral to membrane	PTHR24003	MAJOR FACILITATOR SUPERFAMILY DOMAIN-CONTAINING PROTEIN-RELATED	PTHR24003:SF115	SUBFAMILY NOT NAMED
s00001g00218.t1	seq000001	8	46	1764765	1527104	1528423	NC	-	1	1527104-1528423	0.81	439	VQ motif-containing family protein	VQ motif-containing family protein [Populus trichocarpa]	ref|XP_002307385.1	437	179	5e-42	190/484	0.39	5	Q	S			14-439:16-431			IPR008889	VQ
s00001g00219.t1	seq000001	8	46	1764765	1541048	1541293	NC	+	1	1541048-1541293	0.22	81	-	***** No hits found ******
s00001g00220.t1	seq000001	8	46	1764765	1542160	1543770	NC	+	2	1542160-1542789,1542862-1543770	0.34	512	coatomer subunit alpha-1-like	PREDICTED: coatomer subunit alpha-1-like [Malus domestica]	ref|XP_008346150.1	1217	672	0	345/528	0.65	1	Q				1-503:264-791			IPR006692,IPR017986	Coatomer, WD associated region; WD40-repeat-containing domain	GO0005198,GO0005515	structural molecule activity; protein binding	GO0006886,GO0016192	intracellular protein transport; vesicle-mediated transport	GO0030117	membrane coat	PTHR19876	COATOMER	PTHR19876:SF1	COATOMER ALPHA SUBUNIT
s00001g00221.t1	seq000001	8	46	1764765	1545360	1545572	NC	+	1	1545360-1545572	0.95	70	-	***** No hits found ******
s00001g00222.t1	seq000001	8	46	1764765	1560796	1563923	NC	+	7	1560796-1561781,1561883-1561949,1562120-1562292,1562738-1563071,1563304-1563508,1563615-1563679,1563771-1563923	0.32	660	TPR repeat-containing thioredoxin TTL1	PREDICTED: TPR repeat-containing thioredoxin TTL1 [Prunus mume]	ref|XP_008219671.1	723	823	0	452/727	0.62	1	Q	S		C	7-660:4-723			IPR011990,IPR012336,IPR013026,IPR013105,IPR019734	Tetratricopeptide-like helical; Thioredoxin-like fold; Tetratricopeptide repeat-containing domain; Tetratricopeptide TPR2; Tetratricopeptide repeat	GO0005515	protein binding					PTHR23083	TETRATRICOPEPTIDE REPEAT PROTEIN, TPR				K09527	DnaJ homolog subfamily C member 7				GO:0051786
s00001g00223.t1	seq000001	8	46	1764765	1566914	1568029	NC	-	1	1566914-1568029	0.99	371	VID27-like protein	PREDICTED: VID27-like protein [Fragaria vesca subsp. vesca]	ref|XP_004299634.1	351	358	4e-96	223/376	0.59	8	Q	S	N	C	1-371:1-351
s00001g00224.t1	seq000001	8	46	1764765	1574026	1575162	NC	+	1	1574026-1575162	1	378	mitochondrial transcription termination factor family protein	Mitochondrial transcription termination factor family protein, putative [Theobroma cacao] gi|508724135|gb|EOY16032.1| Mitochondrial transcription termination factor family protein, putative [Theobroma cacao]	ref|XP_007018807.1	380	393	1e-106	189/332	0.56	10	Q	S			38-369:40-371		TF	IPR003690	Mitochodrial transcription termination factor-related							PTHR13068	CGI-12 PROTEIN-RELATED				K15032	mTERF domain-containing protein, mitochondrial				GO:0003715
s00001g00225.t1	seq000001	8	46	1764765	1576733	1577782	NC	-	1	1576733-1577782	1	349	F-box protein	F-box protein [Morus notabilis] gi|587919243|gb|EXC06718.1| F-box protein [Morus notabilis]	ref|XP_010105899.1	348	538	1e-150	299/358	0.83	1	Q	S	N	C	1-349:1-348			IPR001810	F-box domain	GO0005515	protein binding					PTHR31215	FAMILY NOT NAMED
s00001g00226.t1	seq000001	8	46	1764765	1581836	1582711	NC	+	1	1581836-1582711	1	291	-	### Not characterized ###:conserved hypothetical protein [Ricinus communis]	ref|XP_002513898.1	243	165	4e-38	101/241	0.41	1	Q	S			48-287:29-241											PTHR31852	FAMILY NOT NAMED
s00001g00227.t1	seq000001	8	46	1764765	1592939	1595262	NC	-	6	1592939-1593001,1593120-1593212,1593347-1593417,1593519-1593588,1593787-1593864,1595005-1595262	1	210	trehalose-phosphate phosphatase D	PREDICTED: LOW QUALITY PROTEIN: probable trehalose-phosphate phosphatase D [Malus domestica]	ref|XP_008391072.1	376	244	3e-62	121/148	0.81	1	Q				58-205:224-371			IPR003337,IPR023214	Trehalose-phosphatase; HAD-like domain	GO0003824	catalytic activity	GO0005992	trehalose biosynthetic process			PTHR10788	TREHALOSE-6-PHOSPHATE SYNTHASE
s00001g00228.t1	seq000001	8	46	1764765	1612841	1617672	NC	+	13	1612841-1612982,1613668-1613741,1614027-1614110,1614371-1614451,1614774-1614854,1615397-1615489,1615771-1615950,1616184-1616251,1616396-1616447,1616599-1616652,1616746-1616838,1616977-1617043,1617581-1617672	0.95	386	endoplasmic reticulum-Golgi intermediate compartment protein 3 isoform X1	PREDICTED: endoplasmic reticulum-Golgi intermediate compartment protein 3 isoform X1 [Jatropha curcas]	ref|XP_012067840.1	386	749	0	352/386	0.91	2	Q	S	N	C	1-386:1-386		Tp	IPR012936	Endoplasmic reticulum vesicle transporter, C-terminal							PTHR10984	ENDOPLASMIC RETICULUM-GOLGI INTERMEDIATE COMPARTMENT PROTEIN	PTHR10984:SF25	SUBFAMILY NOT NAMED
s00001g00229.t1	seq000001	8	46	1764765	1621908	1623367	NC	-	2	1621908-1623193,1623250-1623367	0.79	467	ethylene-responsive transcription factor	Ethylene-responsive transcription factor [Morus notabilis]	ref|XP_010105895.1	354	471	1e-130	284/365	0.77	1	Q	S	N	C	117-467:1-354			IPR001471,IPR016177	AP2/ERF domain; DNA-binding domain	GO0003677,GO0003700	DNA binding; sequence-specific DNA binding transcription factor activity	GO0006355	regulation of transcription, DNA-dependent			PTHR31657	FAMILY NOT NAMED	PTHR31657:SF0	SUBFAMILY NOT NAMED		K09286	EREBP-like factor				GO:0030600
s00001g00230.t1	seq000001	8	46	1764765	1637439	1638840	NC	-	6	1637439-1637852,1637935-1638021,1638121-1638226,1638309-1638400,1638492-1638602,1638715-1638840	1	311	uncharacterized WD repeat-containing protein	Uncharacterized WD repeat-containing protein [Morus notabilis]	ref|XP_010105894.1	450	607	1e-171	292/311	0.93	1	Q			C	1-311:140-450			IPR001680,IPR015943,IPR017986,IPR019775	WD40 repeat; WD40/YVTN repeat-like-containing domain; WD40-repeat-containing domain; WD40 repeat, conserved site	GO0005515	protein binding					PTHR22847	WD40 REPEAT PROTEIN	PTHR22847:SF100	PREDICTED PROTEIN (FRAGMENT)
s00001g00231.t1	seq000001	8	46	1764765	1644141	1644530	NC	+	2	1644141-1644197,1644315-1644530	0.55	90	-	***** No hits found ******
s00001g00232.t1	seq000001	8	46	1764765	1662340	1667241	NC	+	7	1662340-1662762,1663171-1663476,1664048-1664217,1664271-1664395,1665119-1665886,1666111-1666509,1667189-1667241	0.35	747	periplasmic beta-glucosidase precursor	Periplasmic beta-glucosidase precursor, putative [Ricinus communis]	ref|XP_002513892.1	774	1081	0	518/725	0.71	1	Q	S	N		8-730:1-711		GH3	IPR001764,IPR002772,IPR017853,IPR026892	Glycoside hydrolase, family 3, N-terminal; Glycoside hydrolase family 3 C-terminal domain; Glycoside hydrolase, superfamily; Glycoside hydrolase family 3	GO0004553	hydrolase activity, hydrolyzing O-glycosyl compounds	GO0005975	carbohydrate metabolic process			PTHR30620	PERIPLASMIC BETA-GLUCOSIDASE-RELATED	PTHR30620:SF0	PERIPLASMIC BETA-GLUCOSIDASE-RELATED
s00001g00233.t1	seq000001	8	46	1764765	1669158	1670385	NC	-	3	1669158-1669431,1669827-1669913,1669991-1670385	0.99	251	metallophosphoesterase 1-like	PREDICTED: metallophosphoesterase 1-like [Prunus mume]	ref|XP_008234020.1	384	322	1e-85	163/244	0.66	2	Q				1-240:129-372											PTHR13315	METALLO PHOSPHOESTERASE RELATED	PTHR13315:SF0	SUBFAMILY NOT NAMED
s00001g00234.t1	seq000001	8	46	1764765	1678362	1690787	NC	+	13	1678362-1679670,1680538-1680726,1680958-1681053,1681146-1681308,1681467-1681596,1681675-1683298,1683383-1683546,1683670-1684007,1684130-1684339,1684450-1684456,1684553-1684620,1689174-1689203,1690775-1690787	0.1	1446	uncharacterized ATP-dependent helicase C29A10.10c-like	PREDICTED: uncharacterized ATP-dependent helicase C29A10.10c-like [Malus domestica] gi|657973487|ref|XP_008378544.1| PREDICTED: uncharacterized ATP-dependent helicase C29A10.10c-like [Malus domestica]	ref|XP_008378543.1	1375	2069	0	1034/1391	0.74	4	Q	S	N		1-1338:1-1347			IPR026852,IPR027417	Probable helicase MAGATAMA 3; P-loop containing nucleoside triphosphate hydrolase							PTHR10887	DNA2/NAM7 HELICASE FAMILY	PTHR10887:SF27	TRNA-SPLICING ENDONUCLEASE POSITIVE EFFECTOR-RELATED		K10706	senataxin	EC:3.6.4.-			GO:0004365
s00001g00235.t1	seq000001	8	46	1764765	1690794	1692724	NC	+	5	1690794-1690868,1690992-1691168,1691279-1691377,1691849-1692091,1692305-1692724	1	337	random slug protein 5-like	PREDICTED: random slug protein 5-like [Prunus mume]	ref|XP_008234017.1	337	536	1e-150	257/338	0.76	2	Q	S	N	C	1-337:1-337			IPR001251,IPR011074	CRAL-TRIO domain; CRAL/TRIO, N-terminal domain							PTHR10174	RETINALDEHYDE BINDING PROTEIN-RELATED	PTHR10174:SF78	SEC14 CYTOSOLIC FACTOR FAMILY PROTEIN / PHOSPHOGLYCERIDE TRANSFER FAMILY PROTEIN
s00001g00236.t1	seq000001	8	46	1764765	1694172	1696350	NC	-	7	1694172-1694216,1694303-1694422,1694511-1694612,1694707-1694863,1694953-1695071,1695749-1695972,1696080-1696350	0.93	345	2,3-bisphosphoglycerate-dependent phosphoglycerate mutase	2,3-bisphosphoglycerate-dependent phosphoglycerate mutase [Morus notabilis] gi|587919233|gb|EXC06708.1| 2,3-bisphosphoglycerate-dependent phosphoglycerate mutase [Morus notabilis]	ref|XP_010105889.1	345	663	0	318/345	0.92	1	Q	S	N	C	1-345:1-345			IPR001345,IPR005952,IPR013078	Phosphoglycerate/bisphosphoglycerate mutase, active site; Phosphoglycerate mutase 1; Histidine phosphatase superfamily, clade-1	GO0003824,GO0004619,GO0016868	catalytic activity; phosphoglycerate mutase activity; intramolecular transferase activity, phosphotransferases	GO0006096,GO0008152	glycolysis; metabolic process			PTHR11931	PHOSPHOGLYCERATE MUTASE	PTHR11931:SF0	SUBFAMILY NOT NAMED		K01834	2,3-bisphosphoglycerate-dependent phosphoglycerate mutase	EC:5.4.2.11	ko00010; ko00260; ko00680; ko01200; ko01230	Glycolysis / Gluconeogenesis; Glycine, serine and threonine metabolism; Methane metabolism; Carbon metabolism; Biosynthesis of amino acids	GO:0004619
s00001g00237.t1	seq000001	8	46	1764765	1700460	1701958	NC	-	2	1700460-1700791,1701784-1701958	0.65	168	-	PREDICTED: protein DOWNSTREAM OF FLC-like [Malus domestica]	ref|XP_008378536.1	218	205	8e-51	97/165	0.58	2	Q	S			1-165:60-217			IPR006041	Pollen Ole e 1 allergen/extensin
s00001g00238.t1	seq000001	8	46	1764765	1706993	1710420	NC	+	8	1706993-1707181,1707267-1707386,1707485-1707676,1708136-1708300,1709060-1709229,1709428-1709583,1709691-1710043,1710239-1710420	0.96	508	glucan 1,3-beta-glucosidase A	putative glucan 1,3-beta-glucosidase A [Morus notabilis]	ref|XP_010105884.1	517	888	0	423/506	0.83	1	Q	S		C	6-508:13-517		GH5	IPR001547,IPR008999,IPR010431,IPR013781,IPR017853	Glycoside hydrolase, family 5; Actin cross-linking; Fascin; Glycoside hydrolase, catalytic domain; Glycoside hydrolase, superfamily	GO0003824,GO0004553,GO0030674,GO0051015	catalytic activity; hydrolase activity, hydrolyzing O-glycosyl compounds; protein binding, bridging; actin filament binding	GO0005975	carbohydrate metabolic process			PTHR10551	FASCIN	PTHR10551:SF6	OS10G0370800 PROTEIN
s00001g00239.t1	seq000001	8	46	1764765	1720277	1721625	NC	+	2	1720277-1720638,1721457-1721625	0.97	176	50s ribosomal l24e	50s ribosomal l24e [Gossypium arboreum]	gb|KHG27100.1	168	191	2e-46	108/180	0.6	2	Q	S	N		1-176:1-165			IPR007650	Protein of unknown function DUF581
s00001g00240.t1	seq000001	8	46	1764765	1746649	1754883	NC	+	23	1746649-1746996,1747237-1747443,1747541-1747702,1749516-1749555,1749681-1749805,1749905-1750021,1750106-1750180,1750273-1750329,1750451-1750555,1750921-1751007,1751123-1751233,1751294-1751482,1751705-1751815,1751906-1751992,1752077-1752253,1752364-1752441,1752561-1752683,1752941-1753210,1753303-1753643,1753928-1754165,1754257-1754609,1754698-1754762,1754852-1754883	0.34	1165	acetyl-CoA carboxylase 1	Acetyl-CoA carboxylase 1 [Morus notabilis]	ref|XP_010105882.1	2223	1680	0	839/944	0.88	1	Q				239-1155:470-1378			IPR005479,IPR005481,IPR005482,IPR011054,IPR011764,IPR013537,IPR013816,IPR016185	Carbamoyl-phosphate synthetase large subunit-like, ATP-binding domain; Carbamoyl-phosphate synthase, large subunit, N-terminal; Biotin carboxylase, C-terminal; Rudiment single hybrid motif; Biotin carboxylation domain; Acetyl-CoA carboxylase, central domain; ATP-grasp fold, subdomain 2; Pre-ATP-grasp domain	GO0003824,GO0003989,GO0004075,GO0005524,GO0016874	catalytic activity; acetyl-CoA carboxylase activity; biotin carboxylase activity; ATP binding; ligase activity	GO0006633,GO0008152	fatty acid biosynthetic process; metabolic process			PTHR18866	CARBOXYLASE:PYRUVATE/ACETYL-COA/PROPIONYL-COA CARBOXYLASE	PTHR18866:SF40	PREDICTED: SIMILAR TO ACETYL-COA CARBOXYLASE, TYPE BETA, PARTIAL		K11262	acetyl-CoA carboxylase / biotin carboxylase	EC:6.4.1.2 6.3.4.14	ko00061; ko00254; ko00620; ko00640; ko01212; ko04910	Fatty acid biosynthesis; Aflatoxin biosynthesis; Pyruvate metabolism; Propanoate metabolism; Fatty acid metabolism; Insulin signaling pathway	GO:0003989; GO:0004075
s00001g00241.t1	seq000001	8	46	1764765	1759214	1759938	NC	-	3	1759214-1759408,1759546-1759773,1759867-1759938	1	164	tRNA modification GTPase MnmE	PREDICTED: probable tRNA modification GTPase MnmE [Pyrus x bretschneideri]	ref|XP_009345533.1	555	262	6e-68	127/164	0.77	1	Q			C	1-164:393-555			IPR025867,IPR027368,IPR027417	tRNA modification GTPase MnmE C-terminal domain; tRNA modification GTPase MnmE domain 2; P-loop containing nucleoside triphosphate hydrolase							PTHR11649	MSS1/TRME-RELATED GTP-BINDING PROTEIN	PTHR11649:SF32	GTP-BINDING PROTEIN ERA HOMOLOG (HERA)(ERA-W)(CONSERVED ERA-LIKE GTPASE)(CEGA)
s00002g00242.t1	seq000002	26784	46	1456786	2372	2830	NC	+	2	2372-2501,2646-2830	0.42	104	-	Peptide transporter PTR3-A [Theobroma cacao]	ref|XP_007050200.1	658	146	6e-33	68/109	0.62	1	Q				1-104:54-158		Tp	IPR000109	Proton-dependent oligopeptide transporter family	GO0005215	transporter activity	GO0006810	transport	GO0016020	membrane	PTHR11654	OLIGOPEPTIDE TRANSPORTER-RELATED	PTHR11654:SF37	OLIGOPEPTIDE TRANSPORTER-RELATED
s00002g00243.t1	seq000002	26784	46	1456786	3249	3737	NC	+	1	3249-3737	0.96	162	-	PREDICTED: protein NRT1/ PTR FAMILY 5.2-like [Prunus mume]	ref|XP_008235617.1	584	218	2e-54	101/140	0.72	1	Q				19-158:155-294		Tp	IPR000109	Proton-dependent oligopeptide transporter family	GO0005215	transporter activity	GO0006810	transport	GO0016020	membrane	PTHR11654	OLIGOPEPTIDE TRANSPORTER-RELATED	PTHR11654:SF37	OLIGOPEPTIDE TRANSPORTER-RELATED
s00002g00244.t1	seq000002	26784	46	1456786	5057	5824	NC	+	1	5057-5824	0.77	255	peptide transporter PTR3-A-like	PREDICTED: peptide transporter PTR3-A-like [Citrus sinensis]	ref|XP_006480081.1	606	317	4e-84	152/244	0.62	1	Q				1-244:343-585		Tp	IPR000109	Proton-dependent oligopeptide transporter family	GO0005215	transporter activity	GO0006810	transport	GO0016020	membrane	PTHR11654	OLIGOPEPTIDE TRANSPORTER-RELATED	PTHR11654:SF37	OLIGOPEPTIDE TRANSPORTER-RELATED
s00002g00245.t1	seq000002	26784	46	1456786	11029	13557	NC	+	3	11029-11121,12762-12935,13321-13557	0.31	167	-	***** No hits found ******
s00002g00246.t1	seq000002	26784	46	1456786	19646	23125	NC	+	4	19646-19778,20237-20352,20399-20454,22213-23125	0.29	405	peptide transporter	Peptide transporter [Morus notabilis] gi|587863756|gb|EXB53513.1| Peptide transporter [Morus notabilis]	ref|XP_010093085.1	596	478	1e-132	244/285	0.85	1	Q				103-384:310-594		Tp	IPR000109	Proton-dependent oligopeptide transporter family	GO0005215	transporter activity	GO0006810	transport	GO0016020	membrane	PTHR11654	OLIGOPEPTIDE TRANSPORTER-RELATED	PTHR11654:SF37	OLIGOPEPTIDE TRANSPORTER-RELATED
s00002g00247.t1	seq000002	26784	46	1456786	26059	30117	NC	+	3	26059-26256,27998-28560,29190-30117	0.71	562	peptide transporter	Peptide transporter [Morus notabilis] gi|587863756|gb|EXB53513.1| Peptide transporter [Morus notabilis]	ref|XP_010093085.1	596	926	0	457/542	0.84	1	Q	S			1-536:53-594		Tp	IPR000109,IPR016196	Proton-dependent oligopeptide transporter family; Major facilitator superfamily domain, general substrate transporter	GO0005215	transporter activity	GO0006810	transport	GO0016020	membrane	PTHR11654	OLIGOPEPTIDE TRANSPORTER-RELATED	PTHR11654:SF37	OLIGOPEPTIDE TRANSPORTER-RELATED		K14638	solute carrier family 15 (peptide/histidine transporter), member 3/4				GO:0015333
s00002g00248.t1	seq000002	26784	46	1456786	31927	36369	NC	-	13	31927-32274,32559-32677,32940-33105,33285-33372,33597-33672,34001-34128,34348-34448,34539-34829,35058-35377,35474-35569,35917-35987,36090-36143,36272-36369	0.39	651	-	Protein BREAST CANCER SUSCEPTIBILITY 1-like protein [Morus notabilis] gi|587863755|gb|EXB53512.1| Protein BREAST CANCER SUSCEPTIBILITY 1-like protein [Morus notabilis]	ref|XP_010093084.1	755	832	0	428/616	0.69	1	Q	S		C	74-651:153-755		ZF	IPR001357,IPR001841,IPR011364,IPR013083,IPR017907	BRCT domain; Zinc finger, RING-type; Breast cancer type 1 susceptibility protein (BRCA1); Zinc finger, RING/FYVE/PHD-type; Zinc finger, RING-type, conserved site	GO0003677,GO0004842,GO0005515,GO0008270	DNA binding; ubiquitin-protein ligase activity; protein binding; zinc ion binding	GO0006281	DNA repair	GO0005634	nucleus	PTHR13763	BREAST CANCER TYPE 1 SUSCEPTIBILITY PROTEIN BRCA1				K10683	BRCA1-associated RING domain protein 1	EC:6.3.2.19			GO:0000156
s00002g00249.t1	seq000002	26784	46	1456786	39432	40681	NC	+	6	39432-39516,39593-39825,39938-39967,40059-40246,40343-40448,40550-40681	0.38	257	flotillin-like protein 3	PREDICTED: flotillin-like protein 3 [Jatropha curcas]	ref|XP_012073088.1	483	265	3e-68	164/345	0.47	3	Q	S	N		1-250:1-345			IPR001107,IPR027705	Band 7 protein; Flotillin family							PTHR13806	FLOTILLIN-RELATED	PTHR13806:SF3	NODULIN
s00002g00250.t1	seq000002	26784	46	1456786	42086	46389	NC	-	7	42086-42632,43247-43368,43515-43700,44024-44437,44667-45720,46002-46099,46207-46389	0.18	867	exocyst complex component EXO84B-like	PREDICTED: exocyst complex component EXO84B-like [Prunus mume]	ref|XP_008235781.1	917	759	0	415/757	0.54	3	Q	S			62-790:48-795			IPR016159	Cullin repeat-like-containing domain							PTHR21426	FAMILY NOT NAMED	PTHR21426:SF3	GB DEF: GB|AAD32890.1 (AT5G49830/K21G20_4)
s00002g00251.t1	seq000002	26784	46	1456786	47991	53581	NC	+	17	47991-48275,48573-48708,48845-48989,49095-49264,49383-49459,50146-50263,50549-50723,51249-51348,52019-52113,52224-52275,52356-52427,52525-52693,52800-52904,53013-53097,53207-53222,53289-53296,53479-53581	0.83	636	phospholipid--sterol O-acyltransferase	PREDICTED: phospholipid--sterol O-acyltransferase [Prunus mume]	ref|XP_008235782.1	616	1006	0	482/604	0.79	2	Q	S			51-615:12-615			IPR003386	Lecithin:cholesterol/phospholipid:diacylglycerol acyltransferase	GO0008374	O-acyltransferase activity	GO0006629	lipid metabolic process			PTHR11440	LECITHIN-CHOLESTEROL ACYLTRANSFERASE-RELATED	PTHR11440:SF7	GB DEF: F21M11.5 PROTEIN
s00002g00252.t1	seq000002	26784	46	1456786	55260	56593	NC	-	5	55260-55328,55421-55545,55723-55944,56047-56110,56342-56593	1	243	rho GDP-dissociation inhibitor 1	Rho GDP-dissociation inhibitor 1 [Morus notabilis]	ref|XP_010093081.1	278	376	1e-102	206/289	0.71	1	Q	S	N	C	1-243:1-278			IPR000406,IPR014756,IPR024792	RHO protein GDP dissociation inhibitor; Immunoglobulin E-set; Rho GDP-dissociation inhibitor domain	GO0005094	Rho GDP-dissociation inhibitor activity			GO0005737	cytoplasm	PTHR10980	RHO GDP-DISSOCIATION INHIBITOR	PTHR10980:SF2	RHO GUANINE DISSOCIATION INHIBITOR-RELATED		K12462	Rho GDP-dissociation inhibitor		ko04722; ko04962	Neurotrophin signaling pathway; Vasopressin-regulated water reabsorption	GO:0005094
s00002g00253.t1	seq000002	26784	46	1456786	62417	63332	NC	+	4	62417-62630,62805-62847,62968-63076,63210-63332	0.38	162	polygalacturonase	PREDICTED: polygalacturonase [Vitis vinifera]	ref|XP_002282759.1	442	216	5e-54	107/171	0.62	3	Q				4-161:200-370		GH28	IPR000743,IPR011050,IPR012334	Glycoside hydrolase, family 28; Pectin lyase fold/virulence factor; Pectin lyase fold	GO0004650	polygalacturonase activity	GO0005975	carbohydrate metabolic process			PTHR31375	FAMILY NOT NAMED	PTHR31375:SF0	SUBFAMILY NOT NAMED
s00002g00254.t1	seq000002	26784	46	1456786	63586	64362	NC	-	2	63586-64220,64350-64362	0.95	215	-	***** No hits found ******
s00002g00255.t1	seq000002	26784	46	1456786	64521	66361	NC	+	7	64521-64655,64771-64938,65194-65401,65553-65634,65722-65821,65916-66032,66137-66361	0.27	344	AF152758_1 polygalacturonase A	AF152758_1 polygalacturonase A [Actinidia chinensis]	gb|AAF71160.1	463	451	1e-124	220/353	0.62	3	Q	S			2-344:106-457		GH28	IPR000743,IPR011050,IPR012334	Glycoside hydrolase, family 28; Pectin lyase fold/virulence factor; Pectin lyase fold	GO0004650	polygalacturonase activity	GO0005975	carbohydrate metabolic process			PTHR31375	FAMILY NOT NAMED	PTHR31375:SF0	SUBFAMILY NOT NAMED
s00002g00256.t1	seq000002	26784	46	1456786	67484	72173	NC	-	8	67484-67803,67900-68053,68174-69390,69858-70110,70761-70928,71032-71044,71627-71631,71862-72173	0.21	813	tetratricopeptide repeat protein 7A	Tetratricopeptide repeat protein 7A [Morus notabilis]	ref|XP_010093076.1	733	1216	0	613/703	0.87	1	Q	S		C	111-813:33-733			IPR011990,IPR013026,IPR013105,IPR019734	Tetratricopeptide-like helical; Tetratricopeptide repeat-containing domain; Tetratricopeptide TPR2; Tetratricopeptide repeat	GO0005515	protein binding					PTHR23083	TETRATRICOPEPTIDE REPEAT PROTEIN, TPR	PTHR23083:SF163	SUBFAMILY NOT NAMED
s00002g00257.t1	seq000002	26784	46	1456786	75376	75627	NC	+	1	75376-75627	0.8	83	-	***** No hits found ******
s00002g00258.t1	seq000002	26784	46	1456786	76161	76595	NC	+	1	76161-76595	0.99	144	similar to L484_005933	### Not characterized ###:hypothetical protein L484_005933 [Morus notabilis]	ref|XP_010093075.1	150	200	3e-49	109/147	0.74	1	Q	S		C	1-144:6-150
s00002g00259.t1	seq000002	26784	46	1456786	80819	82819	NC	+	4	80819-81546,82262-82346,82505-82616,82713-82819	1	343	polyadenylate-binding protein 2-binding protein 2	Polyadenylate-binding protein 2-binding protein 2 [Theobroma cacao]	ref|XP_007050218.1	378	444	1e-122	229/358	0.63	4	Q	S		C	3-342:28-378			IPR012336	Thioredoxin-like fold
s00002g00260.t1	seq000002	26784	46	1456786	85339	89548	NC	+	12	85339-85440,85831-85941,86212-86323,86556-86620,87512-87589,87733-87807,87911-88063,88167-88301,88607-88771,88918-89040,89294-89365,89471-89548	1	422	succinyl-CoA ligase [ADP-forming] subunit beta	Succinyl-CoA ligase [ADP-forming] subunit beta [Morus notabilis]	ref|XP_010093073.1	422	787	0	384/422	0.9	1	Q	S	N	C	1-422:1-422			IPR005809,IPR005811,IPR011761,IPR013650,IPR013815,IPR013816,IPR016102,IPR017866	Succinyl-CoA synthetase, beta subunit; ATP-citrate lyase/succinyl-CoA ligase; ATP-grasp fold; ATP-grasp fold, succinyl-CoA synthetase-type; ATP-grasp fold, subdomain 1; ATP-grasp fold, subdomain 2; Succinyl-CoA synthetase-like; Succinyl-CoA synthetase, beta subunit, conserved site	GO0003824,GO0005524,GO0046872	catalytic activity; ATP binding; metal ion binding	GO0008152	metabolic process			PTHR11815	SUCCINYL-COA SYNTHETASE BETA CHAIN	PTHR11815:SF0	SUBFAMILY NOT NAMED		K01900	succinyl-CoA synthetase beta subunit	EC:6.2.1.4 6.2.1.5	ko00020; ko00640; ko01200	Citrate cycle (TCA cycle); Propanoate metabolism; Carbon metabolism	GO:0004776; GO:0004775
s00002g00261.t1	seq000002	26784	46	1456786	90439	93584	NC	-	3	90439-92184,92962-93234,93342-93584	0.4	753	long-chain-alcohol oxidase FAO2	Long-chain-alcohol oxidase FAO2 [Morus notabilis]	ref|XP_010093072.1	743	1281	0	639/751	0.85	1	Q	S	N	C	3-753:1-743			IPR000172,IPR007867,IPR012400	Glucose-methanol-choline oxidoreductase, N-terminal; Glucose-methanol-choline oxidoreductase, C-terminal; Alcohol dehydrogenase, long-chain fatty	GO0016614,GO0046577,GO0050660	oxidoreductase activity, acting on CH-OH group of donors; long-chain-alcohol oxidase activity; flavin adenine dinucleotide binding	GO0055114	oxidation-reduction process			PTHR10668	PHYTOENE DEHYDROGENASE	PTHR10668:SF14	ALCOHOL OXIDASE-RELATED		K17756	long-chain-alcohol oxidase	EC:1.1.3.20			GO:0046577
s00002g00262.t1	seq000002	26784	46	1456786	97594	100310	NC	-	8	97594-97650,97883-98395,98572-98799,99006-99057,99275-99438,99582-99820,99939-100095,100236-100310	0.68	494	glutathione gamma-glutamylcysteinyltransferase 3	Glutathione gamma-glutamylcysteinyltransferase 3 [Morus notabilis]	ref|XP_010093071.1	496	917	0	442/494	0.89	1	Q	S	N		1-494:1-494			IPR007719,IPR015407	Phytochelatin synthase; Phytochelatin synthase, C-terminal	GO0016756,GO0046872	glutathione gamma-glutamylcysteinyltransferase activity; metal ion binding	GO0010038,GO0046938	response to metal ion; phytochelatin biosynthetic process			PTHR32356	FAMILY NOT NAMED	PTHR32356:SF0	SUBFAMILY NOT NAMED		K05941	glutathione gamma-glutamylcysteinyltransferase	EC:2.3.2.15			GO:0016756
s00002g00263.t1	seq000002	26784	46	1456786	101420	104540	NC	-	9	101420-101481,101626-101707,101896-102399,102535-102762,102884-102935,103137-103300,103625-103863,104042-104198,104466-104540	0.08	520	glutathione gamma-glutamylcysteinyltransferase 1	Glutathione gamma-glutamylcysteinyltransferase 1 [Morus notabilis]	ref|XP_010093070.1	502	918	0	462/501	0.92	1	Q	S	N		1-500:1-501			IPR007719,IPR015407	Phytochelatin synthase; Phytochelatin synthase, C-terminal	GO0016756,GO0046872	glutathione gamma-glutamylcysteinyltransferase activity; metal ion binding	GO0010038,GO0046938	response to metal ion; phytochelatin biosynthetic process			PTHR32356	FAMILY NOT NAMED	PTHR32356:SF0	SUBFAMILY NOT NAMED		K05941	glutathione gamma-glutamylcysteinyltransferase	EC:2.3.2.15			GO:0016756
s00002g00264.t1	seq000002	26784	46	1456786	105027	105251	NC	+	1	105027-105251	0.96	74	-	***** No hits found ******
s00002g00265.t1	seq000002	26784	46	1456786	107547	109192	NC	+	3	107547-107602,107693-107789,109028-109192	0.29	105	-	***** No hits found ******
s00002g00266.t1	seq000002	26784	46	1456786	110167	111612	NC	+	1	110167-111612	1	481	piriformospora indica-insensitive protein 2	PREDICTED: piriformospora indica-insensitive protein 2 [Fragaria vesca subsp. vesca]	ref|XP_004292221.2	487	510	1e-142	283/453	0.62	3	Q	S			1-453:24-456			IPR003591	Leucine-rich repeat, typical subtype							PTHR24420	FAMILY NOT NAMED
s00002g00267.t1	seq000002	26784	46	1456786	112546	113537	NC	-	3	112546-113027,113208-113313,113457-113537	0.94	222	TBC1 domain family member 15	TBC1 domain family member 15 [Morus notabilis]	ref|XP_010093068.1	392	259	6e-67	143/208	0.68	1	Q				28-221:187-391			IPR000095	CRIB domain
s00002g00268.t1	seq000002	26784	46	1456786	116511	120026	NC	-	11	116511-116525,116643-116726,116825-117085,117286-117383,117616-117721,118157-118245,118323-118445,118543-118754,119282-119385,119488-119583,119919-120026	0.73	431	TBC1 domain family member 15 isoform X1	PREDICTED: TBC1 domain family member 15 isoform X1 [Malus domestica]	ref|XP_008372354.1	423	718	0	343/431	0.79	1	Q	S	N		1-431:1-421			IPR000195	Rab-GTPase-TBC domain	GO0005097	Rab GTPase activator activity	GO0032313	regulation of Rab GTPase activity			PTHR22957	TBC1 DOMAIN FAMILY MEMBER GTPASE-ACTIVATING PROTEIN	PTHR22957:SF30	GTPASE ACTIVATING PROTEIN-RELATED
s00002g00269.t1	seq000002	26784	46	1456786	124049	125403	NC	+	5	124049-124051,124191-124292,124574-124703,124822-124934,125347-125403	0.98	134	60S ribosomal protein L14-1	PREDICTED: 60S ribosomal protein L14-1 [Prunus mume]	ref|XP_008235643.1	134	249	4e-64	122/134	0.91	1	Q	S	N	C	1-134:1-134			IPR002784,IPR014722	Ribosomal protein L14; Ribosomal protein L2 domain 2	GO0003735	structural constituent of ribosome	GO0006412	translation	GO0005622,GO0005840	intracellular; ribosome	PTHR11127	60S RIBOSOMAL PROTEIN L14	PTHR11127:SF0	SUBFAMILY NOT NAMED		K02875	large subunit ribosomal protein L14e		ko03010	Ribosome	GO:0022625
s00002g00270.t1	seq000002	26784	46	1456786	126698	131186	NC	-	17	126698-126797,126884-126910,127054-127059,127530-127540,127575-127682,127795-127920,128016-128172,128607-128716,128843-128990,129294-129435,129659-129749,129891-129996,130134-130233,130329-130434,130561-130809,131037-131125,131162-131186	0.2	566	serine/threonine protein phosphatase 2A regulatory subunit B''alpha-like	PREDICTED: serine/threonine protein phosphatase 2A regulatory subunit B''alpha-like [Pyrus x bretschneideri]	ref|XP_009369451.1	540	862	0	419/534	0.78	2	Q	S	N		1-520:1-531			IPR002048,IPR011992,IPR018247	EF-hand domain; EF-hand domain pair; EF-Hand 1, calcium-binding site	GO0005509	calcium ion binding					PTHR14095	PHOSPHATASE 2A REGULATORY SUBUNIT-RELATED				K11583	serine/threonine-protein phosphatase 2A regulatory subunit B''		ko03015; ko04151; ko04261; ko04728	mRNA surveillance pathway; PI3K-Akt signaling pathway; Adrenergic signaling in cardiomyocytes; Dopaminergic synapse	GO:0008601
s00002g00271.t1	seq000002	26784	46	1456786	133582	135634	NC	+	11	133582-133615,133794-133838,134113-134147,134233-134283,134370-134474,134576-134647,134767-134838,134949-135029,135236-135271,135373-135431,135577-135634	0.66	215	vacuolar protein sorting-associated protein 2 homolog 3-like	PREDICTED: vacuolar protein sorting-associated protein 2 homolog 3-like [Malus domestica]	ref|XP_008382831.1	211	376	1e-102	189/213	0.88	3	Q	S	N	C	1-213:1-211			IPR005024	Snf7			GO0015031	protein transport			PTHR10476	CHARGED MULTIVESICULAR BODY PROTEIN	PTHR10476:SF4	CHARGED MULTIVESICULAR BODY PROTEIN 2A (CHROMATIN-MODIFYING PROTEIN 2A)(CHMP2A)(VACUOLAR PROTEIN-SORTING-ASSOCIATED PROTEIN 2-1)(VPS2-1)(HVPS2-1)(PUTATIVE BREAST ADENOCARCINOMA MARKER BC-2)		K12192	charged multivesicular body protein 2B		ko04144	Endocytosis	GO:0008536
s00002g00272.t1	seq000002	26784	46	1456786	136718	141797	NC	-	14	136718-136990,137361-137494,137619-137682,137761-137834,138027-138153,138565-138649,138760-138823,138934-138995,139718-139788,140092-140187,140279-140427,140899-140968,141489-141529,141722-141797	0.99	461	casein kinase I isoform delta-like protein	Casein kinase I isoform delta-like protein [Morus notabilis]	ref|XP_010093064.1	459	847	0	432/464	0.93	1	Q	S	N	C	1-461:1-459			IPR000719,IPR002290,IPR008271,IPR011009,IPR017441,IPR020635	Protein kinase domain; Serine/threonine- / dual specificity protein kinase, catalytic domain; Serine/threonine-protein kinase, active site; Protein kinase-like domain; Protein kinase, ATP binding site; Tyrosine-protein kinase, catalytic domain	GO0004672,GO0004674,GO0004713,GO0005524,GO0016772	protein kinase activity; protein serine/threonine kinase activity; protein tyrosine kinase activity; ATP binding; transferase activity, transferring phosphorus-containing groups	GO0006468	protein phosphorylation			PTHR11909	CASEIN KINASE-RELATED	PTHR11909:SF18	CASEIN KINASE		K08960	casein kinase 1, epsilon	EC:2.7.11.1	ko04068; ko04310; ko04340; ko04390; ko04391; ko04710; ko04711	FoxO signaling pathway; Wnt signaling pathway; Hedgehog signaling pathway; Hippo signaling pathway; Hippo signaling pathway - fly; Circadian rhythm; Circadian rhythm - fly	GO:0005003
s00002g00273.t1	seq000002	26784	46	1456786	146782	148299	NC	-	1	146782-148299	0.56	505	-	PREDICTED: protein SCARECROW-like [Gossypium raimondii]	ref|XP_012442895.1	512	450	1e-123	276/558	0.49	2	Q	S			1-489:2-508		TF	IPR005202	Transcription factor GRAS							PTHR31636	FAMILY NOT NAMED
s00002g00274.t1	seq000002	26784	46	1456786	151906	156611	NC	-	13	151906-152027,152188-152244,152493-152577,152904-152951,153047-153160,153257-153388,153542-153626,154382-154461,154606-154825,154930-155171,155249-155332,155528-155702,156388-156611	0.98	555	serine/threonine-protein kinase CBK1	Serine/threonine-protein kinase CBK1 [Morus notabilis]	ref|XP_010101405.1	560	1101	0	525/560	0.93	1	Q	S	N	C	1-555:1-560			IPR000719,IPR000961,IPR002290,IPR008271,IPR011009,IPR017441,IPR017892,IPR020635	Protein kinase domain; AGC-kinase, C-terminal; Serine/threonine- / dual specificity protein kinase, catalytic domain; Serine/threonine-protein kinase, active site; Protein kinase-like domain; Protein kinase, ATP binding site; Protein kinase, C-terminal; Tyrosine-protein kinase, catalytic domain	GO0004672,GO0004674,GO0004713,GO0005524,GO0016772	protein kinase activity; protein serine/threonine kinase activity; protein tyrosine kinase activity; ATP binding; transferase activity, transferring phosphorus-containing groups	GO0006468	protein phosphorylation			PTHR24358	SERINE/THREONINE-PROTEIN KINASE 38	PTHR24358:SF0	SERINE/THREONINE-PROTEIN KINASE 38-RELATED		K08790	serine/threonine kinase 38	EC:2.7.11.1			GO:0004181
s00002g00275.t1	seq000002	26784	46	1456786	161683	163622	NC	-	6	161683-161973,162199-162285,162540-162676,162932-162983,163134-163294,163436-163622	0.98	304	ABC transporter I family member 19	ABC transporter I family member 19 [Morus notabilis]	ref|XP_010101406.1	295	570	1e-160	279/304	0.91	1	Q	S	N	C	1-304:1-295		Tp	IPR003439,IPR003593,IPR027417	ABC transporter-like; AAA+ ATPase domain; P-loop containing nucleoside triphosphate hydrolase	GO0000166,GO0005524,GO0016887,GO0017111	nucleotide binding; ATP binding; ATPase activity; nucleoside-triphosphatase activity					PTHR12847	ATP-BINDING CASSETTE (ABC) TRANSPORTER-RELATED				K12608	CCR4-NOT complex subunit CAF16		ko03018	RNA degradation	GO:0034459
s00002g00276.t1	seq000002	26784	46	1456786	164375	169359	NC	+	7	164375-164464,164728-165291,165446-165851,166032-166908,167133-167742,167927-168364,168703-169359	0.65	1213	DNA repairand recombination protein RAD26	DNA repairand recombination protein RAD26 [Morus notabilis]	ref|XP_010101407.1	1218	2183	0	1079/1221	0.88	1	Q	S	N	C	1-1212:1-1218			IPR000330,IPR001650,IPR014001,IPR027417	SNF2-related; Helicase, C-terminal; Helicase, superfamily 1/2, ATP-binding domain; P-loop containing nucleoside triphosphate hydrolase	GO0003676,GO0003677,GO0004386,GO0005524	nucleic acid binding; DNA binding; helicase activity; ATP binding					PTHR10799	SWI/SNF-RELATED MATRIX-ASSOCIATED ACTIN-DEPENDENT REGULATOR OF CHROMATIN SUBFAMILY-RELATED	PTHR10799:SF254	SUBFAMILY NOT NAMED		K10841	DNA excision repair protein ERCC-6		ko03420	Nucleotide excision repair	GO:0043915
s00002g00277.t1	seq000002	26784	46	1456786	170396	172248	NC	-	3	170396-170464,171396-171671,171760-172248	1	277	ABC transporter family protein	ABC transporter family protein [Hevea brasiliensis]	gb|AIU41665.1	280	437	1e-120	240/284	0.84	7	Q	S	N	C	1-277:1-280			IPR011993,IPR012466	Pleckstrin homology-like domain; Adaptin ear-binding coat-associated protein 1 NECAP-1			GO0006897	endocytosis	GO0016020	membrane	PTHR12847	ATP-BINDING CASSETTE (ABC) TRANSPORTER-RELATED	PTHR12847:SF0	SUBFAMILY NOT NAMED
s00002g00278.t1	seq000002	26784	46	1456786	172331	182962	NC	+	24	172331-172372,173436-173478,173973-174063,175337-175355,175455-175491,175680-175827,176158-176350,176456-176545,176850-176912,177181-177250,177474-177538,177778-177832,178223-178350,178466-178581,178753-178822,179849-179953,180086-180172,180276-180424,180605-180716,180802-180885,181518-181598,181705-181929,182451-182573,182846-182962	0.59	770	dolichyl-diphosphooligosaccharide--protein glycosyltransferase subunit 2	PREDICTED: dolichyl-diphosphooligosaccharide--protein glycosyltransferase subunit 2 [Prunus mume]	ref|XP_008235656.1	692	1112	0	547/692	0.79	2	Q	S	N	C	79-770:1-692			IPR007264,IPR008814	H/ACA ribonucleoprotein complex, subunit Nop10; Ribophorin II	GO0004579,GO0030515	dolichyl-diphosphooligosaccharide-protein glycotransferase activity; snoRNA binding	GO0001522,GO0018279,GO0042254	pseudouridine synthesis; protein N-linked glycosylation via asparagine; ribosome biogenesis	GO0005789,GO0008250,GO0072588	endoplasmic reticulum membrane; oligosaccharyltransferase complex; box H/ACA RNP complex	PTHR12640	RIBOPHORIN II	PTHR12640:SF0	SUBFAMILY NOT NAMED		K12667	oligosaccharyltransferase complex subunit delta (ribophorin II)		ko00510; ko00513; ko04141	N-Glycan biosynthesis; Various types of N-glycan biosynthesis; Protein processing in endoplasmic reticulum	GO:0008250
s00002g00279.t1	seq000002	26784	46	1456786	184123	187388	NC	-	10	184123-184444,184692-184912,185038-185150,185401-185995,186119-186301,186398-186562,186654-186789,186855-186981,187058-187094,187386-187388	0.84	633	methyltransferase PMT8	putative methyltransferase PMT8 [Morus notabilis]	ref|XP_010101410.1	613	1088	0	541/577	0.93	1	Q	S		C	57-633:37-613			IPR004159	Putative S-adenosyl-L-methionine-dependent methyltransferase	GO0008168	methyltransferase activity					PTHR31608	FAMILY NOT NAMED	PTHR31608:SF0	SUBFAMILY NOT NAMED
s00002g00280.t1	seq000002	26784	46	1456786	190328	192014	NC	+	5	190328-190422,190586-190689,190758-190877,191859-191900,191989-192014	0.25	128	-	***** No hits found ******
s00002g00281.t1	seq000002	26784	46	1456786	192025	194654	NC	+	8	192025-192124,192210-192283,192612-192692,192883-192975,193129-193248,193801-193872,194194-194271,194463-194654	1	269	serine/threonine-protein kinase 19 isoform X1	PREDICTED: serine/threonine-protein kinase 19 isoform X1 [Prunus mume]	ref|XP_008235660.1	270	445	1e-122	219/270	0.81	3	Q	S	N	C	1-269:1-270			IPR018865	Serine-threonine protein kinase 19							PTHR15243	SERINE/THREONINE-PROTEIN KINASE 19	PTHR15243:SF0	SERINE/THREONINE-PROTEIN KINASE 19		K08880	serine/threonine kinase 19	EC:2.7.11.1			GO:0004712
s00002g00282.t1	seq000002	26784	46	1456786	200172	200576	NC	+	2	200172-200226,200329-200576	0.56	100	-	***** No hits found ******
s00002g00283.t1	seq000002	26784	46	1456786	200596	200897	NC	-	2	200596-200711,200792-200897	0.74	73	-	***** No hits found ******
s00002g00284.t1	seq000002	26784	46	1456786	215957	230031	NC	+	14	215957-216125,219184-219449,221168-221330,224962-224998,225208-225252,225294-225310,226537-226838,227097-227174,227337-227414,227572-228093,228191-228415,228605-228763,229161-229526,229684-230031	0.58	924	lysine-specific demethylase JMJ14 isoform X1	PREDICTED: probable lysine-specific demethylase JMJ14 isoform X1 [Prunus mume]	ref|XP_008235664.1	881	772	0	396/671	0.59	1	Q	S			253-918:5-657		TF,ZF	IPR003347,IPR003349,IPR003441,IPR004198	JmjC domain; Transcription factor jumonji, JmjN; NAC domain; Zinc finger, C5HC2-type	GO0003677,GO0005515	DNA binding; protein binding	GO0006355	regulation of transcription, DNA-dependent	GO0005634	nucleus	PTHR10694	JUMONJI DOMAIN CONTAINING PROTEIN	PTHR10694:SF8	RETINOBLASTOMA BINDING PROTEIN-RELATED		K11446	histone demethylase JARID1	EC:1.14.11.-			GO:0000156
s00002g00285.t1	seq000002	26784	46	1456786	231513	233379	NC	-	3	231513-231669,231909-232132,232708-233379	1	350	arabinose 5-phosphate isomerase	putative arabinose 5-phosphate isomerase [Morus notabilis]	ref|XP_010101415.1	346	646	0	321/350	0.91	1	Q	S	N	C	1-350:1-346			IPR000644,IPR001347,IPR004800	CBS domain; Sugar isomerase (SIS); Phosphosugar isomerase, KdsD/KpsF-type	GO0016853,GO0030246,GO0030554	isomerase activity; carbohydrate binding; adenyl nucleotide binding	GO0005975	carbohydrate metabolic process			PTHR30550	D-ARABINOSE 5-PHOSPHATE ISOMERASE	PTHR30550:SF0	D-ARABINOSE 5-PHOSPHATE ISOMERASE		K06041	arabinose-5-phosphate isomerase	EC:5.3.1.13			GO:0019146
s00002g00286.t1	seq000002	26784	46	1456786	253288	254043	NC	-	1	253288-254043	0.79	251	-	PREDICTED: protein LIGHT-DEPENDENT SHORT HYPOCOTYLS 4-like [Populus euphratica]	ref|XP_011004043.1	199	274	4e-71	148/189	0.78	3	Q	S	N		1-189:1-177			IPR006936	Domain of unknown function DUF640							PTHR31165	FAMILY NOT NAMED
s00002g00287.t1	seq000002	26784	46	1456786	266974	268812	NC	-	2	266974-267039,267127-268812	0.99	583	U-box domain-containing protein 3	U-box domain-containing protein 3 [Morus notabilis]	ref|XP_010101417.1	807	954	0	499/581	0.85	1	Q	S		C	3-583:229-807		ZF	IPR000225,IPR003613,IPR011989,IPR013083,IPR016024	Armadillo; U box domain; Armadillo-like helical; Zinc finger, RING/FYVE/PHD-type; Armadillo-type fold	GO0004842,GO0005488,GO0005515	ubiquitin-protein ligase activity; binding; protein binding	GO0016567	protein ubiquitination	GO0000151	ubiquitin ligase complex	PTHR23315	BETA CATENIN-RELATED ARMADILLO REPEAT-CONTAINING	PTHR23315:SF35	ARMADILLO/BETA-CATENIN REPEAT FAMILY PROTEIN
s00002g00288.t1	seq000002	26784	46	1456786	268830	271395	NC	-	5	268830-268928,269091-269207,269393-269671,271230-271270,271365-271395	0.79	188	U-box domain-containing protein 3	U-box domain-containing protein 3 [Morus notabilis]	ref|XP_010101417.1	807	286	4e-75	137/158	0.86	1	Q				27-184:27-184											PTHR23315	BETA CATENIN-RELATED ARMADILLO REPEAT-CONTAINING	PTHR23315:SF35	ARMADILLO/BETA-CATENIN REPEAT FAMILY PROTEIN
s00002g00289.t1	seq000002	26784	46	1456786	279675	287839	NC	-	19	279675-280349,280533-280630,280734-280836,281532-281613,281737-281828,281938-282026,282144-282227,282364-282673,283288-283391,283730-283832,284539-284620,284744-284835,284935-285023,285144-285227,285364-285673,286355-286440,286760-286862,287560-287641,287775-287839	0.97	910	E3 ubiquitin-protein ligase XBOS34	putative E3 ubiquitin-protein ligase XBOS34 [Morus notabilis]	ref|XP_010086625.1	533	484	1e-133	263/460	0.57	1		S		C	501-910:81-533		ZF	IPR001841,IPR013083,IPR020683	Zinc finger, RING-type; Zinc finger, RING/FYVE/PHD-type; Ankyrin repeat-containing domain	GO0005515,GO0008270	protein binding; zinc ion binding					PTHR12183	UNCHARACTERIZED RING ZINC FINGER-CONTAINING PROTEIN
s00002g00290.t1	seq000002	26784	46	1456786	290727	292304	NC	-	2	290727-290821,292151-292304	0.53	82	-	***** No hits found ******
s00002g00291.t1	seq000002	26784	46	1456786	294901	299858	NC	-	12	294901-295575,295995-296080,296184-296286,296849-296930,297054-297145,297245-297333,297452-297535,297677-298010,298343-298428,298776-298878,299590-299671,299794-299858	1	626	E3 ubiquitin-protein ligase XBOS34	putative E3 ubiquitin-protein ligase XBOS34 [Morus notabilis]	ref|XP_010086625.1	533	516	1e-143	273/453	0.6	1	Q	S		C	224-626:83-533		ZF	IPR001841,IPR002110,IPR013083,IPR020683	Zinc finger, RING-type; Ankyrin repeat; Zinc finger, RING/FYVE/PHD-type; Ankyrin repeat-containing domain	GO0005515,GO0008270	protein binding; zinc ion binding
s00002g00292.t1	seq000002	26784	46	1456786	304565	306339	NC	-	2	304565-305700,306300-306339	0.99	391	SAP-like protein BP-73	SAP-like protein BP-73 [Morus notabilis]	ref|XP_010086623.1	395	580	1e-163	312/397	0.78	1	Q	S	N		1-386:1-394			IPR011112	Rho termination factor, N-terminal			GO0006353	DNA-dependent transcription, termination
s00002g00293.t1	seq000002	26784	46	1456786	308202	310825	NC	-	5	308202-308283,308387-308493,309036-309219,310015-310181,310754-310825	0.88	203	peptidase S24/S26A/S26B/S26C family protein isoform 1	Peptidase S24/S26A/S26B/S26C family protein isoform 1 [Theobroma cacao] gi|508702546|gb|EOX94442.1| Peptidase S24/S26A/S26B/S26C family protein isoform 1 [Theobroma cacao]	ref|XP_007050285.1	205	355	1e-95	169/205	0.82	2	Q	S	N	C	1-203:1-205		P	IPR000223,IPR011056,IPR015927	Peptidase S26A, signal peptidase I; Peptidase S24/S26A/S26B/S26C, beta-ribbon domain; Peptidase S24/S26A/S26B/S26C	GO0008236	serine-type peptidase activity	GO0006508	proteolysis	GO0016020	membrane	PTHR12383	PROTEASE FAMILY S26 MITOCHONDRIAL INNER MEMBRANE PROTEASE-RELATED	PTHR12383:SF6	SUBFAMILY NOT NAMED
s00002g00294.t1	seq000002	26784	46	1456786	314878	325069	NC	+	18	314878-315315,315779-316015,316379-316612,316862-317100,317315-317581,317854-318124,318547-318671,319866-319975,320142-320249,320334-320473,320914-321003,321090-321298,321739-321908,322912-323021,323103-323482,324218-324469,324634-324861,325021-325069	0.96	1218	structural maintenanceof chromosomes protein 1-like	PREDICTED: structural maintenanceof chromosomes protein 1-like [Citrus sinensis]	ref|XP_006479537.1	1218	1963	0	986/1218	0.8	1	Q	S	N	C	1-1218:1-1218			IPR003395,IPR010935,IPR027417	RecF/RecN/SMC, N-terminal; SMCs flexible hinge; P-loop containing nucleoside triphosphate hydrolase	GO0005515,GO0005524	protein binding; ATP binding	GO0051276	chromosome organization	GO0005694	chromosome	PTHR18937	STRUCTURAL MAINTENANCE OF CHROMOSOMES SMC FAMILY MEMBER	PTHR18937:SF12	STRUCTURAL MAINTENANCE OF CHROMOSOMES SMC1		K06636	structural maintenance of chromosome 1		ko04110; ko04111; ko04113; ko04114	Cell cycle; Cell cycle - yeast; Meiosis - yeast; Oocyte meiosis	GO:0004869
s00002g00295.t1	seq000002	26784	46	1456786	326500	328275	NC	+	2	326500-327369,328003-328275	0.5	380	patellin-4-like	PREDICTED: patellin-4-like [Prunus mume]	ref|XP_008235676.1	476	322	3e-85	165/294	0.56	2	Q				3-289:4-297			IPR001071,IPR001251,IPR011074	Cellular retinaldehyde binding/alpha-tocopherol transport; CRAL-TRIO domain; CRAL/TRIO, N-terminal domain	GO0005215	transporter activity	GO0006810	transport	GO0005622	intracellular	PTHR23324	SEC14 RELATED PROTEIN	PTHR23324:SF4	SEC14 CYTOSOLIC FACTOR-RELATED
s00002g00296.t1	seq000002	26784	46	1456786	334386	335754	NC	+	3	334386-334701,334792-335042,335146-335754	0.97	391	11S globulin precursor isoform 1A	11S globulin precursor isoform 1A [Ficus pumila var. awkeotsang]	gb|ABK80751.1	510	623	1e-176	369/381	0.96	1	Q	S	N		1-381:1-380			IPR006044,IPR006045,IPR011051,IPR014710,IPR022379	11-S seed storage protein, plant; Cupin 1; RmlC-like cupin domain; RmlC-like jelly roll fold; 11-S seed storage protein, conserved site	GO0045735	nutrient reservoir activity
s00002g00297.t1	seq000002	26784	46	1456786	344281	346103	NC	-	4	344281-344670,344786-345337,345440-345681,345806-346103	0.98	493	11S globulin precursor isoform 3A	11S globulin precursor isoform 3A [Ficus pumila var. awkeotsang]	gb|ABK80754.1	493	939	0	478/493	0.96	1	Q	S	N	C	1-493:1-493			IPR006044,IPR006045,IPR011051,IPR014710,IPR022379	11-S seed storage protein, plant; Cupin 1; RmlC-like cupin domain; RmlC-like jelly roll fold; 11-S seed storage protein, conserved site	GO0045735	nutrient reservoir activity					PTHR31189	FAMILY NOT NAMED	PTHR31189:SF0	SUBFAMILY NOT NAMED
s00002g00298.t1	seq000002	26784	46	1456786	349047	354065	NC	-	5	349047-349366,349808-349882,352849-353164,353466-353677,353771-354065	0.45	405	legumin A	Legumin A [Morus notabilis] gi|587945558|gb|EXC31958.1| Legumin A [Morus notabilis]	ref|XP_010111924.1	490	569	1e-159	315/504	0.62	1	Q	S	N	C	1-405:1-490			IPR006045,IPR011051,IPR014710,IPR022379	Cupin 1; RmlC-like cupin domain; RmlC-like jelly roll fold; 11-S seed storage protein, conserved site	GO0045735	nutrient reservoir activity
s00002g00299.t1	seq000002	26784	46	1456786	356764	358622	NC	-	4	356764-357153,357316-357849,357962-358203,358325-358622	0.81	487	11S globulin precursor isoform 3B	11S globulin precursor isoform 3B [Ficus pumila var. awkeotsang]	gb|ABK80755.1	487	919	0	467/487	0.95	1	Q	S	N	C	1-487:1-487			IPR006044,IPR006045,IPR011051,IPR014710,IPR022379	11-S seed storage protein, plant; Cupin 1; RmlC-like cupin domain; RmlC-like jelly roll fold; 11-S seed storage protein, conserved site	GO0045735	nutrient reservoir activity					PTHR31189	FAMILY NOT NAMED	PTHR31189:SF0	SUBFAMILY NOT NAMED
s00002g00300.t1	seq000002	26784	46	1456786	362314	362927	NC	+	2	362314-362459,362606-362927	0.46	155	uncharacterized protein LOC105128717	### Not characterized ###:PREDICTED: uncharacterized protein LOC105128717 [Populus euphratica]	ref|XP_011028805.1	155	214	1e-53	105/156	0.67	1	Q	S		C	1-155:6-155
s00002g00301.t1	seq000002	26784	46	1456786	364277	364810	NC	+	1	364277-364810	1	177	similar to L484_009806	### Not characterized ###:hypothetical protein L484_009806 [Morus notabilis]	ref|XP_010111922.1	180	251	1e-64	136/182	0.74	1	Q	S	N	C	1-177:1-180			IPR008480	Protein of unknown function DUF761, plant
s00002g00302.t1	seq000002	26784	46	1456786	365579	369214	NC	-	11	365579-365653,365745-365783,365906-365974,366147-366250,366380-366596,366863-367162,367274-367409,367549-367977,368250-368362,368472-368635,369199-369214	0.75	553	pre-mRNA-splicing factor SLU7	PREDICTED: pre-mRNA-splicing factor SLU7 [Phoenix dactylifera]	ref|XP_008785246.1	536	934	0	460/541	0.85	1	Q	S	N	C	1-541:1-536			IPR021715	Pre-mRNA splicing Prp18-interacting factor							PTHR12942	STEP II SPLICING FACTOR SLU7				K12819	pre-mRNA-processing factor SLU7		ko03040	Spliceosome	GO:0004679
s00002g00303.t1	seq000002	26784	46	1456786	370881	372803	NC	-	3	370881-371448,371968-372097,372671-372803	0.97	276	myb-related protein Myb4	Myb-related protein Myb4 [Morus notabilis]	ref|XP_010111921.1	281	338	2e-90	194/283	0.68	1	Q	S	N	C	1-275:1-281			IPR001005,IPR009057,IPR017930	SANT/Myb domain; Homeodomain-like; Myb domain	GO0003677,GO0003682	DNA binding; chromatin binding					PTHR10641	MYB-LIKE DNA-BINDING PROTEIN MYB	PTHR10641:SF203	SUBFAMILY NOT NAMED		K09422	myb proto-oncogene protein, plant				GO:0005862
s00002g00304.t1	seq000002	26784	46	1456786	381939	382409	NC	+	1	381939-382409	1	156	-	***** No hits found ******
s00002g00305.t1	seq000002	26784	46	1456786	383648	388101	NC	-	11	383648-384113,384662-385086,385177-385299,385707-385886,386045-386142,386271-386364,386460-386519,386826-386910,386999-387087,387840-387959,388090-388101	0.32	583	-	PREDICTED: protein root UVB sensitive 2, chloroplastic [Populus euphratica]	ref|XP_011025984.1	428	734	0	348/428	0.81	3	Q	S	N		1-428:1-427			IPR006968	Vitamin B6 photo-protection and homoeostasis							PTHR12770	FAMILY NOT NAMED	PTHR12770:SF5	SUBFAMILY NOT NAMED
s00002g00306.t1	seq000002	26784	46	1456786	389246	391063	NC	-	7	389246-389348,389501-389561,389645-389672,389892-389961,390522-390622,390868-390962,391051-391063	0.98	156	chromatin modification-related protein MEAF6-like	PREDICTED: chromatin modification-related protein MEAF6-like [Cicer arietinum]	ref|XP_004495102.1	157	277	2e-72	137/157	0.87	2	Q	S	N	C	1-156:1-157			IPR015418	Histone H4 acetyltransferase, NuA4 complex, Eaf6							PTHR13476	UNCHARACTERIZED	PTHR13476:SF0	SUBFAMILY NOT NAMED		K11344	chromatin modification-related protein EAF6				GO:0016163
s00002g00307.t1	seq000002	26784	46	1456786	391480	394750	NC	+	4	391480-391502,393119-393182,393935-394200,394600-394750	0.5	167	actin-depolymerizing factor	PREDICTED: actin-depolymerizing factor [Malus domestica]	ref|XP_008382869.1	149	283	5e-74	132/149	0.88	2	Q	S	N	C	19-167:1-149			IPR002108,IPR017904	Actin-binding, cofilin/tropomyosin type; ADF/Cofilin/Destrin	GO0003779	actin binding	GO0030042	actin filament depolymerization	GO0005622,GO0015629	intracellular; actin cytoskeleton	PTHR11913	COFILIN-RELATED				K05765	cofilin		ko04360; ko04666; ko04810; ko05133	Axon guidance; Fc gamma R-mediated phagocytosis; Regulation of actin cytoskeleton; Pertussis	GO:0015385
s00002g00308.t1	seq000002	26784	46	1456786	395564	395770	NC	+	1	395564-395770	0.78	68	-	***** No hits found ******
s00002g00309.t1	seq000002	26784	46	1456786	399222	400847	NC	-	1	399222-400847	1	541	inorganic phosphate transporter 1-7	putative inorganic phosphate transporter 1-7 [Morus notabilis]	ref|XP_010111916.1	541	1039	0	504/542	0.92	1	Q	S	N	C	1-541:1-541		Tp	IPR004738,IPR005828,IPR016196,IPR020846	Phosphate permease; General substrate transporter; Major facilitator superfamily domain, general substrate transporter; Major facilitator superfamily domain	GO0005315,GO0022857	inorganic phosphate transmembrane transporter activity; transmembrane transporter activity	GO0006817,GO0055085	phosphate ion transport; transmembrane transport	GO0016021	integral to membrane	PTHR24064	FAMILY NOT NAMED	PTHR24064:SF0	SUBFAMILY NOT NAMED		K08176	MFS transporter, PHS family, inorganic phosphate transporter				GO:0015152
s00002g00310.t1	seq000002	26784	46	1456786	423437	424222	NC	+	1	423437-424222	0.92	261	ethylene-responsive transcription factor 1B	Ethylene-responsive transcription factor 1B [Morus notabilis]	ref|XP_010111914.1	289	235	2e-59	164/298	0.55	1	Q	S	N		1-255:1-270			IPR001471,IPR016177	AP2/ERF domain; DNA-binding domain	GO0003677,GO0003700	DNA binding; sequence-specific DNA binding transcription factor activity	GO0006355	regulation of transcription, DNA-dependent			PTHR31190	FAMILY NOT NAMED	PTHR31190:SF0	SUBFAMILY NOT NAMED
s00002g00311.t1	seq000002	26784	46	1456786	426359	430376	NC	-	2	426359-426963,429803-430376	0.23	392	ethylene-responsive transcription factor 15	Ethylene-responsive transcription factor 15 [Morus notabilis]	ref|XP_010111912.1	225	246	3e-62	137/174	0.78	1		S			24-188:2-175			IPR001471,IPR016177	AP2/ERF domain; DNA-binding domain	GO0003677,GO0003700	DNA binding; sequence-specific DNA binding transcription factor activity	GO0006355	regulation of transcription, DNA-dependent			PTHR31190	FAMILY NOT NAMED	PTHR31190:SF0	SUBFAMILY NOT NAMED		K14516	ethylene-responsive transcription factor 1		ko04075	Plant hormone signal transduction	GO:0004707
s00002g00312.t1	seq000002	26784	46	1456786	439854	440354	NC	+	1	439854-440354	1	166	-	PREDICTED: ethylene-responsive transcription factor ERF098-like [Prunus mume]	ref|XP_008235691.1	176	162	7e-38	87/156	0.55	1	Q	S			1-156:21-170			IPR001471,IPR016177	AP2/ERF domain; DNA-binding domain	GO0003677,GO0003700	DNA binding; sequence-specific DNA binding transcription factor activity	GO0006355	regulation of transcription, DNA-dependent			PTHR31190	FAMILY NOT NAMED	PTHR31190:SF0	SUBFAMILY NOT NAMED
s00002g00313.t1	seq000002	26784	46	1456786	448803	449228	NC	+	1	448803-449228	0.97	141	-	PREDICTED: ethylene-responsive transcription factor ERF098-like [Prunus mume]	ref|XP_008235691.1	176	157	3e-36	89/149	0.59	1	Q	S			1-135:21-165			IPR001471,IPR016177	AP2/ERF domain; DNA-binding domain	GO0003677,GO0003700	DNA binding; sequence-specific DNA binding transcription factor activity	GO0006355	regulation of transcription, DNA-dependent			PTHR31190	FAMILY NOT NAMED	PTHR31190:SF0	SUBFAMILY NOT NAMED
s00002g00314.t1	seq000002	26784	46	1456786	452215	452619	NC	-	1	452215-452619	1	134	ethylene-responsive transcription factor	Ethylene-responsive transcription factor [Morus notabilis]	ref|XP_010111910.1	135	162	1e-37	108/133	0.81	2	Q	S		C	3-134:6-135			IPR001471,IPR016177	AP2/ERF domain; DNA-binding domain	GO0003677,GO0003700	DNA binding; sequence-specific DNA binding transcription factor activity	GO0006355	regulation of transcription, DNA-dependent			PTHR31190	FAMILY NOT NAMED	PTHR31190:SF0	SUBFAMILY NOT NAMED
s00002g00315.t1	seq000002	26784	46	1456786	465294	468434	NC	+	5	465294-465719,466005-466055,467570-467703,468037-468137,468256-468434	0.63	296	chitinase-like protein PB1E7.04c	PREDICTED: chitinase-like protein PB1E7.04c [Prunus mume]	ref|XP_008235693.1	285	332	3e-88	188/290	0.64	6	Q	S			15-296:3-284
s00002g00316.t1	seq000002	26784	46	1456786	469878	471715	NC	-	4	469878-470129,470592-470910,471109-471359,471518-471715	0.96	339	hyoscyamine 6-dioxygenase	Hyoscyamine 6-dioxygenase [Morus notabilis]	ref|XP_010111906.1	343	612	1e-172	291/342	0.85	1	Q	S	N		1-339:1-342			IPR005123,IPR026992,IPR027443	Oxoglutarate/iron-dependent dioxygenase; Non-haem dioxygenase N-terminal domain; Isopenicillin N synthase-like	GO0016491,GO0016706	oxidoreductase activity; oxidoreductase activity, acting on paired donors, with incorporation or reduction of molecular oxygen, 2-oxoglutarate as one donor, and incorporation of one atom each of oxygen into both donors	GO0055114	oxidation-reduction process			PTHR10209	OXIDOREDUCTASE, 2OG-FE(II) OXYGENASE FAMILY PROTEIN	PTHR10209:SF55	OXIDOREDUCTASE, 2OG-FE(II) OXYGENASE FAMILY PROTEIN
s00002g00317.t1	seq000002	26784	46	1456786	477591	478619	NC	+	1	477591-478619	0.95	342	RING-H2 finger protein ATL16	RING-H2 finger protein ATL16 [Morus notabilis]	ref|XP_010111905.1	340	573	1e-161	292/352	0.82	1	Q	S	N	C	1-342:1-340		ZF	IPR001841,IPR013083	Zinc finger, RING-type; Zinc finger, RING/FYVE/PHD-type	GO0005515,GO0008270	protein binding; zinc ion binding					PTHR14155	RING FINGER PROTEIN 6/12/38				K19041
s00002g00318.t1	seq000002	26784	46	1456786	479945	481202	NC	-	2	479945-480146,480673-481202	0.77	243	nephrocystin-3	PREDICTED: nephrocystin-3 [Prunus mume]	ref|XP_008235697.1	624	409	1e-111	193/243	0.79	3	Q			C	1-243:382-624			IPR011990,IPR013026,IPR019734	Tetratricopeptide-like helical; Tetratricopeptide repeat-containing domain; Tetratricopeptide repeat	GO0005515	protein binding					PTHR19959	KINESIN LIGHT CHAIN	PTHR19959:SF78	SUBFAMILY NOT NAMED
s00002g00319.t1	seq000002	26784	46	1456786	481303	482469	NC	-	1	481303-482469	0.69	388	nephrocystin-3	PREDICTED: nephrocystin-3 [Prunus mume]	ref|XP_008235697.1	624	520	1e-145	261/386	0.67	3	Q		N		1-386:1-379			IPR011990,IPR013026,IPR019734	Tetratricopeptide-like helical; Tetratricopeptide repeat-containing domain; Tetratricopeptide repeat	GO0005515	protein binding					PTHR19959	KINESIN LIGHT CHAIN	PTHR19959:SF78	SUBFAMILY NOT NAMED
s00002g00320.t1	seq000002	26784	46	1456786	483521	487469	NC	-	10	483521-484361,484670-484780,484941-485011,485102-485179,485348-485554,485655-485834,486066-486156,486235-486288,486450-486770,486892-487469	0.55	843	autophagy 9	Autophagy 9 [Theobroma cacao] gi|508702585|gb|EOX94481.1| Autophagy 9 [Theobroma cacao]	ref|XP_007050324.1	866	1342	0	667/869	0.76	2	Q	S			1-842:2-865			IPR007241	Autophagy-related protein 9							PTHR13038	APG9 AUTOPHAGY 9	PTHR13038:SF10	AUTOPHAGY PROTEIN 9		K17907	autophagy-related protein 9				GO:0004800
s00002g00321.t1	seq000002	26784	46	1456786	487473	490326	NC	-	4	487473-487545,488415-488534,490063-490111,490149-490326	0.28	139	-	***** No hits found ******
s00002g00322.t1	seq000002	26784	46	1456786	493430	496283	NC	+	7	493430-493788,493908-494027,494232-494466,494891-495637,495727-495928,496014-496104,496226-496283	0.96	603	CDT1-like protein a, chloroplastic	PREDICTED: CDT1-like protein a, chloroplastic [Eucalyptus grandis]	ref|XP_010037986.1	611	521	1e-145	315/645	0.48	3	Q	S	N	C	1-603:1-611			IPR014939	CDT1 Geminin-binding domain-like												K10727	chromatin licensing and DNA replication factor 1				GO:0047875
s00002g00323.t1	seq000002	26784	46	1456786	496953	497336	NC	+	1	496953-497336	0.86	127	similar to L484_009786	### Not characterized ###:hypothetical protein L484_009786 [Morus notabilis]	ref|XP_010111902.1	797	196	6e-48	99/128	0.77	1	Q			C	1-127:673-797
s00002g00324.t1	seq000002	26784	46	1456786	498726	500315	NC	+	4	498726-498911,498987-499234,499327-499651,500079-500315	0.39	331	hyoscyamine 6-dioxygenase	Hyoscyamine 6-dioxygenase [Morus notabilis]	ref|XP_010111901.1	340	585	1e-164	283/341	0.82	1	Q	S	N	C	1-331:1-340			IPR005123,IPR026992,IPR027443	Oxoglutarate/iron-dependent dioxygenase; Non-haem dioxygenase N-terminal domain; Isopenicillin N synthase-like	GO0016491,GO0016706	oxidoreductase activity; oxidoreductase activity, acting on paired donors, with incorporation or reduction of molecular oxygen, 2-oxoglutarate as one donor, and incorporation of one atom each of oxygen into both donors	GO0055114	oxidation-reduction process			PTHR10209	OXIDOREDUCTASE, 2OG-FE(II) OXYGENASE FAMILY PROTEIN	PTHR10209:SF55	OXIDOREDUCTASE, 2OG-FE(II) OXYGENASE FAMILY PROTEIN
s00002g00325.t1	seq000002	26784	46	1456786	502510	504170	NC	+	5	502510-502671,502790-502908,503316-503534,503656-503791,503895-504170	0.11	303	pre-mRNA-splicing factor SLU7-A-like	PREDICTED: pre-mRNA-splicing factor SLU7-A-like [Sesamum indicum]	ref|XP_011083314.1	432	314	4e-83	185/297	0.62	2	Q				4-299:9-263			IPR021715	Pre-mRNA splicing Prp18-interacting factor							PTHR12942	STEP II SPLICING FACTOR SLU7
s00002g00326.t1	seq000002	26784	46	1456786	513055	517856	NC	+	12	513055-513149,513447-513617,513846-513930,514037-514078,514743-514802,514935-515054,515266-515975,516100-516598,516715-516816,517063-517203,517401-517526,517776-517856	0.81	743	transcription factor bHLH155-like isoform X2	PREDICTED: transcription factor bHLH155-like isoform X2 [Prunus mume]	ref|XP_008235702.1	743	1005	0	515/752	0.68	2	Q	S	N		1-743:1-740		TF	IPR011598,IPR025610	Myc-type, basic helix-loop-helix (bHLH) domain; Transcription factor MYC/MYB N-terminal	GO0046983	protein dimerization activity					PTHR13902	SERINE/THREONINE-PROTEIN KINASE WNK (WITH NO LYSINE)-RELATED	PTHR13902:SF20	SERINE/THREONINE-PROTEIN KINASE WNK2 (EC 2.7.11.1)(PROTEIN KINASE WITH NO LYSINE
s00002g00327.t1	seq000002	26784	46	1456786	522025	523663	NC	-	4	522025-522282,522426-522747,522866-523424,523636-523663	0.98	388	1-aminocyclopropane-1-carboxylate oxidase-1-like protein	1-aminocyclopropane-1-carboxylate oxidase-1-like protein [Morus notabilis] gi|587945532|gb|EXC31932.1| 1-aminocyclopropane-1-carboxylate oxidase-1-like protein [Morus notabilis]	ref|XP_010111898.1	376	706	0	335/377	0.88	1	Q	S	N	C	12-388:1-376			IPR005123,IPR026992,IPR027443	Oxoglutarate/iron-dependent dioxygenase; Non-haem dioxygenase N-terminal domain; Isopenicillin N synthase-like	GO0016491,GO0016706	oxidoreductase activity; oxidoreductase activity, acting on paired donors, with incorporation or reduction of molecular oxygen, 2-oxoglutarate as one donor, and incorporation of one atom each of oxygen into both donors	GO0055114	oxidation-reduction process			PTHR10209	OXIDOREDUCTASE, 2OG-FE(II) OXYGENASE FAMILY PROTEIN	PTHR10209:SF55	OXIDOREDUCTASE, 2OG-FE(II) OXYGENASE FAMILY PROTEIN
s00002g00328.t1	seq000002	26784	46	1456786	525423	527102	NC	-	4	525423-525434,525611-525700,526359-526473,527035-527102	1	94	-	lesion inducing protein [Phaseolus vulgaris]	gb|AGZ15389.1	156	130	3e-28	66/94	0.7	7	Q		N		1-94:1-94			IPR008637	HR-like lesion-inducer							PTHR31474	FAMILY NOT NAMED	PTHR31474:SF0	SUBFAMILY NOT NAMED
s00002g00329.t1	seq000002	26784	46	1456786	531756	532202	NC	-	1	531756-532202	0.99	148	-	***** No hits found ******
s00002g00330.t1	seq000002	26784	46	1456786	533148	534776	NC	+	3	533148-533689,534339-534660,534765-534776	0.2	291	1-aminocyclopropane-1-carboxylate oxidase-1-like protein	1-aminocyclopropane-1-carboxylate oxidase-1-like protein [Morus notabilis] gi|587945531|gb|EXC31931.1| 1-aminocyclopropane-1-carboxylate oxidase-1-like protein [Morus notabilis]	ref|XP_010111897.1	372	331	5e-88	158/282	0.56	1	Q	S			8-288:13-288			IPR005123,IPR026992,IPR027443	Oxoglutarate/iron-dependent dioxygenase; Non-haem dioxygenase N-terminal domain; Isopenicillin N synthase-like	GO0016491,GO0016706	oxidoreductase activity; oxidoreductase activity, acting on paired donors, with incorporation or reduction of molecular oxygen, 2-oxoglutarate as one donor, and incorporation of one atom each of oxygen into both donors	GO0055114	oxidation-reduction process			PTHR10209	OXIDOREDUCTASE, 2OG-FE(II) OXYGENASE FAMILY PROTEIN	PTHR10209:SF55	OXIDOREDUCTASE, 2OG-FE(II) OXYGENASE FAMILY PROTEIN
s00002g00331.t1	seq000002	26784	46	1456786	537249	539842	NC	+	3	537249-537814,538511-538832,539585-539842	0.23	381	1-aminocyclopropane-1-carboxylate oxidase-1-like protein	1-aminocyclopropane-1-carboxylate oxidase-1-like protein [Morus notabilis] gi|587945531|gb|EXC31931.1| 1-aminocyclopropane-1-carboxylate oxidase-1-like protein [Morus notabilis]	ref|XP_010111897.1	372	681	0	326/380	0.85	1	Q	S	N	C	1-380:1-372			IPR005123,IPR026992,IPR027443	Oxoglutarate/iron-dependent dioxygenase; Non-haem dioxygenase N-terminal domain; Isopenicillin N synthase-like	GO0016491,GO0016706	oxidoreductase activity; oxidoreductase activity, acting on paired donors, with incorporation or reduction of molecular oxygen, 2-oxoglutarate as one donor, and incorporation of one atom each of oxygen into both donors	GO0055114	oxidation-reduction process			PTHR10209	OXIDOREDUCTASE, 2OG-FE(II) OXYGENASE FAMILY PROTEIN	PTHR10209:SF55	OXIDOREDUCTASE, 2OG-FE(II) OXYGENASE FAMILY PROTEIN
s00002g00332.t1	seq000002	26784	46	1456786	542251	546733	NC	+	6	542251-542735,543142-543463,543572-543699,545244-545396,546266-546455,546539-546733	0.2	490	1-aminocyclopropane-1-carboxylate oxidase homolog 1-like	PREDICTED: 1-aminocyclopropane-1-carboxylate oxidase homolog 1-like [Fragaria vesca subsp. vesca]	ref|XP_004292198.1	365	389	1e-105	193/326	0.59	2		S			1-318:4-327			IPR005123,IPR026992,IPR027443	Oxoglutarate/iron-dependent dioxygenase; Non-haem dioxygenase N-terminal domain; Isopenicillin N synthase-like	GO0016491,GO0016706	oxidoreductase activity; oxidoreductase activity, acting on paired donors, with incorporation or reduction of molecular oxygen, 2-oxoglutarate as one donor, and incorporation of one atom each of oxygen into both donors	GO0055114	oxidation-reduction process			PTHR10209	OXIDOREDUCTASE, 2OG-FE(II) OXYGENASE FAMILY PROTEIN	PTHR10209:SF55	OXIDOREDUCTASE, 2OG-FE(II) OXYGENASE FAMILY PROTEIN
s00002g00333.t1	seq000002	26784	46	1456786	545069	545305	NC	+	1	545069-545305	0.48	78	-	***** No hits found ******
s00002g00334.t1	seq000002	26784	46	1456786	548551	551194	NC	+	8	548551-548590,548701-549012,549219-549418,549529-549879,550048-550248,550337-550407,550542-550708,550848-551194	1	562	sn1-specific diacylglycerol lipase alpha	Sn1-specific diacylglycerol lipase alpha [Morus notabilis]	ref|XP_010111896.1	557	931	0	458/534	0.85	1	Q	S	N		30-562:1-525			IPR002921	Lipase, class 3	GO0004806	triglyceride lipase activity	GO0006629	lipid metabolic process			PTHR21493	CGI-141-RELATED/LIPASE CONTAINING PROTEIN	PTHR21493:SF4	CGI-141 RELATED
s00002g00335.t1	seq000002	26784	46	1456786	559531	560623	NC	+	2	559531-559809,560177-560623	0.99	241	LOB domain-containing protein 29	PREDICTED: LOB domain-containing protein 29 [Vitis vinifera]	ref|XP_002263533.1	232	284	3e-74	150/244	0.61	3	Q	S	N	C	1-241:1-232			IPR004883	Lateral organ boundaries, LOB							PTHR31529	FAMILY NOT NAMED
s00002g00336.t1	seq000002	26784	46	1456786	570837	571671	NC	+	2	570837-571115,571255-571671	0.97	231	LOB domain-containing protein 29	PREDICTED: LOB domain-containing protein 29 [Vitis vinifera]	ref|XP_002263533.1	232	299	1e-78	163/240	0.67	3	Q	S	N	C	1-231:1-232			IPR004883	Lateral organ boundaries, LOB							PTHR31529	FAMILY NOT NAMED
s00002g00337.t1	seq000002	26784	46	1456786	580609	581684	NC	-	2	580609-581001,581394-581684	0.59	227	LOB domain-containing protein 16	PREDICTED: LOB domain-containing protein 16 [Prunus mume]	ref|XP_008235713.1	210	312	9e-83	170/227	0.74	1	Q	S		C	2-227:6-210			IPR004883	Lateral organ boundaries, LOB							PTHR31529	FAMILY NOT NAMED
s00002g00338.t1	seq000002	26784	46	1456786	585250	591606	NC	-	20	585250-585297,585722-585904,586308-586445,586585-586667,586763-586871,586981-587172,587472-587632,587759-587835,587947-588059,588167-588404,588555-588806,589012-589075,589193-589253,589383-589541,589612-589807,589992-590334,590425-590611,590929-591130,591220-591269,591457-591606	0.74	1001	poly [ADP-ribose] polymerase 1	Poly [ADP-ribose] polymerase 1 [Morus notabilis]	ref|XP_010111892.1	1022	1810	0	884/993	0.89	1	Q	S	N		1-991:1-989		ZF	IPR001357,IPR001510,IPR003034,IPR004102,IPR008288,IPR008893,IPR012317,IPR012982	BRCT domain; Zinc finger, PARP-type; SAP domain; Poly(ADP-ribose) polymerase, regulatory domain; NAD+ ADP-ribosyltransferase; WGR domain; Poly(ADP-ribose) polymerase, catalytic domain; PADR1	GO0003676,GO0003677,GO0003950,GO0008270,GO0051287	nucleic acid binding; DNA binding; NAD+ ADP-ribosyltransferase activity; zinc ion binding; NAD binding	GO0006471	protein ADP-ribosylation	GO0005634	nucleus	PTHR15447	POLY [ADP-RIBOSE] POLYMERASE				K10798	poly [ADP-ribose] polymerase	EC:2.4.2.30	ko03410	Base excision repair	GO:0003950
s00002g00339.t1	seq000002	26784	46	1456786	596652	599329	NC	+	5	596652-596665,598163-598313,598911-598967,599044-599103,599240-599329	0.59	123	bet1-like SNARE 1-1	Bet1-like SNARE 1-1 [Morus notabilis] gi|587945524|gb|EXC31924.1| Bet1-like SNARE 1-1 [Morus notabilis]	ref|XP_010111890.1	123	226	5e-57	113/123	0.91	1	Q	S	N	C	1-123:1-123			IPR000727	Target SNARE coiled-coil domain	GO0005515	protein binding					PTHR12791	GOLGI SNARE BET1-RELATED	PTHR12791:SF5	BET1-LIKE SNARE 1		K08504	blocked early in transport 1		ko04130	SNARE interactions in vesicular transport	GO:0008965
s00002g00340.t1	seq000002	26784	46	1456786	603581	604159	NC	-	2	603581-603766,603857-604159	1	162	-	Transcriptional regulator TAC1 [Morus notabilis]	ref|XP_010111889.1	201	169	6e-40	108/207	0.52	1	Q	S	N	C	1-162:1-201		ZF	IPR007087,IPR013087,IPR015880	Zinc finger, C2H2; Zinc finger C2H2-type/integrase DNA-binding domain; Zinc finger, C2H2-like	GO0003676,GO0046872	nucleic acid binding; metal ion binding
s00002g00341.t1	seq000002	26784	46	1456786	609576	610038	NC	+	2	609576-609679,609765-610038	1	125	-	***** No hits found ******
s00002g00342.t1	seq000002	26784	46	1456786	615310	615975	NC	-	1	615310-615975	0.77	221	transcriptional regulator SUPERMAN	Transcriptional regulator SUPERMAN [Morus notabilis]	ref|XP_010111888.1	221	246	1e-62	142/227	0.62	1	Q	S	N	C	1-221:1-221		ZF	IPR007087,IPR015880	Zinc finger, C2H2; Zinc finger, C2H2-like	GO0046872	metal ion binding
s00002g00343.t2	seq000002	26784	46	1456786	617733	625645	NC	-	25	617733-617776,618035-618291,618628-618767,619400-619624,620071-620190,620273-620347,620717-620803,620971-621031,621181-621290,621376-621507,621638-621808,621902-622028,622451-622481,623112-623172,623256-623313,623518-623619,623713-623859,623946-624015,624189-624324,624408-624567,624738-624796,624915-625071,625158-625303,625390-625533,625643-625645	0.17	940	myosin-J heavy chain	Myosin-J heavy chain [Morus notabilis] gi|587945521|gb|EXC31921.1| Myosin-J heavy chain [Morus notabilis]	ref|XP_010111887.1	1056	1539	0	780/1017	0.76	1	Q	S		C	1-940:45-1056			IPR000048,IPR001609,IPR027417	IQ motif, EF-hand binding site; Myosin head, motor domain; P-loop containing nucleoside triphosphate hydrolase	GO0003774,GO0005515,GO0005524	motor activity; protein binding; ATP binding			GO0016459	myosin complex	PTHR13140	MYOSIN	PTHR13140:SF36	MYOSIN XI
s00002g00344.t1	seq000002	26784	46	1456786	628524	631659	NC	+	2	628524-629494,631365-631659	1	421	F-box/kelch-repeat protein	F-box/kelch-repeat protein [Morus notabilis]	ref|XP_010111886.1	421	724	0	353/403	0.87	1	Q	S		C	19-421:21-421			IPR001810,IPR006652,IPR015915	F-box domain; Kelch repeat type 1; Kelch-type beta propeller	GO0005515	protein binding					PTHR24414	FAMILY NOT NAMED	PTHR24414:SF14	SUBFAMILY NOT NAMED
s00002g00345.t1	seq000002	26784	46	1456786	635248	635496	NC	+	1	635248-635496	0.52	82	-	***** No hits found ******
s00002g00346.t1	seq000002	26784	46	1456786	636409	636702	NC	-	1	636409-636702	0.88	97	-	### Not characterized ###:hypothetical protein L484_009764 [Morus notabilis]	ref|XP_010111881.1	92	57.8	3e-06	33/70	0.47	1	Q	S			3-72:2-68
s00002g00347.t1	seq000002	26784	46	1456786	640908	641180	NC	-	1	640908-641180	0.85	90	-	### Not characterized ###:hypothetical protein L484_009764 [Morus notabilis]	ref|XP_010111881.1	92	75.1	2e-11	44/77	0.57	1	Q	S	N		1-75:1-74
s00002g00348.t1	seq000002	26784	46	1456786	644230	644502	NC	-	1	644230-644502	0.94	90	-	### Not characterized ###:hypothetical protein L484_005740 [Morus notabilis]	ref|XP_010100066.1	91	99.4	1e-18	54/89	0.6	1	Q	S	N		1-89:1-88
s00002g00349.t1	seq000002	26784	46	1456786	667405	670097	NC	-	2	667405-667568,669953-670097	0.5	102	-	PREDICTED: collagen alpha-1(II) chain-like [Jatropha curcas]	ref|XP_012092475.1	337	55.5	1e-05	33/81	0.4	3	Q				22-102:34-104
s00002g00350.t1	seq000002	26784	46	1456786	673346	673555	NC	-	1	673346-673555	0.86	69	-	### Not characterized ###:hypothetical protein L484_005741 [Morus notabilis]	ref|XP_010100067.1	69	114	2e-23	51/69	0.73	1	Q	S	N	C	1-69:1-69
s00002g00351.t1	seq000002	26784	46	1456786	675972	677468	NC	-	1	675972-677468	0.97	498	transcription factor bHLH3-like	PREDICTED: transcription factor bHLH3-like [Pyrus x bretschneideri]	ref|XP_009354912.1	502	754	0	368/505	0.72	2	Q	S	N	C	1-498:1-502		TF	IPR011598,IPR025610	Myc-type, basic helix-loop-helix (bHLH) domain; Transcription factor MYC/MYB N-terminal	GO0046983	protein dimerization activity					PTHR11514	MYC	PTHR11514:SF8	EGL3 (ENHANCER OF GLABRA3), DNA BINDING / TRANSCRIPTION FACTOR
s00002g00352.t1	seq000002	26784	46	1456786	682827	684484	NC	+	3	682827-682852,683128-683462,684264-684484	0.31	193	-	***** No hits found ******
s00002g00353.t1	seq000002	26784	46	1456786	698782	699916	NC	-	6	698782-698797,698990-699034,699334-699412,699494-699618,699710-699806,699895-699916	0.94	127	-	PREDICTED: replication protein A 70 kDa DNA-binding subunit B-like [Solanum tuberosum]	ref|XP_006344577.1	304	60.1	7e-07	36/103	0.34	3	Q				6-105:87-187			IPR012340	Nucleic acid-binding, OB-fold
s00002g00354.t1	seq000002	26784	46	1456786	705226	705480	NC	-	1	705226-705480	0.9	84	-	***** No hits found ******
s00002g00355.t1	seq000002	26784	46	1456786	713261	713467	NC	-	1	713261-713467	0.81	68	-	Proteinase inhibitor [Morus notabilis] gi|587892740|gb|EXB81311.1| Proteinase inhibitor [Morus notabilis]	ref|XP_010100075.1	130	84.3	3e-14	42/51	0.82	1	Q				2-52:68-118		P	IPR000864	Proteinase inhibitor I13, potato inhibitor I	GO0004867	serine-type endopeptidase inhibitor activity	GO0009611	response to wounding
s00002g00356.t1	seq000002	26784	46	1456786	716958	717310	NC	-	2	716958-717151,717283-717310	0.99	73	-	Proteinase inhibitor [Morus notabilis]	ref|XP_010100075.1	130	98.6	1e-18	45/68	0.66	2	Q				6-73:3-70		P	IPR000864	Proteinase inhibitor I13, potato inhibitor I	GO0004867	serine-type endopeptidase inhibitor activity	GO0009611	response to wounding
s00002g00357.t1	seq000002	26784	46	1456786	722817	723053	NC	+	1	722817-723053	0.64	78	-	Inhibitor oftrypsinand hageman factor [Theobroma cacao]	ref|XP_007050380.1	69	110	5e-22	51/65	0.78	4	Q	S		C	14-78:5-69		P	IPR000864	Proteinase inhibitor I13, potato inhibitor I	GO0004867	serine-type endopeptidase inhibitor activity	GO0009611	response to wounding
s00002g00358.t1	seq000002	26784	46	1456786	732368	736737	NC	-	3	732368-733315,736268-736386,736476-736737	0.7	442	-	Cytochrome P450 94A1 [Morus notabilis] gi|587892741|gb|EXB81312.1| Cytochrome P450 94A1 [Morus notabilis]	ref|XP_010100076.1	1418	512	1e-142	247/288	0.85	1					128-412:1098-1384			IPR001128,IPR002401	Cytochrome P450; Cytochrome P450, E-class, group I	GO0005506,GO0009055,GO0016705,GO0020037	iron ion binding; electron carrier activity; oxidoreductase activity, acting on paired donors, with incorporation or reduction of molecular oxygen; heme binding	GO0055114	oxidation-reduction process			PTHR24296	FAMILY NOT NAMED	PTHR24296:SF0	SUBFAMILY NOT NAMED
s00002g00359.t1	seq000002	26784	46	1456786	740265	743273	NC	-	3	740265-741359,742999-743106,743271-743273	0.6	401	-	Cytochrome P450 94A1 [Morus notabilis] gi|587892741|gb|EXB81312.1| Cytochrome P450 94A1 [Morus notabilis]	ref|XP_010100076.1	1418	467	1e-128	227/267	0.85	1					108-371:1119-1384			IPR001128,IPR002401	Cytochrome P450; Cytochrome P450, E-class, group I	GO0005506,GO0009055,GO0016705,GO0020037	iron ion binding; electron carrier activity; oxidoreductase activity, acting on paired donors, with incorporation or reduction of molecular oxygen; heme binding	GO0055114	oxidation-reduction process			PTHR24296	FAMILY NOT NAMED	PTHR24296:SF0	SUBFAMILY NOT NAMED
s00002g00360.t1	seq000002	26784	46	1456786	743292	746137	NC	-	2	743292-744802,744904-746137	0.6	914	cytochrome P450 94A1	Cytochrome P450 94A1 [Morus notabilis] gi|587892741|gb|EXB81312.1| Cytochrome P450 94A1 [Morus notabilis]	ref|XP_010100076.1	1418	1327	0	670/914	0.73	1	Q		N		1-914:1-901			IPR007656	Zein-binding domain							PTHR31448	FAMILY NOT NAMED
s00002g00361.t1	seq000002	26784	46	1456786	749346	751983	NC	+	10	749346-749372,749491-749611,749861-749983,750252-750349,750511-750637,750987-751072,751264-751389,751600-751685,751790-751825,751929-751983	0.49	294	iron-sulfur protein NUBPL-like	PREDICTED: iron-sulfur protein NUBPL-like [Malus domestica]	ref|XP_008382928.1	289	448	1e-123	220/266	0.82	2	Q	S	N		1-265:1-265			IPR019591,IPR025669,IPR027417	ATPase-like, ParA/MinD; AAA domain; P-loop containing nucleoside triphosphate hydrolase							PTHR23264	NUCLEOTIDE-BINDING PROTEIN NBP35(YEAST)-RELATED	PTHR23264:SF4	MRP-RELATED NUCLEOTIDE-BINDING PROTEIN		K03593	ATP-binding protein involved in chromosome partitioning				GO:0008854
s00002g00362.t1	seq000002	26784	46	1456786	752790	757599	NC	+	7	752790-753173,753797-754050,754158-754449,754532-754684,755085-755393,757416-757444,757563-757599	0.15	485	fructokinase-1	PREDICTED: fructokinase-1 [Malus domestica]	ref|XP_008382929.1	490	651	0	328/469	0.69	3	Q	S	N		1-463:1-464			IPR011611	Carbohydrate kinase PfkB							PTHR10584	SUGAR KINASE	PTHR10584:SF34	FRUCTOKINASE
s00002g00363.t1	seq000002	26784	46	1456786	757674	759929	NC	+	1	757674-759929	0.89	751	uncharacterized protein LOC100258751	### Not characterized ###:PREDICTED: uncharacterized protein LOC100258751 [Vitis vinifera]	ref|XP_002262784.1	749	1064	0	520/766	0.67	1	Q	S		C	1-751:6-749		ZF	IPR004332,IPR006564,IPR007527,IPR018289	Transposase, MuDR, plant; Zinc finger, PMZ-type; Zinc finger, SWIM-type; MULE transposase domain	GO0008270	zinc ion binding					PTHR31973	FAMILY NOT NAMED	PTHR31973:SF0	SUBFAMILY NOT NAMED
s00002g00364.t1	seq000002	26784	46	1456786	770431	772370	NC	-	2	770431-771047,771872-772370	0.33	371	pentatricopeptide repeat-containing protein At1g12700, mitochondrial	PREDICTED: putative pentatricopeptide repeat-containing protein At1g12700, mitochondrial [Malus domestica]	ref|XP_008372326.1	633	272	3e-70	134/266	0.5	2	Q				89-354:370-624			IPR002885	Pentatricopeptide repeat							PTHR24015	FAMILY NOT NAMED	PTHR24015:SF0	SUBFAMILY NOT NAMED
s00002g00365.t1	seq000002	26784	46	1456786	774377	774906	NC	-	2	774377-774751,774844-774906	0.88	145	-	PREDICTED: pentatricopeptide repeat-containing protein At3g22470, mitochondrial-like [Cucumis melo]	ref|XP_008451225.1	569	150	4e-34	67/113	0.59	2	Q			C	23-135:457-569			IPR002885	Pentatricopeptide repeat							PTHR24015	FAMILY NOT NAMED	PTHR24015:SF0	SUBFAMILY NOT NAMED
s00002g00366.t1	seq000002	26784	46	1456786	781036	781293	NC	+	1	781036-781293	1	85	P-loop nucleoside triphosphate hydrolase superfamily protein	P-loop nucleoside triphosphate hydrolase superfamily protein [Medicago truncatula] gi|657403757|gb|KEH42598.1| P-loop nucleoside triphosphate hydrolase superfamily protein [Medicago truncatula]	ref|XP_013468561.1	813	155	1e-35	68/79	0.86	2	Q				5-83:723-801											PTHR31153	UNCHARACTERIZED
s00002g00367.t1	seq000002	26784	46	1456786	784824	785785	NC	-	2	784824-785510,785597-785785	1	291	-	histone H1.2 [Arabidopsis thaliana] gi|121907|sp|P26569.1|H12_ARATH RecName: Full=Histone H1.2 gi|13430598|gb|AAK25921.1|AF360211_1 putative histone H1 protein [Arabidopsis thaliana] gi|16320|emb|CAA44316.1| Histone H1-2 [Arabidopsis thaliana]	ref|NP_180620.1	273	158	4e-36	148/292	0.5	1	Q	S			3-286:2-269			IPR005818,IPR005819,IPR011991	Linker histone H1/H5, domain H15; Histone H5; Winged helix-turn-helix DNA-binding domain	GO0003677	DNA binding	GO0006334	nucleosome assembly	GO0000786,GO0005634	nucleosome; nucleus	PTHR11467	HISTONE H1/H5	PTHR11467:SF0	SUBFAMILY NOT NAMED		K11275	histone H1/5				GO:0004016
s00002g00368.t1	seq000002	26784	46	1456786	799893	800153	NC	+	1	799893-800153	1	86	ethylene-responsive transcription factor 3	Ethylene-responsive transcription factor 3 [Morus notabilis]	ref|XP_010100082.1	224	130	5e-28	61/71	0.85	1	Q			C	17-86:154-224
s00002g00369.t1	seq000002	26784	46	1456786	804170	807031	NC	-	4	804170-804313,805364-805393,806751-806817,806940-807031	0.74	110	-	***** No hits found ******
s00002g00370.t1	seq000002	26784	46	1456786	810245	812066	NC	-	3	810245-810389,811027-811152,811258-812066	0.99	359	WRKY transcription factor 21	putative WRKY transcription factor 21 [Morus notabilis]	ref|XP_010100083.1	352	584	1e-164	312/361	0.86	1	Q	S	N	C	1-359:1-352			IPR003657,IPR018872	DNA-binding WRKY; Zn-cluster domain	GO0003700,GO0043565	sequence-specific DNA binding transcription factor activity; sequence-specific DNA binding	GO0006355	regulation of transcription, DNA-dependent			PTHR31282	FAMILY NOT NAMED
s00002g00371.t1	seq000002	26784	46	1456786	821225	823364	NC	-	4	821225-821301,821943-822036,822892-822960,823293-823364	1	103	signal recognition particle 9 kDa protein	Signal recognition particle 9 kDa protein [Morus notabilis]	ref|XP_010100084.1	155	213	4e-53	100/103	0.97	1	Q			C	1-103:53-155			IPR008832,IPR009018	Signal recognition particle, SRP9 subunit; Signal recognition particle, SRP9/SRP14 subunit	GO0008312	7S RNA binding	GO0006614,GO0045900	SRP-dependent cotranslational protein targeting to membrane; negative regulation of translational elongation	GO0048500	signal recognition particle	PTHR12834	SIGNAL RECOGNITION PARTICLE 9 KDA PROTEIN	PTHR12834:SF1	SIGNAL RECOGNITION PARTICLE 9 KD PROTEIN		K03109	signal recognition particle subunit SRP9		ko03060	Protein export	GO:0004446
s00002g00372.t1	seq000002	26784	46	1456786	824932	825204	NC	+	1	824932-825204	1	90	-	***** No hits found ******
s00002g00373.t2	seq000002	26784	46	1456786	826598	835478	NC	+	7	826598-826796,827084-827206,833915-834009,834143-834329,834438-834568,834664-834879,835083-835478	0.54	448	GABA transporter 1-like	PREDICTED: GABA transporter 1-like [Prunus mume]	ref|XP_008235317.1	447	734	0	352/421	0.83	3	Q	S		C	28-448:27-447		Tp	IPR013057	Amino acid transporter, transmembrane							PTHR22950	AMINO ACID TRANSPORTER
s00002g00374.t1	seq000002	26784	46	1456786	836921	837478	NC	+	1	836921-837478	1	185	PRA1 family protein F2-like	PREDICTED: PRA1 family protein F2-like [Prunus mume]	ref|XP_008235318.1	200	252	1e-64	126/188	0.67	2	Q	S			1-184:12-199			IPR004895	Prenylated rab acceptor PRA1							PTHR19317	PRENYLATED RAB ACCEPTOR 1-RELATED
s00002g00375.t1	seq000002	26784	46	1456786	839739	843461	NC	-	7	839739-839912,840527-840599,840860-840871,841838-842283,842426-842759,843071-843170,843443-843461	0.19	385	E3 ubiquitin protein ligase DRIP2	E3 ubiquitin protein ligase DRIP2 [Morus notabilis]	ref|XP_010100087.1	432	625	1e-176	335/398	0.84	1	Q	S		C	3-385:36-432											PTHR10825	RING FINGER PROTEIN	PTHR10825:SF3	RING FINGER PROTEIN		K16277	E3 ubiquitin-protein ligase DRIP	EC:6.3.2.19			GO:0018504
s00002g00376.t1	seq000002	26784	46	1456786	849427	851848	NC	-	9	849427-849513,849645-849764,849976-850005,850087-850131,850219-850263,850367-850591,851067-851141,851471-851592,851695-851848	0.81	300	magnesium transporter MRS2-I	Magnesium transporter MRS2-I [Morus notabilis]	ref|XP_010100088.1	382	533	1e-149	278/300	0.92	1	Q	S		C	1-300:83-382		Tp	IPR002523,IPR026573	Mg2+ transporter protein, CorA-like/Zinc transport protein ZntB; Magnesium transporter MRS2/LPE10	GO0015095,GO0046873	magnesium ion transmembrane transporter activity; metal ion transmembrane transporter activity	GO0015693,GO0030001,GO0055085	magnesium ion transport; metal ion transport; transmembrane transport	GO0016020	membrane	PTHR13890	RNA SPLICING PROTEIN MRS2, MITOCHONDRIAL	PTHR13890:SF0	SUBFAMILY NOT NAMED
s00002g00377.t1	seq000002	26784	46	1456786	859590	863443	NC	+	9	859590-859842,859973-860007,860379-860420,860531-860690,860793-860872,861544-861857,862074-862191,862656-863072,863168-863443	0.87	564	galacturonosyltransferase 6	PREDICTED: probable galacturonosyltransferase 6 [Nicotiana sylvestris]	ref|XP_009765096.1	574	394	1e-107	237/576	0.41	4	Q	S	N	C	48-563:1-574		GT8	IPR002495	Glycosyl transferase, family 8	GO0016757	transferase activity, transferring glycosyl groups					PTHR32116	FAMILY NOT NAMED	PTHR32116:SF0	SUBFAMILY NOT NAMED
s00002g00378.t1	seq000002	26784	46	1456786	864326	865197	NC	+	2	864326-864422,864893-865197	0.99	133	photosystem II reaction center W protein	Photosystem II reaction center W protein [Morus notabilis]	ref|XP_010087137.1	136	209	8e-52	124/136	0.91	1	Q	S	N	C	1-133:1-136			IPR009806	Photosystem II PsbW, class 2			GO0015979	photosynthesis	GO0009507,GO0009523	chloroplast; photosystem II						K02721	photosystem II PsbW protein		ko00195	Photosynthesis	GO:0003896
s00002g00379.t1	seq000002	26784	46	1456786	866202	866582	NC	-	1	866202-866582	0.57	126	-	50S ribosomal protein L3-1 [Morus notabilis]	ref|XP_010097667.1	277	77.8	3e-12	49/111	0.44	1	Q				12-108:39-147
s00002g00380.t1	seq000002	26784	46	1456786	869891	871584	NC	+	7	869891-870001,870089-870184,870466-870553,870657-870741,870900-870963,871065-871154,871501-871584	0.99	205	DNA-directed RNA polymerase III subunit rpc8	DNA-directed RNA polymerase III subunit rpc8 [Morus notabilis]	ref|XP_010087136.1	200	376	1e-102	181/200	0.9	1	Q	S	N	C	1-200:1-200			IPR005576,IPR012340,IPR013238	RNA polymerase Rpb7, N-terminal; Nucleic acid-binding, OB-fold; RNA polymerase III, subunit Rpc25	GO0003899	DNA-directed RNA polymerase activity	GO0006351	transcription, DNA-dependent			PTHR12709	DNA-DIRECTED RNA POLYMERASE II, III	PTHR12709:SF2	DNA-DIRECTED RNA POLYMERASE III 25 KD POLYPEPTIDE		K03022	DNA-directed RNA polymerase III subunit RPC8		ko00230; ko00240; ko03020; ko04623; ko05169	Purine metabolism; Pyrimidine metabolism; RNA polymerase; Cytosolic DNA-sensing pathway; Epstein-Barr virus infection	GO:0003899
s00002g00381.t1	seq000002	26784	46	1456786	872656	873042	NC	+	1	872656-873042	1	128	glutathione reductase	Glutathione reductase [Morus notabilis] gi|587835806|gb|EXB26575.1| Glutathione reductase [Morus notabilis]	ref|XP_010087135.1	580	182	6e-44	105/121	0.86	1	Q		N		1-121:1-121
s00002g00382.t1	seq000002	26784	46	1456786	882604	884091	NC	-	1	882604-884091	0.79	495	U3 small nucleolar RNA-associated protein 18-like protein	U3 small nucleolar RNA-associated protein 18-like protein [Morus notabilis] gi|587835805|gb|EXB26574.1| U3 small nucleolar RNA-associated protein 18-like protein [Morus notabilis]	ref|XP_010087134.1	564	914	0	444/501	0.88	1	Q	S		C	1-495:64-564			IPR001680,IPR015943,IPR017986	WD40 repeat; WD40/YVTN repeat-like-containing domain; WD40-repeat-containing domain	GO0005515	protein binding					PTHR18359	WD-REPEAT PROTEIN-RELATED				K14553	U3 small nucleolar RNA-associated protein 18		ko03008	Ribosome biogenesis in eukaryotes	GO:0004847; GO:0004039
s00002g00383.t1	seq000002	26784	46	1456786	888285	891426	NC	-	2	888285-888471,890123-891426	0.79	496	phospholipase A1-Igamma1	Phospholipase A1-Igamma1 [Morus notabilis]	ref|XP_010087133.1	505	844	0	419/497	0.84	1	Q	S	N		1-496:1-483			IPR002921	Lipase, class 3	GO0004806	triglyceride lipase activity	GO0006629	lipid metabolic process			PTHR31403	FAMILY NOT NAMED
s00002g00384.t1	seq000002	26784	46	1456786	898819	902346	NC	+	10	898819-899465,899925-900026,900615-900701,900834-900938,901074-901171,901281-901495,901586-901652,901748-901833,902074-902172,902284-902346	0.3	522	F-box/LRR-repeat protein 17	F-box/LRR-repeat protein 17 [Morus notabilis]	ref|XP_010087131.1	604	647	0	375/614	0.61	1	Q	S	N	C	1-522:1-604			IPR001810	F-box domain	GO0005515	protein binding					PTHR23125	F-BOX/LEUCINE RICH REPEAT PROTEIN	PTHR23125:SF166	HYPOTHETICAL PROTEIN
s00002g00385.t1	seq000002	26784	46	1456786	904789	907675	NC	+	12	904789-904846,905159-905286,905373-905416,905500-905577,905710-905902,906407-906437,906519-906577,906762-906835,907066-907152,907292-907353,907457-907485,907589-907675	0.81	309	uridine kinase	Putative uridine kinase [Morus notabilis]	ref|XP_010087130.1	311	538	1e-150	263/312	0.84	1	Q	S	N	C	1-309:1-311			IPR006083,IPR027417	Phosphoribulokinase/uridine kinase; P-loop containing nucleoside triphosphate hydrolase	GO0005524,GO0016301	ATP binding; kinase activity	GO0008152	metabolic process			PTHR10285	URIDINE KINASE	PTHR10285:SF40	SUBFAMILY NOT NAMED
s00002g00386.t1	seq000002	26784	46	1456786	910705	913721	NC	-	6	910705-910742,911220-911281,911429-911564,911932-912167,913319-913535,913652-913721	1	252	auxin-induced protein aux28	auxin-induced protein aux28 [Populus trichocarpa]	ref|XP_002302075.1	237	367	5e-99	192/252	0.76	1	Q	S			1-252:9-235			IPR003311,IPR011525	AUX/IAA protein; Aux/IAA-ARF-dimerisation	GO0046983	protein dimerization activity	GO0006355	regulation of transcription, DNA-dependent	GO0005634	nucleus	PTHR31734	FAMILY NOT NAMED				K14484	auxin-responsive protein IAA		ko04075	Plant hormone signal transduction	GO:0018650
s00002g00387.t1	seq000002	26784	46	1456786	923209	923568	NC	-	1	923209-923568	0.48	119	-	***** No hits found ******
s00002g00388.t1	seq000002	26784	46	1456786	923889	924588	NC	+	2	923889-924291,924416-924588	0.64	191	auxin-induced protein IAA4	Auxin-induced protein IAA4 [Morus notabilis]	ref|XP_010087128.1	199	269	8e-70	149/206	0.72	1	Q	S		C	1-191:4-199			IPR003311,IPR011525	AUX/IAA protein; Aux/IAA-ARF-dimerisation	GO0046983	protein dimerization activity	GO0006355	regulation of transcription, DNA-dependent	GO0005634	nucleus	PTHR31734	FAMILY NOT NAMED				K14484	auxin-responsive protein IAA		ko04075	Plant hormone signal transduction	GO:0018650
s00002g00389.t1	seq000002	26784	46	1456786	927366	929339	NC	-	5	927366-927554,927924-928030,928118-928202,928296-928434,928978-929339	0.74	293	-	PREDICTED: protein OSB2, chloroplastic-like [Pyrus x bretschneideri]	ref|XP_009367752.1	290	431	1e-118	212/296	0.71	3	Q	S	N	C	1-293:1-290			IPR000424,IPR011344,IPR012340	Primosome PriB/single-strand DNA-binding; Single-strand DNA-binding; Nucleic acid-binding, OB-fold	GO0003697	single-stranded DNA binding	GO0006260	DNA replication			PTHR10302	SINGLE-STRANDED DNA-BINDING PROTEIN
s00002g00390.t1	seq000002	26784	46	1456786	931455	934954	NC	-	6	931455-931685,931786-931863,932580-932645,933642-933707,933863-933976,934616-934954	0.98	297	transcription factor UNE12	PREDICTED: transcription factor UNE12 [Prunus mume]	ref|XP_008235331.1	298	484	1e-134	264/301	0.87	3	Q	S	N	C	1-297:1-298			IPR011598	Myc-type, basic helix-loop-helix (bHLH) domain	GO0046983	protein dimerization activity					PTHR16223	FAMILY NOT NAMED	PTHR16223:SF1	SUBFAMILY NOT NAMED
s00002g00391.t1	seq000002	26784	46	1456786	940170	942798	NC	+	9	940170-940361,940874-941020,941140-941205,941440-941548,941998-942074,942174-942251,942353-942430,942522-942581,942664-942798	0.73	313	indole-3-glycerol phosphate lyase	Indole-3-glycerol phosphate lyase [Morus notabilis]	ref|XP_010087125.1	339	533	1e-148	287/340	0.84	1	Q	S	N	C	1-313:1-339			IPR002028,IPR011060,IPR013785,IPR018204	Tryptophan synthase, alpha chain; Ribulose-phosphate binding barrel; Aldolase-type TIM barrel; Tryptophan synthase, alpha chain, active site	GO0003824,GO0004834	catalytic activity; tryptophan synthase activity	GO0006568,GO0008152	tryptophan metabolic process; metabolic process			PTHR10314	SER/THR DEHYDRATASE, TRP SYNTHASE	PTHR10314:SF4	TRYTOPHAN SYNTHASE ALPHA SUBUNIT		K01695	tryptophan synthase alpha chain	EC:4.2.1.20	ko00260; ko00400; ko01230	Glycine, serine and threonine metabolism; Phenylalanine, tyrosine and tryptophan biosynthesis; Biosynthesis of amino acids	GO:0004834
s00002g00392.t1	seq000002	26784	46	1456786	943552	944258	NC	-	4	943552-943608,943751-943833,943944-944025,944202-944258	0.69	92	-	Vacuolar ATPase subunit F family protein isoform 2 [Theobroma cacao] gi|508702695|gb|EOX94591.1| Vacuolar ATPase subunit F family protein isoform 2 [Theobroma cacao]	ref|XP_007050434.1	130	109	6e-22	56/71	0.78	1	Q				5-75:9-77			IPR005772,IPR008218	ATPase, V1 complex, subunit F, eukaryotic; ATPase, V1 complex, subunit F	GO0046961	proton-transporting ATPase activity, rotational mechanism	GO0015991,GO0034220	ATP hydrolysis coupled proton transport; ion transmembrane transport	GO0033180	proton-transporting V-type ATPase, V1 domain	PTHR13861	VACUOLAR ATP SYNTHASE SUBUNIT F	PTHR13861:SF0	SUBFAMILY NOT NAMED		K02151	V-type H+-transporting ATPase subunit F		ko00190; ko04145; ko04721; ko04966; ko05110; ko05120; ko05323	Oxidative phosphorylation; Phagosome; Synaptic vesicle cycle; Collecting duct acid secretion; Vibrio cholerae infection; Epithelial cell signaling in Helicobacter pylori infection; Rheumatoid arthritis	GO:0046961
s00002g00393.t1	seq000002	26784	46	1456786	945653	949060	NC	+	6	945653-946015,946097-946202,946788-946998,947677-947752,947851-947976,948635-949060	1	435	light-inducible protein CPRF2	Light-inducible protein CPRF2 [Morus notabilis]	ref|XP_010087124.1	441	672	0	369/439	0.84	1	Q	S	N		1-435:1-435			IPR004827,IPR020983	Basic-leucine zipper domain; Basic leucine-zipper, C-terminal	GO0003700,GO0043565	sequence-specific DNA binding transcription factor activity; sequence-specific DNA binding	GO0006355	regulation of transcription, DNA-dependent			PTHR22952	CAMP-RESPONSE ELEMENT BINDING PROTEIN-RELATED	PTHR22952:SF46	OS07G0686100 PROTEIN
s00002g00394.t1	seq000002	26784	46	1456786	949614	955392	NC	-	13	949614-949683,949770-949911,950001-950094,950375-950487,951265-951280,951569-951637,952152-952251,952679-952722,952970-953138,953789-953860,954299-954379,954658-954722,954808-955392	0.97	539	histone acetyltransferase GCN5	Histone acetyltransferase GCN5 [Morus notabilis]	ref|XP_010087123.1	574	904	0	504/576	0.87	1	Q	S	N	C	1-539:1-574			IPR000182,IPR001487,IPR016181,IPR018359	GNAT domain; Bromodomain; Acyl-CoA N-acyltransferase; Bromodomain, conserved site	GO0005515,GO0008080	protein binding; N-acetyltransferase activity					PTHR22880	FALZ-RELATED BROMODOMAIN-CONTAINING PROTEINS	PTHR22880:SF71	PREDICTED: SIMILAR TO NUCLEOSOME REMODELING FACTOR SUBUNIT BPTF BROMODOMAIN AN		K06062	histone acetyltransferase	EC:2.3.1.48	ko04330; ko04919; ko05166; ko05203	Notch signaling pathway; Thyroid hormone signaling pathway; HTLV-I infection; Viral carcinogenesis	GO:0004835
s00002g00395.t1	seq000002	26784	46	1456786	958452	960271	NC	-	4	958452-958650,959096-959202,959893-960018,960170-960271	0.65	177	-	### Not characterized ###:Uncharacterized protein TCM_004224 [Theobroma cacao]	ref|XP_007050438.1	201	62.8	9e-08	44/135	0.32	1	Q				44-177:69-200
s00002g00396.t1	seq000002	26784	46	1456786	967119	970504	NC	-	4	967119-967323,968833-968919,969469-969581,970370-970504	0.7	179	-	***** No hits found ******
s00002g00397.t1	seq000002	26784	46	1456786	975998	976855	NC	-	2	975998-976136,976737-976855	0.37	85	-	### Not characterized ###:hypothetical protein L484_006391 [Morus notabilis]	ref|XP_010092629.1	225	65.5	1e-08	31/45	0.68	1			N		1-45:1-45
s00002g00398.t1	seq000002	26784	46	1456786	979369	984698	NC	-	17	979369-979510,979661-979932,980068-980280,980707-980964,981226-981393,981515-981580,981707-981726,981837-981896,982050-982110,982217-982223,982341-982405,982550-982607,982697-982814,982910-982948,983066-983135,983366-983468,984610-984698	1	602	guanylate-binding protein 4	Guanylate-binding protein 4 [Morus notabilis]	ref|XP_010087122.1	589	1123	0	545/602	0.9	1	Q	S	N	C	1-602:1-589			IPR003191,IPR015894,IPR027417	Guanylate-binding protein, C-terminal; Guanylate-binding protein, N-terminal; P-loop containing nucleoside triphosphate hydrolase	GO0003924,GO0005525	GTPase activity; GTP binding					PTHR10751	GUANYLATE BINDING PROTEIN
s00002g00399.t1	seq000002	26784	46	1456786	990002	991051	NC	-	1	990002-991051	1	349	-	PREDICTED: protein ELC [Jatropha curcas]	ref|XP_012092478.1	332	323	1e-85	171/350	0.48	3	Q	S	N	C	1-344:1-332			IPR008883,IPR016135,IPR017916	Ubiquitin E2 variant, N-terminal; Ubiquitin-conjugating enzyme/RWD-like; Steadiness box			GO0006464,GO0015031	cellular protein modification process; protein transport			PTHR23306	TUMOR SUSCEPTIBILITY GENE 101 PROTEIN-RELATED	PTHR23306:SF3	SUBFAMILY NOT NAMED		K12183	ESCRT-I complex subunit TSG101		ko04144	Endocytosis	GO:0008536
s00002g00400.t1	seq000002	26784	46	1456786	998397	999914	NC	-	3	998397-998926,999167-999359,999471-999914	0.56	388	similar to L484_012551	### Not characterized ###:hypothetical protein L484_012551 [Morus notabilis]	ref|XP_010087119.1	361	630	1e-178	316/379	0.83	1	Q	S	N	C	10-388:1-361			IPR006502	Protein of unknown function DUF506, plant							PTHR31579	FAMILY NOT NAMED
s00002g00401.t1	seq000002	26784	46	1456786	1000134	1000539	NC	-	2	1000134-1000325,1000471-1000539	0.44	86	-	***** No hits found ******
s00002g00402.t1	seq000002	26784	46	1456786	1012588	1015189	NC	-	6	1012588-1012889,1013315-1013793,1014054-1014175,1014318-1014511,1014604-1014694,1014797-1015189	1	526	pyruvate kinase isozyme A	Pyruvate kinase isozyme A [Morus notabilis]	ref|XP_010087117.1	564	926	0	457/527	0.86	1	Q	S		C	1-526:39-564			IPR001697,IPR011037,IPR015793,IPR015794,IPR015795,IPR015806,IPR015813,IPR018209	Pyruvate kinase; Pyruvate kinase-like, insert domain; Pyruvate kinase, barrel; Pyruvate kinase, alpha/beta; Pyruvate kinase, C-terminal; Pyruvate kinase, beta-barrel insert domain; Pyruvate/Phosphoenolpyruvate kinase-like domain; Pyruvate kinase, active site	GO0000287,GO0003824,GO0004743,GO0030955	magnesium ion binding; catalytic activity; pyruvate kinase activity; potassium ion binding	GO0006096	glycolysis			PTHR11817	PYRUVATE KINASE	PTHR11817:SF0	SUBFAMILY NOT NAMED
s00002g00403.t1	seq000002	26784	46	1456786	1015209	1017210	NC	+	3	1015209-1015370,1016450-1016505,1017036-1017210	0.78	130	-	***** No hits found ******
s00002g00404.t1	seq000002	26784	46	1456786	1019750	1020757	NC	+	2	1019750-1019869,1020461-1020757	1	138	histone H2A variant 1	Histone H2A variant 1 [Morus notabilis] gi|587835787|gb|EXB26556.1| Histone H2A variant 1 [Morus notabilis]	ref|XP_010087116.1	138	273	4e-71	138/138	1	1	Q	S	N	C	1-138:1-138			IPR002119,IPR007125,IPR009072	Histone H2A; Histone core; Histone-fold	GO0003677,GO0046982	DNA binding; protein heterodimerization activity	GO0006334	nucleosome assembly	GO0000786,GO0005634	nucleosome; nucleus	PTHR23430	HISTONE H2A				K11251	histone H2A		ko05034; ko05322	Alcoholism; Systemic lupus erythematosus	GO:0005034
s00002g00405.t1	seq000002	26784	46	1456786	1023843	1027121	NC	+	7	1023843-1024062,1024142-1024285,1024413-1024500,1025520-1025603,1025917-1026023,1026912-1027004,1027087-1027121	0.55	256	beta-carotene isomerase D27, chloroplastic	PREDICTED: beta-carotene isomerase D27, chloroplastic [Fragaria vesca subsp. vesca] gi|764534348|ref|XP_011458605.1| PREDICTED: beta-carotene isomerase D27, chloroplastic [Fragaria vesca subsp. vesca]	ref|XP_004290643.1	263	293	8e-77	155/262	0.59	2	Q	S		C	5-256:13-263			IPR025114	Domain of unknown function DUF4033												K17911	beta-carotene isomerase	EC:5.2.1.14	ko00906	Carotenoid biosynthesis	GO:0004800
s00002g00406.t1	seq000002	26784	46	1456786	1033296	1036077	NC	-	4	1033296-1033840,1034052-1034247,1034337-1035821,1035928-1036077	0.86	791	serine/arginine repetitive matrix protein 2 isoform 1	Serine/arginine repetitive matrix protein 2 isoform 1 [Theobroma cacao] gi|508702714|gb|EOX94610.1| Serine/arginine repetitive matrix protein 2 isoform 1 [Theobroma cacao]	ref|XP_007050453.1	786	962	0	537/815	0.65	2	Q	S	N	C	1-791:1-786			IPR025486	Domain of unknown function DUF4378
s00002g00407.t1	seq000002	26784	46	1456786	1047006	1048057	NC	+	3	1047006-1047227,1047310-1047415,1047951-1048057	0.38	144	-	AC084762_14 putative transposon protein [Oryza sativa Japonica Group]	gb|AAL58240.1	865	73.9	4e-11	44/116	0.37	1	Q				29-142:66-166			IPR018289	MULE transposase domain
s00002g00408.t1	seq000002	26784	46	1456786	1051639	1054336	NC	+	4	1051639-1051774,1052632-1052676,1052943-1053370,1053707-1054336	0.24	412	RNA binding protein	RNA binding protein, putative [Ricinus communis]	ref|XP_002520966.1	383	294	1e-76	171/385	0.44	6	Q	S	N	C	70-409:1-383			IPR005491,IPR008395,IPR014002	EMSY N-terminal; Agenet-like domain; Tudor-like, plant							PTHR31491	FAMILY NOT NAMED	PTHR31491:SF0	SUBFAMILY NOT NAMED
s00002g00409.t1	seq000002	26784	46	1456786	1055074	1058236	NC	-	6	1055074-1055179,1056084-1056094,1056611-1056665,1056758-1056802,1056940-1056992,1058099-1058236	0.51	135	-	Ammonium transporter 2 [Theobroma cacao]	ref|XP_007050458.1	610	94.4	3e-17	48/80	0.6	1					1-80:509-584			IPR015898	G-protein gamma-like domain	GO0004871	signal transducer activity	GO0007186	G-protein coupled receptor signaling pathway	GO0005834	heterotrimeric G-protein complex
s00002g00410.t1	seq000002	26784	46	1456786	1061392	1065730	NC	-	3	1061392-1061987,1063132-1063417,1065140-1065730	0.99	490	ammonium transporter 3 member 1	Ammonium transporter 3 member 1 [Morus notabilis]	ref|XP_010087112.1	483	820	0	420/477	0.88	1	Q	S	N		1-477:1-472		Tp	IPR001905,IPR002229,IPR018047,IPR024041	Ammonium transporter; Blood group Rhesus C/E/D polypeptide; Ammonium transporter, conserved site; Ammonium transporter AmtB-like domain	GO0008519	ammonium transmembrane transporter activity	GO0015696,GO0072488	ammonium transport; ammonium transmembrane transport	GO0016020	membrane	PTHR11730	AMMONIUM TRANSPORTER	PTHR11730:SF1	AMMONIUM TRANSPORTER 2		K03320	ammonium transporter, Amt family				GO:0005415
s00002g00411.t1	seq000002	26784	46	1456786	1069715	1072157	NC	+	3	1069715-1070268,1071303-1071609,1072002-1072157	0.98	338	37 kDa inner envelope membrane protein	37 kDa inner envelope membrane protein [Morus notabilis]	ref|XP_010087111.1	346	617	1e-174	313/347	0.9	1	Q	S	N	C	1-338:1-346			IPR013216	Methyltransferase type 11	GO0008168	methyltransferase activity	GO0008152	metabolic process			PTHR10108	METHYLTRANSFERASE	PTHR10108:SF9	CHLOROPLAST INNER ENVELOPE PROTEIN		K12502	MPBQ/MSBQ methyltransferase		ko00130	Ubiquinone and other terpenoid-quinone biosynthesis	GO:0050551
s00002g00412.t1	seq000002	26784	46	1456786	1074730	1079559	NC	-	14	1074730-1075111,1075361-1075441,1075535-1075873,1076004-1076199,1076362-1076501,1076605-1076965,1077071-1077231,1077443-1077560,1077639-1077677,1077785-1077809,1077942-1078030,1078332-1078386,1078499-1078585,1079482-1079559	0.99	716	cyclophilin-like peptidyl-prolyl cis-trans isomerase family protein, putative isoform 1	Cyclophilin-like peptidyl-prolyl cis-trans isomerase family protein, putative isoform 1 [Theobroma cacao]	ref|XP_007050460.1	676	565	1e-158	403/696	0.57	3	Q	S	N	C	30-710:1-676			IPR002130,IPR020892	Cyclophilin-like peptidyl-prolyl cis-trans isomerase domain; Cyclophilin-type peptidyl-prolyl cis-trans isomerase, conserved site	GO0003755	peptidyl-prolyl cis-trans isomerase activity	GO0006457	protein folding			PTHR11071	PEPTIDYL-PROLYL CIS-TRANS ISOMERASE				K09566	peptidyl-prolyl isomerase G (cyclophilin G)	EC:5.2.1.8			GO:0003755; GO:0016018
s00002g00413.t1	seq000002	26784	46	1456786	1085543	1087261	NC	+	4	1085543-1085618,1085713-1085870,1086098-1086175,1087127-1087261	0.96	148	calmodulin-like protein 11	Calmodulin-like protein 11 [Morus notabilis]	ref|XP_010087110.1	150	256	5e-66	130/150	0.86	1	Q	S	N	C	1-148:1-150			IPR001125,IPR002048,IPR011992,IPR018247	Recoverin; EF-hand domain; EF-hand domain pair; EF-Hand 1, calcium-binding site	GO0005509	calcium ion binding					PTHR23050	CALCIUM BINDING PROTEIN				K02183	calmodulin		ko04014; ko04015; ko04020; ko04070; ko04114; ko04261; ko04270; ko04626; ko04713; ko04720; ko04722; ko04728; ko04740; ko04744; ko04745; ko04750; ko04910; ko04912; ko04915; ko04916; ko04921; ko04970; ko04971; ko05010; ko05031; ko05034; ko05133; ko05152; ko05214	Ras signaling pathway; Rap1 signaling pathway; Calcium signaling pathway; Phosphatidylinositol signaling system; Oocyte meiosis; Adrenergic signaling in cardiomyocytes; Vascular smooth muscle contraction; Plant-pathogen interaction; Circadian entrainment; Long-term potentiation; Neurotrophin signaling pathway; Dopaminergic synapse; Olfactory transduction; Phototransduction; Phototransduction - fl…	GO:0008822
s00002g00414.t1	seq000002	26784	46	1456786	1089655	1090326	NC	+	1	1089655-1090326	1	223	similar to L484_012538	### Not characterized ###:hypothetical protein L484_012538 [Morus notabilis]	ref|XP_010087109.1	218	333	7e-89	179/218	0.82	1	Q	S	N		1-218:1-215
s00002g00415.t1	seq000002	26784	46	1456786	1097171	1100751	NC	+	2	1097171-1100217,1100649-1100751	0.16	1049	calcium-transporting ATPase 12, plasma membrane-type	Calcium-transporting ATPase 12, plasma membrane-type [Morus notabilis] gi|587835779|gb|EXB26548.1| Calcium-transporting ATPase 12, plasma membrane-type [Morus notabilis]	ref|XP_010087108.1	1068	1726	0	875/1019	0.85	1	Q	S			1-1016:23-1039			IPR001757,IPR004014,IPR006068,IPR006408,IPR008250,IPR018303,IPR023214,IPR023298,IPR023299	Cation-transporting P-type ATPase; Cation-transporting P-type ATPase, N-terminal; Cation-transporting P-type ATPase, C-terminal; Calcium-transporting P-type ATPase, subfamily IIB; P-type ATPase, A domain; P-type ATPase, phosphorylation site; HAD-like domain; P-type ATPase, transmembrane domain; P-type ATPase, cytoplasmic domain N	GO0000166,GO0005388,GO0005524,GO0019829,GO0046872	nucleotide binding; calcium-transporting ATPase activity; ATP binding; cation-transporting ATPase activity; metal ion binding	GO0006812,GO0070588	cation transport; calcium ion transmembrane transport	GO0016020,GO0016021	membrane; integral to membrane	PTHR24093	FAMILY NOT NAMED	PTHR24093:SF0	SUBFAMILY NOT NAMED		K01537	Ca2+-transporting ATPase	EC:3.6.3.8			GO:0005388
s00002g00416.t1	seq000002	26784	46	1456786	1106995	1107378	NC	-	1	1106995-1107378	0.7	127	-	***** No hits found ******
s00002g00417.t1	seq000002	26784	46	1456786	1118988	1121789	NC	-	1	1118988-1121789	0.53	933	pentatricopeptide repeat-containing protein At3g63370	PREDICTED: pentatricopeptide repeat-containing protein At3g63370 [Prunus mume]	ref|XP_008235414.1	958	1369	0	644/932	0.69	2	Q	S		C	3-933:27-958			IPR002885,IPR011990	Pentatricopeptide repeat; Tetratricopeptide-like helical	GO0005515	protein binding					PTHR24015	FAMILY NOT NAMED	PTHR24015:SF54	PENTATRICOPEPTIDE (PPR) REPEAT-CONTAINING PROTEIN
s00002g00418.t1	seq000002	26784	46	1456786	1123236	1139870	NC	-	19	1123236-1124414,1125141-1125287,1125481-1125787,1126018-1126326,1126771-1129878,1130022-1131669,1131815-1132926,1133043-1133145,1133248-1133947,1134146-1135326,1135507-1135621,1136747-1136812,1136935-1137126,1137338-1137511,1137867-1137923,1138017-1138149,1138839-1138924,1139108-1139177,1139698-1139870	0.26	3619	BEACH domain-containing protein lvsA	PREDICTED: BEACH domain-containing protein lvsA [Prunus mume]	ref|XP_008235353.1	3612	6160	0	3016/3626	0.83	1	Q	S		C	1-3619:10-3612			IPR000409,IPR001680,IPR008985,IPR013320,IPR015943,IPR016024,IPR017986,IPR019775,IPR023362	BEACH domain; WD40 repeat; Concanavalin A-like lectin/glucanases superfamily; Concanavalin A-like lectin/glucanase, subgroup; WD40/YVTN repeat-like-containing domain; Armadillo-type fold; WD40-repeat-containing domain; WD40 repeat, conserved site; PH-BEACH domain	GO0005488,GO0005515	binding; protein binding					PTHR13743	BEIGE/BEACH-RELATED	PTHR13743:SF16	SUBFAMILY NOT NAMED
s00002g00419.t1	seq000002	26784	46	1456786	1147697	1154911	NC	+	15	1147697-1147786,1147896-1147973,1148087-1148170,1148762-1148914,1149039-1149107,1149200-1149326,1150293-1150365,1150527-1150643,1151072-1151191,1151303-1151321,1151859-1151943,1152049-1152377,1153184-1153299,1153392-1153485,1154843-1154911	1	540	lysine-specific demethylase 8	Lysine-specific demethylase 8 [Morus notabilis]	ref|XP_010087104.1	529	922	0	452/540	0.83	1	Q	S	N	C	1-540:1-529			IPR003347	JmjC domain	GO0005515	protein binding					PTHR12461	HYPOXIA-INDUCIBLE FACTOR 1 ALPHA INHIBITOR-RELATED	PTHR12461:SF3	JMJC DOMAIN-CONTAINING PROTEIN
s00002g00420.t1	seq000002	26784	46	1456786	1160305	1163764	NC	-	3	1160305-1161184,1163017-1163413,1163551-1163764	0.78	496	zinc finger protein MAGPIE	Zinc finger protein MAGPIE [Morus notabilis]	ref|XP_010087102.1	459	654	0	366/497	0.73	1	Q	S	N	C	12-496:1-459		ZF	IPR007087,IPR013087,IPR015880	Zinc finger, C2H2; Zinc finger C2H2-type/integrase DNA-binding domain; Zinc finger, C2H2-like	GO0003676,GO0046872	nucleic acid binding; metal ion binding					PTHR10593	SERINE/THREONINE-PROTEIN KINASE RIO	PTHR10593:SF17	SUBFAMILY NOT NAMED
s00002g00421.t1	seq000002	26784	46	1456786	1176604	1179601	NC	-	2	1176604-1177413,1179260-1179601	1	383	heat stress transcription factor A-6b	Heat stress transcription factor A-6b [Morus notabilis]	ref|XP_010087101.1	366	545	1e-152	291/384	0.75	1	Q	S	N		1-382:1-365		TF	IPR000232,IPR011991,IPR027709,IPR027725	Heat shock factor (HSF)-type, DNA-binding; Winged helix-turn-helix DNA-binding domain; Heat shock transcription factor, plant; Heat shock transcription factor family	GO0003700,GO0043565	sequence-specific DNA binding transcription factor activity; sequence-specific DNA binding	GO0006355,GO0009408	regulation of transcription, DNA-dependent; response to heat	GO0005634	nucleus	PTHR10015	HEAT SHOCK TRANSCRIPTION FACTOR	PTHR10015:SF7	HEAT STRESS TRANSCRIPTION FACTOR		K09419	heat shock transcription factor, other eukaryote				GO:0005862
s00002g00422.t1	seq000002	26784	46	1456786	1183481	1192830	NC	+	20	1183481-1183766,1184344-1184602,1185236-1185341,1185455-1185596,1185794-1186058,1186211-1186578,1186729-1186793,1187771-1187909,1188274-1188460,1188641-1188869,1189049-1189555,1190091-1190148,1190559-1190646,1191192-1191266,1191373-1191456,1191549-1191692,1191825-1191897,1192328-1192410,1192497-1192551,1192765-1192830	0.77	1092	-	### Not characterized ###:putative protein phosphatase 2C 51 [Morus notabilis]	ref|XP_010110150.1	1049	1640	0	819/972	0.84	1	Q	S			26-973:29-997			IPR000719,IPR001932,IPR002290,IPR008271,IPR011009,IPR015655	Protein kinase domain; Protein phosphatase 2C (PP2C)-like domain; Serine/threonine- / dual specificity protein kinase, catalytic domain; Serine/threonine-protein kinase, active site; Protein kinase-like domain; Protein phosphatase 2C	GO0003824,GO0004672,GO0004674,GO0005524,GO0016772	catalytic activity; protein kinase activity; protein serine/threonine kinase activity; ATP binding; transferase activity, transferring phosphorus-containing groups	GO0006468	protein phosphorylation			PTHR13832	PROTEIN PHOSPHATASE 2C	PTHR13832:SF3	GB DEF: HYPOTHETICAL PROTEIN AT3G63330
s00002g00423.t1	seq000002	26784	46	1456786	1192843	1193391	NC	+	3	1192843-1192868,1193075-1193188,1193295-1193391	0.99	78	-	***** No hits found ******
s00002g00424.t1	seq000002	26784	46	1456786	1194128	1197856	NC	-	6	1194128-1194348,1194658-1194967,1195380-1195671,1195844-1197411,1197490-1197556,1197705-1197856	0.28	869	ETO1-like protein 1	ETO1-like protein 1 [Morus notabilis] gi|587938627|gb|EXC25341.1| ETO1-like protein 1 [Morus notabilis]	ref|XP_010110149.1	892	1648	0	821/895	0.91	1	Q	S	N	C	1-869:1-892			IPR000210,IPR011333,IPR011990,IPR013026,IPR013069,IPR013105,IPR019734	BTB/POZ-like; BTB/POZ fold; Tetratricopeptide-like helical; Tetratricopeptide repeat-containing domain; BTB/POZ; Tetratricopeptide TPR2; Tetratricopeptide repeat	GO0005515	protein binding					PTHR23083	TETRATRICOPEPTIDE REPEAT PROTEIN, TPR	PTHR23083:SF85	PREDICTED PROTEIN (FRAGMENT)
s00002g00425.t2	seq000002	26784	46	1456786	1203672	1206323	NC	-	9	1203672-1203704,1203859-1204072,1204169-1204223,1204513-1204572,1204917-1205079,1205169-1205259,1205771-1205838,1205967-1206124,1206206-1206323	1	319	-	Protein TIFY 4A [Morus notabilis] gi|587958313|gb|EXC43838.1| Protein TIFY 4A [Morus notabilis]	ref|XP_010097848.1	335	420	1e-115	243/346	0.7	1	Q	S	N	C	1-299:1-335			IPR010399,IPR018467	Tify; CO/COL/TOC1, conserved site
s00002g00426.t1	seq000002	26784	46	1456786	1209851	1213664	NC	-	8	1209851-1210468,1211055-1211404,1211509-1211799,1211938-1212051,1212227-1212322,1212438-1212578,1212676-1212828,1213133-1213664	0.44	764	death-associated protein kinase 1	Death-associated protein kinase 1 [Morus notabilis]	ref|XP_010096450.1	754	1229	0	605/759	0.79	1	Q	S			9-764:4-753			IPR002110,IPR020683,IPR026961	Ankyrin repeat; Ankyrin repeat-containing domain; PGG domain	GO0005515	protein binding
s00002g00427.t1	seq000002	26784	46	1456786	1217049	1218111	NC	-	2	1217049-1217582,1218013-1218111	0.44	210	ankyrin repeat-containing protein	Ankyrin repeat-containing protein [Morus notabilis]	ref|XP_010096448.1	714	301	2e-79	152/176	0.86	1	Q				33-208:520-694			IPR026961	PGG domain
s00002g00428.t1	seq000002	26784	46	1456786	1219785	1220366	NC	-	1	1219785-1220366	0.56	193	ankyrin repeat-containing protein	Ankyrin repeat-containing protein [Morus notabilis]	ref|XP_010096448.1	714	239	6e-61	118/193	0.61	3	Q			C	1-193:526-714			IPR026961	PGG domain
s00002g00429.t1	seq000002	26784	46	1456786	1220667	1224076	NC	-	3	1220667-1220872,1223023-1223172,1223611-1224076	0.76	273	ankyrin-1-like	PREDICTED: ankyrin-1-like [Vigna radiata var. radiata]	ref|XP_014517451.1	561	240	7e-61	139/322	0.43	1	Q				1-273:13-330			IPR002110,IPR020683	Ankyrin repeat; Ankyrin repeat-containing domain	GO0005515	protein binding
s00002g00430.t1	seq000002	26784	46	1456786	1231965	1233203	NC	-	3	1231965-1232732,1232852-1233023,1233151-1233203	1	330	chlorophyllase-1	Chlorophyllase-1 [Morus notabilis] gi|587875095|gb|EXB64218.1| Chlorophyllase-1 [Morus notabilis]	ref|XP_010096443.1	349	466	1e-129	231/312	0.74	1	Q	S			14-324:40-347			IPR010821	Chlorophyllase	GO0047746	chlorophyllase activity	GO0015996	chlorophyll catabolic process
s00002g00431.t1	seq000002	26784	46	1456786	1235578	1238103	NC	+	5	1235578-1235647,1236497-1237015,1237138-1237251,1237624-1237781,1237897-1238103	0.92	355	BI1-like protein	PREDICTED: BI1-like protein [Gossypium raimondii]	ref|XP_012473540.1	242	424	1e-116	206/243	0.84	2		S	N	C	113-355:1-242			IPR006214	Bax inhibitor 1-related							PTHR23291	BAX INHIBITOR-RELATED	PTHR23291:SF9	GLUTAMATE-/ASPARTATE-BINDING PEPTIDE-RELATED		K06890	hemoglobin				GO:0033739
s00002g00432.t1	seq000002	26784	46	1456786	1241348	1242300	NC	+	3	1241348-1241585,1241666-1241779,1242284-1242300	0.76	122	BI1-like protein	PREDICTED: BI1-like protein [Gossypium raimondii]	ref|XP_012473540.1	242	180	3e-43	85/125	0.68	2	Q		N		1-121:1-125			IPR006214	Bax inhibitor 1-related							PTHR23291	BAX INHIBITOR-RELATED	PTHR23291:SF9	GLUTAMATE-/ASPARTATE-BINDING PEPTIDE-RELATED
s00002g00433.t1	seq000002	26784	46	1456786	1242333	1242916	NC	+	3	1242333-1242434,1242557-1242703,1242839-1242916	0.4	108	-	PREDICTED: BI1-like protein isoform X2 [Brassica napus]	ref|XP_013719239.1	245	144	2e-32	67/82	0.81	2	Q				2-83:145-226			IPR006214	Bax inhibitor 1-related							PTHR23291	BAX INHIBITOR-RELATED	PTHR23291:SF9	GLUTAMATE-/ASPARTATE-BINDING PEPTIDE-RELATED
s00002g00434.t1	seq000002	26784	46	1456786	1243480	1246502	NC	-	7	1243480-1243688,1243801-1243858,1243970-1244019,1244129-1244362,1244454-1244889,1245867-1245989,1246110-1246502	0.98	500	forked1 isoform 1	Forked1 isoform 1 [Theobroma cacao] gi|508702777|gb|EOX94673.1| Forked1 isoform 1 [Theobroma cacao]	ref|XP_007050516.1	496	595	1e-167	354/497	0.71	3	Q	S			13-500:7-482			IPR008546,IPR013666	Domain of unknown function DUF828; Pleckstrin-like, plant							PTHR31351	FAMILY NOT NAMED
s00002g00435.t1	seq000002	26784	46	1456786	1247988	1251712	NC	-	3	1247988-1248126,1250482-1251344,1251443-1251712	0.25	423	similar to L484_002348	### Not characterized ###:hypothetical protein L484_002348 [Morus notabilis]	ref|XP_010096440.1	389	555	1e-155	291/418	0.69	1	Q	S			3-412:2-386			IPR027443	Isopenicillin N synthase-like							PTHR10209	OXIDOREDUCTASE, 2OG-FE(II) OXYGENASE FAMILY PROTEIN	PTHR10209:SF53	SUBFAMILY NOT NAMED
s00002g00436.t1	seq000002	26784	46	1456786	1252408	1257432	NC	-	11	1252408-1253037,1253213-1253677,1253801-1253852,1253987-1254060,1254442-1254491,1254609-1254690,1254796-1254845,1254948-1254990,1255085-1255165,1256604-1256699,1257430-1257432	0.84	541	serine/threonine-protein kinase Nek2	Serine/threonine-protein kinase Nek2 [Morus notabilis]	ref|XP_010096439.1	614	901	0	459/510	0.9	1	Q	S		C	34-541:105-614			IPR000719,IPR002290,IPR008271,IPR011009,IPR020635	Protein kinase domain; Serine/threonine- / dual specificity protein kinase, catalytic domain; Serine/threonine-protein kinase, active site; Protein kinase-like domain; Tyrosine-protein kinase, catalytic domain	GO0004672,GO0004674,GO0004713,GO0005524,GO0016772	protein kinase activity; protein serine/threonine kinase activity; protein tyrosine kinase activity; ATP binding; transferase activity, transferring phosphorus-containing groups	GO0006468	protein phosphorylation			PTHR24362	SERINE/THREONINE-PROTEIN KINASE NEK	PTHR24362:SF76	SERINE/THREONINE-PROTEIN KINASE NEK		K08857	NIMA (never in mitosis gene a)-related kinase	EC:2.7.11.1			GO:0050321
s00002g00437.t1	seq000002	26784	46	1456786	1264600	1265018	NC	+	2	1264600-1264648,1264828-1265018	0.62	79	-	***** No hits found ******
s00002g00438.t1	seq000002	26784	46	1456786	1268197	1271143	NC	+	4	1268197-1268321,1268376-1268538,1268638-1268800,1270743-1271143	0.21	283	-	***** No hits found ******
s00002g00439.t1	seq000002	26784	46	1456786	1282123	1288856	NC	+	12	1282123-1282468,1282833-1283040,1283665-1283836,1284450-1284515,1285251-1285364,1286303-1286419,1287223-1287349,1287454-1287740,1287905-1288095,1288191-1288276,1288402-1288478,1288671-1288856	0.57	658	sulfate transporter 3.1	Sulfate transporter 3.1 [Morus notabilis]	ref|XP_010102377.1	660	1236	0	606/655	0.92	1	Q	S	N		4-656:1-655		Tp	IPR001902,IPR002645,IPR011547,IPR018045	Sulphate anion transporter; STAS domain; Sulphate transporter; Sulphate anion transporter, conserved site	GO0008271,GO0015116	secondary active sulfate transmembrane transporter activity; sulfate transmembrane transporter activity	GO0008272,GO0055085	sulfate transport; transmembrane transport	GO0016020,GO0016021	membrane; integral to membrane	PTHR11814	SULFATE TRANSPORTER	PTHR11814:SF46	SUBFAMILY NOT NAMED		K17471	sulfate transporter 3				GO:0008982
s00002g00440.t1	seq000002	26784	46	1456786	1289993	1291611	NC	+	3	1289993-1290134,1290613-1291475,1291561-1291611	0.63	351	nuclease HARBI1	PREDICTED: putative nuclease HARBI1 [Prunus mume]	ref|XP_008235374.1	397	546	1e-152	273/337	0.81	2	Q	S	N		1-335:1-334			IPR026103,IPR027806	Harbinger transposase-derived nuclease; Harbinger transposase-derived nuclease domain							PTHR22930	UNCHARACTERIZED
s00002g00441.t1	seq000002	26784	46	1456786	1292566	1300051	NC	-	4	1292566-1293774,1293944-1297437,1299323-1299338,1300037-1300051	0.48	1577	GRIP and coiled-coil domain-containing protein 2-like	PREDICTED: GRIP and coiled-coil domain-containing protein 2-like [Malus domestica]	ref|XP_008366544.1	1791	1542	0	918/1628	0.56	4	Q	S		C	9-1577:185-1791											PTHR32258	FAMILY NOT NAMED	PTHR32258:SF1	SUBFAMILY NOT NAMED
s00002g00442.t1	seq000002	26784	46	1456786	1300061	1301335	NC	-	1	1300061-1301335	1	424	-	PREDICTED: protein ROOT PRIMORDIUM DEFECTIVE 1 [Prunus mume]	ref|XP_008222589.1	426	577	1e-162	279/406	0.68	2	Q	S	N		1-406:1-403			IPR021099	Plant organelle RNA recognition domain							PTHR31476	FAMILY NOT NAMED	PTHR31476:SF0	SUBFAMILY NOT NAMED
s00002g00443.t1	seq000002	26784	46	1456786	1301342	1303744	NC	-	4	1301342-1301399,1302883-1302900,1302950-1302954,1303583-1303744	1	80	-	***** No hits found ******
s00002g00444.t1	seq000002	26784	46	1456786	1310933	1311511	NC	-	2	1310933-1311283,1311455-1311511	0.43	135	-	***** No hits found ******
s00002g00445.t1	seq000002	26784	46	1456786	1315375	1317599	NC	+	5	1315375-1315581,1316569-1316814,1316932-1317027,1317112-1317269,1317395-1317599	0.04	303	histidine biosynthesis bifunctional protein hisIE	Histidine biosynthesis bifunctional protein hisIE [Morus notabilis]	ref|XP_010104402.1	284	448	1e-123	215/235	0.91	1	Q	S		C	69-303:50-284			IPR002496,IPR008179,IPR021130	Phosphoribosyl-AMP cyclohydrolase domain; Phosphoribosyl-ATP pyrophosphohydrolase; Phosphoribosyl-ATP pyrophosphohydrolase-like	GO0004635,GO0004636	phosphoribosyl-AMP cyclohydrolase activity; phosphoribosyl-ATP diphosphatase activity	GO0000105	histidine biosynthetic process			PTHR21256	HISTIDINOL DEHYDROGENASE (HDH)	PTHR21256:SF5	AT-IE (ARABIDOPSIS THALIANA BIFUNCTIONAL HISI-HISE PROTEIN)		K11755	phosphoribosyl-ATP pyrophosphohydrolase / phosphoribosyl-AMP cyclohydrolase	EC:3.6.1.31 3.5.4.19	ko00340; ko01230	Histidine metabolism; Biosynthesis of amino acids	GO:0004636; GO:0004635
s00002g00446.t1	seq000002	26784	46	1456786	1318261	1318464	NC	+	1	1318261-1318464	0.25	67	-	putative Ty1-copia-like retrotransposon [Cercis chinensis]	emb|CDH30699.1	646	61.2	3e-07	27/67	0.4	6	Q				1-67:18-81
s00002g00447.t1	seq000002	26784	46	1456786	1318567	1319724	NC	+	2	1318567-1319023,1319099-1319724	0.19	360	ty1-copia-like retrotransposon	putative Ty1-copia-like retrotransposon [Cercis chinensis]	emb|CDH30699.1	646	306	2e-80	170/371	0.45	2	Q				1-360:127-496											PTHR11439	GAG-POL-RELATED RETROTRANSPOSON	PTHR11439:SF127	PREDICTED PROTEIN (FRAGMENT)
s00002g00448.t1	seq000002	26784	46	1456786	1320570	1321911	NC	+	2	1320570-1321605,1321649-1321911	0.08	432	similar to VITISV_025614	### Not characterized ###:hypothetical protein VITISV_025614 [Vitis vinifera]	emb|CAN67403.1	1271	431	1e-118	230/467	0.49	1	Q				3-432:596-1036			IPR013103	Reverse transcriptase, RNA-dependent DNA polymerase							PTHR11439	GAG-POL-RELATED RETROTRANSPOSON	PTHR11439:SF127	PREDICTED PROTEIN (FRAGMENT)
s00002g00449.t1	seq000002	26784	46	1456786	1322776	1325852	NC	-	7	1322776-1322849,1323675-1323741,1324141-1324459,1324563-1324725,1324921-1324957,1325111-1325187,1325498-1325852	0.14	363	myb family transcription factor	Putative Myb family transcription factor [Morus notabilis]	ref|XP_010104403.1	468	431	1e-118	259/381	0.67	1	Q	S	N		1-338:1-365			IPR001005,IPR006447,IPR009057,IPR017930	SANT/Myb domain; Myb domain, plants; Homeodomain-like; Myb domain	GO0003677,GO0003682	DNA binding; chromatin binding					PTHR31314	FAMILY NOT NAMED
s00002g00450.t1	seq000002	26784	46	1456786	1332429	1338091	NC	-	7	1332429-1332547,1332687-1332890,1334174-1334321,1334517-1334662,1337275-1337401,1337544-1337584,1338079-1338091	0.55	265	2-aminoethanethiol dioxygenase	2-aminoethanethiol dioxygenase [Morus notabilis]	ref|XP_010104404.1	239	452	1e-125	220/239	0.92	1	Q	S	N	C	27-265:1-239			IPR011051,IPR012864,IPR014710	RmlC-like cupin domain; Cysteamine dioxygenase; RmlC-like jelly roll fold	GO0047800	cysteamine dioxygenase activity	GO0055114	oxidation-reduction process			PTHR22966	UNCHARACTERIZED				K10712	cysteamine dioxygenase	EC:1.13.11.19	ko00430	Taurine and hypotaurine metabolism	GO:0047800
s00002g00451.t1	seq000002	26784	46	1456786	1341738	1341995	NC	-	1	1341738-1341995	0.21	85	-	***** No hits found ******
s00002g00452.t1	seq000002	26784	46	1456786	1342915	1345399	NC	+	5	1342915-1343056,1343680-1343763,1344946-1345028,1345130-1345235,1345272-1345399	0.93	180	multiprotein-bridging factor 1a	PREDICTED: multiprotein-bridging factor 1a [Vitis vinifera]	ref|XP_002280992.1	142	254	1e-65	125/139	0.89	1	Q	S	N		1-139:1-139			IPR001387,IPR010982,IPR013729,NULL	Cro/C1-type helix-turn-helix domain; Lambda repressor-like, DNA-binding domain; Multiprotein bridging factor 1, N-terminal; NULL	GO0003677,GO0043565	DNA binding; sequence-specific DNA binding					PTHR10245	ENDOTHELIAL DIFFERENTIATION-RELATED FACTOR 1 (MULTIPROTEIN BRIDGING FACTOR 1)				K03627	putative transcription factor				GO:0008855
s00002g00453.t1	seq000002	26784	46	1456786	1347346	1349453	NC	+	2	1347346-1347361,1348081-1349453	0.97	462	phospholipase A1-IIdelta	Phospholipase A1-IIdelta [Morus notabilis]	ref|XP_010104406.1	400	610	1e-171	294/367	0.8	1	Q	S		C	96-462:35-400			IPR002921	Lipase, class 3	GO0004806	triglyceride lipase activity	GO0006629	lipid metabolic process			PTHR31828	FAMILY NOT NAMED
s00002g00454.t1	seq000002	26784	46	1456786	1357819	1358202	NC	+	1	1357819-1358202	0.68	127	-	***** No hits found ******
s00002g00455.t1	seq000002	26784	46	1456786	1361445	1362017	NC	+	1	1361445-1362017	0.76	190	BON1-associated protein 2	BON1-associated protein 2 [Morus notabilis]	ref|XP_010092739.1	183	265	2e-68	141/185	0.76	1	Q	S		C	5-189:4-183			IPR000008,IPR008973	C2 calcium-dependent membrane targeting; C2 calcium/lipid-binding domain, CaLB	GO0005515	protein binding
s00002g00456.t1	seq000002	26784	46	1456786	1364012	1367117	NC	-	4	1364012-1364038,1365551-1365667,1366394-1366475,1366954-1367117	0.23	129	-	***** No hits found ******
s00002g00457.t1	seq000002	26784	46	1456786	1367217	1367525	NC	+	1	1367217-1367525	1	102	-	***** No hits found ******
s00002g00458.t1	seq000002	26784	46	1456786	1371212	1375000	NC	+	13	1371212-1371496,1371616-1371720,1372269-1372342,1372441-1372499,1372767-1372804,1373449-1373569,1373699-1373767,1373845-1373927,1374062-1374130,1374550-1374612,1374736-1374778,1374850-1374859,1374961-1375000	0.57	352	cell division protein FtsY homolog, chloroplastic	PREDICTED: cell division protein FtsY homolog, chloroplastic [Prunus mume] gi|645253821|ref|XP_008232753.1| PREDICTED: cell division protein FtsY homolog, chloroplastic [Prunus mume]	ref|XP_008232752.1	375	590	1e-166	297/344	0.86	1	Q	S			1-338:11-354			IPR000897,IPR003593,IPR004390,IPR013822,IPR027417	Signal recognition particle, SRP54 subunit, GTPase domain; AAA+ ATPase domain; Signal-recognition particle receptor FtsY; Signal recognition particle, SRP54 subunit, helical bundle; P-loop containing nucleoside triphosphate hydrolase	GO0000166,GO0005525,GO0017111	nucleotide binding; GTP binding; nucleoside-triphosphatase activity	GO0006184,GO0006614	GTP catabolic process; SRP-dependent cotranslational protein targeting to membrane			PTHR11564	GTPASE CONTAINING FAMILY OF SIGNAL RECOGNITION PARTICLE PROTEINS	PTHR11564:SF9	TWITCHING MOTILITY PROTEIN		K03110	fused signal recognition particle receptor		ko03060; ko03070	Protein export; Bacterial secretion system	GO:0004446
s00002g00459.t1	seq000002	26784	46	1456786	1375823	1377477	NC	-	3	1375823-1375972,1376497-1376643,1377217-1377477	1	185	esterase F42H10.6	PREDICTED: putative esterase F42H10.6 [Malus domestica]	ref|XP_008343872.1	177	192	6e-47	103/186	0.55	3	Q	S	N	C	1-185:1-177			IPR027961	Protein of unknown function DUF4442							PTHR21660	THIOESTERASE SUPERFAMILY MEMBER-RELATED				K17362	acyl-coenzyme A thioesterase 13	EC:3.1.2.-			GO:0016290
s00002g00460.t1	seq000002	26784	46	1456786	1382169	1382858	NC	-	2	1382169-1382366,1382553-1382858	0.44	167	similar to VITISV_017186	### Not characterized ###:hypothetical protein VITISV_017186 [Vitis vinifera]	emb|CAN79872.1	908	229	8e-58	116/184	0.63	1	Q				1-157:453-636			IPR013103	Reverse transcriptase, RNA-dependent DNA polymerase							PTHR11439	GAG-POL-RELATED RETROTRANSPOSON	PTHR11439:SF127	PREDICTED PROTEIN (FRAGMENT)
s00002g00461.t1	seq000002	26784	46	1456786	1386767	1388452	NC	+	2	1386767-1386898,1388219-1388452	0.3	121	-	PREDICTED: putative beta-glucosidase 41 [Vitis vinifera]	ref|XP_010644313.1	504	56.6	6e-06	25/39	0.64	2			N		6-44:1-39		GH-	IPR013781	Glycoside hydrolase, catalytic domain	GO0003824	catalytic activity	GO0005975	carbohydrate metabolic process
s00002g00462.t1	seq000002	26784	46	1456786	1390170	1390861	NC	-	2	1390170-1390547,1390631-1390861	0.76	202	-	Cysteine-rich RLK (RECEPTOR-like protein kinase) 8 [Theobroma cacao] gi|508724739|gb|EOY16636.1| Cysteine-rich RLK (RECEPTOR-like protein kinase) 8 [Theobroma cacao]	ref|XP_007019411.1	1118	155	2e-35	82/232	0.35	6	Q				1-202:55-284
s00002g00463.t1	seq000002	26784	46	1456786	1400542	1402126	NC	-	2	1400542-1401494,1401661-1402126	0.69	472	UDP-glycosyltransferase 91C1-like	PREDICTED: UDP-glycosyltransferase 91C1-like [Prunus mume]	ref|XP_008242170.1	469	583	1e-164	288/468	0.61	1	Q	S			6-463:3-462			IPR002213	UDP-glucuronosyl/UDP-glucosyltransferase	GO0016758	transferase activity, transferring hexosyl groups	GO0008152	metabolic process			PTHR11926	GLUCOSYL/GLUCURONOSYL TRANSFERASES	PTHR11926:SF15	UDP-GLUCOSYLTRANSFERASE
s00002g00464.t1	seq000002	26784	46	1456786	1406734	1412194	NC	-	8	1406734-1406815,1407006-1407063,1408189-1408709,1409260-1409363,1409451-1409545,1409940-1409997,1411787-1411877,1412031-1412194	0.04	390	-	PREDICTED: transcriptional activator Myb-like [Phoenix dactylifera]	ref|XP_008796801.1	359	163	2e-37	74/103	0.71	6					86-188:54-156			IPR001005,IPR009057,IPR017877,IPR017930	SANT/Myb domain; Homeodomain-like; Myb-like domain; Myb domain	GO0003677,GO0003682	DNA binding; chromatin binding					PTHR10641	MYB-LIKE DNA-BINDING PROTEIN MYB	PTHR10641:SF179	SUBFAMILY NOT NAMED
s00002g00465.t1	seq000002	26784	46	1456786	1416486	1417599	NC	-	3	1416486-1416653,1417107-1417186,1417539-1417599	0.14	102	-	***** No hits found ******														ZF	IPR001878	Zinc finger, CCHC-type	GO0003676,GO0008270	nucleic acid binding; zinc ion binding
s00002g00466.t1	seq000002	26784	46	1456786	1423753	1427190	NC	-	7	1423753-1423770,1424102-1424160,1424666-1424670,1425218-1425331,1425484-1425706,1426681-1426769,1427102-1427190	0.14	198	serine/arginine-rich splicing factor RSZ21A isoform X1	PREDICTED: serine/arginine-rich splicing factor RSZ21A isoform X1 [Elaeis guineensis]	ref|XP_010914079.1	197	253	5e-65	139/181	0.76	1	Q	S			1-175:15-188		ZF	IPR000504,IPR001878,IPR012677	RNA recognition motif domain; Zinc finger, CCHC-type; Nucleotide-binding, alpha-beta plait	GO0000166,GO0003676,GO0008270	nucleotide binding; nucleic acid binding; zinc ion binding					PTHR10548	SPLICING FACTOR, ARGININE/SERINE-RICH				K12896	splicing factor, arginine/serine-rich 7		ko03040; ko05168	Spliceosome; Herpes simplex infection	GO:0004004
s00002g00467.t1	seq000002	26784	46	1456786	1427194	1429470	NC	-	3	1427194-1427203,1427568-1427662,1429306-1429470	0.22	89	-	***** No hits found ******
s00002g00468.t1	seq000002	26784	46	1456786	1428922	1429801	NC	+	2	1428922-1428930,1429562-1429801	0.16	82	-	***** No hits found ******
s00002g00469.t1	seq000002	26784	46	1456786	1431248	1431637	NC	+	1	1431248-1431637	0.6	129	-	***** No hits found ******
s00002g00470.t1	seq000002	26784	46	1456786	1433104	1433913	NC	-	1	1433104-1433913	0.75	269	UDP-glycosyltransferase 73B4-like	PREDICTED: UDP-glycosyltransferase 73B4-like [Jatropha curcas]	ref|XP_012076363.1	465	311	2e-82	154/270	0.57	1	Q				2-268:155-413			IPR002213	UDP-glucuronosyl/UDP-glucosyltransferase	GO0016758	transferase activity, transferring hexosyl groups	GO0008152	metabolic process			PTHR11926	GLUCOSYL/GLUCURONOSYL TRANSFERASES	PTHR11926:SF15	UDP-GLUCOSYLTRANSFERASE
s00002g00471.t1	seq000002	26784	46	1456786	1433927	1434223	NC	+	1	1433927-1434223	0.25	98	-	***** No hits found ******
s00002g00472.t1	seq000002	26784	46	1456786	1436139	1436390	NC	-	1	1436139-1436390	0.8	83	-	***** No hits found ******
s00002g00473.t1	seq000002	26784	46	1456786	1441079	1442512	NC	-	1	1441079-1442512	0.48	477	UDP-glycosyltransferase 73B4-like	PREDICTED: UDP-glycosyltransferase 73B4-like [Malus domestica]	ref|XP_008393936.1	476	596	1e-167	295/476	0.61	1	Q	S			4-475:5-470			IPR002213	UDP-glucuronosyl/UDP-glucosyltransferase	GO0016758	transferase activity, transferring hexosyl groups	GO0008152	metabolic process			PTHR11926	GLUCOSYL/GLUCURONOSYL TRANSFERASES	PTHR11926:SF15	UDP-GLUCOSYLTRANSFERASE
s00002g00474.t1	seq000002	26784	46	1456786	1447868	1448242	NC	-	1	1447868-1448242	0.6	124	-	***** No hits found ******
s00003g00475.t1	seq000003	11	46	1276109	4703	4975	NC	+	1	4703-4975	0.82	90	-	PREDICTED: probable LRR receptor-like serine/threonine-protein kinase RKF3 [Nelumbo nucifera]	ref|XP_010279243.1	632	92	2e-16	45/88	0.51	2	Q			C	1-88:545-632											PTHR24420	FAMILY NOT NAMED	PTHR24420:SF234	SUBFAMILY NOT NAMED
s00003g00476.t1	seq000003	11	46	1276109	7942	8701	NC	+	2	7942-8194,8274-8701	0.35	226	LRR receptor-like serine/threonine-protein kinase RKF3	PREDICTED: probable LRR receptor-like serine/threonine-protein kinase RKF3 [Prunus mume]	ref|XP_008218209.1	645	298	1e-78	147/220	0.66	1	Q				1-194:372-591			IPR000719,IPR002290,IPR008271,IPR011009,IPR020635	Protein kinase domain; Serine/threonine- / dual specificity protein kinase, catalytic domain; Serine/threonine-protein kinase, active site; Protein kinase-like domain; Tyrosine-protein kinase, catalytic domain	GO0004672,GO0004674,GO0004713,GO0005524,GO0016772	protein kinase activity; protein serine/threonine kinase activity; protein tyrosine kinase activity; ATP binding; transferase activity, transferring phosphorus-containing groups	GO0006468	protein phosphorylation			PTHR24420	FAMILY NOT NAMED	PTHR24420:SF234	SUBFAMILY NOT NAMED
s00003g00477.t1	seq000003	11	46	1276109	10184	14342	NC	+	18	10184-10327,10450-10512,11305-11394,11509-11568,11854-11919,12018-12083,12205-12280,12386-12450,12562-12654,12760-12840,12928-13012,13152-13195,13289-13351,13437-13496,13610-13670,13818-13852,13993-14107,14218-14342	0.97	463	sugar transporter ERD6-like 5	Sugar transporter ERD6-like 5 [Morus notabilis]	ref|XP_010111875.1	418	604	1e-170	328/470	0.69	1	Q	S	N		1-463:1-417		ST	IPR003663,IPR005828,IPR005829,IPR016196,IPR020846	Sugar/inositol transporter; General substrate transporter; Sugar transporter, conserved site; Major facilitator superfamily domain, general substrate transporter; Major facilitator superfamily domain	GO0005215,GO0022857,GO0022891	transporter activity; transmembrane transporter activity; substrate-specific transmembrane transporter activity	GO0006810,GO0055085	transport; transmembrane transport	GO0016020,GO0016021	membrane; integral to membrane	PTHR24063	FAMILY NOT NAMED	PTHR24063:SF73	PUTATIVE SUGAR TRANSPORTER
s00003g00478.t1	seq000003	11	46	1276109	14541	18136	NC	-	3	14541-14691,14922-15015,17995-18136	0.44	128	-	***** No hits found ******
s00003g00479.t1	seq000003	11	46	1276109	18937	22777	NC	+	15	18937-19046,19603-19681,19814-19873,19967-20032,20118-20183,20294-20369,20465-20529,20845-20937,21027-21107,21517-21579,21671-21730,21827-21880,22224-22304,22421-22535,22662-22777	0.16	394	sugar transporter ERD6-like 5	Sugar transporter ERD6-like 5 [Morus notabilis]	ref|XP_010111874.1	412	458	1e-126	243/358	0.67	1	Q	S			36-392:85-409		ST	IPR005828,IPR005829,IPR016196,IPR020846	General substrate transporter; Sugar transporter, conserved site; Major facilitator superfamily domain, general substrate transporter; Major facilitator superfamily domain	GO0005215,GO0022857	transporter activity; transmembrane transporter activity	GO0006810,GO0055085	transport; transmembrane transport	GO0016020,GO0016021	membrane; integral to membrane	PTHR24063	FAMILY NOT NAMED	PTHR24063:SF73	PUTATIVE SUGAR TRANSPORTER
s00003g00480.t1	seq000003	11	46	1276109	25153	29231	NC	+	18	25153-25299,25618-25680,26333-26422,26537-26596,26788-26853,26942-27007,27094-27169,27266-27330,27448-27540,27644-27724,27811-27895,27988-28031,28117-28179,28266-28325,28461-28514,28679-28738,28876-28990,29110-29231	0.95	469	major facilitator superfamily protein	Major facilitator superfamily protein [Theobroma cacao]	ref|XP_007030780.1	486	553	1e-154	277/476	0.58	1	Q	S			1-466:6-480		ST	IPR003663,IPR005828,IPR005829,IPR016196,IPR020846	Sugar/inositol transporter; General substrate transporter; Sugar transporter, conserved site; Major facilitator superfamily domain, general substrate transporter; Major facilitator superfamily domain	GO0005215,GO0022857,GO0022891	transporter activity; transmembrane transporter activity; substrate-specific transmembrane transporter activity	GO0006810,GO0055085	transport; transmembrane transport	GO0016020,GO0016021	membrane; integral to membrane	PTHR24063	FAMILY NOT NAMED	PTHR24063:SF73	PUTATIVE SUGAR TRANSPORTER
s00003g00481.t1	seq000003	11	46	1276109	33599	36807	NC	+	18	33599-33751,33832-33894,34099-34188,34286-34345,34480-34545,34629-34694,34775-34850,34956-35020,35146-35238,35343-35420,35498-35582,35675-35718,35800-35862,35951-36010,36140-36193,36314-36373,36461-36575,36686-36807	0.88	470	sugar transporter ERD6-like 5	Sugar transporter ERD6-like 5 [Morus notabilis]	ref|XP_010111871.1	450	674	0	329/470	0.7	1	Q	S	N		1-470:1-449		Tp	IPR003663,IPR005828,IPR016196,IPR020846	Sugar/inositol transporter; General substrate transporter; Major facilitator superfamily domain, general substrate transporter; Major facilitator superfamily domain	GO0022857,GO0022891	transmembrane transporter activity; substrate-specific transmembrane transporter activity	GO0055085	transmembrane transport	GO0016020,GO0016021	membrane; integral to membrane	PTHR24063	FAMILY NOT NAMED	PTHR24063:SF73	PUTATIVE SUGAR TRANSPORTER		K08145	MFS transporter, SP family, solute carrier family 2 (facilitated glucose transporter), member 8				GO:0005355
s00003g00482.t1	seq000003	11	46	1276109	38821	42726	NC	+	18	38821-38958,39136-39198,39287-39376,39469-39528,39661-39726,39807-39872,39969-40044,40132-40196,40457-40549,40640-40717,40951-41035,41139-41182,41266-41328,41430-41489,41612-41665,41800-41859,42020-42134,42602-42726	0.34	466	sugar transporter ERD6-like 5	Sugar transporter ERD6-like 5 [Morus notabilis]	ref|XP_010111871.1	450	782	0	385/470	0.81	1	Q	S	N	C	1-466:1-450		Tp	IPR003663,IPR005828,IPR016196,IPR020846	Sugar/inositol transporter; General substrate transporter; Major facilitator superfamily domain, general substrate transporter; Major facilitator superfamily domain	GO0022857,GO0022891	transmembrane transporter activity; substrate-specific transmembrane transporter activity	GO0055085	transmembrane transport	GO0016020,GO0016021	membrane; integral to membrane	PTHR24063	FAMILY NOT NAMED	PTHR24063:SF73	PUTATIVE SUGAR TRANSPORTER		K08145	MFS transporter, SP family, solute carrier family 2 (facilitated glucose transporter), member 8				GO:0005355
s00003g00483.t2	seq000003	11	46	1276109	45546	47580	NC	+	8	45546-45666,45946-46035,46500-46564,46639-46731,47028-47112,47202-47245,47329-47391,47488-47580	0.05	217	-	Sugar transporter ERD6-like 5 [Morus notabilis]	ref|XP_010111871.1	450	171	3e-40	109/268	0.4	1	Q				8-187:66-333		Tp	IPR005828,IPR016196	General substrate transporter; Major facilitator superfamily domain, general substrate transporter	GO0022857	transmembrane transporter activity	GO0055085	transmembrane transport	GO0016021	integral to membrane	PTHR24063	FAMILY NOT NAMED	PTHR24063:SF73	PUTATIVE SUGAR TRANSPORTER
s00003g00484.t1	seq000003	11	46	1276109	49313	53494	NC	+	18	49313-49498,49681-49743,50013-50102,50347-50406,50624-50689,50782-50847,50929-51004,51087-51151,51293-51385,51472-51552,51664-51748,51836-51879,52282-52344,52539-52598,52711-52764,52974-53033,53127-53241,53364-53494	0.49	485	sugar transporter ERD6-like 5	Sugar transporter ERD6-like 5 [Morus notabilis]	ref|XP_010111870.1	461	785	0	401/483	0.83	1	Q	S			3-484:5-460		ST	IPR003663,IPR005828,IPR005829,IPR016196,IPR020846	Sugar/inositol transporter; General substrate transporter; Sugar transporter, conserved site; Major facilitator superfamily domain, general substrate transporter; Major facilitator superfamily domain	GO0005215,GO0022857,GO0022891	transporter activity; transmembrane transporter activity; substrate-specific transmembrane transporter activity	GO0006810,GO0055085	transport; transmembrane transport	GO0016020,GO0016021	membrane; integral to membrane	PTHR24063	FAMILY NOT NAMED	PTHR24063:SF73	PUTATIVE SUGAR TRANSPORTER		K08145	MFS transporter, SP family, solute carrier family 2 (facilitated glucose transporter), member 8				GO:0005355
s00003g00485.t1	seq000003	11	46	1276109	55730	56320	NC	+	1	55730-56320	0.99	196	similar to L484_020662	### Not characterized ###:hypothetical protein L484_020662 [Morus notabilis]	ref|XP_010111869.1	196	332	1e-88	162/195	0.83	1	Q	S	N		1-194:1-195			IPR007770	Protein of unknown function DUF679							PTHR31621	FAMILY NOT NAMED
s00003g00486.t1	seq000003	11	46	1276109	57644	58597	NC	+	1	57644-58597	0.93	317	-	PREDICTED: probable inactive serine/threonine-protein kinase roco10 [Malus domestica]	ref|XP_008369228.1	326	214	8e-53	105/171	0.61	1					139-308:154-324			IPR007770	Protein of unknown function DUF679							PTHR31621	FAMILY NOT NAMED
s00003g00487.t1	seq000003	11	46	1276109	64040	64912	NC	+	1	64040-64912	0.58	290	-	PREDICTED: protein FANTASTIC FOUR 1 [Jatropha curcas]	ref|XP_012089128.1	289	256	2e-65	173/313	0.55	2	Q	S			1-289:5-288			IPR021410	The fantastic four family
s00003g00488.t1	seq000003	11	46	1276109	69551	79511	NC	-	16	69551-69686,69783-69927,70015-70156,70359-70862,71064-71222,71345-71740,71850-71962,72084-74474,74717-76207,76372-76530,76628-76801,76952-77080,77267-77447,77556-77654,79047-79204,79322-79511	0.02	2188	piezo-type mechanosensitiveion channel homolog isoform X3	PREDICTED: piezo-type mechanosensitiveion channel homolog isoform X3 [Vitis vinifera]	ref|XP_010660079.1	2267	2947	0	1486/2125	0.69	2	Q	S		C	117-2188:155-2267			IPR027272	Piezo family	GO0008381	mechanically-gated ion channel activity			GO0016021	integral to membrane	PTHR13167	UNCHARACTERIZED	PTHR13167:SF1	GB DEF: HYPOTHETICAL PROTEIN AT2G48050
s00003g00489.t1	seq000003	11	46	1276109	85312	86647	NC	+	2	85312-85789,86211-86647	0.97	304	broad-range acid phosphatase DET1	PREDICTED: broad-range acid phosphatase DET1 [Cucumis melo]	ref|XP_008450693.1	313	462	1e-127	220/298	0.73	8	Q	S			1-292:5-295			IPR001345,IPR013078	Phosphoglycerate/bisphosphoglycerate mutase, active site; Histidine phosphatase superfamily, clade-1	GO0003824	catalytic activity	GO0008152	metabolic process			PTHR23029	PHOSPHOGLYCERATE MUTASE
s00003g00490.t1	seq000003	11	46	1276109	86967	94536	NC	-	15	86967-87283,87485-87569,88264-88370,90214-90287,90615-90807,90889-91028,91460-91581,91788-91857,91962-92042,92352-92432,92535-92657,92925-93055,93220-93301,93616-93785,94165-94536	0.26	715	glutathione synthetase	Glutathione synthetase [Morus notabilis]	ref|XP_010111864.1	641	1016	0	526/658	0.79	1	Q	S	N	C	61-715:1-641			IPR004887,IPR005615,IPR010471,IPR014042,IPR014049,IPR014709,IPR016185	Glutathione synthase, substrate-binding, eukaryotic; Glutathione synthase, eukaryotic; Protein of unknown function DUF1068; Glutathione synthase, alpha-helical, eukaryotic; Glutathione synthase, N-terminal, eukaryotic; Glutathione synthase domain; Pre-ATP-grasp domain	GO0004363,GO0005524,GO0016874	glutathione synthase activity; ATP binding; ligase activity	GO0006750	glutathione biosynthetic process			PTHR11130	GLUTATHIONE SYNTHETASE	PTHR11130:SF0	SUBFAMILY NOT NAMED		K01920	glutathione synthase	EC:6.3.2.3	ko00480	Glutathione metabolism	GO:0004363
s00003g00491.t1	seq000003	11	46	1276109	98815	99030	NC	-	1	98815-99030	0.73	71	-	### Not characterized ###:hypothetical protein L484_020656 [Morus notabilis]	ref|XP_010111863.1	246	56.6	7e-06	34/61	0.55	1	Q			C	4-63:186-246
s00003g00492.t1	seq000003	11	46	1276109	101554	104766	NC	-	12	101554-101640,101736-101792,101998-102027,102344-102445,102539-102607,103030-103119,103469-103520,103803-103885,104078-104158,104259-104368,104469-104482,104696-104766	0.51	281	39S ribosomal protein L45, mitochondrial	PREDICTED: 39S ribosomal protein L45, mitochondrial [Pyrus x bretschneideri]	ref|XP_009373961.1	301	402	1e-109	209/302	0.69	1	Q	S	N		1-279:1-299			IPR007379	Tim44-like domain												K17426	large subunit ribosomal protein L45, mitochondrial				GO:0005762
s00003g00493.t1	seq000003	11	46	1276109	106056	109467	NC	-	14	106056-106379,106633-106695,106786-106848,106931-107069,107145-107246,107399-107499,107646-107712,107951-107997,108112-108306,108398-108444,108554-108613,108735-108825,109157-109186,109285-109467	0.4	503	sodium/hydrogen exchanger 2	Sodium/hydrogen exchanger 2 [Morus notabilis]	ref|XP_010111861.1	536	863	0	439/535	0.82	1	Q	S	N		1-495:1-535			IPR006153,IPR018422	Cation/H+ exchanger; Cation/H+ exchanger, CPA1 family	GO0015299	solute:hydrogen antiporter activity	GO0006812,GO0055085	cation transport; transmembrane transport	GO0016021	integral to membrane	PTHR10110	SODIUM/HYDROGEN EXCHANGER	PTHR10110:SF20	SODIUM/HYDROGEN EXCHANGER		K14724	solute carrier family 9 (sodium/hydrogen exchanger), member 8				GO:0015385
s00003g00494.t1	seq000003	11	46	1276109	111252	113854	NC	-	8	111252-111291,111551-111562,111621-111655,111985-112057,112309-112366,112583-112701,112817-112896,113531-113854	0.62	246	similar to L484_020653	### Not characterized ###:hypothetical protein L484_020653 [Morus notabilis]	ref|XP_010111860.1	248	366	8e-99	187/236	0.79	1	Q	S	N		1-230:1-230			IPR016123	Mog1/PsbP, alpha/beta/alpha sandwich
s00003g00495.t1	seq000003	11	46	1276109	115021	116582	NC	+	3	115021-115338,115713-115905,116335-116582	0.97	252	UPF0603 protein At1g54780, chloroplastic	PREDICTED: UPF0603 protein At1g54780, chloroplastic [Cucumis melo]	ref|XP_008455096.1	296	429	1e-117	209/252	0.82	1	Q	S		C	1-252:46-296			IPR007621	TPM domain
s00003g00496.t1	seq000003	11	46	1276109	116993	118557	NC	-	5	116993-117261,117347-117617,117731-117897,118005-118205,118320-118557	0.83	381	GDSL esterase/lipase	GDSL esterase/lipase [Morus notabilis] gi|587945416|gb|EXC31823.1| GDSL esterase/lipase [Morus notabilis]	ref|XP_010111858.1	406	724	0	352/406	0.86	1	Q	S	N	C	1-381:1-406			IPR001087,IPR013831	Lipase, GDSL; SGNH hydrolase-type esterase domain	GO0016787,GO0016788	hydrolase activity; hydrolase activity, acting on ester bonds	GO0006629	lipid metabolic process			PTHR22835	ZINC FINGER FYVE DOMAIN CONTAINING PROTEIN
s00003g00497.t1	seq000003	11	46	1276109	120938	123059	NC	+	8	120938-121038,121159-121228,121318-121446,121520-121583,121692-121779,122071-122155,122316-122372,123051-123059	0.91	200	branched-chain-amino-acid aminotransferase-like protein 1	PREDICTED: branched-chain-amino-acid aminotransferase-like protein 1 [Prunus mume]	ref|XP_008218204.1	1016	302	8e-80	148/198	0.74	3	Q		N		1-198:1-198			IPR019410	Nicotinamide N-methyltransferase-like							PTHR23109	UNCHARACTERIZED
s00003g00498.t1	seq000003	11	46	1276109	135895	136674	NC	+	1	135895-136674	0.82	259	vacuolar iron transporter homolog 4-like	PREDICTED: vacuolar iron transporter homolog 4-like [Vigna radiata var. radiata]	ref|XP_014490056.1	218	277	4e-72	134/202	0.66	3	Q	S			50-251:17-212			IPR008217	Domain of unknown function DUF125, transmembrane							PTHR31812	FAMILY NOT NAMED	PTHR31812:SF0	SUBFAMILY NOT NAMED
s00003g00499.t1	seq000003	11	46	1276109	138243	139508	NC	-	5	138243-138325,138410-138571,138609-138951,139292-139349,139462-139508	0.94	230	-	RNA-binding family protein with retrovirus zinc finger-like domain isoform 2 [Theobroma cacao] gi|508774604|gb|EOY21860.1| RNA-binding family protein with retrovirus zinc finger-like domain isoform 2 [Theobroma cacao]	ref|XP_007037359.1	215	208	2e-51	119/144	0.82	4			N		1-140:1-144		ZF	IPR000504,IPR001878,IPR012677	RNA recognition motif domain; Zinc finger, CCHC-type; Nucleotide-binding, alpha-beta plait	GO0000166,GO0003676,GO0008270	nucleotide binding; nucleic acid binding; zinc ion binding					PTHR24012	FAMILY NOT NAMED	PTHR24012:SF71	SUBFAMILY NOT NAMED		K12885	heterogeneous nuclear ribonucleoprotein G		ko03040	Spliceosome	GO:0004004
s00003g00500.t1	seq000003	11	46	1276109	143016	144410	NC	-	2	143016-143674,144053-144410	0.58	338	pectinesterase/pectinesterase inhibitor 7	putative pectinesterase/pectinesterase inhibitor 7 [Morus notabilis] gi|587842952|gb|EXB33528.1| putative pectinesterase/pectinesterase inhibitor 7 [Morus notabilis]	ref|XP_010088303.1	569	497	1e-138	242/339	0.71	1	Q				2-338:222-560			IPR000070,IPR011050,IPR012334,IPR018040	Pectinesterase, catalytic; Pectin lyase fold/virulence factor; Pectin lyase fold; Pectinesterase, active site	GO0030599	pectinesterase activity	GO0042545	cell wall modification	GO0005618	cell wall	PTHR31707	FAMILY NOT NAMED	PTHR31707:SF0	SUBFAMILY NOT NAMED
s00003g00501.t1	seq000003	11	46	1276109	144505	146306	NC	+	4	144505-144630,144771-144822,145791-145820,146137-146306	0.42	125	-	***** No hits found ******															IPR001810	F-box domain	GO0005515	protein binding
s00003g00502.t2	seq000003	11	46	1276109	150093	154532	NC	+	5	150093-150761,153253-153418,153526-153693,154207-154268,154380-154532	0.08	405	-	PREDICTED: F-box/kelch-repeat protein At1g57790-like [Prunus mume]	ref|XP_008222937.1	371	66.6	3e-08	46/168	0.27	1					7-172:169-322
s00003g00503.t1	seq000003	11	46	1276109	155414	158878	NC	-	13	155414-155464,155583-155631,155734-155813,155896-156029,156581-156688,156879-156948,157350-157427,157801-157923,158024-158083,158383-158427,158517-158594,158710-158766,158864-158878	1	315	CMP-sialic acid transporter 2	CMP-sialic acid transporter 2 [Morus notabilis]	ref|XP_010111851.1	404	623	1e-176	307/315	0.97	1	Q	S		C	1-315:90-404		ST	IPR007271,IPR021189	Nucleotide-sugar transporter; UDP/CMP-sugar transporter	GO0005351	sugar:hydrogen symporter activity	GO0008643	carbohydrate transport	GO0000139,GO0016021	Golgi membrane; integral to membrane	PTHR10231	NUCLEOTIDE-SUGAR TRANSMEMBRANE TRANSPORTER	PTHR10231:SF6	NUCLEOTIDE-SUGAR TRANSMEMBRANE TRANSPORTER
s00003g00504.t1	seq000003	11	46	1276109	165670	168644	NC	-	11	165670-165776,165861-165964,166159-166258,166448-166545,166864-166916,167021-167080,167390-167461,167640-167711,167803-167895,168045-168112,168368-168644	1	367	phosphoglycolate phosphatase 1B, chloroplastic-like	PREDICTED: phosphoglycolate phosphatase 1B, chloroplastic-like [Cucumis melo]	ref|XP_008443684.1	376	577	1e-162	300/377	0.79	3	Q	S	N	C	1-367:1-376			IPR006349,IPR006357,IPR023214,IPR023215	2-phosphoglycolate phosphatase, eukaryotic; HAD-superfamily hydrolase, subfamily IIA; HAD-like domain; Nitrophenylphosphatase-like domain	GO0016791	phosphatase activity	GO0008152	metabolic process			PTHR19288	4-NITROPHENYLPHOSPHATASE-RELATED	PTHR19288:SF6	4-NITROPHENYLPHOSPHATASE		K19269
s00003g00505.t1	seq000003	11	46	1276109	171854	173677	NC	-	3	171854-171946,172545-172751,173201-173677	0.46	258	transcription factor FER-LIKE IRON DEFICIENCY-INDUCED TRANSCRIPTION FACTOR-like	PREDICTED: transcription factor FER-LIKE IRON DEFICIENCY-INDUCED TRANSCRIPTION FACTOR-like [Pyrus x bretschneideri]	ref|XP_009372500.1	322	229	2e-57	153/310	0.49	2	Q	S			5-257:14-316			IPR011598	Myc-type, basic helix-loop-helix (bHLH) domain	GO0046983	protein dimerization activity					PTHR11514	MYC	PTHR11514:SF8	EGL3 (ENHANCER OF GLABRA3), DNA BINDING / TRANSCRIPTION FACTOR
s00003g00506.t1	seq000003	11	46	1276109	178587	180433	NC	-	4	178587-178730,178866-178993,179602-179689,179939-180433	0.5	284	transcription factor FER-LIKE IRON DEFICIENCY-INDUCED TRANSCRIPTION FACTOR-like	PREDICTED: transcription factor FER-LIKE IRON DEFICIENCY-INDUCED TRANSCRIPTION FACTOR-like [Malus domestica]	ref|XP_008360009.1	321	205	3e-50	140/327	0.42	2	Q	S			8-268:2-317			IPR011598	Myc-type, basic helix-loop-helix (bHLH) domain	GO0046983	protein dimerization activity					PTHR11514	MYC	PTHR11514:SF8	EGL3 (ENHANCER OF GLABRA3), DNA BINDING / TRANSCRIPTION FACTOR
s00003g00507.t1	seq000003	11	46	1276109	186957	189381	NC	+	12	186957-187051,187154-187241,187362-187421,187671-187703,187812-187889,188028-188071,188321-188361,188459-188541,188646-188737,188928-188997,189093-189134,189226-189381	0.99	293	zinc finger family protein	zinc finger family protein [Populus trichocarpa]	ref|XP_002314304.1	291	467	1e-129	215/283	0.75	1	Q	S			6-288:4-286		ZF	IPR001841,IPR004039,IPR008913,IPR013083,IPR017921	Zinc finger, RING-type; Rubredoxin-type fold; Zinc finger, CHY-type; Zinc finger, RING/FYVE/PHD-type; Zinc finger, CTCHY-type	GO0005515,GO0008270	protein binding; zinc ion binding					PTHR21319	RING FINGER AND CHY ZINC FINGER DOMAIN-CONTAINING PROTEIN 1				K10144	RING finger and CHY zinc finger domain-containing protein 1	EC:6.3.2.19	ko04115; ko04120; ko05162	p53 signaling pathway; Ubiquitin mediated proteolysis; Measles	GO:0005520
s00003g00508.t1	seq000003	11	46	1276109	194015	196390	NC	-	5	194015-194312,194784-195669,195767-195882,196009-196078,196201-196390	0.95	519	-	PREDICTED: protein UPSTREAM OF FLC-like isoform X1 [Jatropha curcas] gi|802551242|ref|XP_012064694.1| PREDICTED: protein UPSTREAM OF FLC-like isoform X1 [Jatropha curcas] gi|802551244|ref|XP_012064695.1| PREDICTED: protein UPSTREAM OF FLC-like isoform X1 [Jatropha curcas] gi|802551246|ref|XP_012064696.1| PREDICTED: protein UPSTREAM OF FLC-like isoform X1 [Jatropha curcas]	ref|XP_012064693.1	543	778	0	411/522	0.78	3	Q	S	N		1-518:1-520			IPR010369,IPR021182	Protein of unknown function DUF966; Uncharacterised conserved protein UCP031043							PTHR31083	FAMILY NOT NAMED
s00003g00509.t1	seq000003	11	46	1276109	203134	203450	NC	+	2	203134-203271,203382-203450	0.7	68	-	***** No hits found ******
s00003g00510.t1	seq000003	11	46	1276109	203473	203715	NC	-	1	203473-203715	0.86	80	-	***** No hits found ******
s00003g00511.t1	seq000003	11	46	1276109	204694	212197	NC	+	17	204694-205485,205885-206001,206755-206856,206934-207050,207286-207516,207590-207684,207889-207976,209054-209185,209523-209635,209961-210062,210250-210311,210530-210601,210702-210775,210884-210940,211317-211394,211547-211624,212129-212197	0.92	792	DNA ligase 1	DNA ligase 1 [Morus notabilis] gi|587945402|gb|EXC31809.1| DNA ligase 1 [Morus notabilis]	ref|XP_010111844.1	737	1363	0	670/736	0.91	1	Q	S		C	58-792:2-737			IPR000977,IPR012308,IPR012309,IPR012310,IPR012340,IPR016059	DNA ligase, ATP-dependent; DNA ligase, ATP-dependent, N-terminal; DNA ligase, ATP-dependent, C-terminal; DNA ligase, ATP-dependent, central; Nucleic acid-binding, OB-fold; DNA ligase, ATP-dependent, conserved site	GO0003677,GO0003909,GO0003910,GO0005524	DNA binding; DNA ligase activity; DNA ligase (ATP) activity; ATP binding	GO0006260,GO0006281,GO0006310,GO0051103	DNA replication; DNA repair; DNA recombination; DNA ligation involved in DNA repair			PTHR10459	DNA LIGASE	PTHR10459:SF10	DNA LIGASE I		K10747	DNA ligase 1	EC:6.5.1.1	ko03030; ko03410; ko03420; ko03430	DNA replication; Base excision repair; Nucleotide excision repair; Mismatch repair	GO:0003910
s00003g00512.t1	seq000003	11	46	1276109	218003	219028	NC	-	2	218003-218824,218969-219028	1	293	-	PREDICTED: protein enabled homolog [Citrus sinensis]	ref|XP_006488010.1	280	340	1e-90	201/298	0.67	2	Q	S	N	C	1-293:1-280			IPR012862	Protein of unknown function DUF1635
s00003g00513.t1	seq000003	11	46	1276109	232561	234492	NC	-	9	232561-232825,232984-233044,233266-233350,233450-233488,233667-233735,233822-233845,233942-234050,234190-234227,234343-234492	0.63	279	shugoshin C terminus	Shugoshin C terminus, putative [Theobroma cacao]	ref|XP_007016873.1	302	309	1e-81	179/297	0.6	2	Q	S		C	1-279:6-302			IPR011515	Shugoshin, C-terminal			GO0045132	meiotic chromosome segregation	GO0000775,GO0005634	chromosome, centromeric region; nucleus
s00003g00514.t1	seq000003	11	46	1276109	236488	237125	NC	-	3	236488-236576,236712-236897,237092-237125	0.16	102	-	***** No hits found ******
s00003g00515.t1	seq000003	11	46	1276109	238388	242158	NC	-	12	238388-238435,238527-238742,239319-239439,239949-240140,240223-240295,240681-240780,240869-240945,241034-241138,241247-241352,241516-241578,241680-241854,242091-242158	0.98	447	similar to L484_020633	### Not characterized ###:hypothetical protein L484_020633 [Morus notabilis]	ref|XP_010111841.1	443	696	0	351/449	0.78	1	Q	S	N		1-447:1-440
s00003g00516.t1	seq000003	11	46	1276109	243454	244019	NC	-	2	243454-243519,243567-244019	0.89	172	-	PREDICTED: protein NUCLEAR FUSION DEFECTIVE 4-like [Brassica oleracea var. oleracea]	ref|XP_013636900.1	588	126	5e-27	67/176	0.38	6	Q				18-172:7-180			IPR010658	Nodulin-like							PTHR21576	UNCHARACTERIZED NODULIN-LIKE PROTEIN	PTHR21576:SF8	SUBFAMILY NOT NAMED
s00003g00517.t1	seq000003	11	46	1276109	246652	248403	NC	-	1	246652-248403	1	583	-	PREDICTED: protein NUCLEAR FUSION DEFECTIVE 4-like isoform X1 [Fragaria vesca subsp. vesca]	ref|XP_004288935.1	561	888	0	440/568	0.77	8	Q	S			2-569:10-559		Tp	IPR010658,IPR016196	Nodulin-like; Major facilitator superfamily domain, general substrate transporter							PTHR21576	UNCHARACTERIZED NODULIN-LIKE PROTEIN	PTHR21576:SF8	SUBFAMILY NOT NAMED
s00003g00518.t1	seq000003	11	46	1276109	265801	267702	NC	+	5	265801-265946,266080-266276,266396-266766,266880-267130,267237-267702	0.46	476	glucuronoxylan glucuronosyltransferase IRX7	putative glucuronoxylan glucuronosyltransferase IRX7 [Morus notabilis] gi|587945395|gb|EXC31802.1| putative glucuronoxylan glucuronosyltransferase IRX7 [Morus notabilis]	ref|XP_010111837.1	471	802	0	400/475	0.84	1	Q	S		C	4-476:6-471			IPR004263	Exostosin-like							PTHR11062	EXOSTOSIN (HEPARAN SULFATE GLYCOSYLTRANSFERASE)-RELATED
s00003g00519.t1	seq000003	11	46	1276109	267755	268049	NC	+	2	267755-267901,267984-268049	0.29	70	-	***** No hits found ******
s00003g00520.t1	seq000003	11	46	1276109	275839	277481	NC	-	4	275839-276199,276737-276954,277074-277174,277316-277481	0.66	281	xyloglucan endotransglucosylase/hydrolase protein 32	putative xyloglucan endotransglucosylase/hydrolase protein 32 [Morus notabilis] gi|587945393|gb|EXC31800.1| putative xyloglucan endotransglucosylase/hydrolase protein 32 [Morus notabilis]	ref|XP_010111835.1	502	488	1e-135	228/264	0.86	1	Q				1-264:13-276		GH16	IPR000757,IPR008985,IPR010713,IPR013320,IPR016455	Glycoside hydrolase, family 16; Concanavalin A-like lectin/glucanases superfamily; Xyloglucan endo-transglycosylase, C-terminal; Concanavalin A-like lectin/glucanase, subgroup; Xyloglucan endotransglucosylase/hydrolase	GO0004553,GO0016762	hydrolase activity, hydrolyzing O-glycosyl compounds; xyloglucan:xyloglucosyl transferase activity	GO0005975,GO0006073	carbohydrate metabolic process; cellular glucan metabolic process	GO0005618,GO0048046	cell wall; apoplast	PTHR31062	FAMILY NOT NAMED				K08235	xyloglucan:xyloglucosyl transferase	EC:2.4.1.207			GO:0016762
s00003g00521.t1	seq000003	11	46	1276109	288622	291267	NC	+	6	288622-288733,288901-288977,289685-289787,290489-290610,290895-291089,291187-291267	0.82	229	vacuolar protein sorting-associated protein 24-1-like protein	Vacuolar protein sorting-associated protein 24-1-like protein [Morus notabilis] gi|587944918|gb|EXC31355.1| Vacuolar protein sorting-associated protein 24-1-like protein [Morus notabilis]	ref|XP_010111610.1	261	408	1e-111	216/226	0.95	1	Q	S	N		1-226:1-226			IPR005024	Snf7			GO0015031	protein transport			PTHR10476	CHARGED MULTIVESICULAR BODY PROTEIN	PTHR10476:SF1	CHARGED MULTIVESICULAR BODY PROTEIN 3		K12193	charged multivesicular body protein 3		ko04144	Endocytosis	GO:0008536
s00003g00522.t1	seq000003	11	46	1276109	294712	297161	NC	+	9	294712-295070,295325-295493,295587-295706,295800-295943,296041-296191,296267-296355,296465-296723,296816-296949,297039-297161	1	515	serine carboxypeptidase-like 48	Serine carboxypeptidase-like 48 [Morus notabilis]	ref|XP_010111833.1	517	911	0	430/501	0.85	1	Q	S		C	16-515:19-517		P	IPR001563,IPR018202	Peptidase S10, serine carboxypeptidase; Peptidase S10, serine carboxypeptidase, active site	GO0004185	serine-type carboxypeptidase activity	GO0006508	proteolysis			PTHR11802	SERINE PROTEASE FAMILY S10 SERINE CARBOXYPEPTIDASE				K16298	serine carboxypeptidase-like clade IV	EC:3.4.16.-			GO:0016929
s00003g00523.t1	seq000003	11	46	1276109	297510	298233	NC	-	3	297510-297682,297862-297982,298069-298233	0.35	152	similar to L484_020624	### Not characterized ###:hypothetical protein L484_020624 [Morus notabilis]	ref|XP_010111832.1	167	258	1e-66	129/158	0.81	1	Q	S		C	1-152:10-167			IPR012340,IPR013955	Nucleic acid-binding, OB-fold; Replication factor A, C-terminal
s00003g00524.t1	seq000003	11	46	1276109	300056	302396	NC	+	9	300056-300069,300160-300226,300349-300414,300593-300686,300833-300943,301118-301218,301619-301693,301808-301900,302052-302396	0.98	321	-	PREDICTED: protein-lysine methyltransferase METTL21D isoform X1 [Pyrus x bretschneideri]	ref|XP_009356919.1	334	465	1e-128	232/334	0.69	2	Q	S	N	C	1-319:1-334			IPR019410	Nicotinamide N-methyltransferase-like							PTHR14614	HEPATOCELLULAR CARCINOMA-ASSOCIATED ANTIGEN	PTHR14614:SF0	SUBFAMILY NOT NAMED
s00003g00525.t1	seq000003	11	46	1276109	302622	305699	NC	-	4	302622-303390,303526-303762,304288-304885,305606-305699	0.33	565	alpha-L-fucosidase 1	Alpha-L-fucosidase 1 [Morus notabilis] gi|587945388|gb|EXC31795.1| Alpha-L-fucosidase 1 [Morus notabilis]	ref|XP_010111830.1	521	899	0	424/476	0.89	1	Q	S			89-564:45-520		GH29	IPR000421,IPR000933,IPR008979,IPR013781,IPR017853	Coagulation factor 5/8 C-terminal type domain; Glycoside hydrolase, family 29; Galactose-binding domain-like; Glycoside hydrolase, catalytic domain; Glycoside hydrolase, superfamily	GO0003824,GO0004560	catalytic activity; alpha-L-fucosidase activity	GO0005975,GO0007155	carbohydrate metabolic process; cell adhesion			PTHR10030	ALPHA-L-FUCOSIDASE	PTHR10030:SF0	ALPHA-L-FUCOSIDASE		K01206	alpha-L-fucosidase	EC:3.2.1.51	ko00511	Other glycan degradation	GO:0004560
s00003g00526.t1	seq000003	11	46	1276109	315582	316241	NC	-	4	315582-315651,315821-315862,315900-316012,316086-316241	0.37	126	-	***** No hits found ******
s00003g00527.t1	seq000003	11	46	1276109	320917	322624	NC	+	3	320917-321052,321297-321426,321772-322624	0.95	372	transcription factor RAX2	Transcription factor RAX2 [Morus notabilis]	ref|XP_010111829.1	400	397	1e-107	266/413	0.64	1	Q	S	N	C	1-372:1-400			IPR001005,IPR009057,IPR017930	SANT/Myb domain; Homeodomain-like; Myb domain	GO0003677,GO0003682	DNA binding; chromatin binding					PTHR10641	MYB-LIKE DNA-BINDING PROTEIN MYB	PTHR10641:SF30	MYB DNA BINDING / TRANSCRIPTION FACTOR		K09422	myb proto-oncogene protein, plant				GO:0005862
s00003g00528.t1	seq000003	11	46	1276109	327854	331640	NC	-	8	327854-327954,329731-329820,330367-330437,330540-330619,330870-330930,331166-331227,331313-331432,331518-331640	0.82	235	lactoylglutathione lyase isoform X1	PREDICTED: lactoylglutathione lyase isoform X1 [Malus domestica]	ref|XP_008385523.1	238	398	1e-108	201/236	0.85	2	Q	S			2-235:4-237			IPR004360,IPR004361,IPR018146	Glyoxalase/fosfomycin resistance/dioxygenase domain; Glyoxalase I; Glyoxalase I, conserved site	GO0004462,GO0046872	lactoylglutathione lyase activity; metal ion binding					PTHR10374	LACTOYLGLUTATHIONE LYASE (GLYOXALASE I)				K01759	lactoylglutathione lyase	EC:4.4.1.5	ko00620; ko04011	Pyruvate metabolism; MAPK signaling pathway - yeast	GO:0004462
s00003g00529.t1	seq000003	11	46	1276109	340687	343695	NC	+	6	340687-341685,342302-342491,342641-342786,343238-343305,343395-343497,343582-343695	1	539	4-coumarate-CoA ligase 7-2	4-coumarate-CoA ligase 7-2 [Morus alba]	gb|ALD83616.1	539	1020	0	492/539	0.91	1	Q	S	N	C	1-539:1-539			IPR000873,IPR020845,IPR025110	AMP-dependent synthetase/ligase; AMP-binding, conserved site; AMP-binding enzyme C-terminal domain	GO0003824	catalytic activity	GO0008152	metabolic process			PTHR24096	FAMILY NOT NAMED	PTHR24096:SF16	SUBFAMILY NOT NAMED		K01904	4-coumarate--CoA ligase	EC:6.2.1.12	ko00130; ko00360; ko00940	Ubiquinone and other terpenoid-quinone biosynthesis; Phenylalanine metabolism; Phenylpropanoid biosynthesis	GO:0016207
s00003g00530.t1	seq000003	11	46	1276109	357796	359653	NC	+	5	357796-357804,357897-358041,358453-358667,359018-359105,359211-359653	1	299	similar to L484_020605	### Not characterized ###:hypothetical protein L484_020605 [Morus notabilis]	ref|XP_010111816.1	345	374	1e-101	240/303	0.79	1	Q	S		C	15-299:44-345			IPR006121	Heavy metal-associated domain, HMA	GO0046872	metal ion binding	GO0030001	metal ion transport			PTHR22814	COPPER TRANSPORT PROTEIN ATOX1-RELATED	PTHR22814:SF50	SUBFAMILY NOT NAMED
s00003g00531.t1	seq000003	11	46	1276109	368732	370121	NC	-	2	368732-368953,370089-370121	0.44	84	-	***** No hits found ******
s00003g00532.t1	seq000003	11	46	1276109	371520	375418	NC	+	8	371520-371525,371942-372035,372124-372255,372291-372364,372711-372784,372900-373110,373194-373428,374361-375418	0.42	627	ABC transporter F family member 1	ABC transporter F family member 1 [Morus notabilis]	ref|XP_010111813.1	597	1105	0	527/550	0.95	1	Q	S		C	78-627:48-597		Tp	IPR003439,IPR003593,IPR017871,IPR027417	ABC transporter-like; AAA+ ATPase domain; ABC transporter, conserved site; P-loop containing nucleoside triphosphate hydrolase	GO0000166,GO0005524,GO0016887,GO0017111	nucleotide binding; ATP binding; ATPase activity; nucleoside-triphosphatase activity					PTHR19211	ATP-BINDING TRANSPORT PROTEIN-RELATED	PTHR19211:SF15	ATP-BINDING CASSETTE, SUB-FAMILY F (GCN20), MEMBER 2		K06185	ATP-binding cassette, subfamily F, member 2				GO:0009982
s00003g00533.t1	seq000003	11	46	1276109	387706	392445	NC	-	14	387706-387819,388159-388259,388349-388400,388753-388867,388986-389074,389512-389577,389679-389868,390201-390415,390496-390570,390665-390735,391163-391267,391395-391601,391926-392038,392258-392445	0.92	566	dolichol kinase	PREDICTED: dolichol kinase [Prunus mume]	ref|XP_008226289.1	570	848	0	426/560	0.76	1	Q	S		C	7-566:11-570											PTHR13205	TRANSMEMBRANE PROTEIN 15-RELATED	PTHR13205:SF4	UNCHARACTERIZED		K00902	dolichol kinase	EC:2.7.1.108	ko00510	N-Glycan biosynthesis	GO:0004168
s00003g00534.t1	seq000003	11	46	1276109	397504	402044	NC	+	3	397504-398074,399436-400300,401801-402044	0.35	559	UDP-glycosyltransferase 86A2	PREDICTED: UDP-glycosyltransferase 86A2 [Prunus mume]	ref|XP_008226277.1	480	750	0	354/462	0.76	2	Q	S			21-478:10-470			IPR002213	UDP-glucuronosyl/UDP-glucosyltransferase	GO0016758	transferase activity, transferring hexosyl groups	GO0008152	metabolic process			PTHR11926	GLUCOSYL/GLUCURONOSYL TRANSFERASES	PTHR11926:SF15	UDP-GLUCOSYLTRANSFERASE
s00003g00535.t1	seq000003	11	46	1276109	402362	407872	NC	-	15	402362-402382,402488-402619,402816-402923,403095-403165,403298-403367,403861-403947,404247-404438,404590-404718,404952-405065,405198-405369,405801-406087,406324-406403,406579-407067,407112-407153,407821-407872	0.41	681	ABC transporter G family member 3	ABC transporter G family member 3 [Morus notabilis]	ref|XP_010111807.1	708	1223	0	616/688	0.89	1	Q	S	N		38-675:1-688		Tp	IPR003439,IPR003593,IPR013525,IPR027417	ABC transporter-like; AAA+ ATPase domain; ABC-2 type transporter; P-loop containing nucleoside triphosphate hydrolase	GO0000166,GO0005524,GO0016887,GO0017111	nucleotide binding; ATP binding; ATPase activity; nucleoside-triphosphatase activity			GO0016020	membrane	PTHR19241	ATP-BINDING CASSETTE TRANSPORTER	PTHR19241:SF20	ATP-BINDING CASSETTE TRANSPORTER PLANT
s00003g00536.t1	seq000003	11	46	1276109	416114	420488	NC	+	9	416114-416142,416273-416429,417048-417276,417852-418618,418828-419049,419175-419246,419342-419623,419718-420077,420198-420488	1	802	cell division cycle protein 48 homolog	PREDICTED: cell division cycle protein 48 homolog [Prunus mume]	ref|XP_008226257.1	803	1540	0	735/803	0.91	2	Q	S	N	C	1-802:1-803			IPR003338,IPR003593,IPR003959,IPR003960,IPR004201,IPR005938,IPR009010,IPR027417	CDC48, N-terminal subdomain; AAA+ ATPase domain; ATPase, AAA-type, core; ATPase, AAA-type, conserved site; CDC48, domain 2; ATPase, AAA-type, CDC48; Aspartate decarboxylase-like domain; P-loop containing nucleoside triphosphate hydrolase	GO0000166,GO0005524,GO0016787,GO0017111	nucleotide binding; ATP binding; hydrolase activity; nucleoside-triphosphatase activity					PTHR23077	AAA-FAMILY ATPASE	PTHR23077:SF18	CELL DIVISION CONTROL PROTEIN 48 AAA FAMILY PROTEIN (TRANSITIONAL ENDOPLASMIC RETICULUM ATPASE)		K13525	transitional endoplasmic reticulum ATPase		ko04141; ko05134	Protein processing in endoplasmic reticulum; Legionellosis	GO:0003867; GO:0047298
s00003g00537.t1	seq000003	11	46	1276109	421959	422285	NC	-	1	421959-422285	0.66	108	-	transmembrane protein, putative [Medicago truncatula]	ref|XP_013465344.1	104	87	4e-15	51/104	0.49	7	Q	S		C	5-108:6-104
s00003g00538.t1	seq000003	11	46	1276109	426767	429358	NC	+	4	426767-426812,428674-428825,429038-429186,429271-429358	0.98	144	uncharacterized protein LOC103964818	### Not characterized ###:PREDICTED: uncharacterized protein LOC103964818 [Pyrus x bretschneideri]	ref|XP_009376074.1	146	196	5e-48	98/144	0.68	1	Q	S	N		1-143:1-144
s00003g00539.t1	seq000003	11	46	1276109	435594	435809	NC	+	1	435594-435809	0.98	71	-	***** No hits found ******
s00003g00540.t1	seq000003	11	46	1276109	437626	439898	NC	-	2	437626-437829,439803-439898	0.71	99	-	High affinity nitrate transporter 2.4 [Morus notabilis]	ref|XP_010111803.1	532	135	1e-29	61/68	0.89	1					31-98:464-531
s00003g00541.t1	seq000003	11	46	1276109	448519	448770	NC	-	1	448519-448770	0.81	83	high affinity nitrate transporter 2.4	High affinity nitrate transporter 2.4 [Morus notabilis]	ref|XP_010111803.1	532	177	3e-42	77/82	0.93	1	Q				1-82:450-531
s00003g00542.t1	seq000003	11	46	1276109	456427	456858	NC	-	2	456427-456750,456832-456858	0.72	116	SNF1-related protein kinase regulatory subunit beta-3	SNF1-related protein kinase regulatory subunit beta-3 [Morus notabilis] gi|587945357|gb|EXC31764.1| SNF1-related protein kinase regulatory subunit beta-3 [Morus notabilis]	ref|XP_010111799.1	116	223	5e-56	106/116	0.91	1	Q	S	N	C	1-116:1-116			IPR006828	5-AMP-activated protein kinase, beta subunit, interaction domain	GO0005515	protein binding					PTHR10343	5'-AMP-ACTIVATED PROTEIN KINASE , BETA SUBUNIT				K07199	5'-AMP-activated protein kinase, regulatory beta subunit		ko04068; ko04710; ko04910; ko04920; ko04921; ko04932; ko05410	FoxO signaling pathway; Circadian rhythm; Insulin signaling pathway; Adipocytokine signaling pathway; Oxytocin signaling pathway; Non-alcoholic fatty liver disease (NAFLD); Hypertrophic cardiomyopathy (HCM)	GO:0005355
s00003g00543.t1	seq000003	11	46	1276109	463692	467844	NC	+	9	463692-463904,464669-464752,464959-465113,465249-465346,465525-465633,466169-466326,466571-466713,466860-467000,467713-467844	0.83	410	histidinol-phosphate aminotransferase	Histidinol-phosphate aminotransferase [Morus notabilis]	ref|XP_010094873.1	428	780	0	389/427	0.91	1	Q	S	N		1-409:1-427			IPR004839,IPR005861,IPR015421,IPR015422,IPR015424	Aminotransferase, class I/classII; Histidinol-phosphate aminotransferase family; Pyridoxal phosphate-dependent transferase, major region, subdomain 1; Pyridoxal phosphate-dependent transferase, major region, subdomain 2; Pyridoxal phosphate-dependent transferase	GO0003824,GO0004400,GO0030170	catalytic activity; histidinol-phosphate transaminase activity; pyridoxal phosphate binding	GO0000105,GO0009058	histidine biosynthetic process; biosynthetic process			PTHR11751	SUBGROUP I AMINOTRANSFERASE RELATED	PTHR11751:SF3	HISTIDINOL-PHOSPHATE AMINOTRANSFERASE		K00817	histidinol-phosphate aminotransferase	EC:2.6.1.9	ko00340; ko00350; ko00360; ko00400; ko00401; ko00960; ko01230	Histidine metabolism; Tyrosine metabolism; Phenylalanine metabolism; Phenylalanine, tyrosine and tryptophan biosynthesis; Novobiocin biosynthesis; Tropane, piperidine and pyridine alkaloid biosynthesis; Biosynthesis of amino acids	GO:0004400
s00003g00544.t1	seq000003	11	46	1276109	483964	486474	NC	+	3	483964-484037,485575-485655,486423-486474	0.67	68	-	***** No hits found ******
s00003g00545.t1	seq000003	11	46	1276109	494261	495697	NC	+	1	494261-495697	0.71	478	pentatricopeptide repeat-containing protein	Pentatricopeptide repeat-containing protein, putative [Theobroma cacao] gi|508787189|gb|EOY34445.1| Pentatricopeptide repeat-containing protein, putative [Theobroma cacao]	ref|XP_007016826.1	561	509	1e-141	250/472	0.52	2	Q	S			1-468:95-560			IPR002885	Pentatricopeptide repeat							PTHR24015	FAMILY NOT NAMED	PTHR24015:SF0	SUBFAMILY NOT NAMED
s00003g00546.t1	seq000003	11	46	1276109	496307	500106	NC	-	6	496307-496696,496941-497051,497263-497964,498086-498511,498707-498788,499787-500106	0.16	676	P-loop containing nucleoside triphosphate hydrolases superfamily protein isoform 1	P-loop containing nucleoside triphosphate hydrolases superfamily protein isoform 1 [Theobroma cacao]	ref|XP_007016824.1	723	975	0	509/686	0.74	2	Q	S			1-671:57-722			IPR027417	P-loop containing nucleoside triphosphate hydrolase
s00003g00547.t1	seq000003	11	46	1276109	501265	501477	NC	-	1	501265-501477	0.44	70	-	PREDICTED: P-loop NTPase domain-containing protein LPA1 homolog 2-like [Fragaria vesca subsp. vesca]	ref|XP_004291572.1	710	85.1	2e-14	37/49	0.75	5	Q		N		1-49:1-49
s00003g00548.t1	seq000003	11	46	1276109	501626	502177	NC	+	2	501626-501736,502037-502177	0.41	83	-	***** No hits found ******
s00003g00549.t1	seq000003	11	46	1276109	515095	517539	NC	-	9	515095-515108,515285-515363,515466-515522,516024-516111,516438-516510,516645-516687,517058-517163,517286-517351,517469-517539	0.86	198	rRNA-processing protein FCF1 homolog isoform X2	PREDICTED: rRNA-processing protein FCF1 homolog isoform X2 [Pyrus x bretschneideri]	ref|XP_009377234.1	198	386	1e-105	186/198	0.93	3	Q	S	N	C	1-198:1-198			IPR002716,IPR006984	PIN domain; Protein of unknown function DUF652							PTHR12416	UNCHARACTERIZED				K14566	U3 small nucleolar RNA-associated protein 24		ko03008	Ribosome biogenesis in eukaryotes	GO:0004847; GO:0004039
s00003g00550.t1	seq000003	11	46	1276109	519025	521944	NC	-	8	519025-519312,519574-520025,520343-520649,520745-520890,521012-521219,521328-521449,521597-521777,521891-521944	0.94	585	ruBisCO large subunit-binding protein subunit alpha	RuBisCO large subunit-binding protein subunit alpha [Morus notabilis] gi|587936032|gb|EXC22885.1| RuBisCO large subunit-binding protein subunit alpha [Morus notabilis]	ref|XP_010109474.1	585	1083	0	540/585	0.92	1	Q	S	N	C	1-585:1-585			IPR001844,IPR002423,IPR018370,IPR027409,IPR027413	Chaperonin Cpn60; Chaperonin Cpn60/TCP-1; Chaperonin Cpn60, conserved site; GroEL-like apical domain; GroEL-like equatorial domain	GO0005524	ATP binding	GO0006457,GO0042026,GO0044267	protein folding; protein refolding; cellular protein metabolic process	GO0005737	cytoplasm	PTHR11353	CHAPERONIN	PTHR11353:SF11	RUBISCO SUBUNIT BINDING-PROTEIN ALPHA SUBUNIT, RUBA
s00003g00551.t1	seq000003	11	46	1276109	522327	522763	NC	+	2	522327-522514,522739-522763	0.33	70	-	***** No hits found ******
s00003g00552.t1	seq000003	11	46	1276109	522791	525142	NC	+	1	522791-525142	0.96	783	myb domain-containing protein	Myb domain-containing protein [Morus notabilis]	ref|XP_010109475.1	791	823	0	521/815	0.63	1	Q	S	N		1-782:1-790			IPR001005,IPR009057,IPR017877	SANT/Myb domain; Homeodomain-like; Myb-like domain	GO0003677,GO0003682	DNA binding; chromatin binding					PTHR10641	MYB-LIKE DNA-BINDING PROTEIN MYB	PTHR10641:SF185	SUBFAMILY NOT NAMED
s00003g00553.t1	seq000003	11	46	1276109	527767	528195	NC	+	1	527767-528195	0.47	142	-	Transcription factor-like protein [Theobroma cacao]	ref|XP_007016815.1	331	102	1e-19	62/143	0.43	2	Q				3-125:180-321		TF	IPR005333,IPR017887	Transcription factor, TCP; Transcription factor TCP subgroup							PTHR31072	FAMILY NOT NAMED
s00003g00554.t1	seq000003	11	46	1276109	529909	532488	NC	-	7	529909-529970,530142-530226,530350-530398,530482-530555,530678-530752,531901-532061,532140-532488	0.37	284	OTU domain-containing protein DDB_G0284757-like isoform X2	PREDICTED: OTU domain-containing protein DDB_G0284757-like isoform X2 [Nelumbo nucifera]	ref|XP_010253950.1	326	321	3e-85	181/331	0.54	6	Q	S	N	C	1-284:1-326			IPR003323	Ovarian tumour, otubain							PTHR12419	OTU DOMAIN CONTAINING PROTEIN	PTHR12419:SF0	SUBFAMILY NOT NAMED
s00003g00555.t1	seq000003	11	46	1276109	538286	548394	NC	+	14	538286-538509,538602-538678,540629-540663,541443-542356,542748-543044,543263-543844,544053-544201,544637-544926,545025-545158,545268-545403,546876-546892,546981-547050,547617-547656,547706-548394	0.23	1217	ABC transporter G family member 28	ABC transporter G family member 28 [Morus notabilis]	ref|XP_010109479.1	1017	1496	0	761/840	0.9	1		S			113-946:208-1011		Tp	IPR000504,IPR003439,IPR003593,IPR012677,IPR017871,IPR027417	RNA recognition motif domain; ABC transporter-like; AAA+ ATPase domain; Nucleotide-binding, alpha-beta plait; ABC transporter, conserved site; P-loop containing nucleoside triphosphate hydrolase	GO0000166,GO0003676,GO0005524,GO0016887,GO0017111	nucleotide binding; nucleic acid binding; ATP binding; ATPase activity; nucleoside-triphosphatase activity					PTHR19241	ATP-BINDING CASSETTE TRANSPORTER	PTHR19241:SF19	ATP-BINDING CASSETTE TRANSPORTER-RELATED
s00003g00556.t1	seq000003	11	46	1276109	549130	552489	NC	-	10	549130-549267,549688-549822,550061-550165,550241-550315,550555-550620,550697-550765,551531-551641,551785-551847,551932-552143,552330-552489	0.41	377	arsenical pump-driving ATPase	Putative arsenical pump-driving ATPase [Morus notabilis]	ref|XP_010109481.1	370	579	1e-162	306/377	0.81	1	Q	S	N	C	1-377:1-370			IPR016300,IPR025723,IPR027417	Arsenical pump ATPase, ArsA/GET3; Anion-transporting ATPase-like domain; P-loop containing nucleoside triphosphate hydrolase	GO0005524,GO0016887	ATP binding; ATPase activity					PTHR10803	ARSENICAL PUMP-DRIVING ATPASE (ARSENITE-TRANSLOCATING ATPASE)	PTHR10803:SF0	ARSENICAL PUMP-DRIVING ATPASE (ARSENITE-TRANSLOCATING ATPASE)
s00003g00557.t1	seq000003	11	46	1276109	556096	558724	NC	+	7	556096-556560,556998-557413,557511-557599,557864-557923,558010-558083,558213-558332,558413-558724	0.76	511	similar to L484_007502	### Not characterized ###:hypothetical protein L484_007502 [Morus notabilis]	ref|XP_010109482.1	591	889	0	462/522	0.88	1	Q	S		C	2-511:73-591			IPR006869,IPR025757	Domain of unknown function DUF547; Ternary complex factor MIP1, leucine-zipper							PTHR23054	UNCHARACTERIZED
s00003g00558.t1	seq000003	11	46	1276109	563971	568019	NC	+	8	563971-563994,564490-564685,565199-565245,565751-565808,565907-566748,567010-567297,567376-567432,567831-568019	0.96	566	telomere repeat-binding protein 4	Telomere repeat-binding protein 4 [Morus notabilis]	ref|XP_010109483.1	572	925	0	465/576	0.8	1	Q	S	N	C	1-566:1-572			IPR001005,IPR009057,IPR017930	SANT/Myb domain; Homeodomain-like; Myb domain	GO0003677,GO0003682	DNA binding; chromatin binding					PTHR14014	FAMILY NOT NAMED	PTHR14014:SF0	SUBFAMILY NOT NAMED
s00003g00559.t1	seq000003	11	46	1276109	569395	570777	NC	-	1	569395-570777	0.63	460	leucine-rich repeat receptor-like serine/threonine-protein kinase	putative leucine-rich repeat receptor-like serine/threonine-protein kinase [Morus notabilis] gi|587936042|gb|EXC22895.1| putative leucine-rich repeat receptor-like serine/threonine-protein kinase [Morus notabilis]	ref|XP_010109484.1	452	735	0	368/441	0.83	1	Q	S		C	25-460:16-452			IPR000719,IPR002290,IPR011009,IPR020635	Protein kinase domain; Serine/threonine- / dual specificity protein kinase, catalytic domain; Protein kinase-like domain; Tyrosine-protein kinase, catalytic domain	GO0004672,GO0004713,GO0005524,GO0016772	protein kinase activity; protein tyrosine kinase activity; ATP binding; transferase activity, transferring phosphorus-containing groups	GO0006468	protein phosphorylation			PTHR24420	FAMILY NOT NAMED	PTHR24420:SF244	SUBFAMILY NOT NAMED
s00003g00560.t1	seq000003	11	46	1276109	570854	572896	NC	+	2	570854-570956,572754-572896	0.24	81	-	***** No hits found ******
s00003g00561.t1	seq000003	11	46	1276109	578821	579300	NC	-	1	578821-579300	0.28	159	-	NB-ARC domain-containing disease resistance protein, putative [Theobroma cacao] gi|508719681|gb|EOY11578.1| NB-ARC domain-containing disease resistance protein, putative [Theobroma cacao]	ref|XP_007031076.1	1578	93.6	4e-17	53/141	0.37	1	Q				2-142:977-1110
s00003g00562.t1	seq000003	11	46	1276109	579506	582361	NC	-	5	579506-580052,580149-580494,580740-580924,581419-581644,581743-582361	0.05	640	-	Disease resistance protein [Morus notabilis]	ref|XP_010093207.1	588	224	2e-55	122/281	0.43	1					25-268:4-279			IPR002182	NB-ARC	GO0043531	ADP binding
s00003g00563.t1	seq000003	11	46	1276109	586471	587613	NC	-	1	586471-587613	0.95	380	disease resistance protein	Disease resistance protein [Morus notabilis]	ref|XP_010093207.1	588	378	1e-102	192/380	0.5	1	Q		N		1-378:1-375			IPR000767,IPR002182,IPR027417	Disease resistance protein; NB-ARC; P-loop containing nucleoside triphosphate hydrolase	GO0043531	ADP binding	GO0006952	defense response			PTHR23155	LEUCINE-RICH REPEAT-CONTAINING PROTEIN	PTHR23155:SF37	LEUCINE-RICH REPEAT CONTAINING PROTEIN
s00003g00564.t1	seq000003	11	46	1276109	593232	594117	NC	+	2	593232-593885,594025-594117	0.41	248	kiwellin	PREDICTED: kiwellin [Vitis vinifera]	ref|XP_002285310.1	217	303	7e-80	154/223	0.69	1	Q	S	N	C	1-217:1-217			IPR009009,IPR014733	RlpA-like double-psi beta-barrel domain; Barwin-like endoglucanase
s00003g00565.t1	seq000003	11	46	1276109	596316	596984	NC	+	1	596316-596984	0.76	222	kiwellin	Kiwellin [Theobroma cacao] gi|508787164|gb|EOY34420.1| Kiwellin [Theobroma cacao]	ref|XP_007016801.1	214	329	8e-88	165/222	0.74	4	Q	S	N	C	1-222:1-214			IPR009009,IPR014733	RlpA-like double-psi beta-barrel domain; Barwin-like endoglucanase
s00003g00566.t1	seq000003	11	46	1276109	598560	599123	NC	+	2	598560-598926,598966-599123	0.73	174	kiwellin	Kiwellin [Theobroma cacao] gi|508787164|gb|EOY34420.1| Kiwellin [Theobroma cacao]	ref|XP_007016801.1	214	201	1e-49	117/224	0.52	4	Q	S	N	C	1-174:1-214
s00003g00567.t1	seq000003	11	46	1276109	602222	602437	NC	-	1	602222-602437	1	71	-	***** No hits found ******
s00003g00568.t1	seq000003	11	46	1276109	604928	605518	NC	+	1	604928-605518	0.84	196	kiwellin	Kiwellin [Theobroma cacao] gi|508787164|gb|EOY34420.1| Kiwellin [Theobroma cacao]	ref|XP_007016801.1	214	309	8e-82	150/199	0.75	4	Q	S		C	1-196:16-214			IPR009009,IPR014733	RlpA-like double-psi beta-barrel domain; Barwin-like endoglucanase
s00003g00569.t1	seq000003	11	46	1276109	617360	618007	NC	+	1	617360-618007	0.69	215	kiwellin-like	PREDICTED: kiwellin-like [Gossypium raimondii]	ref|XP_012447053.1	215	305	2e-80	144/215	0.66	4	Q	S	N	C	1-215:1-215			IPR009009,IPR014733	RlpA-like double-psi beta-barrel domain; Barwin-like endoglucanase
s00003g00570.t1	seq000003	11	46	1276109	635598	640740	NC	+	4	635598-636989,639290-639810,639921-639981,640360-640740	0.91	784	BEL1-like homeodomain protein 8	BEL1-like homeodomain protein 8 [Morus notabilis]	ref|XP_010109496.1	721	904	0	551/806	0.68	1	Q	S	N	C	1-784:1-721			IPR001356,IPR006563,IPR008422,IPR009057	Homeobox domain; POX domain; Homeobox KN domain; Homeodomain-like	GO0003677,GO0003700,GO0043565	DNA binding; sequence-specific DNA binding transcription factor activity; sequence-specific DNA binding	GO0006355	regulation of transcription, DNA-dependent			PTHR11850	HOMEOBOX PROTEIN TRANSCRIPTION FACTORS	PTHR11850:SF15	HOMEOBOX PROTEIN KNOTTED-1-RELATED
s00003g00571.t1	seq000003	11	46	1276109	642221	642439	NC	-	1	642221-642439	0.49	72	-	### Not characterized ###:hypothetical protein L484_007517 [Morus notabilis]	ref|XP_010109497.1	83	75.9	1e-11	52/73	0.71	1	Q	S		C	1-72:12-83
s00003g00572.t1	seq000003	11	46	1276109	644147	644715	NC	-	2	644147-644344,644668-644715	0.53	81	-	***** No hits found ******
s00003g00573.t1	seq000003	11	46	1276109	645529	645786	NC	-	1	645529-645786	0.83	85	-	### Not characterized ###:hypothetical protein L484_007518 [Morus notabilis]	ref|XP_010109498.1	83	106	7e-21	52/68	0.76	1	Q	S		C	18-85:17-83
s00003g00574.t1	seq000003	11	46	1276109	646279	647329	NC	+	2	646279-646310,647014-647329	0.36	115	-	***** No hits found ******
s00003g00575.t1	seq000003	11	46	1276109	656134	657878	NC	+	4	656134-656364,657012-657224,657317-657481,657789-657878	0.39	232	alpha carbonic anhydrase 7-like	PREDICTED: alpha carbonic anhydrase 7-like [Jatropha curcas]	ref|XP_012065108.1	274	326	7e-87	157/246	0.63	2	Q	S			4-230:29-273			IPR001148,IPR018338,IPR023561	Alpha carbonic anhydrase; Carbonic anhydrase, alpha-class, conserved site; Carbonic anhydrase, alpha-class	GO0004089,GO0008270	carbonate dehydratase activity; zinc ion binding	GO0006730	one-carbon metabolic process			PTHR18952	CARBONIC ANHYDRASE	PTHR18952:SF2	CARBONIC ANHYDRASE (CARBONATE DEHYDRATASE)		K01674	carbonic anhydrase	EC:4.2.1.1	ko00910	Nitrogen metabolism	GO:0004089
s00003g00576.t1	seq000003	11	46	1276109	659291	661081	NC	-	1	659291-661081	0.65	596	proline-rich receptor-like protein kinase PERK10	Proline-rich receptor-like protein kinase PERK10 [Morus notabilis]	ref|XP_010109500.1	619	922	0	476/612	0.77	1	Q	S		C	1-596:13-619			IPR000719,IPR001245,IPR002290,IPR011009,IPR020635	Protein kinase domain; Serine-threonine/tyrosine-protein kinase catalytic domain; Serine/threonine- / dual specificity protein kinase, catalytic domain; Protein kinase-like domain; Tyrosine-protein kinase, catalytic domain	GO0004672,GO0004713,GO0005524,GO0016772	protein kinase activity; protein tyrosine kinase activity; ATP binding; transferase activity, transferring phosphorus-containing groups	GO0006468	protein phosphorylation			PTHR24420	FAMILY NOT NAMED	PTHR24420:SF212	SUBFAMILY NOT NAMED
s00003g00577.t1	seq000003	11	46	1276109	667399	669325	NC	+	6	667399-667492,667772-667989,668090-668305,668413-668589,668703-668756,669215-669325	0.82	289	bifunctional monodehydroascorbate reductaseand carbonic anhydrase nectarin-3	PREDICTED: bifunctional monodehydroascorbate reductaseand carbonic anhydrase nectarin-3 [Prunus mume]	ref|XP_008226047.1	275	343	1e-91	164/272	0.6	3	Q	S			10-280:8-274			IPR001148,IPR023561	Alpha carbonic anhydrase; Carbonic anhydrase, alpha-class							PTHR18952	CARBONIC ANHYDRASE	PTHR18952:SF2	CARBONIC ANHYDRASE (CARBONATE DEHYDRATASE)		K01674	carbonic anhydrase	EC:4.2.1.1	ko00910	Nitrogen metabolism	GO:0004089
s00003g00578.t1	seq000003	11	46	1276109	670540	670941	NC	-	1	670540-670941	0.46	133	-	***** No hits found ******
s00003g00579.t1	seq000003	11	46	1276109	673633	696936	NC	+	24	673633-674164,674378-674790,675382-675527,675994-676075,677714-678001,679056-679205,681316-681570,681663-681803,681890-682201,682765-682912,683846-684796,684972-685162,685480-685584,685753-687006,687249-687821,687909-688122,688452-689131,692252-692366,692484-692590,692745-692849,693160-694656,694867-695442,695520-695733,696020-696936	0.01	3321	helicase protein MOM1	Helicase protein MOM1 [Morus notabilis] gi|587968531|gb|EXC53547.1| Helicase protein MOM1 [Morus notabilis]	ref|XP_010106885.1	2311	2666	0	1515/2340	0.64	1	Q	S	N		1-2146:1-2305			IPR000330,IPR000953,IPR001650,IPR014001,IPR016197,IPR023780,IPR027417	SNF2-related; Chromo domain/shadow; Helicase, C-terminal; Helicase, superfamily 1/2, ATP-binding domain; Chromo domain-like; Chromo domain; P-loop containing nucleoside triphosphate hydrolase	GO0003676,GO0003677,GO0004386,GO0005524	nucleic acid binding; DNA binding; helicase activity; ATP binding					PTHR10799	SWI/SNF-RELATED MATRIX-ASSOCIATED ACTIN-DEPENDENT REGULATOR OF CHROMATIN SUBFAMILY-RELATED	PTHR10799:SF307	SUBFAMILY NOT NAMED		K11643	chromodomain-helicase-DNA-binding protein 4	EC:3.6.4.12	ko05203	Viral carcinogenesis	GO:0000156
s00003g00580.t1	seq000003	11	46	1276109	698070	701780	NC	-	2	698070-699840,701383-701780	0.94	722	phenylalanine ammonia-lyase 1-like	PREDICTED: phenylalanine ammonia-lyase 1-like [Citrus sinensis]	ref|XP_006488063.1	714	1169	0	573/723	0.79	3	Q	S	N	C	1-720:1-714			IPR001106,IPR005922,IPR008948,IPR023144,IPR024083	Aromatic amino acid lyase; Phenylalanine ammonia-lyase; L-Aspartase-like; Phenylalanine ammonia-lyase, shielding domain; Fumarase/histidase, N-terminal	GO0003824,GO0016841	catalytic activity; ammonia-lyase activity	GO0006559,GO0009058	L-phenylalanine catabolic process; biosynthetic process	GO0005737	cytoplasm	PTHR32364	FAMILY NOT NAMED	PTHR32364:SF2	SUBFAMILY NOT NAMED		K10775	phenylalanine ammonia-lyase	EC:4.3.1.24	ko00360; ko00940	Phenylalanine metabolism; Phenylpropanoid biosynthesis	GO:0045548
s00003g00581.t1	seq000003	11	46	1276109	723089	730965	NC	+	4	723089-723328,725236-727145,729153-729184,730919-730965	0.67	742	uncharacterized protein L484_008040	### Not characterized ###:Uncharacterized protein L484_008040 [Morus notabilis]	ref|XP_010089962.1	718	1322	0	642/717	0.89	1	Q	S	N		1-716:1-717		ZF	IPR001841,IPR002035,IPR013083	Zinc finger, RING-type; von Willebrand factor, type A; Zinc finger, RING/FYVE/PHD-type	GO0005515,GO0008270	protein binding; zinc ion binding					PTHR10579	CALCIUM-ACTIVATED CHLORIDE CHANNEL REGULATOR	PTHR10579:SF5	ZINC FINGER (C3HC4-TYPE RING FINGER) FAMILY PROTEIN
s00003g00582.t1	seq000003	11	46	1276109	731486	736815	NC	+	11	731486-731576,731842-731949,733097-733201,733441-733713,733817-734058,734161-734457,734740-734976,735186-735413,735614-735918,736559-736676,736759-736815	0.47	686	receptor-like serine/threonine-protein kinase NCRK	Receptor-like serine/threonine-protein kinase NCRK [Morus notabilis] gi|587848407|gb|EXB38677.1| Receptor-like serine/threonine-protein kinase NCRK [Morus notabilis]	ref|XP_010089963.1	553	855	0	452/632	0.71	1	Q	S	N		1-628:1-540			IPR000719,IPR002290,IPR008271,IPR011009,IPR013320,IPR017441,IPR020635	Protein kinase domain; Serine/threonine- / dual specificity protein kinase, catalytic domain; Serine/threonine-protein kinase, active site; Protein kinase-like domain; Concanavalin A-like lectin/glucanase, subgroup; Protein kinase, ATP binding site; Tyrosine-protein kinase, catalytic domain	GO0004672,GO0004674,GO0004713,GO0005524,GO0016772	protein kinase activity; protein serine/threonine kinase activity; protein tyrosine kinase activity; ATP binding; transferase activity, transferring phosphorus-containing groups	GO0006468	protein phosphorylation			PTHR24420	FAMILY NOT NAMED	PTHR24420:SF132	SUBFAMILY NOT NAMED
s00003g00583.t1	seq000003	11	46	1276109	739546	742552	NC	+	7	739546-739687,739869-739947,740102-740204,740321-740441,741219-741307,741678-741827,742463-742552	0.94	257	exosome complex component	Exosome complex component [Morus notabilis]	ref|XP_010089964.1	257	502	1e-140	239/257	0.92	1	Q	S	N	C	1-257:1-257			IPR001247,IPR015847,IPR020568,IPR027408	Exoribonuclease, phosphorolytic domain 1; Exoribonuclease, phosphorolytic domain 2; Ribosomal protein S5 domain 2-type fold; PNPase/RNase PH domain							PTHR11953	RIBONUCLEASE PH RELATED				K12587	exosome complex component MTR3		ko03018	RNA degradation	GO:0008310
s00003g00584.t1	seq000003	11	46	1276109	749024	752162	NC	+	7	749024-749052,749138-749717,749800-750117,750384-750676,750828-750939,751020-751256,751479-752162	1	750	cyclic nucleotide-gated ionchannel 15	Putative cyclic nucleotide-gated ionchannel 15 [Morus notabilis]	ref|XP_010089965.1	701	1267	0	625/753	0.83	1	Q	S	N	C	1-750:1-701			IPR000048,IPR000595,IPR005821,IPR014710,IPR018490	IQ motif, EF-hand binding site; Cyclic nucleotide-binding domain; Ion transport domain; RmlC-like jelly roll fold; Cyclic nucleotide-binding-like	GO0005216,GO0005515	ion channel activity; protein binding	GO0006811,GO0055085	ion transport; transmembrane transport	GO0016020	membrane	PTHR10217	VOLTAGE AND LIGAND GATED POTASSIUM CHANNEL	PTHR10217:SF7	CYCLIC NUCLEOTIDE GATED CHANNEL		K05391	cyclic nucleotide gated channel, other eukaryote		ko04626	Plant-pathogen interaction	GO:0004970; GO:0005234
s00003g00585.t1	seq000003	11	46	1276109	774399	778053	NC	+	5	774399-774410,775210-775309,777487-777557,777647-777790,777961-778053	0.99	139	lysine decarboxylase family protein, putative isoform 2	Lysine decarboxylase family protein, putative isoform 2 [Theobroma cacao] gi|508787142|gb|EOY34398.1| Lysine decarboxylase family protein, putative isoform 2 [Theobroma cacao]	ref|XP_007016779.1	220	269	6e-70	129/139	0.92	2	Q			C	1-139:82-220			IPR005269	Cytokinin riboside 5'-monophosphate phosphoribohydrolase LOG							PTHR31223	FAMILY NOT NAMED
s00003g00586.t1	seq000003	11	46	1276109	786420	790356	NC	+	3	786420-787555,788556-789226,789335-790356	0.61	942	similar to L484_008045	### Not characterized ###:hypothetical protein L484_008045 [Morus notabilis]	ref|XP_010089967.1	975	1826	0	881/946	0.93	1	Q	S		C	1-942:36-975		GT2	IPR001173	Glycosyl transferase, family 2
s00003g00587.t1	seq000003	11	46	1276109	794027	794963	NC	+	2	794027-794122,794856-794963	0.46	67	-	***** No hits found ******
s00003g00588.t1	seq000003	11	46	1276109	795041	800241	NC	+	14	795041-795060,795201-795312,795391-795501,795786-795890,796258-796341,796447-796562,796711-796812,796893-797006,797123-797179,798389-798455,798711-798764,798924-798998,799944-799979,800149-800241	0.88	381	T6D22.12 isoform 1	T6D22.12 isoform 1 [Theobroma cacao]	ref|XP_007016772.1	380	658	0	311/381	0.81	8	Q	S	N	C	1-381:1-380			IPR007877	Protein of unknown function DUF707							PTHR31210	FAMILY NOT NAMED	PTHR31210:SF0	SUBFAMILY NOT NAMED
s00003g00589.t1	seq000003	11	46	1276109	804084	806830	NC	+	7	804084-804210,804442-804626,804922-804989,805108-805240,805549-805710,806146-806418,806726-806830	0.34	350	uncharacterized membrane protein At1g06890-like	PREDICTED: uncharacterized membrane protein At1g06890-like [Citrus sinensis]	ref|XP_006488075.1	345	587	1e-165	289/349	0.82	4	Q	S	N	C	3-350:1-345		Tp	IPR004853	Triose-phosphate transporter domain							PTHR11132	SOLUTE CARRIER FAMILY 35	PTHR11132:SF14	SUBFAMILY NOT NAMED		K15285	solute carrier family 35, member E3				GO:0015220
s00003g00590.t1	seq000003	11	46	1276109	808835	809092	NC	-	1	808835-809092	0.78	85	-	***** No hits found ******
s00003g00591.t1	seq000003	11	46	1276109	820412	832069	NC	+	33	820412-820564,821872-821946,822056-822109,822252-822317,822400-822461,822677-822807,822921-822967,823042-823139,823936-824031,824144-824208,824301-824372,824597-824743,824874-825181,826096-826159,826278-826327,826811-826912,827075-827125,827206-827349,827549-827644,827751-827852,828028-828108,829206-829327,829425-829482,830024-830104,830201-830279,830387-830528,830625-830694,830876-830940,831052-…	0.38	1038	-	PREDICTED: protein ENHANCED DISEASE RESISTANCE 2 [Prunus mume]	ref|XP_008245285.1	738	1211	0	586/733	0.79	3	Q	S			4-688:2-734			IPR001849,IPR002913,IPR009769,IPR011993,IPR013216,IPR023393	Pleckstrin homology domain; START domain; Domain of unknown function DUF1336; Pleckstrin homology-like domain; Methyltransferase type 11; START-like domain	GO0005515,GO0005543,GO0008168	protein binding; phospholipid binding; methyltransferase activity	GO0008152	metabolic process			PTHR13090	UNCHARACTERIZED
s00003g00592.t1	seq000003	11	46	1276109	836227	842539	NC	+	11	836227-836401,836913-836923,838826-838966,839090-839194,839400-839547,839964-840013,840104-840172,840280-840399,840990-841124,841912-841971,842312-842539	0.07	413	-	Protein-tyrosine sulfotransferase [Morus notabilis]	ref|XP_010089971.1	820	483	1e-133	242/275	0.88	1					63-337:197-471
s00003g00593.t1	seq000003	11	46	1276109	845167	848946	NC	+	4	845167-845225,846077-846141,847055-847197,848212-848946	0.84	333	-	Protein-tyrosine sulfotransferase [Morus notabilis]	ref|XP_010089971.1	820	465	1e-128	240/296	0.81	1	Q			C	40-333:527-820		ZF	IPR000679,IPR013088	Zinc finger, GATA-type; Zinc finger, NHR/GATA-type	GO0003700,GO0008270,GO0043565	sequence-specific DNA binding transcription factor activity; zinc ion binding; sequence-specific DNA binding	GO0006355	regulation of transcription, DNA-dependent			PTHR10071	TRANSCRIPTION FACTOR GATA (GATA BINDING FACTOR)	PTHR10071:SF113	ZINC FINGER (GATA TYPE) FAMILY PROTEIN
s00003g00594.t1	seq000003	11	46	1276109	853541	853903	NC	+	2	853541-853704,853822-853903	0.35	81	-	### Not characterized ###:hypothetical protein L484_008050 [Morus notabilis]	ref|XP_010089972.1	159	74.3	3e-11	36/44	0.81	1					1-44:106-149
s00003g00595.t1	seq000003	11	46	1276109	862564	865547	NC	+	6	862564-863640,864144-864327,864430-864701,864887-865146,865280-865345,865466-865547	0.35	646	auxin response factor 18	Auxin response factor 18 [Morus notabilis]	ref|XP_010089974.1	691	1150	0	582/708	0.82	1	Q	S	N	C	1-646:1-691			IPR003311,IPR003340,IPR010525,IPR011525,IPR015300	AUX/IAA protein; B3 DNA binding domain; Auxin response factor; Aux/IAA-ARF-dimerisation; DNA-binding pseudobarrel domain	GO0003677,GO0046983	DNA binding; protein dimerization activity	GO0006355,GO0009725	regulation of transcription, DNA-dependent; response to hormone stimulus	GO0005634	nucleus	PTHR31384	FAMILY NOT NAMED
s00003g00596.t2	seq000003	11	46	1276109	876156	877898	NC	-	3	876156-876241,877654-877724,877759-877898	0.81	98	-	PREDICTED: ubiquitin-like protein 5 [Phoenix dactylifera]	ref|XP_008791553.1	73	99.4	8e-19	48/49	0.97	1			N		1-49:1-49											PTHR13042	FAMILY NOT NAMED	PTHR13042:SF0	SUBFAMILY NOT NAMED		K13113	ubiquitin-like protein 5				GO:0033772
s00003g00597.t1	seq000003	11	46	1276109	882396	885323	NC	+	3	882396-883358,884239-885074,885260-885323	0.97	620	auxin response factor 18	Auxin response factor 18 [Morus notabilis]	ref|XP_010089977.1	622	899	0	443/601	0.73	1	Q	S			9-599:3-599			IPR003340,IPR010525,IPR011525,IPR015300	B3 DNA binding domain; Auxin response factor; Aux/IAA-ARF-dimerisation; DNA-binding pseudobarrel domain	GO0003677,GO0046983	DNA binding; protein dimerization activity	GO0006355,GO0009725	regulation of transcription, DNA-dependent; response to hormone stimulus	GO0005634	nucleus	PTHR31384	FAMILY NOT NAMED
s00003g00598.t1	seq000003	11	46	1276109	887962	895217	NC	-	19	887962-888802,889214-889284,889427-889456,889607-889748,890192-890274,890432-890554,890808-890973,891178-891281,891446-891543,892143-892351,892454-892548,893082-893198,893297-893356,893701-893754,893872-893946,894049-894124,894216-894302,894437-894540,895179-895217	0.56	857	serine/threonine-protein phosphatase 6 regulatory subunit 3-like isoform X1	PREDICTED: serine/threonine-protein phosphatase 6 regulatory subunit 3-like isoform X1 [Prunus mume]	ref|XP_008245668.1	849	1434	0	712/857	0.83	2	Q	S	N	C	1-857:1-849			IPR007587	SIT4 phosphatase-associated protein family							PTHR12634	SIT4(YEAST)-ASSOCIATING PROTEIN-RELATED	PTHR12634:SF8	SUBFAMILY NOT NAMED		K15501	serine/threonine-protein phosphatase 6 regulatory subunit 3				GO:0004722
s00003g00599.t1	seq000003	11	46	1276109	901153	906099	NC	+	7	901153-901253,901651-901739,903313-903372,903484-903491,903547-903779,905460-905592,905908-906099	0.48	271	CASP-like protein At2g28370	PREDICTED: CASP-like protein At2g28370 [Pyrus x bretschneideri]	ref|XP_009367068.1	179	309	2e-81	149/179	0.83	3		S	N	C	95-271:1-179			IPR006702	Uncharacterised protein family UPF0497, trans-membrane plant							PTHR32021	FAMILY NOT NAMED	PTHR32021:SF0	SUBFAMILY NOT NAMED
s00003g00600.t1	seq000003	11	46	1276109	913647	919347	NC	-	18	913647-913796,914035-914184,914350-914455,914798-915132,915353-915487,915716-915796,915930-916118,916302-916485,916574-916680,916953-917027,917125-917280,917408-917491,917610-917723,917818-917913,918013-918103,918190-918275,918739-918898,919100-919347	0.86	848	homeobox-leucine zipper protein REVOLUTA	PREDICTED: homeobox-leucine zipper protein REVOLUTA [Fragaria vesca subsp. vesca]	ref|XP_004291573.1	843	1581	0	760/849	0.89	1	Q	S	N	C	1-848:1-843			IPR001356,IPR002913,IPR009057,IPR013978,IPR023393	Homeobox domain; START domain; Homeodomain-like; MEKHLA; START-like domain	GO0003677,GO0003700,GO0043565	DNA binding; sequence-specific DNA binding transcription factor activity; sequence-specific DNA binding	GO0006355	regulation of transcription, DNA-dependent			PTHR24326	FAMILY NOT NAMED	PTHR24326:SF63	SUBFAMILY NOT NAMED		K09338	homeobox-leucine zipper protein				GO:0005862
s00003g00601.t1	seq000003	11	46	1276109	934049	937537	NC	-	4	934049-934911,935152-935371,936806-936949,937523-937537	1	413	double-stranded RNA-binding protein 2	Double-stranded RNA-binding protein 2 [Morus notabilis]	ref|XP_010098183.1	458	634	1e-179	344/435	0.79	1	Q	S		C	3-413:32-458			IPR014720	Double-stranded RNA-binding domain							PTHR32503	FAMILY NOT NAMED	PTHR32503:SF0	SUBFAMILY NOT NAMED
s00003g00602.t1	seq000003	11	46	1276109	947165	953043	NC	-	14	947165-947260,948237-948301,948873-948964,949079-949378,949532-949596,949750-949831,950047-950138,950253-950328,950501-950622,950823-950924,951413-951452,951585-951656,951801-951880,952498-953043	1	609	-	PREDICTED: protein SAND [Vitis vinifera]	ref|XP_002285170.1	615	894	0	461/620	0.74	1	Q	S		C	16-609:15-615			IPR004353	Vacuolar fusion protein MON1							PTHR13027	SAND PROTEIN-RELATED	PTHR13027:SF7	SUBFAMILY NOT NAMED
s00003g00603.t1	seq000003	11	46	1276109	958342	959058	NC	+	3	958342-958476,958564-958758,959014-959058	0.24	124	-	Potassium transporter 5 [Morus notabilis]	ref|XP_010090791.1	805	157	2e-36	89/149	0.59	1	Q				1-110:475-623
s00003g00604.t1	seq000003	11	46	1276109	979914	980411	NC	+	1	979914-980411	1	165	60S ribosomal protein L12	PREDICTED: 60S ribosomal protein L12 [Elaeis guineensis]	ref|XP_010920408.1	166	318	8e-85	157/163	0.96	1	Q	S	N		1-163:1-163			IPR000911,IPR020783,IPR020784,IPR020785	Ribosomal protein L11; Ribosomal protein L11, C-terminal; Ribosomal protein L11, N-terminal; Ribosomal protein L11, conserved site	GO0003735	structural constituent of ribosome	GO0006412	translation	GO0005840	ribosome	PTHR11661	60S RIBOSOMAL PROTEIN L12				K02870	large subunit ribosomal protein L12e		ko03010	Ribosome	GO:0022625
s00003g00605.t1	seq000003	11	46	1276109	984765	985034	NC	+	1	984765-985034	0.93	89	-	### Not characterized ###:hypothetical protein L484_007652 [Morus notabilis]	ref|XP_010098190.1	55	60.8	4e-07	27/37	0.72	1			N		1-37:1-37
s00003g00606.t1	seq000003	11	46	1276109	992248	993012	NC	+	2	992248-992542,992672-993012	0.36	211	aquaporin PIP2-7	Aquaporin PIP2-7 [Morus notabilis] gi|587885795|gb|EXB74647.1| Aquaporin PIP2-7 [Morus notabilis]	ref|XP_010098191.1	281	366	6e-99	178/198	0.89	1	Q	S	N		1-198:1-198			IPR000425,IPR022357,IPR023271	Major intrinsic protein; Major intrinsic protein, conserved site; Aquaporin-like	GO0005215	transporter activity	GO0006810	transport	GO0016020	membrane	PTHR19139	AQUAPORIN TRANSPORTER	PTHR19139:SF27	AQUAPORIN-RELATED
s00003g00607.t1	seq000003	11	46	1276109	998656	1001764	NC	+	9	998656-998770,998844-998960,999066-999198,999510-999606,999869-999912,1000126-1000282,1000681-1000752,1001277-1001360,1001753-1001764	1	276	maternal effect embryo arrest 18	Maternal effect embryo arrest 18 [Theobroma cacao]	ref|XP_007025413.1	1085	454	1e-125	222/267	0.83	6	Q				7-273:39-296			IPR002882	LPPG:FO 2-phospho-L-lactate transferase CofD/UPF0052							PTHR31240	FAMILY NOT NAMED				K01365	cathepsin L	EC:3.4.22.15	ko04142; ko04145; ko04612; ko05205; ko05323	Lysosome; Phagosome; Antigen processing and presentation; Proteoglycans in cancer; Rheumatoid arthritis	GO:0004217
s00003g00608.t1	seq000003	11	46	1276109	1002070	1003222	NC	-	3	1002070-1002186,1002940-1003059,1003202-1003222	0.86	85	-	### Not characterized ###:PREDICTED: uncharacterized protein LOC100263969 [Vitis vinifera]	ref|XP_002285144.1	85	130	4e-28	62/85	0.72	1	Q	S	N	C	1-85:1-85
s00003g00609.t1	seq000003	11	46	1276109	1006905	1009701	NC	+	9	1006905-1006989,1007153-1007273,1007375-1007736,1007894-1008129,1008240-1008366,1008463-1008534,1008631-1008808,1009150-1009282,1009459-1009701	0.99	518	proline-rich receptor-like protein kinase PERK8	Proline-rich receptor-like protein kinase PERK8 [Morus notabilis]	ref|XP_010098195.1	496	676	0	374/442	0.84	1	Q	S		C	79-518:63-496			IPR000719,IPR001245,IPR002290,IPR011009,IPR013320,IPR017441,IPR020635	Protein kinase domain; Serine-threonine/tyrosine-protein kinase catalytic domain; Serine/threonine- / dual specificity protein kinase, catalytic domain; Protein kinase-like domain; Concanavalin A-like lectin/glucanase, subgroup; Protein kinase, ATP binding site; Tyrosine-protein kinase, catalytic domain	GO0004672,GO0004713,GO0005524,GO0016772	protein kinase activity; protein tyrosine kinase activity; ATP binding; transferase activity, transferring phosphorus-containing groups	GO0006468	protein phosphorylation			PTHR24420	FAMILY NOT NAMED	PTHR24420:SF275	SUBFAMILY NOT NAMED
s00003g00610.t1	seq000003	11	46	1276109	1012947	1019824	NC	+	13	1012947-1013515,1013650-1013779,1014256-1014421,1014511-1014629,1014826-1014906,1015163-1015249,1015363-1015437,1015539-1015607,1015695-1015775,1015846-1015980,1016255-1016311,1016407-1016579,1019143-1019824	0.88	807	-	Protein disulfide isomerase-like 1-4 [Morus notabilis]	ref|XP_010098196.1	583	990	0	534/584	0.91	1	Q	S	N	C	1-581:1-583			IPR005746,IPR005788,IPR005792,IPR012336,IPR013766,IPR017937	Thioredoxin; Disulphide isomerase; Protein disulphide isomerase; Thioredoxin-like fold; Thioredoxin domain; Thioredoxin, conserved site	GO0009055,GO0015035,GO0016853	electron carrier activity; protein disulfide oxidoreductase activity; isomerase activity	GO0006662,GO0045454	glycerol ether metabolic process; cell redox homeostasis	GO0005783	endoplasmic reticulum	PTHR18929	PROTEIN DISULFIDE ISOMERASE	PTHR18929:SF32	SUBFAMILY NOT NAMED		K09580	protein disulfide-isomerase A1	EC:5.3.4.1	ko04141	Protein processing in endoplasmic reticulum	GO:0003756
s00003g00611.t1	seq000003	11	46	1276109	1022199	1032751	NC	-	25	1022199-1022300,1022569-1022673,1022800-1022898,1022989-1023148,1023228-1023305,1023443-1023581,1023803-1023947,1024085-1024147,1024243-1024302,1024423-1024500,1024595-1024669,1024768-1024884,1025033-1025263,1025385-1025504,1026027-1026103,1026185-1026285,1026376-1026482,1026798-1026955,1027174-1027408,1027994-1028121,1030590-1030648,1030753-1031044,1031399-1031574,1032312-1032546,1032670-1032751	0.64	1073	4-hydroxy-3-methylbut-2-en-1-yl diphosphate synthase	4-hydroxy-3-methylbut-2-en-1-yl diphosphate synthase [Morus notabilis] gi|587885802|gb|EXB74654.1| 4-hydroxy-3-methylbut-2-en-1-yl diphosphate synthase [Morus notabilis]	ref|XP_010098198.1	978	1893	0	927/1022	0.9	1	Q	S	N	C	52-1073:1-978			IPR004588,IPR006070,IPR017945	4-hydroxy-3-methylbut-2-en-1-yl diphosphate synthase, bacterial-type; YrdC-like domain; DHBP synthase RibB-like alpha/beta domain	GO0003725,GO0046429	double-stranded RNA binding; 4-hydroxy-3-methylbut-2-en-1-yl diphosphate synthase activity	GO0016114,GO0055114	terpenoid biosynthetic process; oxidation-reduction process			PTHR30454	4-HYDROXY-3-METHYLBUT-2-EN-1-YL DIPHOSPHATE SYNTHASE				K03526	(E)-4-hydroxy-3-methylbut-2-enyl-diphosphate synthase	EC:1.17.7.1	ko00900	Terpenoid backbone biosynthesis	GO:0046429
s00003g00612.t1	seq000003	11	46	1276109	1034720	1038794	NC	-	8	1034720-1034875,1035250-1035329,1035548-1035638,1035729-1035801,1036205-1036511,1036610-1036772,1037010-1037504,1038693-1038794	1	488	-	protein binding protein, putative [Ricinus communis]	ref|XP_002530288.1	495	658	0	326/451	0.72	9	Q	S			33-481:26-472		ZF	IPR011016,IPR013083	Zinc finger, RING-CH-type; Zinc finger, RING/FYVE/PHD-type	GO0008270	zinc ion binding					PTHR23012	MEMBRANE ASSOCIATED RING FINGER	PTHR23012:SF25	PREDICTED PROTEIN (FRAGMENT)
s00003g00613.t1	seq000003	11	46	1276109	1044712	1049948	NC	-	14	1044712-1044958,1045047-1045090,1045401-1045775,1045918-1046013,1046112-1046246,1046551-1046616,1047012-1047134,1047401-1047484,1047652-1047805,1047917-1048049,1048282-1048354,1048503-1048832,1048938-1049030,1049385-1049948	0.73	838	zinc finger CCCH domain-containing protein 24	PREDICTED: zinc finger CCCH domain-containing protein 24 [Prunus mume]	ref|XP_008225575.1	845	1108	0	579/874	0.66	2	Q	S		C	12-838:14-845		ZF	IPR000571,IPR010280,IPR012677,IPR025714	Zinc finger, CCCH-type; (Uracil-5)-methyltransferase; Nucleotide-binding, alpha-beta plait; Methyltransferase domain	GO0000166,GO0008173,GO0046872	nucleotide binding; RNA methyltransferase activity; metal ion binding	GO0006396	RNA processing			PTHR11061	RNA M5U METHYLTRANSFERASE FAMILY	PTHR11061:SF21	TRNA (URACIL-5-)-METHYLTRANSFERASE		K15332	tRNA (uracil-5-)-methyltransferase				GO:0009021
s00003g00614.t1	seq000003	11	46	1276109	1052070	1055085	NC	-	6	1052070-1052186,1052669-1053161,1054071-1054396,1054700-1054726,1054857-1054957,1055079-1055085	0.09	356	E3 ubiquitin-protein ligase MGRN1	E3 ubiquitin-protein ligase MGRN1 [Morus notabilis]	ref|XP_010098202.1	366	384	1e-104	194/259	0.74	1	Q	S		C	98-356:118-366		ZF	IPR001841,IPR013083	Zinc finger, RING-type; Zinc finger, RING/FYVE/PHD-type	GO0005515,GO0008270	protein binding; zinc ion binding					PTHR22996	MAHOGUNIN	PTHR22996:SF0	SUBFAMILY NOT NAMED
s00003g00615.t1	seq000003	11	46	1276109	1059565	1061125	NC	-	2	1059565-1060724,1061107-1061125	1	392	F-box/kelch-repeat protein	F-box/kelch-repeat protein [Morus notabilis]	ref|XP_010098203.1	391	732	0	351/391	0.89	1	Q	S	N	C	5-392:1-391			IPR006652,IPR015916	Kelch repeat type 1; Galactose oxidase, beta-propeller	GO0005515	protein binding					PTHR24413	FAMILY NOT NAMED	PTHR24413:SF45	SUBFAMILY NOT NAMED
s00003g00616.t1	seq000003	11	46	1276109	1072701	1076844	NC	-	15	1072701-1072864,1072960-1073038,1073252-1073367,1073886-1073952,1074171-1074266,1074491-1074615,1074745-1074832,1075305-1075379,1075622-1075666,1075759-1075833,1076072-1076240,1076345-1076378,1076485-1076489,1076614-1076666,1076749-1076844	0.78	428	serine/threonine-protein kinase	putative serine/threonine-protein kinase [Morus notabilis]	ref|XP_010098205.1	415	681	0	326/364	0.89	1	Q	S		C	64-427:52-415			IPR000719,IPR002290,IPR008271,IPR011009,IPR017441,IPR020635,IPR020636	Protein kinase domain; Serine/threonine- / dual specificity protein kinase, catalytic domain; Serine/threonine-protein kinase, active site; Protein kinase-like domain; Protein kinase, ATP binding site; Tyrosine-protein kinase, catalytic domain; Calcium/calmodulin-dependent/calcium-dependent protein kinase	GO0004672,GO0004674,GO0004713,GO0005524,GO0016772	protein kinase activity; protein serine/threonine kinase activity; protein tyrosine kinase activity; ATP binding; transferase activity, transferring phosphorus-containing groups	GO0006468	protein phosphorylation			PTHR24347	SERINE/THREONINE-PROTEIN KINASE	PTHR24347:SF1	CALCIUM/CALMODULIN DEPENDENT PROTEIN KINASE KINASE 1		K07359	calcium/calmodulin-dependent protein kinase kinase	EC:2.7.11.17	ko04920; ko04921; ko05034	Adipocytokine signaling pathway; Oxytocin signaling pathway; Alcoholism	GO:0004685
s00003g00617.t1	seq000003	11	46	1276109	1082470	1084553	NC	-	6	1082470-1082522,1082616-1082889,1083002-1083201,1083303-1083756,1083967-1083984,1084488-1084553	0.48	354	-	B3 domain-containing transcription factor VRN1 [Morus notabilis]	ref|XP_010098206.1	617	240	2e-60	128/245	0.52	1					115-349:118-339			IPR003340,IPR015300	B3 DNA binding domain; DNA-binding pseudobarrel domain	GO0003677	DNA binding
s00003g00618.t1	seq000003	11	46	1276109	1087184	1089910	NC	+	7	1087184-1087238,1087371-1087498,1088083-1088170,1088320-1088393,1089179-1089370,1089620-1089717,1089790-1089910	1	251	pyridoxal biosynthesis protein PDX2-like isoform X1	PREDICTED: pyridoxal biosynthesis protein PDX2-like isoform X1 [Pyrus x bretschneideri]	ref|XP_009335066.1	252	431	1e-118	212/252	0.84	2	Q	S	N	C	1-251:1-252			IPR002161,IPR021196	Glutamine amidotransferase subunit PdxT; PdxT/SNO family, conserved site							PTHR31559	FAMILY NOT NAMED	PTHR31559:SF0	SUBFAMILY NOT NAMED		K08681	5'-phosphate synthase pdxT subunit	EC:4.3.3.6	ko00750	Vitamin B6 metabolism	GO:0036381
s00003g00619.t1	seq000003	11	46	1276109	1092815	1093968	NC	+	2	1092815-1093091,1093232-1093968	0.48	337	similar to L484_007671	### Not characterized ###:hypothetical protein L484_007671 [Morus notabilis]	ref|XP_010098209.1	392	559	1e-156	282/309	0.91	1	Q	S		C	29-337:84-392			IPR009646	Root cap							PTHR31656	FAMILY NOT NAMED	PTHR31656:SF0	SUBFAMILY NOT NAMED
s00003g00620.t1	seq000003	11	46	1276109	1094505	1100377	NC	-	18	1094505-1094612,1094702-1095038,1095121-1095332,1095860-1095961,1096142-1096255,1096416-1096525,1096699-1096805,1096920-1097122,1097241-1097402,1097770-1097907,1098508-1098613,1098755-1098843,1098928-1099071,1099354-1099446,1099543-1099609,1099738-1099850,1099997-1100092,1100210-1100377	0.83	822	beta-galactosidase 8	Beta-galactosidase 8 [Morus notabilis] gi|587885814|gb|EXB74666.1| Beta-galactosidase 8 [Morus notabilis]	ref|XP_010098210.1	890	1429	0	696/849	0.81	1	Q	S	N		1-815:1-849		GH35	IPR000922,IPR001944,IPR008979,IPR013781,IPR017853,IPR019801	D-galactoside/L-rhamnose binding SUEL lectin domain; Glycoside hydrolase, family 35; Galactose-binding domain-like; Glycoside hydrolase, catalytic domain; Glycoside hydrolase, superfamily; Glycoside hydrolase, family 35, conserved site	GO0003824,GO0004553,GO0030246	catalytic activity; hydrolase activity, hydrolyzing O-glycosyl compounds; carbohydrate binding	GO0005975	carbohydrate metabolic process			PTHR23421	BETA-GALACTOSIDASE RELATED	PTHR23421:SF2	BETA-GALACTOSIDASE
s00003g00621.t1	seq000003	11	46	1276109	1111489	1113409	NC	+	4	1111489-1111848,1112029-1112113,1113174-1113215,1113336-1113409	1	186	DNA polymerase epsilon subunit C	PREDICTED: DNA polymerase epsilon subunit C [Malus domestica]	ref|XP_008358413.1	222	177	3e-42	89/143	0.62	1	Q				46-182:76-218		TF	IPR003958,IPR009072	Transcription factor CBF/NF-Y/archaeal histone; Histone-fold	GO0043565,GO0046982	sequence-specific DNA binding; protein heterodimerization activity			GO0005622	intracellular	PTHR10252	HISTONE-LIKE TRANSCRIPTION FACTOR CCAAT-RELATED	PTHR10252:SF23	HISTONE-LIKE TRANSCRIPTION FACTOR (CBF/NF-Y) FAMILY PROTEIN		K03506	DNA polymerase epsilon subunit 4	EC:2.7.7.7	ko00230; ko00240; ko03030; ko03410; ko03420; ko05166	Purine metabolism; Pyrimidine metabolism; DNA replication; Base excision repair; Nucleotide excision repair; HTLV-I infection	GO:0003893
s00003g00622.t1	seq000003	11	46	1276109	1114734	1115633	NC	+	1	1114734-1115633	1	299	similar to L484_014387	### Not characterized ###:hypothetical protein L484_014387 [Morus notabilis]	ref|XP_010104104.1	310	419	1e-114	233/311	0.74	1	Q	S		C	5-299:4-310			IPR000782	FAS1 domain							PTHR32077	FAMILY NOT NAMED	PTHR32077:SF0	SUBFAMILY NOT NAMED
s00003g00623.t1	seq000003	11	46	1276109	1117381	1118283	NC	+	1	1117381-1118283	1	300	similar to L484_014381	### Not characterized ###:hypothetical protein L484_014381 [Morus notabilis]	ref|XP_010104098.1	297	398	1e-108	251/301	0.83	1	Q	S	N		1-299:1-296			IPR000782	FAS1 domain							PTHR32077	FAMILY NOT NAMED	PTHR32077:SF2	SUBFAMILY NOT NAMED
s00003g00624.t1	seq000003	11	46	1276109	1119642	1120502	NC	+	1	1119642-1120502	1	286	similar to L484_014384	### Not characterized ###:hypothetical protein L484_014384 [Morus notabilis]	ref|XP_010104101.1	278	404	1e-110	216/286	0.75	1	Q	S			3-285:2-277			IPR000782	FAS1 domain							PTHR32077	FAMILY NOT NAMED
s00003g00625.t1	seq000003	11	46	1276109	1121700	1122096	NC	-	2	1121700-1121858,1121986-1122096	0.26	89	-	***** No hits found ******
s00003g00626.t1	seq000003	11	46	1276109	1122197	1122568	NC	+	1	1122197-1122568	0.92	123	-	PREDICTED: fasciclin-like arabinogalactan protein 12 [Prunus mume]	ref|XP_008225430.1	301	85.1	2e-14	42/67	0.62	6					5-69:188-254											PTHR32077	FAMILY NOT NAMED	PTHR32077:SF2	SUBFAMILY NOT NAMED
s00003g00627.t1	seq000003	11	46	1276109	1124648	1125541	NC	+	1	1124648-1125541	1	297	similar to L484_014381	### Not characterized ###:hypothetical protein L484_014381 [Morus notabilis]	ref|XP_010104098.1	297	379	1e-102	224/287	0.78	1	Q	S		C	19-297:17-297			IPR000782	FAS1 domain							PTHR32077	FAMILY NOT NAMED	PTHR32077:SF2	SUBFAMILY NOT NAMED
s00003g00628.t1	seq000003	11	46	1276109	1127323	1128204	NC	+	1	1127323-1128204	1	293	similar to L484_014385	### Not characterized ###:hypothetical protein L484_014385 [Morus notabilis]	ref|XP_010104102.1	293	403	1e-109	234/292	0.8	1	Q	S	N		1-291:1-287			IPR000782	FAS1 domain							PTHR32077	FAMILY NOT NAMED	PTHR32077:SF0	SUBFAMILY NOT NAMED
s00003g00629.t1	seq000003	11	46	1276109	1130136	1131070	NC	+	2	1130136-1130553,1130613-1131070	0.5	291	similar to L484_014386	### Not characterized ###:hypothetical protein L484_014386 [Morus notabilis]	ref|XP_010104103.1	308	320	7e-85	220/301	0.73	1	Q	S		C	16-287:15-308			IPR000782	FAS1 domain							PTHR32077	FAMILY NOT NAMED
s00003g00630.t1	seq000003	11	46	1276109	1133029	1134003	NC	+	1	1133029-1134003	0.62	324	similar to L484_014387	### Not characterized ###:hypothetical protein L484_014387 [Morus notabilis]	ref|XP_010104104.1	310	494	1e-137	270/326	0.82	1	Q	S	N	C	1-324:1-310			IPR000782	FAS1 domain							PTHR32077	FAMILY NOT NAMED	PTHR32077:SF0	SUBFAMILY NOT NAMED
s00003g00631.t1	seq000003	11	46	1276109	1136443	1137489	NC	+	1	1136443-1137489	0.97	348	similar to L484_014388	### Not characterized ###:hypothetical protein L484_014388 [Morus notabilis]	ref|XP_010104105.1	325	390	1e-105	260/350	0.74	1	Q	S	N	C	1-348:1-325			IPR000782	FAS1 domain							PTHR32077	FAMILY NOT NAMED	PTHR32077:SF2	SUBFAMILY NOT NAMED
s00003g00632.t1	seq000003	11	46	1276109	1140043	1140996	NC	+	1	1140043-1140996	1	317	similar to L484_014389	### Not characterized ###:hypothetical protein L484_014389 [Morus notabilis]	ref|XP_010104106.1	321	405	1e-110	245/326	0.75	1	Q	S	N	C	1-317:1-321			IPR000782	FAS1 domain							PTHR32077	FAMILY NOT NAMED	PTHR32077:SF0	SUBFAMILY NOT NAMED
s00003g00633.t1	seq000003	11	46	1276109	1144053	1145736	NC	-	2	1144053-1144169,1145536-1145736	0.51	105	-	***** No hits found ******
s00003g00634.t1	seq000003	11	46	1276109	1147754	1148523	NC	+	2	1147754-1148076,1148112-1148523	0.4	244	-	PREDICTED: fasciclin-like arabinogalactan protein 12 [Prunus mume]	ref|XP_008225430.1	301	183	1e-43	91/169	0.53	10					60-215:86-254			IPR000782	FAS1 domain							PTHR32077	FAMILY NOT NAMED	PTHR32077:SF0	SUBFAMILY NOT NAMED
s00003g00635.t1	seq000003	11	46	1276109	1150364	1151408	NC	+	2	1150364-1151157,1151351-1151408	0.63	283	similar to L484_014384	### Not characterized ###:hypothetical protein L484_014384 [Morus notabilis]	ref|XP_010104101.1	278	361	3e-97	182/236	0.77	1	Q	S			3-234:2-231			IPR000782	FAS1 domain							PTHR32077	FAMILY NOT NAMED	PTHR32077:SF0	SUBFAMILY NOT NAMED
s00003g00636.t1	seq000003	11	46	1276109	1154023	1154754	NC	+	1	1154023-1154754	0.67	243	fasciclin-like arabinogalactan protein 12	PREDICTED: fasciclin-like arabinogalactan protein 12 [Cucumis melo]	ref|XP_008463798.1	243	229	1e-57	125/215	0.58	3	Q	S	N		1-215:1-212			IPR000782	FAS1 domain							PTHR32077	FAMILY NOT NAMED	PTHR32077:SF0	SUBFAMILY NOT NAMED
s00003g00637.t1	seq000003	11	46	1276109	1161933	1164006	NC	-	3	1161933-1163061,1163332-1163731,1163859-1164006	0.99	558	zinc finger protein MAGPIE	Zinc finger protein MAGPIE [Morus notabilis]	ref|XP_010104109.1	554	652	0	374/546	0.68	1	Q	S		C	40-558:30-554		ZF	IPR007087,IPR013087,IPR015880	Zinc finger, C2H2; Zinc finger C2H2-type/integrase DNA-binding domain; Zinc finger, C2H2-like	GO0003676,GO0046872	nucleic acid binding; metal ion binding					PTHR10593	SERINE/THREONINE-PROTEIN KINASE RIO	PTHR10593:SF17	SUBFAMILY NOT NAMED
s00003g00638.t1	seq000003	11	46	1276109	1177148	1178368	NC	+	3	1177148-1177340,1177456-1177742,1177847-1178368	0.86	333	NAC domain-containing protein 68	NAC domain-containing protein 68 [Morus notabilis]	ref|XP_010104110.1	343	483	1e-133	238/341	0.69	1	Q	S	N		1-331:1-341			IPR003441	NAC domain	GO0003677	DNA binding	GO0006355	regulation of transcription, DNA-dependent			PTHR31719	FAMILY NOT NAMED
s00003g00639.t1	seq000003	11	46	1276109	1179087	1182137	NC	-	9	1179087-1179099,1179418-1179494,1179588-1179650,1179765-1179809,1179893-1179961,1180104-1180189,1180285-1180447,1181671-1181796,1181982-1182137	1	265	syntaxin-71-like	PREDICTED: syntaxin-71-like [Nelumbo nucifera]	ref|XP_010253623.1	264	417	1e-114	200/264	0.75	1	Q	S	N		1-264:1-263			IPR000727,IPR006012	Target SNARE coiled-coil domain; Syntaxin/epimorphin, conserved site	GO0005484,GO0005515	SNAP receptor activity; protein binding	GO0006886	intracellular protein transport	GO0016020	membrane	PTHR12380	SYNTAXIN	PTHR12380:SF19	SUBFAMILY NOT NAMED		K08506	syntaxin of plants SYP7		ko04130	SNARE interactions in vesicular transport	GO:0008965
s00003g00640.t1	seq000003	11	46	1276109	1185239	1185568	NC	-	1	1185239-1185568	1	109	-	PREDICTED: protein transport protein Sec61 subunit beta-like [Gossypium raimondii]	ref|XP_012472901.1	156	152	9e-35	79/108	0.73	1	Q				1-107:49-152			IPR005609,IPR016482	Preprotein translocase Sec, Sec61-beta subunit; Preprotein translocase Sec, Sec61-beta subunit, eukarya							PTHR13509	SEC61BETA-PROV PROTEIN				K09481	protein transport protein SEC61 subunit beta		ko03060; ko04141; ko04145; ko05110	Protein export; Protein processing in endoplasmic reticulum; Phagosome; Vibrio cholerae infection	GO:0035250
s00003g00641.t1	seq000003	11	46	1276109	1188947	1189156	NC	-	1	1188947-1189156	1	69	-	Pectinesterase 11-like protein [Theobroma cacao]	ref|XP_007015435.1	374	59.7	8e-07	34/64	0.53	7	Q				1-62:312-372
s00003g00642.t1	seq000003	11	46	1276109	1191545	1194646	NC	+	4	1191545-1191787,1194401-1194459,1194540-1194549,1194635-1194646	0.68	107	-	### Not characterized ###:hypothetical protein L484_014399 [Morus notabilis]	ref|XP_010104116.1	260	86.3	7e-15	39/58	0.67	1					2-59:186-243
s00003g00643.t1	seq000003	11	46	1276109	1196263	1197535	NC	-	2	1196263-1196374,1197123-1197535	0.9	174	30S ribosomal protein S21	30S ribosomal protein S21 [Morus notabilis]	ref|XP_010102885.1	167	191	1e-46	127/171	0.74	1	Q	S		C	4-174:2-167			IPR001911	Ribosomal protein S21	GO0003735	structural constituent of ribosome	GO0006412	translation	GO0005622,GO0005840	intracellular; ribosome
s00003g00644.t1	seq000003	11	46	1276109	1222744	1227649	NC	+	7	1222744-1222839,1222984-1223172,1224391-1224450,1226163-1226282,1226624-1226746,1227051-1227149,1227599-1227649	0.04	245	lupeol synthase-like isoform X4	PREDICTED: lupeol synthase-like isoform X4 [Gossypium raimondii]	ref|XP_012449519.1	651	226	8e-57	136/307	0.44	2	Q				3-245:130-436			IPR001330,IPR008930	Prenyltransferase/squalene oxidase; Terpenoid cyclases/protein prenyltransferase alpha-alpha toroid	GO0003824	catalytic activity					PTHR32548	LANOSTEROL SYNTHASE	PTHR32548:SF6	LANOSTEROL SYNTHASE-RELATED
s00003g00645.t1	seq000003	11	46	1276109	1234352	1234609	NC	+	1	1234352-1234609	0.9	85	-	***** No hits found ******
s00003g00646.t1	seq000003	11	46	1276109	1240249	1240712	NC	+	2	1240249-1240344,1240488-1240712	0.41	106	lupeol synthase	Lupeol synthase [Morus notabilis] gi|587852429|gb|EXB42556.1| Lupeol synthase [Morus notabilis]	ref|XP_010091121.1	720	175	1e-41	80/97	0.82	1	Q				3-99:128-224			IPR001330,IPR008930	Prenyltransferase/squalene oxidase; Terpenoid cyclases/protein prenyltransferase alpha-alpha toroid	GO0003824	catalytic activity					PTHR32548	LANOSTEROL SYNTHASE	PTHR32548:SF6	LANOSTEROL SYNTHASE-RELATED
s00003g00647.t1	seq000003	11	46	1276109	1254813	1255248	NC	-	2	1254813-1254999,1255061-1255248	0.57	124	-	***** No hits found ******
s00004g00648.t1	seq000004	6	45	1210414	200	1329	NC	-	3	200-203,462-575,1229-1329	0.44	72	-	***** No hits found ******
s00004g00649.t1	seq000004	6	45	1210414	4572	6500	NC	+	1	4572-6500	1	642	similar to L484_007134	### Not characterized ###:hypothetical protein L484_007134 [Morus notabilis]	ref|XP_010109606.1	648	1060	0	529/657	0.8	1	Q	S		C	8-642:2-648			IPR011205,IPR024553	Uncharacterised conserved protein UCP015417, vWA; Domain of unknown function DUF2828							PTHR31373	FAMILY NOT NAMED
s00004g00650.t1	seq000004	6	45	1210414	26547	26960	NC	+	1	26547-26960	0.99	137	-	***** No hits found ******
s00004g00651.t1	seq000004	6	45	1210414	27192	27428	NC	-	1	27192-27428	1	78	-	***** No hits found ******
s00004g00652.t1	seq000004	6	45	1210414	34660	35589	NC	-	2	34660-34910,35562-35589	0.49	92	-	***** No hits found ******
s00004g00653.t1	seq000004	6	45	1210414	41799	43825	NC	+	4	41799-41973,42849-43408,43492-43707,43811-43825	1	321	serine/threonine-protein phosphatase PP1	Serine/threonine-protein phosphatase PP1 [Morus notabilis]	ref|XP_010104727.1	330	600	1e-169	284/317	0.89	1	Q	S	N		1-317:1-317			IPR004843,IPR006186	Phosphoesterase domain; Serine/threonine-specific protein phosphatase/bis(5-nucleosyl)-tetraphosphatase	GO0016787	hydrolase activity					PTHR11668	SERINE/THREONINE PROTEIN PHOSPHATASE	PTHR11668:SF112	SERINE/THREONINE PROTEIN PHOSPHATASE		K06269	serine/threonine-protein phosphatase PP1 catalytic subunit	EC:3.1.3.16	ko03015; ko04113; ko04114; ko04261; ko04270; ko04390; ko04510; ko04720; ko04728; ko04750; ko04810; ko04910; ko04921; ko05031; ko05034; ko05168; ko05205	mRNA surveillance pathway; Meiosis - yeast; Oocyte meiosis; Adrenergic signaling in cardiomyocytes; Vascular smooth muscle contraction; Hippo signaling pathway; Focal adhesion; Long-term potentiation; Dopaminergic synapse; Inflammatory mediator regulation of TRP channels; Regulation of actin cytoskeleton; Insulin signaling pathway; Oxytocin signaling pathway; Amphetamine addiction; Alcoholism; He…	GO:0004722
s00004g00654.t1	seq000004	6	45	1210414	62423	64582	NC	+	2	62423-62984,63534-64582	1	536	inorganic phosphate transporter 1-7	putative inorganic phosphate transporter 1-7 [Morus notabilis]	ref|XP_010104731.1	537	1021	0	495/537	0.92	1	Q	S	N	C	1-536:1-537		Tp	IPR004738,IPR005828,IPR016196,IPR020846	Phosphate permease; General substrate transporter; Major facilitator superfamily domain, general substrate transporter; Major facilitator superfamily domain	GO0005315,GO0022857	inorganic phosphate transmembrane transporter activity; transmembrane transporter activity	GO0006817,GO0055085	phosphate ion transport; transmembrane transport	GO0016021	integral to membrane	PTHR24064	FAMILY NOT NAMED	PTHR24064:SF0	SUBFAMILY NOT NAMED		K08176	MFS transporter, PHS family, inorganic phosphate transporter				GO:0015152
s00004g00655.t1	seq000004	6	45	1210414	67298	67852	NC	+	2	67298-67525,67562-67852	0.35	172	-	***** No hits found ******
s00004g00656.t1	seq000004	6	45	1210414	70181	73016	NC	-	7	70181-70276,70761-70904,71294-71364,71919-72018,72136-72166,72311-72408,72918-73016	0.97	212	cytokinin riboside 5'-monophosphate phosphoribohydrolase LOGL2-like	PREDICTED: probable cytokinin riboside 5'-monophosphate phosphoribohydrolase LOGL2-like [Citrus sinensis]	ref|XP_006473638.1	225	409	1e-112	198/212	0.93	2	Q	S		C	1-212:14-225			IPR005269	Cytokinin riboside 5'-monophosphate phosphoribohydrolase LOG							PTHR31223	FAMILY NOT NAMED				K06966	protein pelota				GO:0051392
s00004g00657.t1	seq000004	6	45	1210414	85262	88128	NC	+	4	85262-85499,85948-86231,86342-86485,87586-88128	0.21	402	-	### Not characterized ###:hypothetical protein CISIN_1g037031mg [Citrus sinensis]	gb|KDO36934.1	217	92	8e-16	58/185	0.31	1		S			2-185:35-213			IPR015410	Domain of unknown function DUF1985
s00004g00658.t1	seq000004	6	45	1210414	90735	91169	NC	+	1	90735-91169	0.44	144	-	***** No hits found ******
s00004g00659.t1	seq000004	6	45	1210414	92080	97647	NC	-	16	92080-92839,93011-93090,93668-93743,93845-93961,94207-94364,94528-94602,94720-94760,94841-94917,94988-95116,95464-95534,95648-95743,96188-96283,96556-96828,97136-97222,97338-97415,97624-97647	0.72	745	5'-3' exoribonuclease 3	5'-3' exoribonuclease 3 [Morus notabilis] gi|587913147|gb|EXC00968.1| 5'-3' exoribonuclease 3 [Morus notabilis]	ref|XP_010104435.1	1082	1228	0	616/734	0.83	1	Q				1-729:347-1065			IPR027073	5'-3' exoribonuclease							PTHR12341	5'->3' EXORIBONUCLEASE	PTHR12341:SF7	SUBFAMILY NOT NAMED		K12619	5'-3' exoribonuclease 2	EC:3.1.13.-	ko03008; ko03018	Ribosome biogenesis in eukaryotes; RNA degradation	GO:0034459
s00004g00660.t1	seq000004	6	45	1210414	98010	100803	NC	-	8	98010-98018,98163-98309,98502-98564,98694-98813,98961-99152,99429-99505,99582-99684,100600-100803	0.51	304	5'-3' exoribonuclease 3 isoform X2	PREDICTED: 5'-3' exoribonuclease 3 isoform X2 [Cucumis melo]	ref|XP_008465736.1	1105	581	1e-163	281/302	0.93	1	Q		N		1-302:1-302		ZF	IPR001878,IPR004859,IPR027073	Zinc finger, CCHC-type; Putative 5-3 exonuclease; 5'-3' exoribonuclease	GO0003676,GO0004527,GO0008270	nucleic acid binding; exonuclease activity; zinc ion binding			GO0005622	intracellular	PTHR12341	5'->3' EXORIBONUCLEASE	PTHR12341:SF7	SUBFAMILY NOT NAMED		K12619	5'-3' exoribonuclease 2	EC:3.1.13.-	ko03008; ko03018	Ribosome biogenesis in eukaryotes; RNA degradation	GO:0034459
s00004g00661.t1	seq000004	6	45	1210414	106158	109048	NC	+	5	106158-106711,107466-107871,108059-108319,108614-108700,108911-109048	1	481	ATP sulfurylase 2	ATP sulfurylase 2 [Morus notabilis] gi|587913146|gb|EXC00967.1| ATP sulfurylase 2 [Morus notabilis]	ref|XP_010104434.1	482	879	0	437/487	0.89	1	Q	S	N	C	1-481:1-482			IPR002650,IPR014729,IPR015947,IPR024951,IPR025980	Sulphate adenylyltransferase; Rossmann-like alpha/beta/alpha sandwich fold; PUA-like domain; Sulphate adenylyltransferase catalytic domain; ATP-sulfurylase PUA-like domain	GO0004781	sulfate adenylyltransferase (ATP) activity	GO0000103	sulfate assimilation			PTHR24799	FAMILY NOT NAMED	PTHR24799:SF1	SUBFAMILY NOT NAMED		K13811	3'-phosphoadenosine 5'-phosphosulfate synthase	EC:2.7.7.4 2.7.1.25	ko00230; ko00450; ko00920	Purine metabolism; Selenocompound metabolism; Sulfur metabolism	GO:0004781; GO:0004020
s00004g00662.t1	seq000004	6	45	1210414	113611	113865	NC	-	1	113611-113865	0.99	84	-	***** No hits found ******
s00004g00663.t1	seq000004	6	45	1210414	114084	114410	NC	-	1	114084-114410	0.56	108	-	***** No hits found ******
s00004g00664.t1	seq000004	6	45	1210414	138542	143232	NC	+	7	138542-138554,138789-138805,138932-139145,140107-140426,140732-141358,142094-142390,143110-143232	0.16	536	sugar transport protein 7	Sugar transport protein 7 [Morus notabilis]	ref|XP_010106347.1	501	871	0	433/466	0.92	1	Q	S	N		34-499:1-466		ST	IPR003663,IPR005828,IPR005829,IPR016196,IPR020846	Sugar/inositol transporter; General substrate transporter; Sugar transporter, conserved site; Major facilitator superfamily domain, general substrate transporter; Major facilitator superfamily domain	GO0005215,GO0022857,GO0022891	transporter activity; transmembrane transporter activity; substrate-specific transmembrane transporter activity	GO0006810,GO0055085	transport; transmembrane transport	GO0016020,GO0016021	membrane; integral to membrane	PTHR24063	FAMILY NOT NAMED	PTHR24063:SF72	SUBFAMILY NOT NAMED
s00004g00665.t1	seq000004	6	45	1210414	150576	154655	NC	-	5	150576-151028,151137-151176,151286-153716,153835-154054,154629-154655	1	1056	filament-like plant protein 4	PREDICTED: filament-like plant protein 4 [Prunus mume]	ref|XP_008221294.1	1089	1530	0	781/1069	0.73	2	Q	S		C	3-1056:27-1089			IPR008587	Filament-like plant protein							PTHR31580	FAMILY NOT NAMED
s00004g00666.t1	seq000004	6	45	1210414	154679	157008	NC	-	3	154679-154762,156260-156333,156963-157008	0.4	67	-	***** No hits found ******
s00004g00667.t1	seq000004	6	45	1210414	182694	183155	NC	-	1	182694-183155	1	153	auxin-induced protein 6B	PREDICTED: auxin-induced protein 6B [Jatropha curcas]	ref|XP_012073829.1	150	254	1e-65	125/152	0.82	2	Q	S	N		1-152:1-149			IPR003676	Auxin-induced protein, ARG7							PTHR31374	FAMILY NOT NAMED	PTHR31374:SF0	SUBFAMILY NOT NAMED		K14488	SAUR family protein		ko04075	Plant hormone signal transduction	GO:0018650
s00004g00668.t1	seq000004	6	45	1210414	185816	186219	NC	+	2	185816-185990,186104-186219	0.49	96	-	***** No hits found ******
s00004g00669.t1	seq000004	6	45	1210414	195148	196756	NC	-	6	195148-195289,195395-195499,195639-195724,195816-195925,196149-196300,196647-196756	0.83	234	DNA-directed RNA polymerase I subunit RPA43	putative DNA-directed RNA polymerase I subunit RPA43 [Morus notabilis] gi|587869066|gb|EXB58395.1| putative DNA-directed RNA polymerase I subunit RPA43 [Morus notabilis]	ref|XP_010095165.1	234	395	1e-107	203/234	0.86	1	Q	S	N	C	1-234:1-234			IPR003029,IPR012340	Ribosomal protein S1, RNA-binding domain; Nucleic acid-binding, OB-fold	GO0003723	RNA binding
s00004g00670.t1	seq000004	6	45	1210414	211389	211622	NC	+	1	211389-211622	0.5	77	-	### Not characterized ###:hypothetical protein L484_021724 [Morus notabilis]	ref|XP_010107203.1	171	72.4	1e-10	41/58	0.7	1	Q				1-53:16-73
s00004g00671.t1	seq000004	6	45	1210414	211692	211976	NC	-	1	211692-211976	0.54	94	-	***** No hits found ******
s00004g00672.t1	seq000004	6	45	1210414	216050	220718	NC	+	15	216050-216143,216302-216414,216590-216688,216779-216835,216927-217079,217283-217367,217527-217617,217712-217876,217977-218099,218208-218283,218413-218548,218637-219193,219320-220042,220284-220474,220577-220718	0.58	934	auxin response factor 5	Auxin response factor 5 [Morus notabilis]	ref|XP_010095167.1	940	1702	0	847/942	0.89	1	Q	S	N	C	1-934:1-940			IPR003311,IPR003340,IPR010525,IPR011525,IPR015300	AUX/IAA protein; B3 DNA binding domain; Auxin response factor; Aux/IAA-ARF-dimerisation; DNA-binding pseudobarrel domain	GO0003677,GO0046983	DNA binding; protein dimerization activity	GO0006355,GO0009725	regulation of transcription, DNA-dependent; response to hormone stimulus	GO0005634	nucleus	PTHR31384	FAMILY NOT NAMED				K14486	auxin response factor		ko04075	Plant hormone signal transduction	GO:0018650
s00004g00673.t1	seq000004	6	45	1210414	222860	224122	NC	-	1	222860-224122	0.99	420	methyltransferase PMT28	putative methyltransferase PMT28 [Morus notabilis]	ref|XP_010095168.1	456	796	0	386/421	0.91	1	Q	S		C	1-420:37-456			IPR004159	Putative S-adenosyl-L-methionine-dependent methyltransferase	GO0008168	methyltransferase activity					PTHR31106	FAMILY NOT NAMED
s00004g00674.t1	seq000004	6	45	1210414	227062	229587	NC	+	7	227062-227217,227315-227938,228304-228491,228613-228851,228950-229146,229266-229391,229489-229587	1	542	similar to L484_005126	### Not characterized ###:hypothetical protein L484_005126 [Morus notabilis]	ref|XP_010095169.1	648	887	0	444/543	0.81	1	Q	S		C	1-542:107-648			IPR006571	TLDc							PTHR23354	NUCLEOLAR PROTEIN 7/ESTROGEN RECEPTOR COACTIVATOR-RELATED	PTHR23354:SF30	OXIDATION RESISTANCE PROTEIN 1
s00004g00675.t1	seq000004	6	45	1210414	233113	234211	NC	-	2	233113-233142,233855-234211	1	128	-	### Not characterized ###:hypothetical protein PRUPE_ppa024112mg [Prunus persica]	ref|XP_007224763.1	128	236	5e-60	114/128	0.89	1	Q	S	N	C	1-128:1-128			IPR012336,IPR019716	Thioredoxin-like fold; Ribosomal protein L53, mitochondrial												K17434	large subunit ribosomal protein L53, mitochondrial				GO:0005762
s00004g00676.t1	seq000004	6	45	1210414	242527	245979	NC	-	4	242527-243496,243583-243707,243850-244059,245920-245979	1	454	zinc finger CCCH domain-containing protein 6	Zinc finger CCCH domain-containing protein 6 [Morus notabilis]	ref|XP_010105261.1	446	748	0	385/454	0.84	1	Q	S	N	C	1-454:1-446		ZF	IPR000571	Zinc finger, CCCH-type	GO0046872	metal ion binding
s00004g00677.t1	seq000004	6	45	1210414	249272	253651	NC	-	6	249272-249291,249439-251113,251216-251296,251735-251923,252009-252467,253571-253651	1	834	-	PREDICTED: protein IQ-DOMAIN 32 [Prunus mume]	ref|XP_008221304.1	789	945	0	508/842	0.6	3	Q	S	N	C	1-834:1-789			IPR000048,IPR025064	IQ motif, EF-hand binding site; Domain of unknown function DUF4005	GO0005515	protein binding					PTHR32295	FAMILY NOT NAMED
s00004g00678.t1	seq000004	6	45	1210414	260593	265360	NC	-	16	260593-260960,261313-261346,261791-261860,261950-262003,262100-262222,262434-262515,262827-262951,263175-263198,263335-263365,263514-263631,263797-263848,263980-264085,264282-264403,264726-264793,264934-264995,265165-265360	1	544	regulator ofchromosome condensation family protein	regulatorof chromosome condensation family protein [Populus trichocarpa] gi|222843721|gb|EEE81268.1| regulator ofchromosome condensation family protein [Populus trichocarpa]	ref|XP_002301995.1	550	849	0	417/536	0.77	2	Q	S			22-543:23-549			IPR000408,IPR009091	Regulator of chromosome condensation, RCC1; Regulator of chromosome condensation 1/beta-lactamase-inhibitor protein II							PTHR22870	REGULATOR OF CHROMOSOME CONDENSATION	PTHR22870:SF37	PREDICTED: SIMILAR TO RPGR 1-19 ISOFORM, PARTIAL
s00004g00679.t1	seq000004	6	45	1210414	267633	270073	NC	-	4	267633-267910,268545-268629,268713-268845,268929-270073	0.99	546	transcription factor PosF21	putative transcription factor PosF21 [Morus notabilis]	ref|XP_010105258.1	546	923	0	483/550	0.87	1	Q	S	N	C	1-546:1-546			IPR004827	Basic-leucine zipper domain	GO0003700,GO0043565	sequence-specific DNA binding transcription factor activity; sequence-specific DNA binding	GO0006355	regulation of transcription, DNA-dependent			PTHR13690	FAMILY NOT NAMED	PTHR13690:SF75	SUBFAMILY NOT NAMED
s00004g00680.t1	seq000004	6	45	1210414	276770	277678	NC	-	1	276770-277678	0.45	302	-	Protein BASIC PENTACYSTEINE6 [Glycine soja]	gb|KHN45906.1	338	532	1e-148	245/302	0.81	4	Q	S		C	1-302:37-338		TF	IPR010409	GAGA-binding transcriptional activator							PTHR31421	FAMILY NOT NAMED
s00004g00681.t1	seq000004	6	45	1210414	277708	285071	NC	-	8	277708-277714,277878-277946,278130-278238,278291-278345,279574-279612,283791-283817,284445-284615,284979-285071	0.19	189	transmembrane protein 42	PREDICTED: transmembrane protein 42 [Prunus mume]	ref|XP_008221309.1	116	160	5e-37	77/95	0.81	3		S			3-97:4-98
s00004g00682.t1	seq000004	6	45	1210414	288315	289194	NC	+	4	288315-288386,288671-288747,288840-288930,289024-289194	1	136	histone H3	histone H3 [Zea mays]	gb|AFW86017.1	227	276	4e-72	136/136	1	1	Q			C	1-136:92-227			IPR000164,IPR007125,IPR009072	Histone H3; Histone core; Histone-fold	GO0003677,GO0046982	DNA binding; protein heterodimerization activity	GO0006334	nucleosome assembly	GO0000786	nucleosome	PTHR11426	HISTONE H3				K11253	histone H3		ko05034; ko05202; ko05322	Alcoholism; Transcriptional misregulation in cancer; Systemic lupus erythematosus	GO:0005034
s00004g00683.t1	seq000004	6	45	1210414	295450	297087	NC	-	1	295450-297087	0.84	545	galactose oxidase	galactose oxidase [Ziziphus jujuba]	gb|AET97563.1	545	893	0	424/540	0.78	2	Q	S			5-544:8-544			IPR009880,IPR011043,IPR013783,IPR014756,IPR015202,IPR015916	Glyoxal oxidase, N-terminal; Galactose oxidase/kelch, beta-propeller; Immunoglobulin-like fold; Immunoglobulin E-set; Domain of unknown function DUF1929; Galactose oxidase, beta-propeller							PTHR32208	FAMILY NOT NAMED	PTHR32208:SF0	SUBFAMILY NOT NAMED
s00004g00684.t1	seq000004	6	45	1210414	300330	301922	NC	-	1	300330-301922	0.6	530	galactose oxidase	galactose oxidase [Ziziphus jujuba]	gb|AET97563.1	545	832	0	396/524	0.75	3	Q	S			6-528:23-544			IPR009880,IPR011043,IPR013783,IPR014756,IPR015202,IPR015916	Glyoxal oxidase, N-terminal; Galactose oxidase/kelch, beta-propeller; Immunoglobulin-like fold; Immunoglobulin E-set; Domain of unknown function DUF1929; Galactose oxidase, beta-propeller							PTHR32208	FAMILY NOT NAMED	PTHR32208:SF0	SUBFAMILY NOT NAMED
s00004g00685.t2	seq000004	6	45	1210414	311555	318603	NC	-	17	311555-311654,311768-311776,311823-311917,312139-312202,312904-313010,313542-313633,313722-313804,314285-314351,314457-314550,314644-314699,314954-315132,315283-315339,315446-315517,315616-315670,315816-315897,315975-316244,318490-318603	0.45	531	guanine nucleotide-binding protein subunit beta-like protein 1 homolog	PREDICTED: guanine nucleotide-binding protein subunit beta-like protein 1 homolog [Fragaria vesca subsp. vesca]	ref|XP_004291824.1	389	519	1e-144	253/353	0.71	2		S		C	154-496:38-389			IPR001680,IPR015943,IPR017986,IPR019775	WD40 repeat; WD40/YVTN repeat-like-containing domain; WD40-repeat-containing domain; WD40 repeat, conserved site	GO0005515	protein binding					PTHR22847	WD40 REPEAT PROTEIN	PTHR22847:SF58	AFR153WP
s00004g00686.t1	seq000004	6	45	1210414	319194	327507	NC	+	8	319194-321043,321470-321611,321789-324101,324293-324386,324796-325235,326115-326831,326947-327021,327442-327507	0.91	1898	lysine-specific histone demethylase 1-1-like protein	Lysine-specific histone demethylase 1-1-like protein [Morus notabilis] gi|587847563|gb|EXB37917.1| Lysine-specific histone demethylase 1-1-like protein [Morus notabilis]	ref|XP_010089507.1	1904	2978	0	1551/1949	0.79	1	Q	S	N		1-1897:1-1862		TF	IPR002937,IPR007526,IPR009057,IPR011991,IPR016040,IPR017923	Amine oxidase; SWIRM domain; Homeodomain-like; Winged helix-turn-helix DNA-binding domain; NAD(P)-binding domain; Transcription factor IIS, N-terminal	GO0003677,GO0005515,GO0016491	DNA binding; protein binding; oxidoreductase activity	GO0006351,GO0055114	transcription, DNA-dependent; oxidation-reduction process	GO0005634	nucleus	PTHR10742	AMINE OXIDASE	PTHR10742:SF30	AMINE OXIDASE
s00004g00687.t1	seq000004	6	45	1210414	330482	332144	NC	+	4	330482-330560,330706-330991,331862-331990,332054-332144	0.63	194	V-type proton ATPase 16 kDa proteolipid subunit	vacuolar H+-ATPase proteolipid (16 kDa) subunit [Gossypium hirsutum] gi|728807056|gb|KHF97295.1| V-type proton ATPase 16 kDa proteolipid subunit [Gossypium arboreum]	gb|AAA82977.1	165	317	2e-84	164/165	0.99	4	Q	S	N	C	1-165:1-165			IPR000245,IPR002379,IPR011555	V-ATPase proteolipid subunit; V-ATPase proteolipid subunit C-like domain; V-ATPase proteolipid subunit C, eukaryotic	GO0015078	hydrogen ion transmembrane transporter activity	GO0015991	ATP hydrolysis coupled proton transport	GO0033177,GO0033179	proton-transporting two-sector ATPase complex, proton-transporting domain; proton-transporting V-type ATPase, V0 domain	PTHR10263	V-TYPE PROTON ATPASE PROTEOLIPID SUBUNIT				K02155	V-type H+-transporting ATPase 16kDa proteolipid subunit		ko00190; ko04142; ko04145; ko04721; ko04966; ko05110; ko05120; ko05152; ko05323	Oxidative phosphorylation; Lysosome; Phagosome; Synaptic vesicle cycle; Collecting duct acid secretion; Vibrio cholerae infection; Epithelial cell signaling in Helicobacter pylori infection; Tuberculosis; Rheumatoid arthritis	GO:0046961
s00004g00688.t1	seq000004	6	45	1210414	336535	340408	NC	+	9	336535-336731,337281-337517,338346-338392,338565-338683,338766-338926,339374-339483,339576-339675,340011-340134,340283-340408	0.78	406	1-acylglycerol-3-phosphate O-acyltransferase	PREDICTED: probable 1-acylglycerol-3-phosphate O-acyltransferase [Jatropha curcas]	ref|XP_012071978.1	414	719	0	340/414	0.82	1	Q	S	N	C	1-406:1-414			IPR000073,IPR000639	Alpha/beta hydrolase fold-1; Epoxide hydrolase-like	GO0003824	catalytic activity					PTHR10992	ALPHA/BETA HYDROLASE FOLD-CONTAINING PROTEIN	PTHR10992:SF321	SUBFAMILY NOT NAMED
s00004g00689.t1	seq000004	6	45	1210414	342702	344366	NC	-	1	342702-344366	0.99	554	LRR receptor-like serine/threonine-protein kinase	putative LRR receptor-like serine/threonine-protein kinase [Morus notabilis] gi|587871395|gb|EXB60658.1| putative LRR receptor-like serine/threonine-protein kinase [Morus notabilis]	ref|XP_010095538.1	1136	995	0	496/554	0.89	1	Q			C	1-554:585-1136			IPR000719,IPR001611,IPR002290,IPR008271,IPR011009,IPR013320,IPR020635	Protein kinase domain; Leucine-rich repeat; Serine/threonine- / dual specificity protein kinase, catalytic domain; Serine/threonine-protein kinase, active site; Protein kinase-like domain; Concanavalin A-like lectin/glucanase, subgroup; Tyrosine-protein kinase, catalytic domain	GO0004672,GO0004674,GO0004713,GO0005515,GO0005524,GO0016772	protein kinase activity; protein serine/threonine kinase activity; protein tyrosine kinase activity; protein binding; ATP binding; transferase activity, transferring phosphorus-containing groups	GO0006468	protein phosphorylation			PTHR24420	FAMILY NOT NAMED	PTHR24420:SF296	SUBFAMILY NOT NAMED
s00004g00690.t1	seq000004	6	45	1210414	347834	351789	NC	+	8	347834-348340,348462-348686,349061-349321,349420-349513,349709-350380,350867-351003,351206-351481,351775-351789	0.64	728	-	PREDICTED: protein ACCUMULATION AND REPLICATION OF CHLOROPLASTS 6, chloroplastic [Pyrus x bretschneideri]	ref|XP_009335546.1	790	1033	0	550/793	0.69	2	Q	S	N		1-726:1-788			IPR001623,IPR025344	DnaJ domain; Domain of unknown function DUF4101							PTHR32109	FAMILY NOT NAMED	PTHR32109:SF0	SUBFAMILY NOT NAMED
s00004g00691.t1	seq000004	6	45	1210414	351994	356122	NC	-	9	351994-352315,352422-353795,353871-353968,354068-354198,355131-355212,355320-355433,355530-355630,355724-355813,355924-356122	0.21	836	kinesin-like protein NACK1	PREDICTED: kinesin-like protein NACK1 [Prunus mume]	ref|XP_008221318.1	1069	412	1e-112	307/758	0.4	1	Q	S		C	193-835:342-1069			IPR001752,IPR021881,IPR027417,IPR027640	Kinesin, motor domain; Protein of unknown function DUF3490; P-loop containing nucleoside triphosphate hydrolase; Kinesin-like protein	GO0003777,GO0005524,GO0008017	microtubule motor activity; ATP binding; microtubule binding	GO0007018	microtubule-based movement	GO0005871	kinesin complex	PTHR24115	FAMILY NOT NAMED	PTHR24115:SF79	SUBFAMILY NOT NAMED
s00004g00692.t1	seq000004	6	45	1210414	362237	364630	NC	+	2	362237-363197,363300-364630	0.39	763	TPR repeat-containing protein	putative TPR repeat-containing protein [Morus notabilis]	ref|XP_010095545.1	781	1451	0	720/797	0.9	1	Q	S	N	C	1-763:1-781			IPR002048,IPR011990,IPR011992,IPR013026,IPR019734	EF-hand domain; Tetratricopeptide-like helical; EF-hand domain pair; Tetratricopeptide repeat-containing domain; Tetratricopeptide repeat	GO0005509,GO0005515	calcium ion binding; protein binding					PTHR23083	TETRATRICOPEPTIDE REPEAT PROTEIN, TPR	PTHR23083:SF9	TETRATRICOPEPTIDE REPEAT PROTEIN, TPR
s00004g00693.t1	seq000004	6	45	1210414	367389	369909	NC	-	5	367389-367502,367588-367753,367865-368062,369067-369413,369859-369909	0.41	291	-	Cell division cycle protein 48-like protein [Morus notabilis]	ref|XP_010107503.1	791	112	3e-22	55/59	0.93	1					196-254:7-65			IPR003338,IPR005938,IPR009010	CDC48, N-terminal subdomain; ATPase, AAA-type, CDC48; Aspartate decarboxylase-like domain	GO0016787	hydrolase activity					PTHR23077	AAA-FAMILY ATPASE	PTHR23077:SF18	CELL DIVISION CONTROL PROTEIN 48 AAA FAMILY PROTEIN (TRANSITIONAL ENDOPLASMIC RETICULUM ATPASE)
s00004g00694.t1	seq000004	6	45	1210414	373014	373277	NC	-	1	373014-373277	0.9	87	-	***** No hits found ******
s00004g00695.t1	seq000004	6	45	1210414	377383	379361	NC	-	3	377383-377625,378897-379101,379267-379361	0.26	180	-	***** No hits found ******
s00004g00696.t1	seq000004	6	45	1210414	384364	387037	NC	+	5	384364-384777,384856-385291,385859-386400,386630-386757,387034-387037	0.42	507	-	PREDICTED: protein LTV1 homolog [Pyrus x bretschneideri]	ref|XP_009335517.1	535	543	1e-151	325/551	0.58	2	Q	S	N	C	1-507:1-535											PTHR21531	LOW-TEMPERATURE VIABILITY PROTEIN LTV1-RELATED				K14798	protein LTV1				GO:0008756
s00004g00697.t1	seq000004	6	45	1210414	387835	388230	NC	-	1	387835-388230	0.46	131	-	### Not characterized ###:hypothetical protein L484_016020 [Morus notabilis]	ref|XP_010095546.1	113	120	5e-25	61/95	0.64	1	Q	S	N		1-93:1-93
s00004g00698.t1	seq000004	6	45	1210414	390482	390945	NC	-	2	390482-390634,390799-390945	0.3	99	-	***** No hits found ******
s00004g00699.t1	seq000004	6	45	1210414	397819	398037	NC	-	1	397819-398037	0.73	72	-	***** No hits found ******
s00004g00700.t1	seq000004	6	45	1210414	400254	402638	NC	+	1	400254-402638	0.9	794	pentatricopeptide repeat-containing protein At1g25360	PREDICTED: pentatricopeptide repeat-containing protein At1g25360 [Malus domestica]	ref|XP_008343247.1	807	1192	0	569/790	0.72	2	Q	S		C	5-794:19-807			IPR002885,IPR011990	Pentatricopeptide repeat; Tetratricopeptide-like helical	GO0005515	protein binding					PTHR24015	FAMILY NOT NAMED	PTHR24015:SF169	PENTATRICOPEPTIDE (PPR) REPEAT-CONTAINING PROTEIN
s00004g00701.t1	seq000004	6	45	1210414	406363	406779	NC	+	1	406363-406779	0.71	138	-	### Not characterized ###:hypothetical protein L484_019423 [Morus notabilis]	ref|XP_010105279.1	146	61.2	2e-07	40/62	0.64	1					1-58:17-74
s00004g00702.t1	seq000004	6	45	1210414	408734	412109	NC	+	11	408734-408793,409914-409950,410084-410139,410231-410300,410415-410566,410682-410783,410982-411182,411320-411382,411556-411708,411808-411882,411993-412109	0.63	361	intersectin-1-like	PREDICTED: intersectin-1-like [Prunus mume]	ref|XP_008221323.1	367	604	1e-170	301/371	0.81	2	Q	S	N	C	1-361:1-367			IPR001452,IPR027267	Src homology-3 domain; Arfaptin homology (AH) domain/BAR domain	GO0005515	protein binding					PTHR22820	SH2 DOMAIN ADAPTOR PROTEIN	PTHR22820:SF9	UNCHARACTERIZED
s00004g00703.t1	seq000004	6	45	1210414	415381	416508	NC	-	3	415381-415653,415754-416203,416323-416508	0.94	302	salt tolerance-like protein	putative salt tolerance-like protein [Morus notabilis]	ref|XP_010105277.1	301	451	1e-124	239/307	0.77	1	Q	S	N	C	1-302:1-301		ZF	IPR000315	Zinc finger, B-box	GO0008270	zinc ion binding			GO0005622	intracellular	PTHR31892	FAMILY NOT NAMED
s00004g00704.t1	seq000004	6	45	1210414	430267	431532	NC	-	1	430267-431532	0.76	421	serine-threonine protein kinase, plant-type	serine-threonine protein kinase, plant-type, putative [Ricinus communis] gi|223551175|gb|EEF52661.1| serine-threonine protein kinase, plant-type, putative [Ricinus communis]	ref|XP_002510474.1	422	565	1e-158	289/423	0.68	1	Q	S	N	C	1-421:1-422			IPR001611	Leucine-rich repeat	GO0005515	protein binding					PTHR24420	FAMILY NOT NAMED
s00004g00705.t1	seq000004	6	45	1210414	434711	441705	NC	-	7	434711-434809,436559-436687,436983-437069,437524-437672,438251-438305,438502-440568,441637-441705	0.99	884	microspherule protein 1	Microspherule protein 1 [Morus notabilis]	ref|XP_010105276.1	888	1396	0	694/890	0.77	1	Q	S	N		1-884:1-887			IPR000253,IPR008984,IPR025999	Forkhead-associated (FHA) domain; SMAD/FHA domain; Microspherule protein, N-terminal domain	GO0005515	protein binding					PTHR13233	MICROSPHERULE PROTEIN 1	PTHR13233:SF0	SUBFAMILY NOT NAMED		K11674	microspherule protein 1		ko05168	Herpes simplex infection	GO:0004332
s00004g00706.t1	seq000004	6	45	1210414	446225	447700	NC	+	2	446225-446372,447546-447700	0.34	100	-	***** No hits found ******
s00004g00707.t1	seq000004	6	45	1210414	450861	453153	NC	-	5	450861-451124,452447-452546,452637-452698,452807-452873,452966-453153	0.2	226	floral homeotic protein APETALA 3	Floral homeotic protein APETALA 3 [Morus notabilis]	ref|XP_010105275.1	185	187	5e-45	117/228	0.51	1	Q	S	N	C	1-208:1-185		TF	IPR002100,IPR002487	Transcription factor, MADS-box; Transcription factor, K-box	GO0003677,GO0003700,GO0046983	DNA binding; sequence-specific DNA binding transcription factor activity; protein dimerization activity	GO0006355	regulation of transcription, DNA-dependent	GO0005634	nucleus	PTHR11945	MADS BOX PROTEIN	PTHR11945:SF95	AGL97, DNA BINDING / TRANSCRIPTION FACTOR
s00004g00708.t1	seq000004	6	45	1210414	455037	455556	NC	-	3	455037-455225,455314-455380,455468-455556	0.91	114	-	Floral homeotic protein APETALA 3 [Morus notabilis]	ref|XP_010105275.1	185	56.6	6e-06	33/59	0.55	1				C	54-110:128-185
s00004g00709.t1	seq000004	6	45	1210414	457455	459724	NC	-	7	457455-457592,457715-457753,458010-458051,458965-459064,459220-459281,459367-459433,459537-459724	0.97	211	floral homeotic protein DEFICIENS	Floral homeotic protein DEFICIENS [Morus notabilis]	ref|XP_010105274.1	228	334	3e-89	164/212	0.77	1	Q	S	N		1-210:1-211		TF	IPR002100,IPR002487	Transcription factor, MADS-box; Transcription factor, K-box	GO0003677,GO0003700,GO0046983	DNA binding; sequence-specific DNA binding transcription factor activity; protein dimerization activity	GO0006355	regulation of transcription, DNA-dependent	GO0005634	nucleus	PTHR11945	MADS BOX PROTEIN	PTHR11945:SF95	AGL97, DNA BINDING / TRANSCRIPTION FACTOR		K09264	MADS-box transcription factor, plant				GO:0030600
s00004g00710.t1	seq000004	6	45	1210414	465172	465441	NC	-	1	465172-465441	0.73	89	-	C4-dicarboxylate transporter/malic acid protein [Medicago truncatula] gi|657396078|gb|KEH36225.1| C4-dicarboxylate transporter/malic acid protein [Medicago truncatula]	ref|XP_013462190.1	378	130	5e-28	59/83	0.71	1	Q				3-85:293-374			IPR004695	Voltage-dependent anion channel			GO0055085	transmembrane transport	GO0016021	integral to membrane	PTHR31269	FAMILY NOT NAMED	PTHR31269:SF0	SUBFAMILY NOT NAMED
s00004g00711.t1	seq000004	6	45	1210414	466798	467688	NC	-	1	466798-467688	0.4	296	S-type anion channel SLAH1-like	PREDICTED: S-type anion channel SLAH1-like [Citrus sinensis]	ref|XP_006473900.1	417	388	1e-105	200/288	0.69	1	Q				4-280:6-288			IPR004695	Voltage-dependent anion channel			GO0055085	transmembrane transport	GO0016021	integral to membrane	PTHR31269	FAMILY NOT NAMED	PTHR31269:SF0	SUBFAMILY NOT NAMED
s00004g00712.t1	seq000004	6	45	1210414	482308	483977	NC	+	2	482308-483088,483583-483977	0.56	391	-	PREDICTED: protein SHI RELATED SEQUENCE 5 [Prunus mume]	ref|XP_008221328.1	367	316	2e-83	205/415	0.49	2	Q	S	N	C	5-391:1-367		ZF	IPR006510,IPR006511,IPR007818	Zinc finger, lateral root primordium type 1; Lateral Root Primordium type 1, C-terminal; Protein of unknown function DUF702							PTHR31604	FAMILY NOT NAMED
s00004g00713.t1	seq000004	6	45	1210414	495255	495527	NC	-	1	495255-495527	1	90	-	***** No hits found ******
s00004g00714.t1	seq000004	6	45	1210414	497875	504926	NC	+	18	497875-498009,498373-498417,498661-498783,498872-498979,499131-499241,499342-499515,499939-500076,501205-501312,501477-501584,501670-501818,502250-502403,502499-502659,502732-502802,503376-503413,503507-503590,503693-503886,504578-504637,504722-504926	0.57	721	V-type proton ATPase subunit a2-like	PREDICTED: V-type proton ATPase subunit a2-like [Nicotiana tomentosiformis]	ref|XP_009602232.1	819	1017	0	538/811	0.66	1	Q	S		C	4-721:9-819			IPR002490	ATPase, V0 complex, subunit 116kDa	GO0015078	hydrogen ion transmembrane transporter activity	GO0015991	ATP hydrolysis coupled proton transport	GO0033179	proton-transporting V-type ATPase, V0 domain	PTHR11629	VACUOLAR PROTON ATPASES	PTHR11629:SF11	VACUOLAR PROTON ATPASE
s00004g00715.t1	seq000004	6	45	1210414	507200	509347	NC	-	4	507200-507468,507570-507813,508665-508784,508883-509347	1	365	cysteine proteinase 15A	Cysteine proteinase 15A [Morus notabilis]	ref|XP_010105270.1	372	640	0	314/365	0.86	1	Q	S	N		1-365:1-363		P	IPR000169,IPR000668,IPR013128,IPR013201,IPR025660,IPR025661	Cysteine peptidase, cysteine active site; Peptidase C1A, papain C-terminal; Peptidase C1A, papain; Proteinase inhibitor I29, cathepsin propeptide; Cysteine peptidase, histidine active site; Cysteine peptidase, asparagine active site	GO0008234	cysteine-type peptidase activity	GO0006508	proteolysis			PTHR12411	CYSTEINE PROTEASE FAMILY C1-RELATED	PTHR12411:SF42	CYSTEINE PROTEASE		K01373	cathepsin F	EC:3.4.22.41	ko04142	Lysosome	GO:0016946
s00004g00716.t2	seq000004	6	45	1210414	515033	517728	NC	+	6	515033-515221,516027-516135,516420-516550,516639-516713,517156-517305,517609-517728	1	257	transcription initiation factor IIF subunit beta-like	PREDICTED: transcription initiation factor IIF subunit beta-like [Cucumis melo] gi|659088037|ref|XP_008444768.1| PREDICTED: transcription initiation factor IIF subunit beta-like [Cucumis melo]	ref|XP_008444765.1	260	477	1e-132	226/260	0.86	1	Q	S	N	C	1-257:1-260		TF	IPR003196,IPR011039,IPR011991	Transcription initiation factor IIF, beta subunit; Transcription Factor IIF, Rap30/Rap74, interaction; Winged helix-turn-helix DNA-binding domain	GO0003824,GO0005524	catalytic activity; ATP binding	GO0006367	transcription initiation from RNA polymerase II promoter	GO0005674	transcription factor TFIIF complex	PTHR10445	GENERAL TRANSCRIPTION FACTOR IIF SUBUNIT 2	PTHR10445:SF0	GENERAL TRANSCRIPTION FACTOR IIF SUBUNIT 2		K03139	transcription initiation factor TFIIF subunit beta	EC:3.6.4.12	ko03022	Basal transcription factors	GO:0016251
s00004g00717.t1	seq000004	6	45	1210414	529438	531951	NC	+	5	529438-529658,529785-529823,530050-530461,531054-531205,531768-531951	0.88	335	auxin-induced protein 5NG4	Auxin-induced protein 5NG4 [Morus notabilis]	ref|XP_010105267.1	382	634	1e-179	318/382	0.83	1	Q	S	N	C	1-335:1-382		Tp	IPR000620	Drug/metabolite transporter					GO0016020	membrane	PTHR31218	FAMILY NOT NAMED
s00004g00718.t1	seq000004	6	45	1210414	537637	537888	NC	+	1	537637-537888	0.42	83	-	***** No hits found ******
s00004g00719.t1	seq000004	6	45	1210414	538421	541612	NC	-	5	538421-539306,540139-540698,540946-541163,541282-541378,541526-541612	0.41	615	peptide transporter	Peptide transporter [Morus notabilis] gi|587916548|gb|EXC04201.1| Peptide transporter [Morus notabilis]	ref|XP_010105266.1	613	1089	0	538/616	0.87	1	Q	S	N	C	1-615:1-613		Tp	IPR000109,IPR016196,IPR018456	Proton-dependent oligopeptide transporter family; Major facilitator superfamily domain, general substrate transporter; PTR2 family proton/oligopeptide symporter, conserved site	GO0005215	transporter activity	GO0006810,GO0006857	transport; oligopeptide transport	GO0016020	membrane	PTHR11654	OLIGOPEPTIDE TRANSPORTER-RELATED	PTHR11654:SF37	OLIGOPEPTIDE TRANSPORTER-RELATED		K14638	solute carrier family 15 (peptide/histidine transporter), member 3/4				GO:0015333
s00004g00720.t1	seq000004	6	45	1210414	545165	545392	NC	+	1	545165-545392	0.99	75	-	***** No hits found ******
s00004g00721.t1	seq000004	6	45	1210414	545962	550933	NC	+	4	545962-546402,549633-550121,550214-550808,550920-550933	0.5	512	TMV resistance protein N	TMV resistance protein N [Morus notabilis]	ref|XP_010087622.1	1257	631	1e-178	298/363	0.82	1	Q			C	145-507:895-1257			IPR000157,IPR025875	Toll/interleukin-1 receptor homology (TIR) domain; Leucine rich repeat 4	GO0005515	protein binding	GO0007165	signal transduction			PTHR11017	LEUCINE-RICH REPEAT-CONTAINING PROTEIN	PTHR11017:SF130	DISEASE RESISTANCE PROTEIN (TIR-NBS-LRR CLASS), PUTATIVE
s00004g00722.t1	seq000004	6	45	1210414	557061	558083	NC	+	2	557061-557453,557616-558083	0.13	286	TMV resistance protein N	TMV resistance protein N [Morus notabilis]	ref|XP_010087622.1	1257	384	1e-104	199/321	0.61	1	Q				1-277:916-1235			IPR001611	Leucine-rich repeat	GO0005515	protein binding
s00004g00723.t1	seq000004	6	45	1210414	558260	561703	NC	+	9	558260-558374,559121-559257,559416-559616,559712-559823,559951-560180,560302-560440,560952-561172,561253-561374,561514-561703	0.29	488	purple acid phosphatase 2	Purple acid phosphatase 2 [Morus notabilis]	ref|XP_010105263.1	594	852	0	408/446	0.91	1	Q	S			38-483:18-463			IPR004843,IPR008963,IPR015914,IPR025733	Phosphoesterase domain; Purple acid phosphatase-like, N-terminal; Purple acid phosphatase, N-terminal; Iron/zinc purple acid phosphatase-like C-terminal domain	GO0003993,GO0016787,GO0046872	acid phosphatase activity; hydrolase activity; metal ion binding					PTHR22953	ACID PHOSPHATASE RELATED	PTHR22953:SF0	SUBFAMILY NOT NAMED
s00004g00724.t2	seq000004	6	45	1210414	565675	571261	NC	-	14	565675-566446,566625-566652,566727-566790,567470-567582,567686-567747,568127-568347,568473-568547,568624-568731,568808-569008,569303-569380,569941-570024,570103-570194,570292-570773,571176-571261	0.81	821	GTPase obg	GTPase obg [Morus notabilis] gi|585087508|gb|AHJ25990.1| dehydration responsive element binding transcription factor [Morus notabilis] gi|587916544|gb|EXC04197.1| GTPase obg [Morus notabilis]	ref|XP_010105262.1	782	1240	0	652/840	0.77	1	Q	S	N	C	1-821:1-782			IPR001471,IPR005225,IPR006073,IPR006074,IPR006169,IPR014100,IPR016177,IPR027417	AP2/ERF domain; Small GTP-binding protein domain; GTP binding domain; GTP1/OBG, conserved site; GTP1/OBG domain; GTP-binding protein Obg/CgtA; DNA-binding domain; P-loop containing nucleoside triphosphate hydrolase	GO0000287,GO0003677,GO0003700,GO0003924,GO0005525	magnesium ion binding; DNA binding; sequence-specific DNA binding transcription factor activity; GTPase activity; GTP binding	GO0006355	regulation of transcription, DNA-dependent			PTHR11702	DEVELOPMENTALLY REGULATED GTP-BINDING PROTEIN-RELATED	PTHR11702:SF3	MITOCHONDRIAL GTPASE 2(YEAST)/OBG-RELATED
s00004g00725.t1	seq000004	6	45	1210414	575438	577278	NC	-	7	575438-575482,575654-575745,575913-576024,576105-576180,576362-576509,576584-576725,577246-577278	0.99	215	glucose-induced degradation protein 8 homolog	PREDICTED: glucose-induced degradation protein 8 homolog [Prunus mume]	ref|XP_008221335.1	215	368	2e-99	172/215	0.8	1	Q	S	N	C	1-215:1-215			IPR006594,IPR006595,IPR013144,IPR024964	LisH dimerisation motif; CTLH, C-terminal LisH motif; CRA domain; CTLH/CRA C-terminal to LisH motif domain	GO0005515	protein binding					PTHR12864	RAN BINDING PROTEIN 9-RELATED
s00004g00726.t1	seq000004	6	45	1210414	580493	584057	NC	+	6	580493-580539,581817-582118,582662-582897,582991-583131,583226-583657,583959-584057	0.68	418	oryzain alpha chain	Oryzain alpha chain [Morus notabilis] gi|587938276|gb|EXC25025.1| Oryzain alpha chain [Morus notabilis]	ref|XP_010110007.1	517	653	0	328/372	0.88	1	Q	S			16-387:39-407		P	IPR000118,IPR000169,IPR000668,IPR013128,IPR013201,IPR025660,IPR025661	Granulin; Cysteine peptidase, cysteine active site; Peptidase C1A, papain C-terminal; Peptidase C1A, papain; Proteinase inhibitor I29, cathepsin propeptide; Cysteine peptidase, histidine active site; Cysteine peptidase, asparagine active site	GO0008234	cysteine-type peptidase activity	GO0006508	proteolysis			PTHR12411	CYSTEINE PROTEASE FAMILY C1-RELATED	PTHR12411:SF44	CYSTEINE PROTEASE
s00004g00727.t1	seq000004	6	45	1210414	584970	585851	NC	-	1	584970-585851	0.9	293	LON peptidase N-terminal domainand RING finger protein 1	PREDICTED: LON peptidase N-terminal domainand RING finger protein 1 [Malus domestica]	ref|XP_008377191.1	281	466	1e-129	241/289	0.83	1	Q	S	N	C	8-293:1-281		P	IPR003111,IPR015947	Peptidase S16, lon N-terminal; PUA-like domain	GO0004176	ATP-dependent peptidase activity	GO0006508	proteolysis			PTHR23327	RING FINGER PROTEIN 127	PTHR23327:SF0	SUBFAMILY NOT NAMED
s00004g00728.t1	seq000004	6	45	1210414	588572	589628	NC	-	2	588572-588680,589480-589628	0.11	85	-	***** No hits found ******
s00004g00729.t1	seq000004	6	45	1210414	596095	597314	NC	+	3	596095-596181,596916-597038,597123-597314	0.38	133	thioredoxin H-type 1	Thioredoxin H-type 1 [Morus notabilis] gi|587938278|gb|EXC25027.1| Thioredoxin H-type 1 [Morus notabilis]	ref|XP_010110009.1	174	180	4e-43	94/131	0.71	1	Q	S			1-128:57-171			IPR005746,IPR012336,IPR013766,IPR017937	Thioredoxin; Thioredoxin-like fold; Thioredoxin domain; Thioredoxin, conserved site	GO0009055,GO0015035	electron carrier activity; protein disulfide oxidoreductase activity	GO0006662,GO0045454	glycerol ether metabolic process; cell redox homeostasis			PTHR10438	THIOREDOXIN-RELATED				K03671	thioredoxin 1				GO:0030508
s00004g00730.t1	seq000004	6	45	1210414	598650	602200	NC	-	15	598650-598731,598917-599162,599393-599595,599692-599805,599894-600004,600117-600226,600311-600420,600503-600687,600791-600955,601040-601158,601274-601361,601455-601560,601672-601760,601858-602001,602102-602200	0.12	656	beta-galactosidase 3	Beta-galactosidase 3 [Morus notabilis] gi|587938279|gb|EXC25028.1| Beta-galactosidase 3 [Morus notabilis]	ref|XP_010110010.1	821	1193	0	564/630	0.89	1	Q	S			1-630:148-775		GH35	IPR001944,IPR008979,IPR013781,IPR017853,IPR019801	Glycoside hydrolase, family 35; Galactose-binding domain-like; Glycoside hydrolase, catalytic domain; Glycoside hydrolase, superfamily; Glycoside hydrolase, family 35, conserved site	GO0003824,GO0004553	catalytic activity; hydrolase activity, hydrolyzing O-glycosyl compounds	GO0005975	carbohydrate metabolic process			PTHR23421	BETA-GALACTOSIDASE RELATED	PTHR23421:SF2	BETA-GALACTOSIDASE
s00004g00731.t1	seq000004	6	45	1210414	602521	603170	NC	-	3	602521-602643,602761-602877,603000-603170	0.19	136	beta-galactosidase 3	Beta-galactosidase 3 [Morus notabilis] gi|587938279|gb|EXC25028.1| Beta-galactosidase 3 [Morus notabilis]	ref|XP_010110010.1	821	226	4e-57	116/134	0.86	2	Q		N		1-134:1-127		GH35	IPR001944,IPR013781,IPR017853	Glycoside hydrolase, family 35; Glycoside hydrolase, catalytic domain; Glycoside hydrolase, superfamily	GO0003824,GO0004553	catalytic activity; hydrolase activity, hydrolyzing O-glycosyl compounds	GO0005975	carbohydrate metabolic process			PTHR23421	BETA-GALACTOSIDASE RELATED	PTHR23421:SF2	BETA-GALACTOSIDASE
s00004g00732.t1	seq000004	6	45	1210414	610452	610916	NC	-	1	610452-610916	0.99	154	-	***** No hits found ******
s00004g00733.t1	seq000004	6	45	1210414	610935	614014	NC	+	8	610935-611057,611249-611296,611972-612097,612184-612294,612453-612692,612802-613113,613322-613570,613709-614014	0.5	504	jacalin-related lectin 3-like isoform X2	PREDICTED: jacalin-related lectin 3-like isoform X2 [Populus euphratica]	ref|XP_011048836.1	510	428	1e-117	219/373	0.58	3	Q	S		C	143-504:149-510			IPR001229	Mannose-binding lectin							PTHR23244	KELCH REPEAT DOMAIN	PTHR23244:SF120	HYPOTHETICAL PROTEIN
s00004g00734.t1	seq000004	6	45	1210414	615115	617784	NC	+	1	615115-617784	0.86	889	pentatricopeptide repeat-containing protein At1g19720	PREDICTED: pentatricopeptide repeat-containing protein At1g19720 [Prunus mume]	ref|XP_008221342.1	889	1233	0	593/892	0.66	2	Q	S	N	C	1-889:1-889			IPR002885,IPR011990	Pentatricopeptide repeat; Tetratricopeptide-like helical	GO0005515	protein binding					PTHR24015	FAMILY NOT NAMED	PTHR24015:SF105	SUBFAMILY NOT NAMED
s00004g00735.t1	seq000004	6	45	1210414	618864	622019	NC	+	9	618864-618866,618979-619194,619593-619673,619880-620247,620389-620422,620503-620733,620856-621236,621405-621629,621726-622019	0.15	610	jacalin-related lectin 3	PREDICTED: jacalin-related lectin 3 [Eucalyptus grandis]	ref|XP_010060992.1	598	668	0	356/644	0.55	5	Q	S			5-610:4-597			IPR001229	Mannose-binding lectin							PTHR23244	KELCH REPEAT DOMAIN	PTHR23244:SF120	HYPOTHETICAL PROTEIN
s00004g00736.t1	seq000004	6	45	1210414	634203	638870	NC	+	4	634203-634773,636186-636334,637643-637908,638480-638870	0.19	458	cytokinin dehydrogenase 5-like isoform X2	PREDICTED: cytokinin dehydrogenase 5-like isoform X2 [Nelumbo nucifera]	ref|XP_010275528.1	441	584	1e-164	291/439	0.66	1	Q	S			1-432:8-434			IPR006093,IPR006094,IPR015345,IPR016164,IPR016166,IPR016167,IPR016170	Oxygen oxidoreductase covalent FAD-binding site; FAD linked oxidase, N-terminal; Cytokinin dehydrogenase 1, FAD/cytokinin binding domain; FAD-linked oxidase-like, C-terminal; FAD-binding, type 2; FAD-binding, type 2, subdomain 1; Vanillyl-alcohol oxidase/Cytokinin dehydrogenase C-terminal domain	GO0003824,GO0008762,GO0016491,GO0016614,GO0019139,GO0050660	catalytic activity; UDP-N-acetylmuramate dehydrogenase activity; oxidoreductase activity; oxidoreductase activity, acting on CH-OH group of donors; cytokinin dehydrogenase activity; flavin adenine dinucleotide binding	GO0009690,GO0055114	cytokinin metabolic process; oxidation-reduction process			PTHR13878	GULONOLACTONE OXIDASE	PTHR13878:SF14	PREDICTED: SIMILAR TO L-GULONO-GAMMA-LACTONE OXIDASE
s00004g00737.t1	seq000004	6	45	1210414	641970	642824	NC	-	4	641970-642125,642209-642305,642375-642442,642606-642824	0.8	179	ribosomal RNA small subunit methyltransferase I	Ribosomal RNA small subunit methyltransferase I [Morus notabilis]	ref|XP_010110014.1	401	297	2e-78	150/175	0.85	1	Q		N		4-174:1-173			IPR000878,IPR008189,IPR014777,IPR018063	Tetrapyrrole methylase; rRNA small subunit methyltransferase I; Tetrapyrrole methylase, subdomain 1; SAM-dependent methyltransferase RsmI, conserved site	GO0008168	methyltransferase activity	GO0008152	metabolic process			PTHR21091	METHYLTETRAHYDROFOLATE:HOMOCYSTEINE METHYLTRANSFERASE RELATED	PTHR21091:SF18	S-ADENOSYLMETHIONINE-DEPENDENT METHYTRANSFERASE		K07056	16S rRNA (cytidine1402-2'-O)-methyltransferase	EC:2.1.1.198			GO:0070677
s00004g00738.t1	seq000004	6	45	1210414	645436	646578	NC	-	4	645436-645507,646035-646137,646273-646376,646549-646578	0.54	102	ubiquitin-conjugating enzyme E216	putative ubiquitin-conjugating enzyme E216 [Morus notabilis]	ref|XP_010110015.1	161	211	2e-52	100/102	0.98	1	Q		N		1-102:1-102			IPR000608,IPR016135,IPR023313	Ubiquitin-conjugating enzyme, E2; Ubiquitin-conjugating enzyme/RWD-like; Ubiquitin-conjugating enzyme, active site	GO0016881	acid-amino acid ligase activity					PTHR24067	UBIQUITIN-CONJUGATING ENZYME E2	PTHR24067:SF35	UBIQUITIN-CONJUGATING ENZYME E2 W		K10688	ubiquitin-conjugating enzyme E2 W	EC:6.3.2.19	ko04120	Ubiquitin mediated proteolysis	GO:0000156
s00004g00739.t1	seq000004	6	45	1210414	655664	658898	NC	+	4	655664-656335,657036-657412,657518-657578,658266-658898	0.58	580	BEL1-like homeodomain protein 6	BEL1-like homeodomain protein 6 [Morus notabilis]	ref|XP_010110017.1	578	744	0	423/593	0.71	1	Q	S		C	3-580:36-578			IPR001356,IPR006563,IPR008422,IPR009057	Homeobox domain; POX domain; Homeobox KN domain; Homeodomain-like	GO0003677,GO0003700,GO0043565	DNA binding; sequence-specific DNA binding transcription factor activity; sequence-specific DNA binding	GO0006355	regulation of transcription, DNA-dependent			PTHR11850	HOMEOBOX PROTEIN TRANSCRIPTION FACTORS	PTHR11850:SF15	HOMEOBOX PROTEIN KNOTTED-1-RELATED
s00004g00740.t1	seq000004	6	45	1210414	663511	665418	NC	+	4	663511-664401,664497-664885,665071-665131,665263-665418	0.78	498	BEL1-like homeodomain protein 11	BEL1-like homeodomain protein 11 [Morus notabilis]	ref|XP_010110018.1	487	841	0	437/506	0.86	1	Q	S	N	C	1-498:1-487			IPR001356,IPR006563,IPR008422,IPR009057	Homeobox domain; POX domain; Homeobox KN domain; Homeodomain-like	GO0003677,GO0003700,GO0043565	DNA binding; sequence-specific DNA binding transcription factor activity; sequence-specific DNA binding	GO0006355	regulation of transcription, DNA-dependent			PTHR11850	HOMEOBOX PROTEIN TRANSCRIPTION FACTORS	PTHR11850:SF15	HOMEOBOX PROTEIN KNOTTED-1-RELATED
s00004g00741.t1	seq000004	6	45	1210414	667148	671223	NC	+	13	667148-667528,667692-667834,668160-668276,668563-668677,668900-669037,669236-669331,669419-669532,669842-669910,669996-670066,670151-670244,670581-670709,670792-670881,671131-671223	1	549	GTPase HflX	GTPase HflX [Morus notabilis] gi|587938288|gb|EXC25037.1| GTPase HflX [Morus notabilis]	ref|XP_010110019.1	507	903	0	456/549	0.83	1	Q	S	N	C	1-549:1-507			IPR005225,IPR006073,IPR016496,IPR025121,IPR027417	Small GTP-binding protein domain; GTP binding domain; GTPase HflX; GTPase HflX N-terminal domain; P-loop containing nucleoside triphosphate hydrolase	GO0005525	GTP binding					PTHR10229	GTP-BINDING PROTEIN HFLX	PTHR10229:SF0	GTP-BINDING PROTEIN HFLX		K03665	GTP-binding protein HflX				GO:0017083
s00004g00742.t1	seq000004	6	45	1210414	673085	674464	NC	+	3	673085-673357,673464-673655,674279-674464	1	216	peroxidase 9	Peroxidase 9 [Morus notabilis] gi|587938289|gb|EXC25038.1| Peroxidase 9 [Morus notabilis]	ref|XP_010110020.1	345	347	5e-93	184/211	0.87	1	Q		N		1-211:1-209			IPR000823,IPR002016,IPR010255,IPR019794	Plant peroxidase; Haem peroxidase, plant/fungal/bacterial; Haem peroxidase; Peroxidase, active site	GO0004601,GO0020037	peroxidase activity; heme binding	GO0006979,GO0055114	response to oxidative stress; oxidation-reduction process			PTHR31388	FAMILY NOT NAMED	PTHR31388:SF0	SUBFAMILY NOT NAMED
s00004g00743.t1	seq000004	6	45	1210414	677290	680655	NC	+	7	677290-677566,677788-677930,678281-678552,678682-678836,679443-679705,679891-679953,680398-680655	0.83	476	lipopolysaccharide core biosynthesis mannosyltransferase lpsB	Lipopolysaccharide core biosynthesis mannosyltransferase lpsB [Morus notabilis] gi|587938290|gb|EXC25039.1| Lipopolysaccharide core biosynthesis mannosyltransferase lpsB [Morus notabilis]	ref|XP_010110021.1	475	858	0	439/476	0.92	1	Q	S	N	C	1-476:1-475		GT1	IPR001296	Glycosyl transferase, family 1			GO0009058	biosynthetic process			PTHR12526	GLYCOSYLTRANSFERASE	PTHR12526:SF41	GLYCOSYLTRANSFERASE
s00004g00744.t1	seq000004	6	45	1210414	682265	685864	NC	+	11	682265-682321,683025-683196,683601-683720,683858-683994,684158-684319,684490-684576,684682-684768,684904-685041,685212-685403,685485-685583,685790-685864	0.3	441	26S protease regulatory subunit 10B homolog A	PREDICTED: 26S protease regulatory subunit 10B homolog A [Cicer arietinum]	ref|XP_004500981.1	398	790	0	385/398	0.96	4	Q	S	N	C	44-441:1-398			IPR003593,IPR003959,IPR003960,IPR005937,IPR027417	AAA+ ATPase domain; ATPase, AAA-type, core; ATPase, AAA-type, conserved site; 26S proteasome subunit P45; P-loop containing nucleoside triphosphate hydrolase	GO0000166,GO0005524,GO0016787,GO0017111	nucleotide binding; ATP binding; hydrolase activity; nucleoside-triphosphatase activity	GO0030163	protein catabolic process	GO0005737	cytoplasm	PTHR23073	26S PROTEASE REGULATORY SUBUNIT	PTHR23073:SF10	26S PROTEASE REGULATORY SUBUNIT S10B		K03064	26S proteasome regulatory subunit T4		ko03050; ko05169	Proteasome; Epstein-Barr virus infection	GO:0003899
s00004g00745.t1	seq000004	6	45	1210414	686279	690024	NC	-	9	686279-686386,686500-686595,686673-686792,686877-687017,687213-687360,688203-688285,688411-688506,689632-689751,689884-690024	0.16	350	transmembrane protein 136-like isoform X1	PREDICTED: transmembrane protein 136-like isoform X1 [Malus domestica]	ref|XP_008389828.1	241	327	7e-87	153/200	0.76	1		S			147-346:24-223			IPR006634	TRAM/LAG1/CLN8 homology domain					GO0016021	integral to membrane	PTHR31898	FAMILY NOT NAMED
s00004g00746.t1	seq000004	6	45	1210414	694392	697237	NC	+	8	694392-694633,694750-694842,695325-695403,695485-695563,695917-695956,696155-696289,696554-696691,696946-697237	0.9	365	-	Protein yeeZ [Morus notabilis] gi|587938294|gb|EXC25043.1| Protein yeeZ [Morus notabilis]	ref|XP_010110025.1	393	523	1e-146	250/297	0.84	1	Q	S			64-360:41-337			IPR001509,IPR016040	NAD-dependent epimerase/dehydratase; NAD(P)-binding domain	GO0003824,GO0050662	catalytic activity; coenzyme binding	GO0044237	cellular metabolic process			PTHR10366	NAD DEPENDENT EPIMERASE/DEHYDRATASE	PTHR10366:SF152	BLL6421 PROTEIN
s00004g00747.t1	seq000004	6	45	1210414	703011	704635	NC	-	3	703011-703970,704082-704113,704305-704635	1	440	ubiquitin-protein ligase	ubiquitin-protein ligase, putative [Ricinus communis]	ref|XP_002510437.1	439	585	1e-164	296/440	0.67	8	Q	S	N		1-440:1-437		ZF	IPR001841,IPR013083	Zinc finger, RING-type; Zinc finger, RING/FYVE/PHD-type	GO0005515,GO0008270	protein binding; zinc ion binding					PTHR31150	FAMILY NOT NAMED	PTHR31150:SF0	SUBFAMILY NOT NAMED
s00004g00748.t1	seq000004	6	45	1210414	704723	707751	NC	-	6	704723-704732,704854-704883,705500-705560,706409-706542,707076-707131,707743-707751	0.19	99	-	***** No hits found ******
s00004g00749.t1	seq000004	6	45	1210414	716399	717294	NC	-	2	716399-716873,717188-717294	0.97	193	ocs element-binding factor 1	Ocs element-binding factor 1 [Morus notabilis]	ref|XP_010110029.1	158	242	7e-62	132/151	0.87	1	Q	S		C	43-193:12-158			IPR004827	Basic-leucine zipper domain	GO0003700,GO0043565	sequence-specific DNA binding transcription factor activity; sequence-specific DNA binding	GO0006355	regulation of transcription, DNA-dependent			PTHR22952	CAMP-RESPONSE ELEMENT BINDING PROTEIN-RELATED	PTHR22952:SF38	OS03G0306700 PROTEIN
s00004g00750.t1	seq000004	6	45	1210414	729946	732021	NC	-	4	729946-730641,731169-731593,731874-731922,731959-732021	0.8	410	mitogen-activated protein kinase 6	Mitogen-activated protein kinase-NTF3-like protein [Morus notabilis] gi|586829693|gb|AHJ80966.1| mitogen-activated protein kinase 6 [Morus notabilis]	ref|XP_010110030.1	372	740	0	350/372	0.94	1	Q	S	N	C	39-410:1-372			IPR000719,IPR002290,IPR003527,IPR008271,IPR011009,IPR017441,IPR020635	Protein kinase domain; Serine/threonine- / dual specificity protein kinase, catalytic domain; Mitogen-activated protein (MAP) kinase, conserved site; Serine/threonine-protein kinase, active site; Protein kinase-like domain; Protein kinase, ATP binding site; Tyrosine-protein kinase, catalytic domain	GO0004672,GO0004674,GO0004707,GO0004713,GO0005524,GO0016772	protein kinase activity; protein serine/threonine kinase activity; MAP kinase activity; protein tyrosine kinase activity; ATP binding; transferase activity, transferring phosphorus-containing groups	GO0006468	protein phosphorylation			PTHR24055	MITOGEN-ACTIVATED PROTEIN KINASE	PTHR24055:SF7	MITOGEN-ACTIVATED PROTEIN KINASE 3		K04371	mitogen-activated protein kinase 1/3	EC:2.7.11.24	ko04010; ko04012; ko04013; ko04014; ko04015; ko04062; ko04066; ko04068; ko04114; ko04150; ko04151; ko04261; ko04270; ko04320; ko04350; ko04360; ko04370; ko04380; ko04510; ko04520; ko04540; ko04620; ko04621; ko04650; ko04660; ko04662; ko04664; ko04666; ko04668; ko04713; ko04720; ko04722; ko04723; ko04724; ko04725; ko04726; ko04730; ko04810; ko04910; ko04912; ko04914; ko04915; ko04916; ko04917; ko0…	MAPK signaling pathway; ErbB signaling pathway; MAPK signaling pathway - fly; Ras signaling pathway; Rap1 signaling pathway; Chemokine signaling pathway; HIF-1 signaling pathway; FoxO signaling pathway; Oocyte meiosis; mTOR signaling pathway; PI3K-Akt signaling pathway; Adrenergic signaling in cardiomyocytes; Vascular smooth muscle contraction; Dorso-ventral axis formation; TGF-beta signaling pat…	GO:0004707
s00004g00751.t1	seq000004	6	45	1210414	737813	741407	NC	+	13	737813-737870,738198-738292,738589-738792,738917-739033,739127-739255,739548-739674,739957-740060,740164-740268,740347-740441,740753-740840,740925-740985,741112-741185,741309-741407	0.92	451	AP-4 complex subunitmu isoform X1	PREDICTED: AP-4 complex subunitmu isoform X1 [Vitis vinifera]	ref|XP_002281307.1	451	832	0	396/451	0.87	1	Q	S	N	C	1-451:1-451			IPR001392,IPR008968,IPR011012,IPR018240,IPR022775	Clathrin adaptor, mu subunit; Clathrin adaptor, mu subunit, C-terminal; Longin-like domain; Clathrin adaptor, mu subunit, conserved site; AP complex, mu/sigma subunit	GO0005515	protein binding	GO0006810,GO0006886,GO0016192	transport; intracellular protein transport; vesicle-mediated transport	GO0030131	clathrin adaptor complex	PTHR11998	CLATHRIN COAT ASSEMBLY PROTEIN	PTHR11998:SF13	CLATHRIN COAT ASSEMBLY PROTEIN AP-4		K12402	AP-4 complex subunit mu-1		ko04142	Lysosome	GO:0004065
s00004g00752.t1	seq000004	6	45	1210414	745965	748525	NC	+	2	745965-746396,747599-748525	0.84	452	omega-hydroxypalmitate O-feruloyl transferase	Omega-hydroxypalmitate O-feruloyl transferase [Morus notabilis]	ref|XP_010110033.1	455	801	0	394/459	0.85	1	Q	S	N	C	1-452:1-455			IPR003480,IPR023213	Transferase; Chloramphenicol acetyltransferase-like domain	GO0016747	transferase activity, transferring acyl groups other than amino-acyl groups					PTHR31642	FAMILY NOT NAMED	PTHR31642:SF0	SUBFAMILY NOT NAMED
s00004g00753.t1	seq000004	6	45	1210414	751439	756044	NC	+	4	751439-751546,755690-755704,755851-755919,756030-756044	0.38	68	-	***** No hits found ******
s00004g00754.t1	seq000004	6	45	1210414	756084	758759	NC	+	6	756084-756250,756793-756874,757227-757364,757442-757614,757718-757869,758179-758759	0.61	430	cyclin-T1-3	PREDICTED: cyclin-T1-3 [Fragaria vesca subsp. vesca]	ref|XP_004291847.1	441	451	1e-124	248/430	0.57	2	Q	S			1-428:21-439			IPR006671,IPR013763,IPR015429	Cyclin, N-terminal; Cyclin-like; Cyclin C/H/T/L	GO0019901	protein kinase binding	GO0000079,GO0006355	regulation of cyclin-dependent protein serine/threonine kinase activity; regulation of transcription, DNA-dependent			PTHR10026	CYCLIN	PTHR10026:SF10	CYCLIN T		K15188	cyclin T		ko05202	Transcriptional misregulation in cancer	GO:0006368
s00004g00755.t1	seq000004	6	45	1210414	769142	773138	NC	+	7	769142-769278,769649-770453,770890-771006,771157-771222,772194-772259,772802-772861,772959-773138	0.99	476	transcription factor bHLH110 isoform X1	PREDICTED: transcription factor bHLH110 isoform X1 [Vitis vinifera]	ref|XP_010664722.1	430	280	3e-72	229/505	0.45	2	Q	S	N		1-471:1-429			IPR011598	Myc-type, basic helix-loop-helix (bHLH) domain	GO0046983	protein dimerization activity					PTHR31473	FAMILY NOT NAMED
s00004g00756.t1	seq000004	6	45	1210414	782139	785071	NC	+	11	782139-782227,782603-782901,783069-783239,783362-783411,783529-783585,783693-783758,783885-783959,784180-784298,784599-784690,784810-784831,785050-785071	0.81	353	sec14 cytosolic factor	Sec14 cytosolic factor [Morus notabilis]	ref|XP_010110037.1	934	599	1e-168	286/307	0.93	1	Q		N		33-339:1-306			IPR003729	Bifunctional nuclease domain	GO0004518	nuclease activity
s00004g00757.t1	seq000004	6	45	1210414	785819	787678	NC	-	3	785819-785898,787187-787365,787410-787678	0.74	175	-	putative Golgi transport protein 1 [Morus notabilis]	ref|XP_010097491.1	586	105	9e-21	79/168	0.47	1	Q				14-150:73-240
s00004g00758.t1	seq000004	6	45	1210414	791441	795705	NC	+	14	791441-791474,792062-792359,792458-792557,792642-792908,793018-793095,793225-793326,793406-793455,793551-793650,793733-793828,793932-794045,794309-794441,794929-795341,795503-795577,795685-795705	0.99	626	sec14 cytosolic factor	Sec14 cytosolic factor [Morus notabilis]	ref|XP_010110037.1	934	1067	0	529/616	0.85	1	Q				6-620:301-894			IPR001071,IPR001251,IPR011074	Cellular retinaldehyde binding/alpha-tocopherol transport; CRAL-TRIO domain; CRAL/TRIO, N-terminal domain	GO0005215	transporter activity	GO0006810	transport	GO0005622	intracellular	PTHR23324	SEC14 RELATED PROTEIN	PTHR23324:SF5	SEC14 CYTOSOLIC FACTOR-RELATED
s00004g00759.t1	seq000004	6	45	1210414	796899	799455	NC	+	8	796899-797434,797610-798009,798145-798189,798320-798382,798511-798600,798918-799041,799173-799279,799369-799455	0.92	483	bifunctional dihydrofolate reductase-thymidylate synthase	Bifunctional dihydrofolate reductase-thymidylate synthase [Morus notabilis] gi|587938307|gb|EXC25056.1| Bifunctional dihydrofolate reductase-thymidylate synthase [Morus notabilis]	ref|XP_010110038.1	447	669	0	346/483	0.71	1	Q	S	N		1-482:1-446			IPR000398,IPR001796,IPR012259,IPR017925,IPR023451,IPR024072	Thymidylate synthase; Dihydrofolate reductase domain; Dihydrofolate reductase; Dihydrofolate reductase conserved site; Thymidylate synthase/dCMP hydroxymethylase domain; Dihydrofolate reductase-like domain	GO0004146,GO0004799,GO0050661	dihydrofolate reductase activity; thymidylate synthase activity; NADP binding	GO0006231,GO0006545,GO0009165,GO0055114	dTMP biosynthetic process; glycine biosynthetic process; nucleotide biosynthetic process; oxidation-reduction process			PTHR11549	DIHYDROFOLATE REDUCTASE	PTHR11549:SF2	BIFUNCTIONAL DIHYDROFOLATE REDUCTASE-THYMIDYLATE SYNTHASE		K13998	dihydrofolate reductase / thymidylate synthase	EC:1.5.1.3 2.1.1.45	ko00240; ko00670; ko00790	Pyrimidine metabolism; One carbon pool by folate; Folate biosynthesis	GO:0004146; GO:0004799
[truncated: 35,379 more rows]
