# Supplementary material for: Identification of RAN1 orthologue associated with sex determination through whole genome sequencing analysis in fig (Ficus carica L.)
Source: Sci Rep. 2017 Jan 25;7:41124. doi: 10.1038/srep41124 (PMC5264649; doi:10.1038/srep41124)
Supplement: Supplementary Dataset 3 [file srep41124-s4.xls]

## Sheet: fruit
ID	SSR nr.	SSR type	SSR	size	start	end	FORWARD PRIMER1 (5'-3')	Tm(ｰC)	size	REVERSE PRIMER1 (5'-3')	Tm(ｰC)	size	PRODUCT1 size (bp)	start (bp)	end (bp)
GFEZN4D04D1Q9Q	1	p3	(TAT)6	18	409	426	GTTAGTTCGTGAAGCTCGGC	60.022	20	GAAACAATGATTCATACTCATAGCTCA	59.948	27	260	209	468
GFEZN4D04EUDBN	1	p3	(AAG)6	18	74	91	GACGCTACTCACCTTCTCCG	60.012	20	AAGCACCTTCTCGACAGTGG	60.444	20	254	18	271
GFEZN4D04D11BS	1	p2	(AG)7	14	142	155	GATCCTCCTTATTCGGCTCC	60.003	20	CCGTACTCCCCATACCACAC	60.111	20	190	35	224
GFEZN4D04ECZW0	1	p2	(AT)8	16	78	93	CATGGTAAACAAAAACACGATCA	59.787	23	TTACCGTAATTTGCATGTTTGA	58.163	22	144	27	170
GFEZN4D04EIR5R	1	p3	(CGA)6	18	191	208	ATAGCAGCCATGGGACACTC	60.104	20	GAATGCTTTGAAGAGCTCGG	60.096	20	297	71	367
GFEZN4D04D6HVW	1	c	(TTG)5atgattatgattgttgtgatggttctgtaa(TTG)6	63	136	198	TTGGGAGGTGAAATCCTCTG	60.042	20	CAATCTCAGCAGCCTCATCA	60.096	20	222	72	293
GFEZN4D04D2LDW	1	c	(ACG)5acagtagtcaatcct(AAC)7	51	301	351	GTTGTCCAAACCCATGCTCT	59.973	20	AAGTCGGCTCTTGTTCTTGC	59.621	20	220	156	375
GFEZN4D04EB4Q2	1	p6	(GTTGCC)7	42	109	150	GTCCCAGGAGCACAGGTAAC	59.579	20	ACTACCCAATGGAGTGACGC	59.997	20	260	0	259
GFEZN4D04EVKAE	1	p3	(AAC)8	24	141	164	CAATGGATGCCTATGCAGAA	59.646	20	TCCTTCACCAAGTCAGTGGA	59.23	20	183	92	274
GFEZN4D04EBROV	1	p2	(TC)5	10	457	466	AGCAACCTCCCTGTCCCTAT	59.957	20	CGGTCCACTTAGAACACAGTGA	60.207	22	196	324	519
GFEZN4D04D2QJN	1	p2	(AG)8	16	55	70	AAAGCCCTAGCTTCTTCATCC	58.994	21	TTTCTTGAGCTCAGTTGGCA	59.716	20	295	31	325
GFEZN4D04D5DPQ	1	c	(TCG)5tcaccggcggcggccgtggcggtggcttcgccgtcgtcgatgtcg(TCT)5	75	37	111	CTGGTTATGCCCTCTCCTCC	60.979	20	CCCATATTTGGTTGATTCCG	60.009	20	213	9	221
GFEZN4D04ECWVG	1	p3	(CAC)6	18	87	104	GGCACTTCTGAACACGAACA	59.88	20	TAGGTTTCCGGTGGATGGTA	60.184	20	116	44	159
GFEZN4D04D3GPA	1	p2	(TA)9	18	85	102	CTCTGATCTGCTTGTGCAGC	59.887	20	CACACACAACATCCACACTGA	58.999	21	251	49	299
GFEZN4D04D3P25	1	p3	(CTC)5	15	26	40	AGCCAGAACTCCGCCATT	60.769	18	AACGTATTTGAATTTGCGGC	59.971	20	117	5	121
GFEZN4D04ENL4D	1	p2	(CT)12	24	112	135	AAGGAGGGCCTTTTGTTGTT	59.976	20	ACGCCGGTAGTCCCTATTCT	59.983	20	116	72	187
GFEZN4D04D2C6M	1	p2	(CT)6	12	46	57	CCTCCGTGTCTCGCTCTCT	60.707	19	GCGAGATTTGGATGATGCTT	60.185	20	205	23	227
GFEZN4D04D6H05	1	p2	(AT)11	22	94	115	CACCGAAAGTGGAGACAACA	59.72	20	ACTGAGAACAACGGGATTGC	60.119	20	255	54	308
GFEZN4D04D9NFU	1	p2	(GA)5	10	415	424	CCGAGAAGCACGAGAAAAAG	60.125	20	GGCGTTGGTTCAGACGAC	60.255	18	197	294	490
GFEZN4D04EDR6K	1	p3	(GCT)5	15	264	278	GTTTTCGTCCATCCACTGCT	60.119	20	GGGTTTCGAATCGAGAAAGA	59.244	20	275	78	352
GFEZN4D04D3ONX	1	p3	(TTA)5	15	132	146	AACTGAAACATTGCCACAAGT	57.25	21	AACTTCGGAAGGGAATCTGTC	59.567	21	118	91	208
GFEZN4D04EMUXV	1	p3	(CCG)5	15	32	46	ATTAATGTCCCACGCGGC	61.822	18	AAGGAAGGCTTTGGTGGAGT	60.11	20	121	5	125
GFEZN4D04D9343	1	p6	(TGACCG)5	30	405	434	ATCTCCATGCTTGGCTTCAC	60.226	20	CGTCTGCATTTTCGTATTCC	58.241	20	257	216	472
GFEZN4D04EELIC	1	p2	(AT)5	10	94	103	GTGCCACTCACCCAAGAAGT	60.159	20	CCAACATGTTTATTTAACCCCAA	59.872	23	125	50	174
GFEZN4D04EHDXS	2	p3	(TCA)9	27	329	355	GGGCCCATACATACATACGC	60.067	20	ATGCAGAGGTGACGATGATG	59.663	20	111	268	378
GFEZN4D04D6IZH	1	p3	(GTT)6	18	86	103	TCTTGGGCTCATGTCAGTCA	60.402	20	GCCCTCCACACACAGAAAAT	59.973	20	292	34	325
GFEZN4D04EPZK5	1	p3	(CGG)5	15	72	86	AAGAGAACCAGCCGACGAG	60.539	19	CACGTGTTCCACAAGGACTG	60.194	20	161	11	171
GFEZN4D04EPZK5	2	p3	(GGA)5	15	257	271	ACATGCAGACCACGCAATC	60.715	19	AAAGCCAGCTAAACGACGTG	60.44	20	294	216	509
GFEZN4D04EB4LC	1	p2	(TC)5	10	171	180	TCAGAATTGCGTTTCTCGTG	59.988	20	CATTTCTCAGTTCCCGAAGC	59.813	20	272	64	335
GFEZN4D04EG72C	1	c	(GGT)6gggccggccgttccgccgccgaacgcattgctgctgatgaggtgtaggtctgcgccggcgaagagttggttgga(AG)5gaagaggaacaa(GAAGAG)5	144	30	173	CATGAGGAGGGAATCTCCG	60.562	19	CACGCTCTCTTCCATCTTCC	59.95	20	274	2	275
GFEZN4D04EFTR7	1	p3	(ATC)5	15	171	185	GGAAGAGGGAATAATTACACCTG	58.105	23	TGATACTTGGCTTGTGCTCG	60.011	20	249	1	249
GFEZN4D04EO4PZ	1	p2	(TC)7	14	74	87	CTTGAAATCAGTTGAGAAGCCA	59.494	22	TGCTCATCCTCTTTCTACTCCA	59.077	22	113	22	134
GFEZN4D04ECWIQ	1	p3	(AGA)5	15	419	433	TAACCTCCATTGGCCTGTTC	59.933	20	GCGGAGTGAGATGAAGAAGAA	59.565	21	239	267	505
GFEZN4D04EKZSO	1	p2	(AG)9	18	53	70	TGGAGTGACAGTTGAAAAGGG	60.133	21	CTCCGTCTTGTACGCCGATA	61.176	20	100	25	124
GFEZN4D04D9QKM	1	p2	(TC)6	12	107	118	CCCCCTAACTTCGGGAAATA	60.136	20	ATCGACTGGTCTGGATTTGG	59.927	20	244	3	246
GFEZN4D04EF57L	1	p2	(AT)8	16	72	87	GATGAAGAGGCAGAAAGCAAA	59.583	21	GTCAAGCTCCTCATGCGATT	60.37	20	134	25	158
GFEZN4D04EBS33	1	p2	(TC)8	16	82	97	GTATTTGGCCAAGTTCAGGC	59.574	20	GGTAACCAAATCCTCTGCCA	59.933	20	146	12	157
GFEZN4D04EOB3K	1	p3	(TAT)5	15	61	75	GCTGTAAATTCAAGCCCCAA	60.074	20	GACAAAGCCTCGGCTAACAG	60.015	20	178	28	205
GFEZN4D04EICL5	1	p3	(AAG)6	18	40	57	GGAAATGGGGTTGTGAAAAA	59.64	20	GCACTCCCATTTGCTTGACT	60.263	20	167	15	181
GFEZN4D04D20DH	1	p2	(GT)9	18	299	316	CGGGGAAAAGTCTTGGAGAT	60.434	20	CCTGTGTGCCTTGCCTGT	60.905	18	218	222	439
GFEZN4D04EJT4M	2	p2	(AG)7	14	163	176	TGAGGACTTCGCATCATCAG	59.942	20	TCTCTCATCATGGCTGCTCTT	60.111	21	193	45	237
GFEZN4D04D1NVR	1	p2	(AG)5	10	207	216	CGTTTGCGACACTGGTAACT	58.851	20	TTCGTGTCATTTGAACTTGGA	59.159	21	244	89	332
GFEZN4D04EPGZN	1	p2	(AG)9	18	218	235	CCTCTAGCCGTCTACCATCG	59.853	20	CGCTTTCCAGTGTTCTCTCC	59.989	20	243	45	287
GFEZN4D04ET7X9	1	p3	(GCG)5	15	127	141	CGACAATCAGATCGGAGCTT	60.362	20	GTACGAGCAGGAGACTTCCG	60.012	20	134	79	212
GFEZN4D04EUG2T	1	p2	(TA)5	10	148	157	CCCCTATATATCCTCCTTCACCA	60.393	23	CCATAAGATAAATGAAGAAGTACATGA	57.169	27	219	106	324
GFEZN4D04EKUDJ	1	p3	(AGG)6	18	93	110	CAACATAAACATTTGGGGGC	60.053	20	ATGCAGACCGGAAAATCAAG	60.074	20	268	64	331
GFEZN4D04EHG6L	1	p6	(CGATGA)9	54	154	207	CCTTCAAGCAACGCTAATGA	59.062	20	CGTCGTCCAAAATGGCTAAT	59.96	20	242	75	316
GFEZN4D04ES57Z	1	p2	(TC)6	12	24	35	GAAACATCCAGTACAGCCTCC	58.66	21	TAAAACCTTCCCCTCGAACG	61.316	20	147	0	146
GFEZN4D04D17J2	1	c	(TC)5c(CT)6	23	99	121	CCTCCTGTTTTCTTCTCCGA	59.401	20	GGAATTGGGGATTTCGATTT	59.963	20	201	33	233
GFEZN4D04D3R36	1	p2	(TA)7	14	99	112	TCGTACCTTGATTACGAGTCTCA	58.917	23	GATGATGGAGAAGTCAAGGACA	59.141	22	250	54	303
GFEZN4D04D6H5J	1	p3	(ACA)6	18	54	71	CATCTCCAGTTGCCACAAAT	58.57	20	TGTTTGTTTTGAAATGCAGAATC	59.156	23	128	1	128
GFEZN4D04EBUYQ	1	p2	(GA)5	10	77	86	GGAGAATGGCATGTGATGTG	59.925	20	GCATTGATGAAACTGGGCTT	60.081	20	219	21	239
GFEZN4D04EK8W7	1	p2	(TC)10	20	105	124	CTTTTTCCCCACCTTCGATT	60.291	20	TGTGTGTCAACCTGCATCCT	60.162	20	225	32	256
GFEZN4D04ES5HM	1	p2	(CG)5	10	282	291	AAGTTCGTCTCCGGTTCAAA	59.711	20	ACGTCGACAACGAAATCCTC	60.119	20	299	98	396
GFEZN4D04ELVSC	1	p3	(ATA)6	18	69	86	AAGTGGTGCTCAAACAAGCC	60.299	20	ACTTCACCGCAGACGAAAGT	59.914	20	180	17	196
GFEZN4D04EISL2	1	p2	(AG)6	12	501	512	TTTGCTTCCCAAACCATTTC	59.916	20	TTCCTTCATTCCTTCCTTCC	58.161	20	300	236	535
GFEZN4D04ENGCC	1	p3	(GAC)6	18	30	47	AACGACGTGGAGTCTGTCG	59.881	19	CTGGCGTTGCTGTATGTCTG	60.472	20	207	8	214
GFEZN4D04D7G8N	1	c	(AT)6agg(TA)5	25	112	136	TTGCAGGTGAACCTCTTTTG	58.897	20	TGCGACGGCAATGTTTACTA	60.273	20	144	32	175
GFEZN4D04D2M2P	1	c*	(CAT)5(CATCAG)5*	42	122	163	GGAGCTAATTCAGCAGACGG	59.978	20	GACAATGATCGTGATGTTGG	57.27	20	110	78	187
GFEZN4D04EJOHV	1	p3	(CTC)6	18	113	130	GCGGTGATCAGTTTCGACTT	60.263	20	CGAGGACTTGAGAGCCAATC	59.95	20	141	74	214
GFEZN4D04EHTNB	2	p4	(TGTT)6	24	188	211	GAATCTGGGTGAATTGTGGG	60.173	20	GTCCCAAGCAAGAACTGCTC	59.997	20	247	35	281
GFEZN4D04EVIGB	1	p3	(TCT)5	15	202	216	TTCGCCAACTCCTCACTCTT	59.989	20	CTCGCAGAATTTCCTTCACC	59.813	20	120	165	284
GFEZN4D04ENGWW	1	p2	(AG)10	20	72	91	AAAGCAAGCCAAGCGAATC	60.484	19	AGAGTATCGGTGCAGTTGGG	60.134	20	218	40	257
GFEZN4D04D131R	1	p3	(GAT)5	15	304	318	AAACACAAGTTCGAGGCAGC	60.44	20	CGCAATCTTTTCTCCCTACG	59.839	20	172	241	412
GFEZN4D04D4Z75	1	c	(AG)14atagaagagagatcnnnn(AT)10	66	39	104	GGGCGTGATGATCAGAAGTA	58.672	20	GAGCTTCTATTGAGAGAAGAACCA	58.369	24	133	3	135
GFEZN4D04EL7GZ	1	p3	(TCA)5	15	50	64	GTGCAACGAAATCCTCATCA	59.654	20	AGAAGAAAGCACCTGCCAAA	59.993	20	120	17	136
GFEZN4D04ELBF4	1	p3	(CTT)5	15	182	196	GTTGTTGTTGCTGTCGTTGC	60.356	20	CGGCACTATCGAAGAAAGAA	58.12	20	120	100	219
GFEZN4D04D7AQD	1	p3	(AGC)5	15	181	195	CATATCACACACCAGATGCAA	57.982	21	TGTTTGGTTGTGACAAGGGA	59.976	20	205	75	279
GFEZN4D04EELHJ	1	c	(TC)5cttccatgtcggaagccgagtccccgacgtcatctcccc(CT)7	63	240	302	CCTCATTGTTGTCGCAGTGT	59.751	20	TACCGATACTCCGAAATCGC	60.06	20	232	131	362
GFEZN4D04EEEGY	1	p2	(AG)10	20	213	232	ACCGAGCCCGAAAAAGTTAT	59.966	20	TTCCTCTCTGCATTTGGTCC	60.195	20	277	5	281
GFEZN4D04D5JA6	1	p3	(AGA)8	24	316	339	CGATCCTAAGGTACAGGCCA	60.088	20	AACTTTCCAAGTTCCCAACA	57.147	20	197	182	378
GFEZN4D04EDWH2	1	p2	(TC)5	10	158	167	TTATCTCCCTGTTGAACGCC	60.074	20	ATCGAGCACGATATCAAGGG	60.059	20	287	97	383
GFEZN4D04EICY4	1	p2	(TA)5	10	361	370	CGAGGTCTCGTTTCTTCCAG	59.982	20	TCAAGAAAGCTGTCGACGAA	59.716	20	229	187	415
GFEZN4D04D2TAJ	1	p3	(GAC)5	15	350	364	CGACTAAACGAGGAAGACGG	59.869	20	GGCGTAGCACCTGATTCTGT	60.285	20	141	322	462
GFEZN4D04D0PCP	1	p2	(AT)10	20	240	259	TCTGAATCCCAAATCCCAAG	59.864	20	TATCACCACCGCTGTCTCTC	58.83	20	272	62	333
GFEZN4D04EQRQ9	2	p2	(TC)7	14	333	346	TTTCAGGCAATCTTCGTTCC	60.192	20	ATCAAAGCTCGGTGATCCTG	60.218	20	293	87	379
GFEZN4D04D1ER9	1	p3	(GAA)6	18	322	339	CGGATTCGGAGGTGAATAGA	60.029	20	AGAGCTGCGCTGCAAAAC	60.445	18	147	273	419
GFEZN4D04EUG03	1	p2	(AG)6	12	54	65	TCAAGATCGGGTTTAATTTGG	58.93	21	TTGGCAAAGGAGAGGACAAC	60.232	20	287	10	296
GFEZN4D04EV6J0	1	p2	(TA)5	10	175	184	GCACCAGCATATCCCTCTTC	59.658	20	CGCATGTGGTCATGATTCTC	60.08	20	208	123	330
GFEZN4D04D73OL	1	p2	(GA)5	10	169	178	ATCATCATCATCAACGGCAA	59.89	20	ACCGAGATTGGTGAGGTACG	59.989	20	269	16	284
GFEZN4D04EGFPE	1	p2	(AG)11	22	41	62	GAGAAACGAAGAGATAGAGGGG	58.488	22	GAGACGTAGACCTCCTTGCG	60.012	20	225	16	240
GFEZN4D04EOV4G	1	p2	(AG)5	10	200	209	AGTTTCAACCCGAGATGCAC	60.119	20	TCATCAACTCTATCAACGGGC	60.088	21	170	70	239
GFEZN4D04EGI42	1	p3	(GAT)7	21	325	345	CTCCGATGATGTTGGTGTTG	59.96	20	GTAACGGGAGGAGCAGCAT	60.233	19	168	215	382
GFEZN4D04ECT6P	1	p2	(TG)6	12	163	174	GATGCCGTACTGGAAGCAAT	60.103	20	CCAAATTCCTCAACAGCGAA	61.137	20	153	128	280
GFEZN4D04D0VSK	1	p2	(AT)8	16	120	135	CCGTAAAGAGGAAGAAGAAGGG	60.573	22	TTGCAAAAGTGACTTGCCTG	60.027	20	207	15	221
GFEZN4D04EP5MX	1	p3	(TGG)5	15	337	351	CTTGTTTAGCGGTTTCGGAC	59.747	20	CCATCTTCTTCTCTGCTCCC	58.966	20	289	154	442
GFEZN4D04ECP1R	1	p3	(ATC)5	15	244	258	CCAAGCCCTTTGCTAAACAG	59.876	20	AAGAGATTGTTCAAAGCGGC	59.457	20	265	109	373
GFEZN4D04ENCWN	1	p2	(TA)5	10	78	87	AAATTGTTCCACTGCCTCAAA	59.601	21	GCGAAGATATATGCGGGTGT	59.951	20	192	31	222
GFEZN4D04ERB7H	1	p2	(GA)5	10	351	360	ATTGCCTTCAAGAACATGGC	60.081	20	TCTTCTTCCTCATTGGAGCC	59.361	20	247	139	385
GFEZN4D04EH6WK	1	p2	(AG)5	10	45	54	CAACTGCAGTACGAACTCTGG	58.589	21	CGCCATAGATCATCAACTCG	59.251	20	108	2	109
GFEZN4D04D4O3N	1	c	(GA)5tcaagcttagagagagg(GA)5	37	251	287	GCGTCATCTGCATTCTCAAA	59.955	20	AAAATCTCCAAGTCTAGCCGC	59.87	21	138	185	322
GFEZN4D04ET62M	2	p3	(ACT)6	18	276	293	GCGGAGCTAGTGAGACATCC	59.981	20	AATAATCCGTCACAGCAGCC	60.103	20	254	69	322
GFEZN4D04EG33S	1	p2	(TC)9	18	254	271	ATTGGAATGTTGGGATTGGA	59.991	20	GAGGAACAGCAGTAGCAGCC	60.164	20	182	147	328
GFEZN4D04EQAHW	1	p2	(TA)5	10	102	111	TTCGAACAGGACAAAACCCT	59.569	20	GAGCTTCTCAAGCTTCGCAT	59.866	20	288	27	314
GFEZN4D04ERBO7	1	p3	(GAT)7	21	196	216	AAAGCAGCAATGCGAGTCTT	60.162	20	TAGCAGCACCTCGAGACCTT	60.156	20	260	49	308
GFEZN4D04EJPCE	1	p2	(AG)8	16	77	92	CTCTAGCCCGGCTGTAGAGA	59.734	20	GTTGCCTCATAGGCATCGTC	60.634	20	208	28	235
GFEZN4D04ESDUM	1	p3	(CTT)5	15	34	48	TTCTTGTTGTTCTTGTTCGTCTTC	59.84	24	GAGGTCGCTGTTCGTACTCC	59.874	20	184	7	190
GFEZN4D04D6SMQ	1	p2	(GA)12	24	54	77	GCCAAGATAACACACGACCT	57.669	20	GTAAGCGAATTCCACTCCGA	60.214	20	237	0	236
GFEZN4D04D2JRI	1	p3	(GGT)5	15	34	48	GGATAAGAAGCATATGGGCTG	58.684	21	TCCAATCATGTTGTGCCAGT	59.967	20	221	9	229
GFEZN4D04D5VWA	1	p5	(GATGA)6	30	148	177	TGACCAACCCATTCAAACAA	59.792	20	CGAGCAAGTTGTCGATTTCA	59.988	20	160	67	226
GFEZN4D04D4LOJ	1	p3	(GGC)5	15	217	231	TTGCCAATACCAAATGACGA	59.93	20	ACTCCGGAGGAGATTGGTTT	59.935	20	274	6	279
GFEZN4D04ESDPW	1	c	(GA)5ggcg(TA)6	26	340	365	TACGCAGTTTCAACAGACGG	59.904	20	CCTTTGCTCCTTGCTCTTCA	60.647	20	138	293	430
GFEZN4D04D3YV0	1	p2	(AT)6	12	26	37	CCGACATCTTTCCCTCTCCT	60.586	20	CTATTGCTTTGGGACCCTGA	60.066	20	212	2	213
GFEZN4D04EM6VU	1	p2	(GA)8	16	370	385	CCATTTCGGTTATGGAGGAA	59.756	20	CACTGAACTGGAATTAGGATCG	58.718	22	261	209	469
GFEZN4D04EUNYW	1	p3	(GAG)5	15	131	145	GGAGGAAGTGGTGGATGAGA	60.048	20	TCTCCCTCCTGATCATCGTC	60.16	20	183	90	272
GFEZN4D04EUNYW	2	p3	(CGA)8	24	422	445	TGTGCAGGAGGTCGTACAGT	59.336	20	CCCATGTCCTCCTCCTCTTC	60.991	20	205	297	501
GFEZN4D04ERH38	1	p2	(CT)11	22	64	85	TTGAACCAGCTTTGAGATCG	58.999	20	TTCCGAAGAGAGTCACCTGG	60.377	20	108	6	113
GFEZN4D04EOILZ	1	p3	(TTG)5	15	443	457	TGTGGACATAAAGTGCGGAA	60.111	20	CCTGCCAAGCATGTGTTCTA	59.864	20	232	260	491
GFEZN4D04EWOXG	1	c	(TG)6(TA)5	22	98	119	TCCGATTTTGGGAGGTACAA	60.301	20	ACGCTTTCACTCCAGGAGAA	59.989	20	267	69	335
GFEZN4D04D2FWG	1	c	(GA)8tagctgtagaagtttcg(GA)5	43	35	77	GCCGTTTCTCGCTCTACTTC	59.222	20	AGCGTTGAAAGAGGACAGGA	59.989	20	195	0	194
GFEZN4D04EG5UY	1	p3	(TGT)5	15	192	206	TTGCCCATGTCTGAGTTTTG	59.691	20	TGGCAATAACCTGAGCAACA	60.257	20	149	86	234
GFEZN4D04ELPCB	1	p3	(GGC)5	15	101	115	CCTCCGGAGTCTCAGATCAA	60.34	20	TGTGGTTGTGGTTAGGGTGA	59.848	20	298	46	343
GFEZN4D04EHKL4	1	p2	(AG)5	10	49	58	CGGGCATTAAGCCCTTTTA	60.04	19	CCCTTCGACAACTTCCTCAA	60.224	20	185	8	192
GFEZN4D04ERVBS	1	p2	(TC)5	10	46	55	TCAAGAAATGCTCCGACAAA	59.395	20	CGTCCAACAGAAGTAACGCA	59.904	20	292	20	311
GFEZN4D04EVPO6	1	p2	(AT)5	10	184	193	GAAGCCTTCCTTCCTCTCCT	59.021	20	GAGTGCAAAGTTTGTGTGCAA	59.943	21	278	28	305
GFEZN4D04EFM27	1	p2	(CT)5	10	182	191	GTGAGTGTGAGGCGTTTTGA	59.88	20	GCTTTCCGTCTTTGTGCTTC	60	20	215	119	333
GFEZN4D04EQFZN	1	p2	(CT)5	10	74	83	TCTCTCTCGGCTCCAATCTC	59.636	20	TCGTCGGGATTGAATCTAGG	60.029	20	236	22	257
GFEZN4D04EAQ6D	1	p2	(AG)5	10	29	38	TGGATTTTTCACTCATTTCATTTT	58.945	24	CTTTCTTTCTTTCAGATCCTCG	57.382	22	105	0	104
GFEZN4D04D2266	1	p3	(TGC)5	15	36	50	GCGACCGAGTTCTCGAATAA	60.352	20	CTGTTTGTTTGCATGGGTTG	60.004	20	287	0	286
GFEZN4D04D7XC3	1	p2	(TA)13	26	96	121	AGGCCGCTTCAATACGAACT	61.136	20	GAGTAACTCGGAAACCACCG	59.592	20	206	8	213
GFEZN4D04EEXHF	1	p3	(TGT)7	21	251	271	TTCACTTTCTTGGCAGCCTT	59.993	20	TGTGCATAACCTCAACTTTATTGT	57.84	24	123	226	348
GFEZN4D04D2P64	1	p2	(TC)6	12	61	72	TATTTTGCCTCACTCCTGCC	60.214	20	GCGACGGTACGAGAGTCTTC	60.02	20	118	19	136
GFEZN4D04EHJYB	1	p2	(TC)5	10	28	37	GCTGTATACAAAAACAAAAGCCC	59.143	23	GCTGGTTCACCGAGTTTCTC	59.851	20	271	1	271
GFEZN4D04ESXBW	1	p3	(GGT)5	15	329	343	GTGGAGGACATTCTCGTGGT	59.969	20	TCCTTCACCACCTCCATAGC	60.073	20	125	266	390
GFEZN4D04EIM0M	1	p2	(AT)12	24	70	93	CCACCGAAAGTGGAGACAAC	60.545	20	TGGTTCTGAGTTGCTGTGATG	59.889	21	128	29	156
GFEZN4D04EJ0NZ	1	p4	(AAAT)5	20	239	258	ATCGAACCAGAGGAAGACGA	59.803	20	CAACAATGAAGCGCAGAGAA	60.134	20	231	147	377
GFEZN4D04EIFYF	1	p2	(TC)7	14	70	83	CCTTTCTTGGGAGAGCACTG	59.982	20	AGAAGCGGTGGACAGAGAAA	59.989	20	131	3	133
GFEZN4D04D2KJO	1	p3	(CGG)5	15	282	296	TTGAGAAGCTTGTACCTGCG	59.22	20	GTGTGATTGGTGCCAAAGTG	60.008	20	231	211	441
GFEZN4D04D1WO6	1	p3	(GCC)6	18	104	121	GGGTCCTCCATCTACTGCAA	60.073	20	ATGGCCTGAACTGGCATTAC	59.962	20	187	57	243
GFEZN4D04EIMI5	1	p2	(CT)5	10	79	88	CGAGATCTCTCTGATTATCTCTGC	58.785	24	CACCAGGATTGGAGAAAGGA	60.042	20	165	3	167
GFEZN4D04EF3V7	1	p2	(TC)8	16	45	60	GAGAATCCAAAGAAACCCACTT	58.624	22	CCAAATCTGTGAAACGAAACA	58.661	21	141	0	140
GFEZN4D04EICSS	1	p2	(GT)5	10	371	380	TTCTTGGAGGACAACCCTTG	60.081	20	AGAACAGCCAGCAGGAAGAG	59.745	20	175	239	413
GFEZN4D04EMZYD	1	p2	(TC)5	10	162	171	TCCATGTTTAAGGCCCTGAG	60.066	20	GGCCCGTTAGGGAGCTATAC	59.951	20	153	43	195
GFEZN4D04D1WHO	1	p2	(AG)13	26	68	93	TCTGCTCTGCTCTTGTGTGC	60.497	20	GGGCTCTTCTCTGCATTGAG	60.096	20	243	9	251
GFEZN4D04EUNEB	1	p2	(AG)7	14	134	147	TCAAGAAATCTCCAAGCCAAA	59.809	21	TTGGTGAGAAGTGATGAGAAGTG	59.386	23	150	74	223
GFEZN4D04D9T8H	1	p2	(GA)5	10	78	87	AAAGCGACCGCGTTTACTC	60.401	19	CCTACCCACCATTCTCAGGA	59.92	20	122	42	163
GFEZN4D04EPZ3I	1	p2	(AG)5	10	350	359	GACCTTTCAGTCTCTTGCGG	59.989	20	TTGGTGTCCCTAGCATTATTCA	59.474	22	248	141	388
GFEZN4D04ED5SM	1	c	(CCA)5cttcccannactcataagcttcncnnnnnctcatattcaggtcctctgccatttttcata(TG)7(CG)7	103	304	406	TCTGCAACAACAGCTCCATC	59.992	20	CCATTAATGAGCGAAGAAAACTC	59.302	23	276	202	477
GFEZN4D04ELY2E	1	p3	(GGC)5	15	313	327	CCAACAGTGTGGTTACACGC	60.072	20	AGGTACATGGCATACTCGCC	59.985	20	238	167	404
GFEZN4D04EIMAP	1	p4	(TTTA)5	20	45	64	TGCTGCTCTCTCTATTGCTCTG	60.059	22	AGGCAGTACACCGAAAATGG	59.993	20	272	20	291
GFEZN4D04D0K8Z	1	p3	(CGA)5	15	128	142	CGTCCAGTCCTTCGTCATTT	60.111	20	GATTCAAGCGAGTACGAGGG	59.836	20	210	94	303
GFEZN4D04EPCIY	1	p2	(TC)6	12	50	61	CACCCAACTCCAACTCCATC	60.363	20	TAGGAGAAATTGCGGTGGTC	60.074	20	167	7	173
GFEZN4D04D3KDQ	1	p3	(CTT)9	27	79	105	TCCCTGATGAACCTCTTGGT	59.505	20	AATTTTCCTTCATGGTTGCG	59.938	20	116	41	156
GFEZN4D04ETIT9	1	p3	(GAA)5	15	33	47	GATCTTGGGGCTCTTTTGG	59.614	19	CCACTGGCGAATTGAAGATT	60.074	20	266	3	268
GFEZN4D04EWS5T	1	p2	(AG)5	10	147	156	CGTCTCCGAGAAGAATGACC	59.803	20	TGGAGCAATGGAACGTCAG	60.823	19	109	76	184
GFEZN4D04EM0IQ	1	p6	(TCTTGC)5	30	85	114	AGGAACTGTGCTGCTGTCTG	59.205	20	TCATTGAAGAGACAACCCCC	59.903	20	184	33	216
GFEZN4D04D9OMT	1	p2	(TC)5	10	31	40	GGACACGCGTATAGCTCGAA	61.323	20	CCCACCTGGATCAACAATCT	59.779	20	143	3	145
GFEZN4D04ECW1X	1	p2	(TC)5	10	141	150	GTAGGAGGGGAGGGATTTCA	60.264	20	CTTAGGGCATGTTTGGTTGG	60.357	20	176	17	192
GFEZN4D04EBPA1	1	p3	(GAG)7	21	252	272	CAGTTCTTTGCGGTGTACGA	59.904	20	GTTCAACGCCACAGCCTTAT	60.14	20	270	50	319
GFEZN4D04D84M8	1	c	(AC)10tac(AT)6	35	23	57	TTTCCCACCTCTCCAACTTC	59.112	20	GCCCCACGATCTTCTCCT	60.16	18	154	0	153
GFEZN4D04EUEHV	1	p2	(AG)6	12	227	238	CTACAGTGAGAGGAAGGCCG	60.005	20	CCACCCATTTCTTTCCTTCA	59.903	20	230	34	263
GFEZN4D04EL4I1	1	p3	(AGA)6	18	258	275	TCTTCGTGATCAACGAGTGC	59.992	20	TTGAGAAGAAGGCCAATGCT	59.955	20	235	113	347
GFEZN4D04EOEOS	1	p3	(CAC)5	15	124	138	CTCTTCTCCTCCTCCTCCGT	59.945	20	TCTCCGTTCTGAAAGTCGCT	60.134	20	212	81	292
GFEZN4D04ETN35	1	c	(ACC)7ttcctccccagaaatggctccccattcaggcgatccaaaatgtactcttcttcttctttcc(CTT)5	97	81	177	CCAAAAGAGAACACCTCCCA	60.081	20	GTTGACAAGCTCGTGCTCAG	59.776	20	170	44	213
GFEZN4D04EVTUS	1	p3	(TTC)6	18	93	110	CATGTCGCTCTTGTTGTCGT	59.905	20	AGAGATCCAGGAATCGAGCC	60.703	20	286	9	294
GFEZN4D04EBLUI	1	p2	(TA)5	10	59	68	GAACTCTGAATGCCAGAACAAA	59.359	22	TGCTGTCCCTTGATTGGAGT	60.656	20	218	34	251
GFEZN4D04EMQ45	1	p2	(TA)5	10	269	278	TCTGCATGCTGAAACTCGTC	60.144	20	GTGGGATCAGCAAGAGGAAA	60.195	20	129	216	344
GFEZN4D04EEKEG	1	p2	(TA)7	14	123	136	CCCCTTCGTCATTAACAGGT	58.909	20	AATGCTGCTTTTGTGGGTTC	60.118	20	213	84	296
GFEZN4D04EGSXV	2	p3	(TGT)8	24	396	419	CAATGGATTCTCTCTGGGGA	60.003	20	TGAGGATGACTCAGATGCCA	60.363	20	284	176	459
GFEZN4D04EEEA4	1	p2	(TC)5	10	366	375	GCTCTGCCGCTTCTTTCTTA	59.867	20	GAGTCGTAGCAAGTCCGACC	59.874	20	143	314	456
GFEZN4D04EIL2J	1	c	(AC)14(AT)6	40	32	71	GAAATCCAAACTAGTTAGCCTTCTTCT	60.089	27	TTTATGTCTGTGGTCACGGG	59.415	20	201	2	202
GFEZN4D04ESZ4C	1	p2	(CT)7	14	34	47	CGCCATCTCTTTCTCTCTCC	59.116	20	TTGCGTGCATTCTTGCTAAC	60.021	20	152	9	160
GFEZN4D04D1H0H	1	p2	(TA)9	18	232	249	GATCTCCGCGTAGCACTTTC	59.985	20	GTAACCCAAGTGCCAAGGAA	59.971	20	181	191	371
GFEZN4D04EVF21	1	p3	(TTC)6	18	106	123	GCTACCCTCCTTGCTCTCCT	59.979	20	TCCTTAGGCTTGCAGCATTT	59.982	20	299	28	326
GFEZN4D04D97QJ	1	p2	(CT)11	22	101	122	TCCTCCACCAATTTTTGTCA	58.947	20	TGTGAGGCTCCAGCTCTCTG	61.881	20	200	25	224
GFEZN4D04EJT6O	1	c	(AAT)5aaataaataaaagaagaagnnnnngccctctgtctacgt(TA)5	64	137	200	TTCGGAGTCATGAGTGACCA	60.246	20	ACTTGGAGGGAAAGGGAGAC	59.534	20	291	64	354
GFEZN4D04D3PAC	1	p2	(TG)5	10	195	204	CGGGAAAGTGATTTTCGTTT	59.064	20	GCCAAATACAATCTTCGGGA	59.901	20	227	116	342
GFEZN4D04D2573	1	p3	(CTC)5	15	175	189	GCACCGATATCCAATTCCTG	60.296	20	GCTGGGTCCGATCTCAATAA	60.036	20	221	149	369
GFEZN4D04EC0VQ	1	p2	(CT)5	10	359	368	ATCGGATCCATCTCAGTTGC	60.042	20	ACCTCGCAAAGAATACGTGC	60.278	20	257	179	435
GFEZN4D04EBREI	1	p2	(TC)7	14	44	57	TGCCTTTTGATTCATCTTCTCC	60.562	22	CACAGAGGACGGAAGAAAGG	59.837	20	122	18	139
GFEZN4D04EBREI	2	p2	(TC)5	10	242	251	CCTTTCTTCCGTCCTCTGTG	59.837	20	GAAAAAGGAGCGAAGACGAA	59.569	20	279	120	398
GFEZN4D04ETXXN	1	p3	(GAA)8	24	93	116	CATGTTTTGGAAGCCTCGTT	60.11	20	TCGTCGCTACTTTGCTTCCT	60.154	20	142	34	175
GFEZN4D04EUKBO	1	p2	(AG)5	10	330	339	GGTTATTACCAACGTCGTCACA	59.791	22	AACTGCCACTGCAACCAGTA	59.365	20	260	144	403
GFEZN4D04EQB38	1	p3	(GGT)5	15	267	281	AACGTCAGGGTTTTCGAGTG	60.149	20	TTCATAATCGGCCCAAACTC	59.901	20	287	44	330
GFEZN4D04EDWV9	1	p3	(CCG)5	15	69	83	TAGCCACACCCAGAAGAAGC	60.397	20	CGAGAAGCTCCCGATGTAGA	60.495	20	241	13	253
GFEZN4D04ETLYO	1	p2	(TA)8	16	267	282	AAAGTAGCCGCCCTTGATTT	60.095	20	TGTAAAGCCATAGGATTGTGC	57.794	21	270	146	415
GFEZN4D04EVM64	1	p2	(GA)7	14	72	85	TGAAGCCGTGCAATACTCTG	60.011	20	TCGACGACAGACTTCCCTCT	59.986	20	111	47	157
GFEZN4D04D7JJ0	1	p2	(GT)9	18	30	47	CGAGAAAGATGACTTGGGCT	59.43	20	CCTCAATTTGACTCTGGAGGA	59.269	21	133	3	135
GFEZN4D04EUOB7	1	p2	(TC)5	10	106	115	AAGATGCGGATGTCTCTTGC	60.37	20	CATAGCAGGTCAAGGGAACC	59.55	20	186	19	204
GFEZN4D04ENPC3	1	c	(TCT)5(GAT)6	33	381	413	GGACGATGAGCCAAGAGAAG	59.95	20	CAACAATACGGAGAAGCTCAA	58.041	21	190	257	446
GFEZN4D04EOUII	1	p2	(TC)11	22	66	87	TCCACACTCCATGGAACTCA	60.088	20	GCAATCTGGTGTGTTGGTTG	60.008	20	115	15	129
GFEZN4D04D4CKU	1	c	(AG)5tgaggttctttctttctgtaatggcatggccttcttcctcttctcctctctctcctcctccaccacctacctccctcnnnnnntccgctctca(CT)5	113	60	172	GCCATTGGCTTCAGAAACTG	60.776	20	GAGAAGGAGAAGGTTTGGGG	60.045	20	225	2	226
GFEZN4D04D4CKU	2	p3	(CCT)5	15	365	379	CCCAAACCTTCTCCTTCTCC	60.045	20	GCGGTCTTGATGAGGACGTA	61.208	20	198	208	405
GFEZN4D04EIY7O	1	p2	(TC)9	18	116	133	ATGACCTCACACTCGCCTTC	60.269	20	GGGCGAGTTCAGAGCTTCTA	59.717	20	127	52	178
GFEZN4D04D8YNN	1	p3	(GAT)5	15	176	190	GCCTAGCCAATGCTTCAGTC	59.985	20	TCACCTTTTTGTTTCCGACC	59.948	20	263	19	281
GFEZN4D04EGBWJ	1	p3	(CTG)5	15	236	250	GCAACCTCATCTTCTCAGCC	59.957	20	TCCGGTGCAGGTTCTTTTAC	60.11	20	130	177	306
GFEZN4D04EU2NH	1	p2	(AG)5	10	136	145	ACGATGAAACCCAATTCCCT	60.558	20	CCCGAACTCCTCTTCTTCCT	59.811	20	248	65	312
GFEZN4D04EQ09A	1	p2	(GA)9	18	207	224	CTAGGGCAAGAGATGATCGG	59.79	20	ACGTTCACGTCGGTCTCTTT	59.769	20	212	148	359
GFEZN4D04EF1D0	1	p2	(AG)5	10	252	261	GAGGAGGGACATGGCTGATA	60.034	20	GTAAATGTCCTGACGCGGTT	60	20	183	146	328
GFEZN4D04EVWW6	1	p3	(ATG)5	15	111	125	GGGATGTGATGGTTGTAGGG	60.05	20	AATCTGGCCTCAGCTAACGA	59.978	20	114	81	194
GFEZN4D04EJA72	1	p3	(GGC)5	15	25	39	CTTCGCGAACAGCAGCAG	62.055	18	ACATCCAACACAGCCTTTCC	59.973	20	194	2	195
GFEZN4D04ES5A6	1	c	(AG)8(GA)5	26	156	181	GAACCGCTAACATACGCGAG	60.792	20	AGAACCAGGTGTATCCGACG	59.989	20	286	27	312
GFEZN4D04ECS6S	1	c	(AT)10(TA)6	32	122	153	ACCCACCTTGATGCACAAAT	60.24	20	ATGTCACGACATGCCAGACT	59.133	20	169	38	206
GFEZN4D04EE4RY	1	p3	(TTC)5	15	151	165	AAATGGCGGTCTCTGTATCG	60.096	20	CCACACCAGGTTGCATAGAA	59.566	20	288	77	364
GFEZN4D04EFTVN	1	p3	(GAA)8	24	426	449	TAGAAGCGCGTCTTGCTGTA	59.918	20	TATATCTCGGTGCTGCTGCT	58.653	20	289	184	472
GFEZN4D04D4B5R	1	p3	(CGG)7	21	238	258	GGTCCGTCTCCTAGGGTTTC	59.935	20	TCCCAAATGTCCAACTGTCA	59.935	20	202	109	310
GFEZN4D04D4XCS	1	p2	(TC)5	10	136	145	AAGAAGTTCTGCTCGGTCCA	59.989	20	AACACAACGCACTTGAGACG	59.946	20	188	9	196
GFEZN4D04ENJEX	1	c	(AC)15(AT)5	40	59	98	CGATTCCCCATTGAAAACAT	59.622	20	ATTCGACCAGTTTCATGCGT	60.526	20	300	9	308
GFEZN4D04D2XAP	2	p2	(GA)13	26	231	256	TTGTTGTGTCGGAGAAGCTG	60.025	20	TTGTCCGGTACTCCGGTTAG	59.986	20	246	108	353
GFEZN4D04ERXCR	1	p2	(GA)5	10	166	175	TTTTCCTCGTCCTCGTATCG	60.206	20	CTTCCAGGGAGAAACTGCAC	59.844	20	222	4	225
GFEZN4D04D822L	1	p6	(AGGCTC)5	30	312	341	CCTCGGAACAGAGAGAATGC	59.95	20	AGCCGTCAACAACATTTGC	59.713	19	290	100	389
GFEZN4D04EQJIN	1	p2	(TC)6	12	43	54	GACAACCCAAAATTGCATCG	61.266	20	TGAGGTGGGTAGGAAAGAGAA	58.776	21	147	1	147
GFEZN4D04EO6XR	1	p2	(TA)7	14	88	101	TCCATGCTAGTTACAAAGACCAAA	60.056	24	TCAGAATATTCCCACCTGGAG	58.992	21	288	10	297
GFEZN4D04D1EC4	1	p2	(CT)7	14	30	43	CGTGTCTCCTCCTCCTCAAC	59.835	20	CCTCACTTTCTTCGGCTGAT	59.43	20	142	1	142
GFEZN4D04ET3UF	1	p2	(AG)5	10	88	97	CGTGAACCCCATGAAGAACT	59.966	20	AAATGCCTGGCAGTATCACC	59.962	20	187	57	243
GFEZN4D04EI1RH	1	p2	(CT)5	10	143	152	AGAATGCTGACCAGAAACCC	59.141	20	GAGTCGTCGTAGATGAGGGG	59.679	20	204	16	219
GFEZN4D04EI1RH	2	p3	(CGA)6	18	314	331	CTCTCTCTCTCCCACCATCG	59.937	20	TCGTAGAAGAAGCCGGAAAA	59.953	20	243	142	384
GFEZN4D04ESYVF	1	p3	(TCA)5	15	48	62	TGATCGGCAACCGTAATAAG	58.651	20	GAAGAGAGGAAGCGGTGTTG	59.989	20	189	1	189
GFEZN4D04EVMC2	1	p2	(CT)11	22	25	46	CTGAATGCCGTTTCACCTC	59.23	19	CCCTCCGATTTCTCCTCAG	59.74	19	205	0	204
GFEZN4D04EVZ9Z	1	p2	(TC)7	14	45	58	CAAGGAAAGGCAAAGCAAAG	59.99	20	GACAAGAAGAAGACGACGGC	59.997	20	162	17	178
GFEZN4D04EE70B	1	p3	(CGA)5	15	191	205	CACCTCAGGACCGAATAACG	60.508	20	AGAAAACCTGTTTGCCGAAA	59.724	20	295	69	363
GFEZN4D04D7JLQ	1	p2	(TA)5	10	181	190	GGGTTGACACGTGATGGAAT	60.645	20	AAGGAACCCTACTCCTACTCCG	60.016	22	130	138	267
GFEZN4D04EO54Z	1	p3	(CTC)5	15	52	66	CTTTCTTCCTTCCCATGCAC	59.67	20	GGCGAAACGACAGGAAGTAG	59.875	20	187	6	192
GFEZN4D04EGSU5	1	p2	(AT)9	18	147	164	TACCAAGGAGTGAACGTCCC	59.966	20	AAAGCGCCTGATTTATTTGC	59.349	20	124	86	209
GFEZN4D04EUALL	1	c	(GA)12tc(AAG)6	44	62	105	GCATCCAGAGGGAGAAACAG	59.803	20	CCATGATCTTGTCCTCATTGG	60.324	21	192	22	213
GFEZN4D04EDCU4	1	p6	(CACCGC)5	30	418	447	GTGTTTGTGCAATCAATGCC	59.979	20	CTTGGTGAGGGAGAGGGAG	59.77	19	160	324	483
GFEZN4D04EU50C	1	p2	(CT)11	22	171	192	TCCTTCCAACAGGTAAACGG	59.964	20	GTTTGGGAAAGGTGGGAGAT	60.169	20	132	109	240
GFEZN4D04D2LHX	1	p2	(TC)5	10	86	95	GGCTTTTTCGCTTGTACCAAT	60.484	21	AACCATTGCCTTCCTCTCCT	60.074	20	215	0	214
GFEZN4D04D3YGZ	1	p3	(GGA)9	27	337	363	TCCGATAACGAATTTGGTCC	59.762	20	AGCCCTTTGCAAATTTCCTT	60.075	20	180	302	481
GFEZN4D04ELLBZ	1	p3	(CTG)6	18	151	168	CAGGGAAGGCCTCTTTACAA	59.308	20	CAGATTTGGCAGCAAAGTGA	59.988	20	193	52	244
GFEZN4D04D87DT	1	p3	(GAC)5	15	79	93	ATTGACCGGAGATGGAAACC	61.087	20	CACGGATCTTCTTTGCCATT	60.074	20	101	33	133
GFEZN4D04D3LIB	1	p3	(TCA)6	18	39	56	ACTTGGCTGAGTTCTTCCCA	59.844	20	GAGGAGGAGTGGTGGTGGTA	59.962	20	255	4	258
GFEZN4D04D32VD	1	p2	(TC)9	18	46	63	TAAAATATGGAACGGCCGAG	59.922	20	TGAGGCAGAGAGCGAGGTAT	60.119	20	280	1	280
GFEZN4D04D32VD	2	p3	(TCC)6	18	464	481
GFEZN4D04D19AI	1	c	(CT)5tgctgttctctctccctctcttcctcccatgtctc(CT)5	55	67	121	GTCTCTTCCAAGCCGTTGTC	59.851	20	CGAGACAGCAAGGAGGATTC	59.95	20	229	13	241
GFEZN4D04EOOET	1	p4	(TTTA)5	20	180	199	ATGGCAGGAAAGTGAGGTTG	60.111	20	GGCACAATTATCCATTGATTTG	59.193	22	212	44	255
GFEZN4D04EV502	1	c	(AG)8attgaagagagagaaagtgag(GA)5	47	271	317	CCTGTTGGCTCCTTCTTCTG	59.982	20	CCTCTCTCTTTCTCGCTCTCTC	59.115	22	300	91	390
GFEZN4D04EQL3K	1	p2	(TC)7	14	34	47	CTCAGCCGCAATCTCTCTCT	59.851	20	CGCAAGCGATCTACAAACAA	60.014	20	291	0	290
GFEZN4D04EE7OM	1	p2	(CT)6	12	33	44	CTTAATTTTAAGCATACGAGAGCA	57.189	24	TGCCACGTGTCTACTATCTAGGG	60.558	23	161	6	166
GFEZN4D04EH9IX	1	p2	(AG)8	16	44	59	CGAGGTTTTGTGAAATAGCTG	57.588	21	CTCCGACTAGACATAGCGCC	60	20	155	8	162
GFEZN4D04ELH70	1	p2	(TA)6	12	306	317	TCTTTCAAGCAGGCCACTTT	59.993	20	AACCTTGCTTTTTGGGAGGT	59.976	20	131	251	381
GFEZN4D04D5YAT	1	p3	(GCG)5	15	25	39	AAATGGGAAGGACCTGCTG	60.058	19	TGGTACTCGGTGGAAACCAT	60.232	20	156	2	157
GFEZN4D04EGYXU	1	p2	(CT)6	12	255	266	CCCAATGGAAGTCCAAGAGA	60.042	20	ATCGCACTCCAGGGTGTAAG	60.134	20	201	156	356
GFEZN4D04ENV0B	1	c	(CT)5caccttggccatgccaag(CT)6	40	254	293	CCTTGGTTTTGCTTGACCTC	59.711	20	CTTGTTGAGGCTGATTGGCT	60.397	20	140	216	355
GFEZN4D04EDQ3H	1	c	(TC)5ttctttctctctcttcagttcgagatctgcg(TC)5	51	44	94	TCTGCTCTTCGACCACTTCA	59.701	20	GAGCACCAGGACCTATCTCG	59.827	20	297	7	303
GFEZN4D04ER0GI	1	p3	(AGA)6	18	151	168	TCCCAAATAAACTTGTCGCC	59.938	20	AGGATCATTCTGTTGGTGCC	59.934	20	203	15	217
GFEZN4D04EUA9Y	1	c	(ACA)5agaagtttcttataacatgtttagtactactccttcgtctacatctaatgttaatccgacgtcgttttcgcgttttcatgtgcaagagatccggc(ACA)7	131	66	196	CTAATTCGCACTTCGGCATT	60.23	20	ACCAGATGAGGAGGAAACGA	59.655	20	215	7	221
GFEZN4D04EUDEX	2	p2	(TC)5	10	297	306	CGGTACCAATGGCTTCAAGT	59.993	20	TTCCATGCTTGAAGAGGTCC	60.195	20	292	198	489
GFEZN4D04D2AEI	1	p3	(TCT)5	15	240	254	CGTTTCTTCCTCTCCATTGC	59.813	20	GCAAAACCTGCGATTTCTTC	59.829	20	233	95	327
GFEZN4D04EPQEX	1	p2	(TC)5	10	233	242	GTCATCCGACTTTGCCTCAT	60.081	20	GGGGCATATTTTGCCTTAGA	59.035	20	114	158	271
GFEZN4D04D17NJ	1	p3	(GCG)5	15	268	282	GCTCCTAGACTCGCCACATT	59.459	20	AGTGGCAAATGAATGCTTGA	59.276	20	262	234	495
GFEZN4D04EV57C	1	p2	(GA)12	24	94	117	ATCTGCTTCCTCTGGCACTG	60.555	20	CCCCTGACTACCTGCACCT	60.12	19	273	30	302
GFEZN4D04D8OM6	1	p2	(TC)6	12	89	100	CCTTGTAACTTTCCCTCCCC	59.799	20	GAAAAAGAGCGTGAAAGGGA	59.429	20	238	49	286
GFEZN4D04EP6E8	1	p4	(TTCT)6	24	68	91	AAACCAAAACAACCACTCGT	57.083	20	TGATAGGATAAATCTCATAATTTGCTG	59.084	27	145	15	159
GFEZN4D04EWFRY	1	p2	(TC)5	10	311	320	GATATCAGGAGGGCGTGAAA	60.036	20	TGACTAGCCTGTGCATTTAAGAA	59.088	23	198	272	469
GFEZN4D04D0YKD	1	p3	(CTC)5	15	52	66	GCCCAGACAACGACCATAAG	60.517	20	TTGAAGCCTGTCAACAGCAG	60.175	20	107	18	124
GFEZN4D04ELX9N	1	p2	(AT)5	10	104	113	AAGAACCCCAACCGAATACC	60.053	20	GTTCTAAGCGTGCCGAAAAG	60.018	20	222	40	261
GFEZN4D04EQLK8	1	p2	(CT)10	20	281	300	TGGTTCATGTGTCGTTTCGT	60.008	20	CCTAAGACAAATCAGTTATCACGC	59.249	24	169	199	367
GFEZN4D04EUTIQ	1	p3	(CTC)5	15	28	42	CGAACTCTTCCCTGTATTCTTCA	59.77	23	GTCGACGGAACTCGTCTCTC	59.993	20	129	0	128
GFEZN4D04EQAMN	1	p3	(CGG)6	18	457	474	GGATCTCGTCCACATTTCGT	59.934	20	CTCAGCCAAGTCACGACG	59.068	18	228	276	503
GFEZN4D04EG05Y	1	c	(TA)6(TG)7	26	113	138	TGTCTGTGGTCACGGGATAA	59.96	20	GGGACAGTCAGAGAAGAAATCC	59.187	22	179	4	182
GFEZN4D04D8HLG	1	p2	(TA)9	18	221	238	ACGATCGACAACCCAACTTC	59.973	20	TTCTGCCTATGTGCTCCTGA	59.547	20	116	146	261
GFEZN4D04EKZLY	1	p2	(TG)5	10	260	269	CCCAGCCTTCCAAGCTTATT	60.573	20	ATTCATTCCACTTCTCCGGC	61.357	20	283	56	338
GFEZN4D04EQSXR	1	p2	(TA)8	16	178	193	GGACACACCTCCTATGACCG	60.386	20	ATTTTCCGATGCTGGACAAG	60.074	20	254	18	271
GFEZN4D04EWFNV	1	p3	(AAC)7	21	205	225	TGGAGGTTGGATTCTATGGC	59.894	20	AAGTCGGCTCTTGTTCTTGC	59.621	20	250	0	249
GFEZN4D04ECN7W	1	p3	(TGG)6	18	188	205	GAGATGGAAGAGCATCGGTC	59.768	20	CATCACTGACCACGGAGAAA	59.676	20	152	165	316
GFEZN4D04EH7UL	1	c	(CT)5acaacnnnnnnn(CT)6	34	27	60	AAATCGCAGAGAGACTCCGA	60.096	20	GATCTTTGAGCTGCTTCTGGA	59.708	21	109	2	110
GFEZN4D04EC86O	1	p2	(AC)5	10	144	153	TCCGAAACAAACCAACCCTA	60.336	20	CGCCAGGAATAAGGAACTCA	60.206	20	254	48	301
GFEZN4D04D8Y4Q	1	p3	(TGC)7	21	142	162	TCCATAAGCTGTGGTTGCTG	59.864	20	GGACCAATTGTGCGAGAAGT	60.119	20	188	99	286
GFEZN4D04EOP8W	1	p3	(CGA)5	15	201	215	AGCCGTTGATGGACTACGAC	60.142	20	CTTCCTCTTACCCTCCGACC	60.067	20	300	120	419
GFEZN4D04EDY6T	1	c	(AC)5ataa(AT)5acttctgctcctcctga(TCT)6	59	47	105	CATACACAAAGGTATATACGCAACTT	57.885	26	TTGGTTTGAGGAATAAACTTGG	58.163	22	147	4	150
GFEZN4D04D1RNI	1	p3	(AGA)5	15	159	173	TGAGCATCGCTCTAGGGTTT	59.978	20	GACGTTTGTGATGTTGACGG	60.008	20	171	28	198
GFEZN4D04EK3FH	1	p2	(GT)5	10	31	40	TGATCTCACGAGCCAACTCA	60.557	20	GGTCAATGGCACCAAGTTTT	59.836	20	248	8	255
GFEZN4D04ELR85	1	p3	(ACC)5	15	314	328	GGACCTGCTCAATCCACCTA	60.073	20	CGAGTGAGGTCGTCTCTGCT	60.757	20	241	246	486
GFEZN4D04ESWTI	1	p2	(CT)11	22	228	249	TGTCAACGGGTCTAACACGA	60.152	20	CCTTCCAGCAGATGTGGATT	60.073	20	228	125	352
GFEZN4D04D25OP	1	p2	(TC)7	14	29	42	TTCAAACGTCGTCCTTCTCTC	59.463	21	GCGACTATTAATACTGGACGGC	60.016	22	110	4	113
GFEZN4D04EU16C	1	p3	(CCT)6	18	59	76	TGGAGAGAGACACACATGGC	59.827	20	CTTCCCATACTTGGAGGCAA	60.066	20	221	17	237
GFEZN4D04ESI4S	1	p2	(TC)7	14	54	67	TGGGTTTTGTTCAGAACTTGG	59.994	21	GCCCAGAAATGGTGGTCTAA	59.933	20	185	18	202
GFEZN4D04EUU3D	1	c	(TTG)5ttcttggctcttgggtcgaccccaaatcggccgttcaacgacagcccaaggcttagctcgatctcctcctctgcctctgcgtcggcg(TCT)6	120	203	322	AAGACGAGCGTTTTAGCGAG	59.791	20	CAATGGCACAAGCAGAAGAA	59.988	20	276	176	451
GFEZN4D04ETSC9	1	p3	(CTT)6	18	490	507	GTGGACTTCTTCACAGGGGA	60.088	20	GGACTTGTACGAATCCGACG	60.517	20	191	348	538
GFEZN4D04D22J0	1	p3	(GGC)5	15	187	201	TCTTCGAGCAGATCCTAGCG	60.776	20	CTCATAAACCCCTGCTCCAA	60.066	20	217	67	283
GFEZN4D04EVZAG	1	p2	(TA)11	22	80	101	GCACCCCTAATTATAGAATGGA	57.196	22	CGGCCAACCATCAGTACTCT	60.134	20	227	15	241
GFEZN4D04D2WKM	1	p3	(CGA)8	24	180	203	CATCGTAACGAGGGAGAAGC	59.836	20	GAAATTGAAATAGGCGGCAA	60.04	20	242	71	312
GFEZN4D04ES2JK	1	p3	(GCA)7	21	235	255	GCTTCCGCGTGATACTTCTC	59.985	20	GATGGCAAACCCATGAAGAT	59.756	20	278	27	304
GFEZN4D04EOHTG	1	c	(TC)5ctcttttctcttcatgtga(TC)5	39	45	83	CAGAAGAAGAAACCTTTGCTTTG	59.585	23	ACGAGAGGATCAACTGAGGC	59.41	20	106	16	121
GFEZN4D04EGO66	1	p3	(CTT)5	15	283	297	AATGTTTGCGAGAAAAACGC	60.251	20	AAGGAGAAGAAGCCCAGTTTG	59.872	21	155	228	382
GFEZN4D04EWOYH	1	p2	(AC)5	10	95	104	TGCGAGATCTATCAATTACGG	57.885	21	GGCCCTTGTATGGACCAAAT	60.94	20	144	16	159
GFEZN4D04D8ZI3	1	p2	(AG)5	10	23	32	GACAAAGTGAGAAAACGGGA	57.768	20	CAGATCTTCGAAACCCGGTA	60.066	20	190	0	189
GFEZN4D04D73PV	1	p2	(CT)5	10	269	278	TCTCACGAGCTTCTGCTTGA	60.008	20	GGAAGAAATGGAACAACGGA	59.91	20	292	61	352
GFEZN4D04EJ4LS	1	p2	(TA)8	16	87	102	CCGTGGTCTTTCATTTGAGT	57.641	20	ATCTCAAGTCACCGCCAAAG	60.255	20	245	0	244
GFEZN4D04EE3P1	1	p2	(AT)5	10	65	74	GGTGATTTGATTGCCTGTACTGT	60.296	23	AAAATCATCGAGCTCAGCGT	59.985	20	129	0	128
GFEZN4D04EUCQ0	1	c	(TC)8actttctctctctaacagatattgaagaaaaatggtgggtttgcgagagagaagaggaaannnnnnnnntgttaagaaaagtgttgaattagaga(AG)5	121	89	209	GTGGCGGAGAGGAATATCAG	59.653	20	CATGATTGTGACGAGCTTCAG	59.455	21	250	39	288
GFEZN4D04EFBT9	1	p3	(TCC)7	21	63	83	GGAATCAGAGCGTTTTCGAG	59.955	20	AAGCTCAAAGCGCAGAGAAG	60.037	20	116	26	141
GFEZN4D04EF54Y	1	p2	(TA)5	10	81	90	GCCTGAGAACTTAAGGAAACCA	59.762	22	CCCAGACACAGGAAGGAAGA	60.229	20	132	10	141
GFEZN4D04D6L2Q	1	p2	(TG)9	18	30	47	TGCTCAAATCCTCTTTTCCAA	59.809	21	GCTTCTTGCTCGGATCTCAC	60.104	20	210	2	211
GFEZN4D04EEX2K	1	p2	(GA)7	14	287	300	TGTCTCCATTTTCACCACCA	59.935	20	GAGAATAAGCACCCTCCTCG	58.886	20	166	176	341
GFEZN4D04EQ07Q	1	p3	(TCT)5	15	167	181	TCTCGTGTGTCATCCAAGACT	58.29	21	GTGGCCATATCCATTCCTTG	60.155	20	291	101	391
GFEZN4D04EA0KX	1	p2	(GA)12	24	95	118	CAGCCTCTGATGCTTGATGA	60.096	20	GGCCCTTGAGAGCTATTCCT	59.811	20	164	9	172
GFEZN4D04D44ZB	1	p3	(GCT)5	15	104	118	TCAAGGCAAATGCAACAGTC	59.847	20	GTTTTTGTTCTGAGGCCCAA	60.088	20	106	71	176
GFEZN4D04EVVOO	1	p2	(CT)8	16	23	38	CCCCTTTTCTCATGCTCACT	59.284	20	AGAAAGGGGCAGAACCAAAA	60.958	20	119	0	118
GFEZN4D04ERNDW	1	p3	(AGA)6	18	302	319	GCTCCTGAACCTCAACAAGC	59.997	20	TCCGAACCTTCATTCCTGAG	60.187	20	282	72	353
GFEZN4D04ELYYD	1	p2	(AG)5	10	76	85	AGAGGGAAAAAGGCTTGGAG	59.821	20	CTTCCATTTATCGCTCTCCG	59.801	20	137	28	164
GFEZN4D04ERBTV	1	p2	(CA)6	12	163	174	TGAGTAGCACATTGAACAAGAAAA	58.988	24	TCCAAATAGACAATACACGTCCA	59.393	23	156	64	219
GFEZN4D04D44SQ	1	p3	(GAA)5	15	21	35	GCATCGGGCAAATGGAAG	62.518	18	CCGCTGAAATCCTTAAAACG	59.715	20	142	0	141
GFEZN4D04EG56E	1	p2	(TC)8	16	181	196	AGTGATGAGCAACGACCTCC	60.269	20	AGAGAATCGCACGCAAGAGA	61.228	20	137	83	219
GFEZN4D04D9Z15	1	c	(TA)7(AT)7	28	138	165	TTTGAGTTCCGAATTCCTGG	60.044	20	GCTCAAATTGCCCCAACTTA	60.074	20	228	54	281
GFEZN4D04EINEX	1	c	(GCA)5tcgacgaccaagactatta(CTC)5ttcctccttccgccagtccagaggcggccactctcgcttctccgacgcacctctgag(CCA)5ctctcgccgccgtcctttcgacagccctcccagccgctctcccgccggcgacggattccgtccggcggga(GGC)8	215	75	289	GATAGGCACAGAGGAGACCG	59.827	20	GAAAGGAAACCCTCGCTTCT	59.827	20	297	40	336
GFEZN4D04EKTGV	1	p3	(TTC)5	15	70	84	AACCTTCCCACCACCTTTTC	60.204	20	CCTTTTCTTCCCCGAAAATC	59.882	20	113	2	114
GFEZN4D04ERD24	1	p3	(GAA)6	18	239	256	GGAACATTAGTTGGCCTGGA	59.933	20	TGCTGTATCATGAATAGAATTGTCC	59.432	25	103	201	303
GFEZN4D04D4OO9	1	p2	(AG)5	10	69	78	CGATCGGAGAAGAAGGAAAG	59.003	20	AAACGTTCGACGAGGATGTT	59.598	20	128	26	153
GFEZN4D04D3YS8	1	p2	(AT)10	20	197	216	GGAAAATGGAGGGGTTTCAT	59.996	20	TAAAATGCAGGTTTTGCCAT	58.161	20	293	66	358
GFEZN4D04D77IO	1	p2	(AT)8	16	103	118	CGGCTCCTTTGATTTTGATG	60.576	20	TCCAAATCCATGACCAAACA	59.75	20	206	44	249
GFEZN4D04ECUSA	1	p3	(CCA)7	21	111	131	CGACTCTCTCGAGCTCTGCT	60.182	20	GACTCGGAGGAGGGAGAATC	60.157	20	143	28	170
GFEZN4D04D52G5	1	p3	(TCC)5	15	90	104	GGCTTCTTCTTTCGGTTCCT	59.827	20	CATATTCAAGCTTAGCCCCG	59.699	20	150	13	162
GFEZN4D04EAZS9	1	c	(TGA)7gtttgagtat(GAC)6	49	205	253	TTTGAAAGGTTCCGCCTAGA	59.817	20	TCATTGCCGTCATCATTGTT	59.931	20	202	83	284
GFEZN4D04EJIG5	1	p2	(CT)10	20	40	59	AACAGCGCAGAAGAGAAAGC	59.904	20	ACCTTCAACGCACCTCTGAT	59.727	20	130	0	129
GFEZN4D04ER0DU	1	p3	(GCA)7	21	239	259	GGATCATCCGAAGCAACAAT	59.9	20	CTCTCCTCATCGTCCTCGTC	59.945	20	241	190	430
GFEZN4D04D2J8G	1	p2	(AT)5	10	178	187	TCATAAGCAATTCTCCTTCTGTT	57.228	23	GCTGTGCACAAATCACCATC	60.128	20	138	100	237
GFEZN4D04D5T99	1	p2	(TG)7	14	163	176	GTTTCAAACCCGAACACACC	60.255	20	TGAAACCATAGTTGATATGTCTGC	58.212	24	209	14	222
GFEZN4D04EQ78X	1	p3	(TCT)6	18	121	138	CCTTGCACCTAAATCATCCC	59.387	20	CGCAGAGACAGGAGAGAAGG	60.275	20	117	92	208
GFEZN4D04ECFQZ	1	p3	(CCG)5	15	74	88	TCTCTTGACCCGACAATTCG	61.176	20	TGTCTTGCCTGATGACGAAC	59.837	20	123	4	126
GFEZN4D04D045L	1	p3	(GCC)5	15	141	155	GACGACTACGACATGGACGA	59.707	20	AACTCATCCTCGTTGATCCG	60.073	20	218	62	279
GFEZN4D04EMM9O	1	p3	(GAC)6	18	445	462	CTTTCGCCGGAGTATTTACG	59.736	20	TCGTCGTCGTCATCATCG	60.38	18	159	332	490
GFEZN4D04EEHNC	1	c	(TCG)8(CCG)6	42	166	207	TCTTCTGGCTCAAAGTCGCT	60.277	20	TAGATGACGACGACGACGAG	60.008	20	234	34	267
GFEZN4D04EHLS3	1	p2	(AG)5	10	56	65	CCGGAAAAATGTTGAGTGAGA	60.096	21	GGAACGTCGAATGAGCGTAT	60.103	20	273	28	300
GFEZN4D04D27AK	1	p2	(AG)5	10	319	328	ATGAGGAGGATCACAATCGC	60.042	20	TTCTCGGAACCTCTCTCTGC	59.679	20	182	175	356
GFEZN4D04EC1BX	1	p3	(CCT)6	18	123	140	CCTTGGGCTACAAGTTCTGC	59.875	20	CAAAGCAAAAGAATGTGCGA	59.992	20	169	95	263
GFEZN4D04EHNNM	1	c	(TTC)6ttt(TTC)6	39	228	266	GATCGGGAAGAACGAGTCAA	60.195	20	CTGTTGCAACTTGATTTGGC	59.322	20	180	112	291
GFEZN4D04EISEQ	1	p3	(GAA)7	21	135	155	GTCCCGAAAAGTGGACAAAA	59.948	20	CAAGCTATGCATTTGGCTCA	59.976	20	166	100	265
GFEZN4D04EAO2V	1	p3	(GCG)6	18	107	124	GGAATCGGAGAGCTTGTGAG	59.95	20	GAGATCGAGGAGCAGAAACG	60.096	20	129	60	188
GFEZN4D04EKMWV	1	p2	(TC)5	10	35	44	AAGCCACCACTGCCTCTTT	59.859	19	ATGATGCTTTTATCCTGCGG	60.06	20	154	8	161
GFEZN4D04D7O16	1	p2	(GA)5	10	190	199	CCTCGAGATCCTGAAAGACG	59.943	20	CCTCTTCCTCACCATTTCCA	60.042	20	248	100	347
GFEZN4D04ELMHP	1	p3	(ATC)5	15	34	48	CAACTTTCGCTTCATCCACC	60.636	20	GCATCAACCTATGCCCTTGT	59.962	20	196	8	203
GFEZN4D04EE4WQ	1	p3	(GGA)5	15	44	58	AAGCTTCATCCCGGTTCC	60.011	18	GAGTATGGAGGCCTTGTCCA	60.073	20	182	8	189
GFEZN4D04EPVTP	1	p3	(TTC)5	15	255	269	GCCCTAGGATTTTCGGAGAC	60.039	20	AGCGGGAAACCTCTACATGA	59.694	20	129	186	314
GFEZN4D04EO071	1	p3	(GGT)9	27	267	293	CGTTTTCTGGGTTGAATGCT	60.11	20	CCCATCATCAGAGAGATGAGAA	59.239	22	237	101	337
GFEZN4D04D4ERL	1	c	(CT)6gtctcta(TC)6	31	122	152	CTTCCTTCGTTTCCCATGAA	60.044	20	CCACTATCTTTCTCAGCGCC	59.978	20	193	28	220
GFEZN4D04EE31P	1	c	(CAC)7cgccccttctcccttgaccgccgtccaatccgactcctactccgactccgatgacgggacgagccaaagcgaccgcgtttccncngccgcggcggcgntg(GA)5	131	137	267	CACGTCATCGATACCCACAT	59.245	20	CAATCTTCCTCTCGCTCTCG	60.232	20	278	28	305
GFEZN4D04EDTCC	1	p3	(GGT)5	15	216	230	TTCAGCAGAGACGAGGGAAT	59.95	20	AGATGGGATCCTGTTCATCG	59.886	20	221	94	314
GFEZN4D04EJ631	1	p2	(TC)6	12	72	83	AAACACAAAAGCGCCAATTT	59.63	20	TCATCATCATACTATCATATCACATGG	59.085	27	107	42	148
GFEZN4D04EA7MF	1	p3	(GGC)6	18	23	40	GCGTTTTGCTCTTCTTCGC	61.184	19	GTCCAGTCCATTCTTTCCGA	60.05	20	177	1	177
GFEZN4D04ELMTM	1	p2	(AC)7	14	30	43	CACTGCATTTGTTTGCAGCTA	60.066	21	ACCCAATCAGGTCAGCAGTC	60.12	20	179	3	181
GFEZN4D04D633Q	1	p2	(CT)6	12	47	58	ATTAAAGCCCTAATGCCGCT	60.082	20	ATTGATGCTGGAGAGACGCT	59.981	20	248	0	247
GFEZN4D04EGUN1	1	p3	(GGA)5	15	73	87	GCTTTGCTGCATTCATTTCA	59.96	20	AGGTGAATCCGCAAACAGAC	60.119	20	276	7	282
GFEZN4D04EGXSH	1	p2	(CA)5	10	35	44	CACATTAGCCTAAAAGGAGGAGA	58.961	23	TCTGGACTGCATTTGTATAGCTG	59.438	23	108	5	112
GFEZN4D04ETWW9	1	p2	(AT)7	14	168	181	AATTGAATTCCCTCTTCCCG	60.258	20	CGGAGAACTCGTCCTTAGTCA	59.482	21	256	96	351
GFEZN4D04ESD40	1	p4	(GTTT)5	20	249	268	TGGTACCGTGTCGTGTTGTT	59.922	20	ACCTTGGCCTCGTACTCTTG	59.353	20	290	43	332
GFEZN4D04EPFKA	1	p3	(GAA)5	15	316	330	AAATCTAGCATCGGCGTCAC	60.243	20	GGAAGAGTAACAACGCCGAC	59.74	20	265	130	394
GFEZN4D04EE8E1	1	p3	(CTT)5	15	24	38	GCCACCACTGTCTCCTCCT	60.26	19	GAGGTGAAGGTGAATTTCCG	59.526	20	112	0	111
GFEZN4D04EBK5J	1	p3	(GAA)6	18	258	275	AGGGAATTGGAGGAGGAGAA	60.008	20	GATCTGGCCGTTCTGGAATA	60.036	20	180	182	361
GFEZN4D04EB15Z	1	p2	(CT)5	10	38	47	GCTCGAGCTATGGCCTCC	61.028	18	GGAAGGAGGCTTGGTAAAGG	60.068	20	108	0	107
GFEZN4D04D004L	1	p3	(CGG)5	15	51	65	CGGTGGTTTCAGGACAGG	60.08	18	CGTAGAGCTGTCCCTCGTTC	60.012	20	129	23	151
GFEZN4D04EEF1Z	1	p2	(GA)5	10	102	111	GCCGTATCGGATCAAACCTA	59.923	20	CAAGTGCTGACTTGCCTCAG	59.77	20	143	27	169
GFEZN4D04EU27Y	1	p2	(TC)5	10	163	172	ATCTTCAATCGCGCTTCTTG	60.49	20	GTTCGTGAAGGAGCTGAAGG	59.989	20	183	47	229
GFEZN4D04EHW8P	1	p2	(TG)5	10	160	169	AAACTCACCATCGATCCCAC	59.786	20	CCTGCCGAACTGTTCAAAAT	60.11	20	239	133	371
GFEZN4D04ERS6G	1	p3	(CCG)6	18	148	165	CCTCCAATGAACCCTCTGAA	60.042	20	TCTCAATCGGGAATTGGAAG	60.006	20	249	47	295
GFEZN4D04ED4DF	2	p2	(GA)5	10	164	173	GAATCTGAAGTGCAGCCACA	59.992	20	ACACGAGTGCTTCGGATTCT	59.874	20	145	102	246
GFEZN4D04EISC1	1	p2	(CT)5	10	60	69	TCACTCCTCTCTCTTCTCTCTTCTC	59.081	25	TAGTTGGTGAGGAAGCCACC	60.111	20	229	30	258
GFEZN4D04ESJFT	1	p2	(TC)5	10	282	291	GCTACTTGCAGCATGAGCAC	59.777	20	CCCTAGATCTCACCCATTTACG	59.85	22	293	38	330
GFEZN4D04ECY0I	1	p2	(AT)5	10	179	188	TCCTGTAATGGCTCCGAAAC	60.074	20	TCAAATTAGATCTACCATGATTCGTC	59.786	26	188	35	222
GFEZN4D04ETIZL	1	p2	(AC)6	12	130	141	TTTGGCGTACAGGAAACTCC	60.11	20	AGGCTTATCAGTTGAGGCCA	59.836	20	204	40	243
GFEZN4D04EWCBL	1	p2	(TC)9	18	45	62	TCAATTTCGTCGTTTTGCAT	59.161	20	GTTAGGTGATCCTTTGGACTGC	60.004	22	100	1	100
GFEZN4D04D14F3	1	p3	(GGA)6	18	31	48	GGAGGAGGATGATTTGGAGG	60.791	20	AACGTTCTCCGACACCCTCT	61.081	20	193	0	192
GFEZN4D04D1DFZ	1	p3	(CGC)5	15	104	118	GTGAAATCCTTCACGATCCG	60.461	20	GACCTTGCTCTTCTTGGTGC	59.997	20	223	0	222
GFEZN4D04D2USJ	1	p3	(TTC)5	15	71	85	GCCCTCTTACCCAATTCACA	59.933	20	TTTGTATTCCTCTCGGTGGG	59.926	20	151	45	195
GFEZN4D04EAS1W	1	p3	(CTT)5	15	83	97	TACGCCAGGAGAGTTTTTGG	60.241	20	CTGCCCATAGTTATGCCGAT	59.945	20	181	7	187
GFEZN4D04EEOOT	1	p2	(TC)11	22	59	80	TGGATTCAACTTCAACCTCCA	60.48	21	GTGATGAAGCGAATTGGGAT	59.9	20	257	33	289
GFEZN4D04D5F1E	1	p2	(GA)6	12	139	150	TCTTAAGGCCATTTTCCAAAGA	60.069	22	AAGGTATCTCAGGGCCTTCG	60.59	20	175	18	192
GFEZN4D04D109N	1	p3	(TCG)5	15	228	242	CTCGCCGAACTCAATCTCTC	60.096	20	AGCTTGTCGGAAACAGAGGA	59.989	20	166	105	270
GFEZN4D04ELH3Z	1	c	(GA)5aactgagcgcaaagagacgaagacgaagcagcagaagaacaagt(AGA)8	78	48	125	TGAGAGAGAATGTAGAGCGAGAAA	59.804	24	GCTCAATCAATCGAAATGGG	60.414	20	266	19	284
GFEZN4D04EMQHZ	2	p3	(CAC)9	27	243	269	GCCACTACCCCAAGATCTGA	60.073	20	CGTAGAGCTTGAACCCTTGC	60.015	20	202	144	345
GFEZN4D04ETOF3	1	p2	(TG)10	20	171	190	GGAGGTTTCCCAGGTGGTAT	60.052	20	TGAGAGAAGCACACACATTCA	57.961	21	238	1	238
GFEZN4D04D2HQ8	1	p3	(TCC)5	15	308	322	TCCGGAGTCTCTTCCACTGT	59.835	20	CCCGGTCGAAGTAGTACTGG	59.61	20	111	238	348
GFEZN4D04ENT3U	1	p2	(GA)7	14	47	60	TGTGGTTGAATAACGCAGAGA	59.332	21	CCAAGTAGTCCGTTTGCCAT	59.993	20	168	6	173
GFEZN4D04ECW4M	1	p3	(TCT)5	15	213	227	ATTTCCATTTCCCACATCCA	59.991	20	AAGTTGCCGAGGTCGTATGT	59.621	20	104	187	290
GFEZN4D04ETJON	1	p2	(TC)5	10	327	336	AATCATTGACTGGGGTGAGC	59.934	20	CTCTGCGAGAGCAGAAGCTG	61.712	20	233	165	397
GFEZN4D04EN5ME	1	c	(CT)5t(TC)5	21	41	61	TCCCTTTCACAGTTTTCCCTT	59.963	21	ATTGGCAATCGAGAAAATGC	60.045	20	103	6	108
GFEZN4D04ECOWW	1	c	(GA)7c(AG)6	27	176	202	TCAATCAGCTGGAAAAACCC	60.051	20	CTTGACGCCATAGCTTCCTC	59.978	20	136	96	231
GFEZN4D04ELS3D	1	c	(TA)5ttc(TA)8	29	147	175	TTGTAATCGTAATCCCTTTCTTCTC	59.141	25	TGATATTTTCTGTTTACTATCCCAAAA	58.612	27	162	62	223
GFEZN4D04D9AVY	1	p3	(GAA)6	18	129	146	GTCTTTTCGGGGTGAAGATG	59.526	20	GAACCTCTATTGATCCTATCCCA	58.482	23	138	55	192
GFEZN4D04D29O4	1	p3	(CTT)7	21	139	159	CAGGGCATCACCATGATCTA	59.476	20	CTGGTCAAGGCCTACAGAGC	60.012	20	258	51	308
GFEZN4D04EECZG	1	p3	(ACC)5	15	33	47	TCCTCTGTTATCGATCCACCA	60.467	21	GCGTTAACGAAGAAGCCTTG	60.018	20	243	4	246
GFEZN4D04EJOZF	1	c	(CTT)5ctnnntatatannnnnn(AT)8	48	139	186	AGCTGGTTATGGTGGGTACG	59.875	20	ACTGCTTATCAAAGCCGACC	59.34	20	222	69	290
GFEZN4D04EQOYE	1	p2	(TC)5	10	61	70	ATTGTGGCTGCATCTCAAGT	58.316	20	ATCGCGTAGTTCTGGCAAAT	59.736	20	131	38	168
GFEZN4D04EMNY2	1	p6	(GGCTGG)5	30	398	427	CGGAGTTTCCTTCTCCCTTT	59.685	20	GACCTCTTTCTCTTACTCTGCGA	59.313	23	277	252	528
GFEZN4D04D2OL1	1	c	(AG)5c(GA)5	21	65	85	TGGTAATTAACAGCATGTGTCG	58.632	22	TCTGGGTAATTTTACTGCTCTGA	58.089	23	139	21	159
GFEZN4D04ETRVS	1	p3	(CTT)6	18	97	114	TACTTTCAATGGCACCACCA	59.964	20	TCGGGTGATAATTGTGAGCA	60.073	20	128	43	170
GFEZN4D04D9KZI	1	p3	(TTC)6	18	68	85	CCTCATTGGTTGAAGCGTAGA	60.256	21	CATCTGCGCAGGCATAGTAA	59.999	20	145	26	170
GFEZN4D04EP82F	1	p3	(ATG)7	21	249	269	AGCTATGGCTGCATTGGTCT	59.866	20	TGCAGTCTCTCGAAGCTAGAAA	59.54	22	242	96	337
GFEZN4D04D8L5R	1	p2	(CT)5	10	247	256	CTCTTCTCGTGAAGCCAACC	59.989	20	GGTGACGGAAGGTGTGAAAG	60.545	20	223	89	311
GFEZN4D04EJNPT	1	p3	(AAC)5	15	63	77	TCATCGCGAAGAATTATCTCAA	59.816	22	TGTTGGTGGAGTGAAATGGA	59.935	20	171	8	178
GFEZN4D04D88S1	1	p2	(AG)12	24	101	124	GAATCAGCAACTCTCCAGCC	59.957	20	TTCACGGAGGAGAGAGCAGT	60.135	20	238	3	240
GFEZN4D04D7639	1	p3	(TTC)5	15	32	46	GCTTTCGTCCTCTGGTTTGT	59.333	20	AACAGAAAACAAGCCAACCC	59.077	20	108	9	116
GFEZN4D04D134T	1	p2	(TC)11	22	27	48	CTGCTTCCAACCCTCATTTC	59.67	20	AAACAATGCGGCGAAAGAC	61.164	19	135	1	135
GFEZN4D04D5G2V	1	p2	(AG)14	28	35	62	CCGAACTGCGACTCAGAGAT	60.555	20	CGGATCTGAGAGAAACAGGG	59.797	20	185	9	193
GFEZN4D04D54ZV	1	p3	(AAT)5	15	53	67	AAACTACGCATCGTTTTTAACTTC	58.122	24	GGAGGTGTCAAATTTAGGGC	58.504	20	124	20	143
GFEZN4D04EM6U4	1	p3	(GAA)5	15	129	143	GTCTCCGAAAGGTTGTTGCT	59.333	20	CCTCATCCGCTTAACCTCAA	60.206	20	275	21	295
GFEZN4D04EPM90	2	p2	(TC)6	12	246	257	TTTCAATGTTTGGTTTCCGA	58.987	20	TCGACATGTGAAGCAAGAGAA	59.581	21	268	76	343
GFEZN4D04D4I16	1	p2	(AC)11	22	93	114	TCCTAACTTGGGCTTCTCCA	59.807	20	AATCATTATAGCTCTGGTTTCCTC	57.159	24	104	49	152
GFEZN4D04D2RY4	1	p3	(GAA)7	21	43	63	CTTTCTTGCATTTGCGTTGA	59.992	20	GGATCGAACTCCCAGACTTG	59.655	20	151	0	150
GFEZN4D04EHG09	1	p3	(TTG)5	15	115	129	TCGCTTCCACTTCTCCAAAC	60.375	20	ATCCCAACGGATCAAATCAA	60.133	20	223	21	243
GFEZN4D04EQH99	1	p2	(AG)5	10	83	92	TCCGCCATTGACAACAGTAA	60.111	20	CAGCCCATTTATTTGTAGGGA	58.953	21	135	9	143
GFEZN4D04EQDKV	1	c	(TA)5ttgtgggttcaggtgagcaatctgggttacaatagccagtg(ATT)5	66	42	107	TCGCTGATTACCTCTCTTTCTC	57.839	22	CACTCCGACTCTTCTACGCC	60.012	20	163	0	162
GFEZN4D04EQ4EL	1	c	(AT)8(AC)6	28	186	213	AGCCAACGATAACGGAGATG	60.096	20	CGAAGCGAATGTGTTACCCT	60.132	20	189	96	284
GFEZN4D04D4OGG	1	p3	(TCT)9	27	211	237	TTCAGATCCTGAGAGGCACC	60.349	20	CTCGTAGACAGGCAAGGGCT	61.862	20	140	127	266
GFEZN4D04EHMDL	1	c	(CT)6acnnnnnnctctc(CT)6	37	34	70	TTCACACAACTCTCTCTTTCTTCTTC	59.644	26	GAACAAGAACAGCTGCCACA	60.032	20	236	1	236
GFEZN4D04D5P3Q	1	p3	(CAG)7	21	199	219	CATGGCGTCTCGTGTAAAGA	59.864	20	GGGAGAGGATCGAGAAATCC	59.977	20	249	78	326
GFEZN4D04EKD5V	1	p3	(GAA)5	15	120	134	CAGAAAATCGAGCCTGGAAC	59.813	20	TTGTCCGGTACTCCGGTTAG	59.986	20	161	65	225
GFEZN4D04D6L7U	1	p2	(AG)5	10	288	297	TCACCACTGTCAGGAAGCTG	60.022	20	GCCTCAAGTTGCCTTAGCAC	60.022	20	273	65	337
GFEZN4D04EUKVL	1	p2	(AT)5	10	65	74	TGTCTGTCTCTCTTCCTCGAAA	59.208	22	AACATCCACATCTTCTTCTTAATCG	59.919	25	177	1	177
GFEZN4D04D1RLV	1	p3	(TAC)5	15	69	83	TCTCCTGCTCCGTCAGTTCT	60.135	20	CCTGCTCCTACTGGAAGCTC	59.187	20	287	8	294
GFEZN4D04EFA0J	1	p3	(TCG)8	24	160	183	ATCGAGTTTCGATTCATCCG	60.036	20	CTTTCGCTGCTCTTCTCGTT	59.898	20	201	11	211
GFEZN4D04ES5QT	1	c	(GGT)5gggggttcatcggagatttgcgatcgga(AG)6	55	76	130	ACCCTCACCGAAACCCTAAC	60.225	20	GCTGCAGACATCGTTCAAAA	59.995	20	147	10	156
GFEZN4D04EKJJ4	1	p2	(AT)10	20	83	102	CTAGTTGCGACTTCGCTTGA	59.366	20	AAGCAACAATTCTCAACACCA	58.269	21	176	35	210
GFEZN4D04D9ICJ	1	p2	(AG)7	14	62	75	TTTCTTCAGGTGGGTTTAAGGA	59.974	22	CCGAGATTCCCCTTCTGACT	60.586	20	101	2	102
GFEZN4D04EWIH5	1	p2	(AG)5	10	61	70	TGCATTCCAATACAACGGAG	59.542	20	TCTGCTGAGTTCTGGCCC	60.071	18	250	26	275
GFEZN4D04EGUP1	1	p3	(TTC)7	21	88	108	CCTCTGCTTTTGTGTGTCTTATC	58.074	23	TTGAAGTTTTCACCATTGATGC	59.982	22	172	34	205
GFEZN4D04EJM0D	1	p3	(TTC)7	21	90	110	TCGTCAACCTCGTCACTCTG	60.022	20	CTCATCCTCCGTGTTCTTCC	59.655	20	215	11	225
GFEZN4D04D2C6U	1	p3	(ACA)7	21	101	121	ACTATGGAACCAACGCCAAC	59.859	20	ACGGGCTTCTTCTTCTTGCT	60.517	20	278	52	329
GFEZN4D04D2LSJ	1	p2	(AG)5	10	68	77	GGAAGAAGTTTTCGGTGTCG	59.711	20	TTTTGGAAGCGACGCTCTAT	59.982	20	233	19	251
GFEZN4D04EFS0D	1	c	(TTC)5(CT)5	25	58	82	CCAAAACCACCACCACTACC	60.126	20	TTCTCTTGGTGTTCAAGGGG	60.081	20	155	30	184
GFEZN4D04EMJ4Q	1	p3	(CTT)11	33	40	72	TCTTCAGAGGATTTCATGTTGA	57.393	22	CGAACTGAGCCTTGTGATGA	59.984	20	226	12	237
GFEZN4D04EJ31E	1	p2	(AT)5	10	70	79	GCGGACATCATATACATACACG	57.952	22	ACTCCGCTTGAAGTTGTCGT	59.914	20	186	0	185
GFEZN4D04EM7QQ	1	p3	(TTC)9	27	64	90	TTCCTCTAGGGTTAGGGTTTCC	59.841	22	GAAGAAAGTCCTTGGATTGCC	60.067	21	136	35	170
GFEZN4D04EE4Q3	1	c	(ACG)5atgaa(GAC)7	41	28	68	AGAACCGAACGCAAATGAAT	59.574	20	ACGAAGCCACACTTCGTCTT	59.914	20	102	5	106
GFEZN4D04D8MDT	1	p6	(TGATTA)5	30	53	82	GTACTGCTGGGCGAGGTTT	60.27	19	CAGCACAACCATCACTGTCC	60.162	20	233	6	238
GFEZN4D04ELO8V	1	p3	(CAG)5	15	43	57	CTCTTTCTCAACCGGCTCC	59.935	19	CTTCTTCTACAGCCTTGGGC	59.077	20	299	10	308
GFEZN4D05FMKZ6	1	p2	(TC)5	10	233	242	GGCTATTCTCTTCCCTCGCT	59.947	20	GACATCCATGGAGATCCAGC	60.448	20	190	86	275
GFEZN4D05FSHCD	1	p3	(GGC)5	15	191	205	CTCATCCTACCAGGCTCTCG	59.966	20	CAGATGGAGCACTCGTGAGA	60.138	20	159	144	302
GFEZN4D05F9T7L	1	p3	(TCA)8	24	73	96	TTGGAACCAGTTGGAGTGCT	60.69	20	CGACAAGGATGATGATGACG	60.072	20	123	12	134
GFEZN4D05F9NUG	1	p2	(AT)5	10	166	175	AAACAAGTTCCACCGTCGAG	60.149	20	CCCAGTTCTCTCAGTCCCAC	59.682	20	178	65	242
GFEZN4D05F29K7	1	p3	(GAA)5	15	50	64	GAGAGAGAAAAGGCCTGGCT	60.096	20	ATTCCTCCTCGAGAGCCTTC	59.919	20	103	14	116
GFEZN4D05FMNGL	1	p3	(CAG)8	24	65	88	CCCATGGGAGCCTACTACAA	59.948	20	ATCGGAGGCAGAGAACTCAA	59.95	20	190	1	190
GFEZN4D05FWG0G	1	p2	(AT)11	22	69	90	TTTTCCGAGTCTTGATGTTGAA	59.724	22	ACTTGACCTTGACGCAGGAG	60.444	20	179	40	218
GFEZN4D05F37GN	1	p2	(GA)6	12	333	344	CAGAGAGGAGGAGTTCACCG	59.978	20	TCTCGCATTGCTCAACACTT	59.596	20	180	219	398
GFEZN4D05GAI35	1	p2	(GA)6	12	41	52	GGGCTTGTCTAGAGAGAGAAAGA	58.437	23	CTCCCAAGGATGTCTCCAAC	59.505	20	212	11	222
GFEZN4D05FZ56N	1	p2	(AT)9	18	60	77	CTGAGGGATGGCTTGAGAAG	59.943	20	GAAATTTTTCATTCCAACAAACA	58.079	23	126	6	131
GFEZN4D05F1A69	1	p2	(CT)5	10	165	174	TAATACCCAGATCGGCCAAG	59.916	20	GGAGGAGAATGTGGAGGTCA	60.048	20	226	50	275
GFEZN4D05FSWC1	1	p2	(AG)9	18	388	405	TTTCAATCTGCATCATCCCA	60.009	20	TTTGCACTTTGATGTCCCG	60.649	19	109	322	430
GFEZN4D05F8G2S	1	p2	(CT)5	10	186	195	GTAGACCTCGCACCACCATT	59.997	20	AGGAGCTGGAGGAGAAGGAC	59.952	20	184	51	234
GFEZN4D05FWUP0	1	p2	(AG)6	12	408	419	AACAACTGCGTGATATGGCA	60.142	20	TTTGTGGTGACCAGATGGATT	60.225	21	253	192	444
GFEZN4D05F2J1O	1	p2	(TC)7	14	299	312	TCACAAAGTGGCAAAGCAAG	60.027	20	TGCCCTTTCTCAAGGTAGACTC	59.886	22	268	74	341
GFEZN4D05FT1GP	1	p2	(CT)5	10	249	258	CAACTCCCTCTCTCAGCTCG	60.275	20	CGAGGTTCAAGTTCTGGCTC	59.989	20	194	225	418
GFEZN4D05FR90G	1	p2	(AC)6	12	191	202	TATGCATCGTGTCCGTGTCT	60.144	20	CGTAACCAGCGTAGTAGCCA	59.014	20	191	134	324
GFEZN4D05F9NRF	1	c	(CT)8(AT)7t(TA)6	43	46	88	CAGGTGGTGAGTACCCATTTG	60.275	21	GCTCATGTTATCACCGCGTA	59.718	20	164	14	177
GFEZN4D05F9NRF	2	p2	(AT)8	16	293	308	TACGCGGTGATAACATGAGC	59.718	20	CCAACCGGCAGTTCACTACT	60.171	20	214	158	371
GFEZN4D05GDB2W	1	p2	(AT)9	18	339	356	CACGCTTCATCCTCAACAGA	59.984	20	AGAGGCAACAATCAAAGCGT	59.882	20	260	145	404
GFEZN4D05FSYLG	1	p2	(GA)7	14	137	150	GATCCCTCCGAGTGAACGTA	60.073	20	TTCCGTGACCGAATAACTCC	59.933	20	211	88	298
GFEZN4D05FOA59	1	p3	(TGG)6	18	380	397	TCCGACCTTCAATCTGATCC	60.011	20	CGACTTGCAGGAGAACATGA	59.984	20	171	307	477
GFEZN4D05F0YJZ	1	p2	(CT)5	10	230	239	TGAAAAAGGGACAGACAGGG	60.081	20	GTTGGTACACTTGGCGGACT	60.035	20	215	93	307
GFEZN4D05F5726	1	p3	(CTT)9	27	248	274	TCCGCACTGTACTTCACGAC	59.905	20	CGCTCATTGTGCTCTCTTTG	59.74	20	209	117	325
GFEZN4D05FMTP0	1	p2	(AT)7	14	193	206	TCGACGTTTCGCCATATGTA	60.096	20	TTTGAATTCCACAAGGAGCA	59.247	20	263	68	330
GFEZN4D05F9AWO	1	p3	(CGG)5	15	488	502	CTCGGACCTCGACTCAGAAC	59.986	20	CTCAAGACCATGGACCACCT	59.962	20	292	244	535
GFEZN4D05FW93X	1	p3	(GAA)5	15	237	251	GACAAGCCATTGTGGAAGGT	59.973	20	AGCCGCTTCTCAAAGTCATC	59.579	20	139	178	316
GFEZN4D05FQ1TN	1	p3	(CTT)5	15	95	109	CCAAGTAATCGTACGGCACC	60.386	20	CGGAGATGAGAGAGTGAGGG	59.937	20	193	14	206
GFEZN4D05F6QSL	1	c	(TCT)6caattccagaaccttcttcattacctctacaaagccgccatagccaaaaagctcggagaaaatcatcacctgcttcaatcggaaaccctct(GA)11	131	42	172	CAGACAATCACCAAGCTGTCTC	59.914	22	CCACGACATCTTCGTCTTCA	59.831	20	202	0	201
GFEZN4D05F88T4	1	c	(GA)5aagagagggaggttcgaatcggagtggggagtggacttggtctgagaaatagaggagagaaaggttagagagagaaagagaggagaga(AG)6	110	86	195	GACAGAAAGCGAGGGAAGGT	60.766	20	CGTCGACTCGCTGAACATTA	60.011	20	269	56	324
GFEZN4D05FLF2C	1	c	(CA)5tatacatacatacatatacac(AT)9	49	31	79	CGACTATTCACGGGGTCG	60.064	18	GGAGAGGATTAGGGATGAGAGAA	60.048	23	110	0	109
GFEZN4D05FK8V7	1	p3	(GAA)5	15	84	98	CAGCAAAACGAGGTACGTGA	59.904	20	CTGCCATCTCCGAGAAACAT	60.218	20	102	20	121
GFEZN4D05F58K2	1	p2	(GT)5	10	402	411	GATCCGAATTTTATTCCGCA	59.87	20	GAAATGCCGGTTCTGTCAAT	59.939	20	286	236	521
GFEZN4D05GBB3V	1	p2	(AG)5	10	418	427	GAGCCAACAAGAAGGACGAG	59.989	20	TAATCGGCCACCTCTACCTC	59.15	20	234	244	477
GFEZN4D05GF8X7	1	p3	(AAT)6	18	108	125	GGATTTGAAGCCAAGTCAAGA	59.302	21	TTTGTGTTTGCTGCGTTAGC	60.059	20	291	60	350
GFEZN4D05FX52B	1	p2	(AG)9	18	303	320	AGCCAAAGCTTTTTGTTGGA	59.861	20	ACACACATTTCAAACGACGC	59.621	20	185	185	369
GFEZN4D05F6LBL	2	p3	(TCA)6	18	188	205	AAGGTGATGACCCTGTTTGG	59.82	20	AACTGTGGTCAGCGATTTCC	60.119	20	185	121	305
GFEZN4D05FVSCI	1	p2	(CT)8	16	75	90	ACGGTTACGAGATCCGATTG	59.955	20	AGGATCGACGTCCATGATTC	59.893	20	124	24	147
GFEZN4D05F34UD	1	p2	(AG)7	14	156	169	GGATGGGCTTCCGAATATCT	60.252	20	ATATGATGCGTGAAGGAGGC	60.066	20	176	59	234
GFEZN4D05FZWMO	1	p2	(TC)8	16	44	59	CGACCAATATTTTGCTTCCC	59.411	20	AGTGCTTCTGGTTTGCGTCT	60.058	20	153	9	161
GFEZN4D05FRICA	1	p2	(AG)9	18	75	92	CCGTCCGTCTGGTAGCTTCT	61.729	20	ACAGCTTCAGGGCAAACCTA	59.875	20	119	26	144
GFEZN4D05FZDVM	1	p3	(ACC)5	15	129	143	TCCCATGTACATAGTTAACTGCAAA	59.849	25	AATCAGACGGCCATAGTTGG	59.955	20	120	52	171
GFEZN4D05F5AN5	1	p3	(TGC)6	18	329	346	CGTCTTTGGCTCTCCAACTC	59.989	20	TAAATTGGCACCTGGAAAGG	59.931	20	191	188	378
GFEZN4D05FWKA6	1	p2	(TA)5	10	73	82	AATAAGATGATGAAGAAGATGAGCTA	57.041	26	GCAGCTGAAGCAAATCAACA	60.142	20	167	26	192
GFEZN4D05F1XAC	1	p2	(AT)6	12	69	80	GCCCCTTTTTCTCAAAGATG	58.762	20	CCTCAAGGAAAGGAACTCGAT	59.699	21	155	23	177
GFEZN4D05FRZXX	1	p2	(TC)5	10	438	447	AACTCGCCGCAGTACTGTTT	59.943	20	CCTCCATGTGACTCCTCGAT	60.072	20	212	264	475
GFEZN4D05F2QA0	1	p2	(CT)5	10	324	333	AAGTGCGTTTAATCCGGTTG	59.996	20	CTTTCTGCTTTGCATGTCCA	59.988	20	268	172	439
GFEZN4D05GAO4B	1	p2	(AG)7	14	53	66	ACCGAAGCACGAATACGACT	59.763	20	ACCGCCCGCCACTAGATAC	62.332	19	107	3	109
GFEZN4D05FLA60	1	c	(AG)5tttgtacccagtagctaagactatggaatcaaa(CT)5	53	29	81	TGGAGCTAGATTTATGGATGGA	58.671	22	TCTTGAGCCAGAAAGGAACG	60.508	20	135	4	138
GFEZN4D05GELYC	1	p2	(CT)5	10	201	210	AGTCTCCAACGTCATGGACC	59.969	20	CCTTCTCTGGAAACCATCCA	60.042	20	269	118	386
GFEZN4D05FV13T	1	p3	(GAA)7	21	393	413	TATCACTTGCTTCAACGCCA	60.401	20	CTTCCTTTCTCCAGTGCCA	58.942	19	181	270	450
GFEZN4D05FZKB1	1	p2	(AG)5	10	83	92	GGCGTTGGAGAGCAGTAATAA	59.375	21	ATAGCAGTGGCCACAAAACC	60	20	102	55	156
GFEZN4D05F4Q3O	1	p2	(AG)5	10	139	148	TGGACAGCATAAAGCACGAA	60.401	20	AATTAACACCAAGCAACGCC	60.003	20	280	55	334
GFEZN4D05FLR78	1	p2	(TC)6	12	444	455	CTCGCGATTTCTTCATCTCC	59.917	20	CGAAACAAAGGACAAAAGAGG	58.866	21	155	326	480
GFEZN4D05FQYIE	1	p3	(TAA)6	18	151	168	GGCATTGGAGTCGTTCAAGT	60.119	20	GCTCACATTCCCCACAGAAT	59.934	20	136	96	231
GFEZN4D05FSJMR	1	c	(TC)5tttgcctctttctctctctaa(CT)8	47	143	189	CCTTCTCCTTGTCTTCAGGC	59.014	20	GTTGGTAGCTGGGCAGTGAG	60.854	20	191	33	223
GFEZN4D05GACGB	1	p2	(AC)7	14	43	56	CAGGGAATAAACAACAGCAGC	59.761	21	AAGGAGTTCTTCCCTGTGCTC	59.87	21	162	6	167
GFEZN4D05FPDBT	1	p3	(GAA)6	18	317	334	ATTGGGAAGTTCAGGCACAG	60.111	20	TTGAACAATGTTGTTGTATCAAAGA	58.646	25	135	257	391
GFEZN4D05F2V04	1	c	(TCT)6ttnn(CTT)5	37	130	166	AACCCAGATCTGCTTCCTCA	59.803	20	GCTGAGTGGGACCAATAGGA	60.073	20	179	87	265
GFEZN4D05GD0IU	1	c	(AG)7gatatnnnnaan(AG)6	38	44	81	TCTTGGCCTGGTCGTAGTCT	59.867	20	GTCGTAGTCGTACGCCGC	60.445	18	121	10	130
GFEZN4D05GA6AH	1	p2	(TC)5	10	87	96	TCTCTTCGGGTTTTGCTTTC	59.429	20	TCGGTTGAAATGGAAGGAAG	60.044	20	108	59	166
GFEZN4D05F4H2S	1	p2	(GA)8	16	83	98	TCGAAACCAAGCTTTTGACC	60.227	20	GGATGTGATCAGGGAGAGGA	60.008	20	246	33	278
GFEZN4D05FORCV	1	p3	(CTC)7	21	121	141	CGCAAAACCTGGATGACATT	60.894	20	GTCCATGGTCGGATCTCAGT	59.928	20	105	79	183
GFEZN4D05FY7EV	1	p2	(GT)5	10	232	241	TCGAGAATCCCAATCCTGAC	60.011	20	ACCAAACACATCTTGGCCTC	59.973	20	292	38	329
GFEZN4D05FQFXG	1	p3	(CCG)8	24	271	294	GAGGGATGCTGAGTTCTTGC	59.957	20	CGCCATGTTCGATGACAAT	60.497	19	146	190	335
GFEZN4D05FJ99D	1	p3	(AGA)7	21	78	98	TGATGATCAACCTCAAGGCA	60.201	20	AGGAGGAGCAGTTTCACCCT	60.252	20	235	26	260
GFEZN4D05F1ELY	1	p2	(TC)5	10	108	117	CCCAGAAAGCAAGAAAAGCA	60.493	20	AGTGGGGATTCCGAGAGAGT	60.073	20	144	26	169
GFEZN4D05FXY6W	1	c	(AG)7cccactgtagaagagaaaagaaagata(AG)7	55	66	120	GAGAGACAGAGCGCAGTGG	59.862	19	TGTCTCTCTGCCGCTCAC	58.701	18	128	16	143
GFEZN4D05FZTOM	1	p2	(TA)5	10	158	167	CAACCCCTTTGCATATTTTGA	59.818	21	GGTTCTACAGCAAGCAAGACAA	59.562	22	267	7	273
GFEZN4D05FO9W8	1	p2	(TC)9	18	53	70	TGTGAGGAGGAATGTGACCA	60.088	20	GAAAGAGAAGAAACCCAGATCAGA	60.235	24	135	2	136
GFEZN4D05FTD1Y	1	p3	(CAC)6	18	61	78	AGCCTCTTCACTCCTCCTCC	59.952	20	GAAACTCTAGCGCCTCACGA	60.678	20	142	21	162
GFEZN4D05GBQ71	1	p3	(CTT)15	45	113	157	TTTGTTGTTGCTTTTCGAATG	58.852	21	TGTGATGCTGAATCAGATGGA	60.217	21	129	89	217
GFEZN4D05FTXV6	1	p3	(TTG)6	18	240	257	GAGTGACATCAAGCCAGGGT	60.12	20	GTGTGAGACGAGGGATTCGT	60.12	20	295	100	394
GFEZN4D05FSGU4	1	p3	(TTG)5	15	185	199	ACTCCACTAAGGCAAAGGCA	59.875	20	GAAGTTGGTGGTGGAGAAGC	59.703	20	195	41	235
GFEZN4D05FYTQB	1	p2	(AG)7	14	45	58	CTCAGGCAGAGGCTGTGG	60.724	18	TGAGCTGTGGCATCTTTCTG	60.136	20	126	1	126
GFEZN4D05F5TIV	1	p3	(TGC)9	27	324	350	CAGCATGAGCAGTGTCGAAT	60.016	20	GGCAGTCTTCTTCGTCTTCG	60.134	20	275	156	430
GFEZN4D05F6XQF	1	p4	(ATTT)5	20	41	60	CGCTTTGGCAAAACTCCTAC	59.883	20	TTATGGTGCCCACGTGTAGA	59.988	20	248	7	254
GFEZN4D05F8E0Z	1	p2	(TC)10	20	32	51	ATTCACCTCCATCTTCCTCG	59.09	20	GAACCGGCTGAAAAGACTTC	58.912	20	161	9	169
GFEZN4D05FVJBY	1	p2	(TC)8	16	117	132	CAGAGGTTAAAGAGACGGCG	60.008	20	CTTCTTGTCGGCCTCGATAG	59.971	20	171	26	196
GFEZN4D05GEW4F	1	p2	(TC)5	10	119	128	GCGACTTGCAAACAAAGACA	60.035	20	CAGCACTGGAATCTTCCCTC	59.803	20	297	17	313
GFEZN4D05FWAU8	1	p2	(AT)12	24	75	98	TCACAACACGCAATAATCCA	58.547	20	GCTTCAAGTGGATCAAGAGCA	60.532	21	300	25	324
GFEZN4D05F0LY0	1	p2	(AT)5	10	57	66	AAGAACAAACCCTCATGCATTT	59.877	22	CGGTCCGCAGAATTACATTT	59.96	20	265	12	276
GFEZN4D05FLCAE	1	p3	(ACC)5	15	59	73	GGAGATGGGAGCAGAACCTT	60.596	20	TCCTCCCCAGATGACAGAAC	60.048	20	252	26	277
GFEZN4D05GE4BL	1	c	(CGA)6(AGA)5	33	171	203	ACCACCGCTCTGACTTCTGT	59.907	20	TACGTGAGACTCAACGGACG	59.897	20	184	132	315
GFEZN4D05F7KVQ	1	p3	(AAC)7	21	138	158	CCACTTCGAAGGAGCCAAC	60.785	19	TGATGACGTCGCTGTGGT	59.811	18	207	103	309
GFEZN4D05F3B8I	1	p2	(TC)8	16	252	267	GCCACAATTTTGCCTTTTTC	59.569	20	AGCCTGTTCTTCACTGAGGC	59.604	20	300	69	368
GFEZN4D05F7C3K	1	p2	(AG)8	16	53	68	TTGAGTGAGTGTAGCTCTGCG	59.4	21	AGTATGGCGGTTTGGGAAG	59.94	19	132	7	138
GFEZN4D05GC2IY	1	p3	(CGC)5	15	251	265	CTCGTATCCCGATGCGTACT	60.118	20	TTCAACCCTTCTTCCAGTGC	60.232	20	255	200	454
GFEZN4D05GBXNM	1	p2	(CT)8	16	135	150	AATTCCAGATCCAAAACCCC	59.996	20	CATGAACTGCCAGAAGTGGA	59.831	20	249	29	277
GFEZN4D05GDWO1	1	p3	(CTG)9	27	193	219	ATACTTCTTGTCTCGCCGGA	59.836	20	AGTGGGAGCGAGCAGCAG	62.921	18	153	90	242
GFEZN4D05FK9HV	1	p2	(CT)5	10	271	280	CCTAATCAAATCGAGGGCAA	60.031	20	TATCTCGAGACTCGGCCAAC	60.362	20	227	185	411
GFEZN4D05FZ99C	1	p3	(GAC)5	15	251	265	TGTTGCTCTGAAGTCTCCCA	59.545	20	TTCATCTTGCCCTTCTTCGT	59.813	20	209	80	288
GFEZN4D05GAMEG	1	c	(AG)5cgaaaagnnnnncatg(AAC)5	41	249	289	TTCCCCTCCAACTACGTCAC	59.966	20	TCACCGGGTTCAACTTTCTC	60.088	20	170	198	367
GFEZN4D05FVF6I	1	p3	(CAC)5	15	258	272	GACCATGGAATTGGAATTGG	59.991	20	TGACGTTCGGTCTGTTCTTG	59.873	20	235	148	382
GFEZN4D05F4EC4	1	c	(GAG)5ggcaagcattgtgagatccgaggcaggaggaggagtgggaaaatagagagtgggattttccnnnggattgggataatccaacc(CTT)6cnnnnnnnnacgaac(ACG)5	146	47	192	GGAGCGTTACTTGGGTTTTG	59.609	20	GGAGGTTGAAATTGTGGTGG	60.21	20	294	0	293
GFEZN4D05F9QR7	1	p2	(AT)9	18	59	76	GACGTGTTGACGAAGAGCAC	59.472	20	GCGTGCTTAAGTACATCAGAAAT	57.691	23	127	30	156
GFEZN4D05FSV5C	1	c	(AGG)6aaagtcctgctgctgca(GTG)6	53	186	238	TCGACCTCGATAACGTAGCC	60.235	20	ATCGAGATGGAATTGATGGC	59.861	20	266	67	332
GFEZN4D05GCUVB	1	p3	(TCT)5	15	309	323	GTCTGAATTCGAGGAGAGCG	60.096	20	GCTTTTTCTTCCTCCGATCC	60.152	20	281	76	356
GFEZN4D05GDYWV	1	p2	(TC)5	10	121	130	CTACCTCAACTCCACCCGAG	59.715	20	AGAAGTGGATTTTGCGGATG	60.074	20	101	55	155
GFEZN4D05F2Q5V	1	p2	(AG)8	16	79	94	CATCCCAGAATAGAAAGAGAGAAAA	59.332	25	AGAGAATTGAAGCTCACGGG	59.43	20	201	31	231
GFEZN4D05FW5AY	1	p3	(TTC)5	15	47	61	CGAAGCACATCCTCCAGATT	60.218	20	CAGAAAGACGGAGACAAGGG	59.837	20	179	13	191
GFEZN4D05F1VYD	1	p3	(GAA)5	15	113	127	GTGAAGGAGAATTCGTGGGA	60.05	20	GAAATCTGCGGACACCAAAT	59.939	20	196	25	220
GFEZN4D05GBREE	1	p3	(TTA)8	24	123	146	CCCCATCTTCTTTTCTCCTTC	59.158	21	GGTGAGCAGTGTCTTGACGA	60.03	20	283	52	334
GFEZN4D05FOE3R	1	p3	(CCA)5	15	236	250	CAGACCTTGAGCCTCCTTTG	59.982	20	ATGTCGTTTCTGGTTCCGAC	59.973	20	117	191	307
GFEZN4D05F9G0M	1	p3	(ATG)5	15	207	221	CTTCTTTGGTATCCCCACCA	59.784	20	GCTGCCACTTGATGAGAACA	59.992	20	122	143	264
GFEZN4D05F6XJ0	1	p6	(GGAGAA)5	30	54	83	CAAAGGAAAGGAAGGGAAGG	60.04	20	AGGCCTGAGAAAGTCAACGA	59.989	20	151	14	164
GFEZN4D05FMBMV	1	p2	(GA)11	22	46	67	ATCACCTGCTTCAATCGGAA	60.603	20	ACTGGGAAAAATTAGGCGCT	60.095	20	197	18	214
GFEZN4D05FX56Q	1	p2	(AT)8	16	54	69	AGTCACGATCTTTCTCGGTG	57.87	20	CTTGTTGAATACATTATTTACCCAGTA	57.085	27	139	4	142
GFEZN4D05F7C0A	1	p2	(TC)7	14	45	58	GAAGGAAAAGGAGAGAAAATCAC	57.595	23	TCTTCTTTCGGTTTCTCTTTACC	58.153	23	137	15	151
GFEZN4D05F3U2X	1	p3	(GAG)5	15	406	420	GTCCCTCTTCTTCCCTACCG	60.067	20	AATCCACCAATTCCTCCCTC	60.133	20	244	223	466
GFEZN4D05F3VIU	1	p2	(AT)8	16	111	126	TCTTTTCTGGTTCAGCACGA	59.566	20	GATCTCTCACCAAGAACGCC	59.81	20	129	59	187
GFEZN4D05FW3BK	1	p3	(AGC)5	15	71	85	AGGCCGAGGAGGATAAGGAT	61.28	20	CGCTCTCCACTCCATCTCTC	60.096	20	281	42	322
GFEZN4D05GDCMR	1	p3	(TTC)8	24	129	152	TTCGTCATCGTCATCTCTGC	59.95	20	AGCAGGAACTGTTTGCGAAT	59.882	20	147	64	210
GFEZN4D05F2SQC	1	p3	(ATC)5	15	346	360	ATGGAGCAACCATTTTGCAT	60.339	20	GGGATTTGTGACAAGGGCTA	59.933	20	287	188	474
GFEZN4D05FQ763	1	p2	(TA)11	22	108	129	GCAGTTTTCCATGATGGGTT	59.797	20	GAAACTTGTTCAAACAAATCAGC	57.977	23	159	7	165
GFEZN4D05FYMW2	1	p2	(CT)5	10	274	283	AAGACATGTATCCGAACGGC	59.962	20	TCTGTTTACCTCCGACTTCTCA	58.98	22	130	244	373
GFEZN4D05F335L	1	p3	(GAG)8	24	180	203	ATGGTGAGACCACCAAGGAG	59.962	20	CTTCTCCTCAGCAATCTCGG	60.088	20	218	64	281
GFEZN4D05FOL8U	1	p2	(TC)6	12	154	165	TTCTGAGGGCCTTGGTTCTA	59.807	20	ATGGATGGGTTTTGCTGAAG	59.933	20	209	8	216
GFEZN4D05FWEBB	1	p2	(TC)5	10	70	79	ATACCTAGCTCCGGCCTCAT	60.081	20	TGGAGCGGAGATTCTGATTT	59.773	20	274	17	290
GFEZN4D05GCWJH	1	p2	(AC)7	14	63	76	CGCAACCACCAAAAGATGAT	60.894	20	TCAAGACAATCAACACCCCA	59.935	20	150	9	158
GFEZN4D05GF6FO	1	p3	(CTA)5	15	135	149	AAAGTTTACCGACACCACCAA	59.387	21	CGTTGCGGCAGTAGTTGTAA	59.934	20	192	42	233
GFEZN4D05F13SR	1	p3	(AAG)5	15	318	332	CTTGTCAGCAGGTTCCTCAA	59.007	20	ACAGCATTACACGCAAAACG	59.799	20	264	199	462
GFEZN4D05F1K5X	1	p2	(GA)5	10	262	271	CGAATGCTTGGGCTAATGTT	60.096	20	GTTTACCTGGCATTCCCTGA	59.933	20	260	75	334
GFEZN4D05FWIAL	1	p2	(GA)5	10	432	441	GAGCATTCTGGACTCCAAGC	59.957	20	CTGATCAAGTCGCTCGTCG	60.716	19	139	365	503
GFEZN4D05FLV4S	1	p6	(TGGAGG)6	36	71	106	GATCAGCCTGTGCTGAGTGA	60.146	20	ATCAACCGGATTTTCCACAA	60.17	20	210	39	248
GFEZN4D05FVE1P	1	p2	(AT)5	10	114	123	TCTTGAATGCTTTGGTGTTGA	59.307	21	TACGTATGCAACAGATCCGC	59.718	20	281	64	344
GFEZN4D05FNFPL	1	p3	(GAC)5	15	296	310	AAGCTGTTGCTCCTCCTCAA	60.134	20	AAGATGAGAATGCACAATCCG	60.088	21	277	149	425
GFEZN4D05F4N4F	1	c	(TC)9t(TC)8agnnctctctcnnnnncnnnnnctctcagagtgtaagtgaacagagnnntnnnnnan(AG)5	102	235	336	GAAAGGAGGTCACGAGCTGA	60.533	20	CCCTGCAGAACTGCTGAGAC	61.155	20	237	146	382
GFEZN4D05FUM48	1	p2	(TC)5	10	28	37	TTCCCTCCACATTCTCTCTCT	57.911	21	CGTCCTTCGCAATCTTCTTC	59.955	20	161	1	161
GFEZN4D05FUM48	2	p3	(AGA)5	15	178	192	GAAGAAGATTGCGAAGGACG	59.955	20	AGCTGTTCATGATCCCCATC	59.893	20	158	142	299
GFEZN4D05FUEZS	1	p2	(AC)9	18	144	161	TGCTGTTAATGTTGGGATGG	59.395	20	TGTGCTGTTCACTTGATTTCAG	58.975	22	188	24	211
GFEZN4D05FPAGO	1	p3	(GCC)7	21	286	306	AGTCCAAGCTCGTGCGTAGT	60.081	20	ACTTTAGTGGCGCGTCAGAT	59.904	20	214	232	445
GFEZN4D05F618R	1	p3	(GGT)5	15	438	452	GGACGCAGATCACGAAGAAC	60.812	20	ATCATCAAATGGCATCACCC	60.557	20	102	378	479
GFEZN4D05F63H5	1	p2	(AG)5	10	79	88	AAAAATCCCCGATTCCATGT	60.378	20	AAGTCAGGTATCCGACGGTG	59.989	20	141	3	143
GFEZN4D05GBT5J	1	p3	(TTC)9	27	74	100	AGCTCAAGTCAGCGTCTGGT	60.205	20	AGTGTTGTCGTGGAGGGAAC	60.009	20	283	11	293
GFEZN4D05F2QD3	1	p3	(CTT)5	15	398	412	AACATGAGGGCTTTGTGGAG	60.111	20	GGACGAGACGCAGCAGAG	60.894	18	240	215	454
GFEZN4D05FM97O	1	c	(AG)6annnnnanatgacgtcnnnnactcggcttccgacatggaag(GA)5	63	310	372	CTTCCGACAGCTGAAGATCC	59.95	20	CCGCCTCTCTCTCCTCTTG	60.222	19	250	145	394
GFEZN4D05GEJ5T	1	p2	(AG)9	18	126	143	TGACGAAACAATCATCTGACG	59.707	21	CCCATATGATACCGCTGGAC	60.177	20	146	44	189
GFEZN4D05FNJQJ	1	p3	(TGA)5	15	137	151	CCGACTCCGGCTGATTAGTA	60.227	20	CCTGTCCCTACTTCCACCAA	59.959	20	240	17	256
GFEZN4D05F4KWL	1	p2	(TC)6	12	326	337	CATGAAACCAGACATCGCTC	59.245	20	CGACTGATGATTCTGGAGAAGA	59.43	22	223	162	384
GFEZN4D05GC09W	1	p3	(AAG)6	18	213	230	GACTAACCCTTTCGCCAGTG	59.734	20	CTAAAACTGCATTCCGGAGC	59.845	20	160	127	286
GFEZN4D05F6NVA	1	p2	(CT)5	10	167	176	ATTCAATCTCCCAAACACCG	59.79	20	AACGTCGTTGGAGAAGGAGA	59.844	20	106	99	204
GFEZN4D05FMDOA	1	p2	(AG)7	14	104	117	GCCATTGGAGGAGAAGAAGA	59.361	20	TCACGAAAACTCATTCACTTTCA	59.777	23	143	6	148
GFEZN4D05F3WFP	1	p2	(TC)11	22	60	81	ATTCTGAGAGATTGAGAATGACCC	59.974	24	AAAAGTAAATCTAAGCAGAAATTGGG	59.553	26	100	11	110
GFEZN4D05F8YRB	1	p2	(TC)5	10	216	225	GCTCGAAGCTCTTCCACAAC	60.142	20	TGGGAAAGCTGAAAAGATGC	60.331	20	173	161	333
GFEZN4D05FVFX7	1	c	(TA)7anttcctaancactgaatccctatttgatatgatacgacagtnnntttcactacaccaccaatctgccttcaaa(AT)6	100	117	216	CCGAGTCCTGAAGCAAAAAT	59.312	20	CGATGAGGAGATGGTGATGA	59.585	20	275	36	310
GFEZN4D05F9BVO	1	p2	(TA)9	18	299	316	ACAGGGACGACGTTCTCAAG	60.298	20	CCGATGCTGAGTGCAAATAG	59.444	20	262	167	428
GFEZN4D05FO7J0	1	p3	(TAA)7	21	115	135	GGAACAGATTCCACAGCTCC	59.661	20	AAGATCCACCATCTGCTTGC	60.226	20	217	70	286
GFEZN4D05GGBV6	1	p2	(TC)5	10	321	330	AAGCCAAAAACGACAACGAC	60.154	20	ATTGGGCGTTAAATGTGAGC	59.967	20	241	145	385
GFEZN4D05GC6LO	1	p3	(GAC)6	18	363	380	GTCGTCCGAGATGATCCAAT	59.893	20	GGGTCGCAGTCGAATTCTC	60.763	19	228	187	414
GFEZN4D05FP2Z3	1	p3	(AAT)8	24	47	70	AAACCAGTCGCTTATCAGGGT	60.012	21	TACGGGGTTTCAGACCAGAG	60.103	20	256	12	267
GFEZN4D05F4DK7	1	c	(TA)7ttttgtgttggagaaccaattnnntttancnnnnntgttatttgggtttgtactaaagttatgataaattnnnnatggcaaaagactctatatatgcc(TA)5	122	183	304	TCGATGCGTGATTTAGGTTTT	59.6	21	TGCATATGAATTGTGCCTGA	58.65	20	265	92	356
GFEZN4D05F8S0R	2	p3	(GCG)5	15	239	253	GCTAGGAAGAGGAAACCGCT	59.983	20	GCTCCAGCTCACTCCAAAAC	59.997	20	219	124	342
GFEZN4D05FR3CD	1	p2	(CA)5	10	95	104	AAGTCGGTGAAGGTTAGGGC	60.496	20	GGGGGCTCAAGACACAATAA	59.933	20	270	64	333
GFEZN4D05FLJW2	1	p2	(CT)5	10	40	49	AGTGTAATTTATCTGTCCCTCTCTCT	57.324	26	ACTGCTTCATGGCCTCACTT	59.874	20	289	11	299
GFEZN4D05FM59E	1	p2	(CT)6	12	72	83	TGTTGCAAACGCGTACTTTT	59.415	20	AGGCTTTCTTTATGCGCTTG	59.63	20	138	27	164
GFEZN4D05GAMNL	1	p3	(TAT)5	15	92	106	AACCCAACTCCCATTTCCTC	60.169	20	AATCAGCGCAAACCCAGAT	60.619	19	208	68	275
GFEZN4D05FYSM4	1	p3	(CTG)6	18	257	274	TTGTTTGCACTGACCTTTGC	59.888	20	TCCTTCGGTTCAACAAGACC	60.088	20	128	196	323
GFEZN4D05GCZXL	1	p3	(GCG)6	18	200	217	CGAAGCTTTCTGGTCGTTTC	59.993	20	CAAGTGGTGTCATCGTCCAC	60.005	20	290	46	335
GFEZN4D05FMX4W	1	p3	(TTC)6	18	107	124	CTTCCAGTTTCCGACCAAAA	60.081	20	TTGACGAAAGGAACTGGCAT	60.636	20	115	75	189
GFEZN4D05FL05N	1	p2	(AT)5	10	235	244	TGGAAATCTCACCGAAAAGC	60.192	20	CACATTGCAAATTACAGATGACAA	59.932	24	221	177	397
GFEZN4D05FUJP6	1	p3	(CAC)5	15	253	267	AGTAGCACTTTCGAAGCCGA	60.154	20	AGCGAGGAGGATTTTGTGAA	59.813	20	194	126	319
GFEZN4D05FX8W8	1	p2	(TC)5	10	64	73	CTGGTGTTGAATTCTGTTGTCC	59.496	22	GTCGCGCAGACTTAACAATG	59.493	20	100	9	108
GFEZN4D05F6945	1	p2	(AG)6	12	108	119	GGCACACAATAGAGCAGCAA	60.019	20	GGTGTCGCAGCTTCCTCTTA	60.538	20	243	0	242
GFEZN4D05F7DMW	1	p3	(TAT)9	27	115	141	TTGGTTCCAATTAAGGCTGC	60.074	20	ACTAACACATCCGAGGACGG	59.989	20	186	49	234
GFEZN4D05FVV10	1	p3	(GGC)5	15	157	171	AACTTCTGGATGAACGGCAG	60.255	20	CCCCTCCTTCTCAATCCCTA	60.393	20	204	31	234
GFEZN4D05FQU0U	1	p2	(CT)11	22	93	114	TTCAGCTTTTGCTTTATGAATGA	59.057	23	ACTCGGGTCAAGAGCAACTC	59.455	20	282	5	286
GFEZN4D05F491S	1	p2	(TC)5	10	178	187	TGGACGGAGATGGTATGGTT	60.195	20	TGGTGATTGTGGTCGTGTTC	60.426	20	188	89	276
GFEZN4D05F4CLZ	1	p3	(CGG)6	18	174	191	TGATCTGATTCCGAGGAAGG	60.15	20	GCGGCATCAAAACCAGTAAT	59.967	20	267	26	292
GFEZN4D05FMN9G	1	p3	(CCG)5	15	269	283	GACTATGATAGACGCCGGGA	60.059	20	CTCACACCCATTGTCAGCAC	60.162	20	273	70	342
GFEZN4D05F4QBM	1	p3	(TCC)6	18	261	278	GATCGGTTCTACAACTCCGC	59.7	20	AATCGACTGCAAGAATCGCT	59.985	20	231	155	385
GFEZN4D05GD1WN	1	p2	(CT)5	10	272	281	AGAGCGATCTCGTCGTTCTC	59.709	20	AAATCAAGCCTCTTGAGCCA	59.955	20	212	196	407
GFEZN4D05GFWUA	1	p2	(CT)5	10	130	139	CCTTTAATTGCCCCCATTTT	60.016	20	TCCATCGTCTCTCCGATTTC	60.158	20	171	38	208
GFEZN4D05FY8RZ	1	p2	(GT)5	10	45	54	CCACCAATTGCATACATTTCC	60.067	21	AGTGACCATCGCCTACAACC	59.997	20	122	21	142
GFEZN4D05F1E0L	1	p3	(TGT)5	15	318	332	AGCAAAAGGCGAAGACAGAA	60.132	20	GAGGTCTGTTGAGGTCGGTC	59.688	20	221	240	460
GFEZN4D05GD42D	1	p2	(AT)5	10	342	351	TGCACTCCATACCATACCCA	59.799	20	TCAACTCGAACATAGTTTCCTAGC	59.017	24	205	194	398
GFEZN4D05GDJ7J	1	p2	(TC)5	10	31	40	GCCCTTCTTCCCTCTCGG	62.21	18	AGCCAATCCTCCAAAATCCT	59.903	20	184	10	193
GFEZN4D05GDCN9	1	p2	(AG)5	10	89	98	CACAAGAATCGTCTGCCAAA	59.84	20	ATGGACTTACACTGCCGTCC	59.997	20	181	5	185
GFEZN4D05FKZ6P	1	p2	(TC)6	12	257	268	GAAAGGGATATCTCAGCCCA	59.08	20	CAAGCGCAAGAAGAGATGAA	59.297	20	219	116	334
GFEZN4D05FP05S	1	c	(GA)6taggagagagaaagggcggcggaggtaacagcaacactcccgaagagggaaaaaagcctctcagannnnnacttctcgagttcggaggagagagag(GA)6	120	52	171	GAATCTGAGGCGCGAAGG	62.014	18	CTTGCTTTGCTTTGCCAATA	59.098	20	198	2	199
GFEZN4D05F7JR6	1	p3	(TGG)5	15	74	88	CAACTGGAGGGCATGGTAGT	59.989	20	AGGGCTCTATCCGATCCACT	60.059	20	279	48	326
GFEZN4D05FY098	1	p2	(AT)6	12	218	229	CACGAACACACAAGATCGCT	59.905	20	CTCCCCAGTAGCCTTCACAG	59.861	20	282	110	391
GFEZN4D05FV7TB	1	p3	(GAA)6	18	135	152	TTCACGAGGATCTTCCAAGG	60.187	20	GTCCCTTCCGTGCTTCAAAT	61.383	20	214	61	274
GFEZN4D05F2BJ2	1	p2	(TC)5	10	66	75	GGTGTATCAACGACCTGCCT	59.997	20	CGCCATTGAAGGATTCTCTG	60.734	20	110	19	128
GFEZN4D05F7S6G	1	p2	(TC)9	18	138	155	TGGTTCATGTGTCGTTTCGT	60.008	20	CGATGACACAATCCTCCTCA	59.631	20	218	54	271
GFEZN4D05GDZUK	1	p2	(CT)6	12	64	75	TTCTCTCCTTCTCCGCCTCT	60.607	20	TCAGCAATCCCGAGAGAGAT	59.91	20	136	19	154
GFEZN4D05FUY91	1	p2	(TA)5	10	327	336	TCGAATCGGTTCATTTCCTC	60.014	20	CCAGCACCTGATGCACTAGA	60.008	20	278	138	415
GFEZN4D05FMUNL	1	p2	(TC)7	14	46	59	TCACAGACGCACAAAACTCC	59.88	20	AGCAATGATATTCATATCCACCA	58.35	23	155	7	161
GFEZN4D05FX26N	2	p2	(TC)5	10	175	184	TGCTCCTTATGGGCTCATCT	59.797	20	GCCATTGACCAAAATTACCTG	59.329	21	237	39	275
GFEZN4D05FOLKZ	1	p3	(CAG)6	18	79	96	CATGCTCTTCTGGTCCTCCT	59.405	20	CTTGTCGATGGGGCTGTATT	59.955	20	192	48	239
GFEZN4D05F9QCA	1	p2	(CT)8	16	136	151	GTCTTCTTCCTCCTTCGCCT	59.957	20	GTGTGTATCGCACACGTTCC	60.04	20	137	67	203
GFEZN4D05FQUPF	1	p2	(AG)6	12	391	402	GTGAATGTCAGCCCCATTCT	59.934	20	GTTGAACGTCCGAGCTGC	60.567	18	147	288	434
GFEZN4D05FWZ6L	1	p2	(TC)8	16	43	58	GTCATGGCCAACAACAACAG	60.008	20	TCGGAATCTGGATGTTCTCC	60.011	20	241	10	250
GFEZN4D05GCMNR	1	p2	(CT)5	10	57	66	TGGTCTTCAAATTCATGCCT	58.145	20	GTTGCTGTGCAGTTTCTGGA	60.032	20	272	8	279
GFEZN4D05GA5P6	1	p2	(GA)8	16	69	84	ACCTTGTGCTGAATACCGGA	60.517	20	TTGAAGTGCAGAAACTCGGA	59.566	20	200	9	208
GFEZN4D05F2W26	1	c	(TATC)5tctctatctatccattcacgttannncttgctagctac(AT)6	70	191	260	CTCAGAGACCCCACTGCTTC	59.986	20	GAGGGCAGCCTCCTTGTAGT	60.786	20	277	74	350
GFEZN4D05FY1PY	1	p3	(CCG)5	15	215	229	AGGGTGTCCTCGTTTTGTTG	60.005	20	CCTCCTTGAGACCGACTCC	59.776	19	234	30	263
GFEZN4D05F8VVG	1	p2	(CT)8	16	93	108	GTGTCGGAATACCGTTTCGT	59.859	20	CTGGTGGAGCAGCCATTACT	60.277	20	292	24	315
GFEZN4D05F82GF	1	p2	(GA)13	26	117	142	GAGAGAAGGTCGAGTTCCGA	59.53	20	ATCTCAGAGCGACGGTGG	59.936	18	176	41	216
GFEZN4D05F3CKO	1	p2	(TC)6	12	53	64	ATGGAGGTGGTCCACATTTT	59.116	20	TATGCGCGAGTCCTTTTCTT	59.982	20	103	27	129
GFEZN4D05FUS8R	1	p2	(TC)5	10	50	59	GCCTCTCTGCTGCTGAGTCT	60.041	20	AGCGCATCATAGGCTTCTGT	60.007	20	237	20	256
GFEZN4D05F50QZ	1	p3	(TCT)5	15	58	72	TTCTAGAGAAGACCGTGGGC	59.43	20	AGAGGAGTAACGGCCATGTG	60.134	20	276	11	286
GFEZN4D05FKUGT	1	p2	(TC)5	10	42	51	TCATGTGGTTGATGTGGTGA	59.325	20	TGCAGTGTACCAAATGTCAATG	59.512	22	100	6	105
GFEZN4D05GDU9N	1	p3	(GAA)5	15	283	297	CGTGGTGATCAAAATGCTTG	60.111	20	TTTTGCTCAACCAGAAACCC	60.088	20	213	186	398
GFEZN4D05F0VN9	1	p3	(GAG)9	27	43	69	AAATGAAGGGGAGGGAGAGA	60.008	20	TGGGGACATATTTTGGCTTC	59.762	20	150	3	152
GFEZN4D05F45XY	1	p3	(TTC)5	15	268	282	TTTGTCCCAAGGTCAAGGTC	59.943	20	GAGATTTCAGAATCCGCCAT	59.083	20	203	160	362
GFEZN4D05FRDOT	1	p2	(TA)7	14	100	113	GCAGCTTTCACTTCTGGGTC	59.997	20	TGCATAGACCATCGATTTGC	59.652	20	137	10	146
GFEZN4D05FP5FR	1	p3	(TCT)7	21	82	102	TCCATAATTCCTGAACCCCA	60.126	20	ATCGGAGGAGATTAGGGCAT	59.888	20	118	24	141
GFEZN4D05F9TNF	1	p2	(TC)9	18	254	271	CGCATCCGCTGAGATAAAAT	60.196	20	AATGGCGTTGAGGATGTGA	60.064	19	116	214	329
GFEZN4D05GCV4E	1	c	(CGG)5cagtctccatctacagtactacaccgagattcgcaaacaatgtgaatattggttatagtaataatccgtcacagcagccacatcttttg(AGT)6	122	327	448	ATTCACAAGCACTTGGTGGG	60.954	20	TGTAGTACTGCGAAGGAAACG	58.121	21	297	176	472
GFEZN4D05FNM2R	1	p2	(CT)5	10	382	391	TCTCAGCCAAATTCATTCCC	60.014	20	CGAGATTCCTCAGAAGCAATG	59.963	21	203	247	449
GFEZN4D05FSFRR	1	p2	(CA)11	22	253	274	CCAGAGCTGCATCTTTCTCC	60.096	20	TTTGCCTGTCTTGGTCTTTT	57.455	20	158	187	344
GFEZN4D05F20G0	1	p2	(TC)5	10	98	107	ATGATGCTCCGAAAATGAGG	60.036	20	ACTCCAGGCACGATGATTTC	60.081	20	231	75	305
GFEZN4D05FNBJB	1	p3	(TGG)8	24	247	270	TTGGAGTAGAACCCACCACC	59.82	20	AAGTCGCGAGGTTGAAGATG	60.397	20	135	177	311
GFEZN4D05F85FU	1	p2	(GA)10	20	55	74	TGCAACTACAATTGAGAGAGGG	59.378	22	CTACAGCCAAGCCAAATTGC	60.772	20	124	5	128
GFEZN4D05F0OPU	1	p2	(TA)5	10	190	199	TCCTATTCTTCCCCTCCCAC	60.264	20	CAATCCACTCCTGAAAAGCC	59.67	20	274	130	403
GFEZN4D05FQ7CX	1	p2	(AG)5	10	429	438	CCATGTACGCAGCAGTCCTA	59.888	20	AAATGCAAATGGTAAAGCCG	59.964	20	131	342	472
GFEZN4D05F0428	1	p2	(TC)5	10	59	68	TGGGATTGTAATGTGCAGGA	59.924	20	TAGGTTTGCCACCATGTGAA	59.964	20	235	22	256
GFEZN4D05GC3LK	1	p2	(CT)5	10	97	106	CGACTTTGGCCATTCTTGAT	60.074	20	AGGACACCACCACAGAGACC	60.006	20	196	65	260
GFEZN4D05F9RCU	1	p2	(AT)5	10	130	139	AACAGTTCGGCTTGATTTGG	60.11	20	GGCCACTACAAGGACCAAGA	60.111	20	104	81	184
GFEZN4D05GCZMQ	1	c	(AT)8ctat(AC)5	30	176	205	CATTCCACGTTTCCCTCACT	59.966	20	GACGTCGCAGTCCTAACACA	59.905	20	228	41	268
GFEZN4D05FY06F	1	c	(AG)5ac(AG)6	24	105	128	TTGAGAGAAAGCAGTTCTCCG	59.743	21	AGGACAGAAGCCCTTTGGTT	60.11	20	120	47	166
GFEZN4D05FYBGJ	1	p3	(GGA)6	18	184	201	ATTTCGCTTCGTCCTCAAGA	59.955	20	TTCCTGAAAAGGGTCACCAG	60.081	20	202	130	331
GFEZN4D05FP19Q	1	p2	(TA)6	12	204	215	TGGCGGCTAAGAGTAAGCAT	60.003	20	CGTCGGTGCTAAGAAAGAGG	60.008	20	163	145	307
GFEZN4D05FWUCC	1	p3	(CAG)10	30	218	247	CCCATCATTAACCACCAAGG	60.044	20	TCGTTCATTTGCTTCTGCTG	60.134	20	238	110	347
GFEZN4D05FO6OH	1	p3	(AAT)5	15	127	141	TACCTGCCCTTTTGCTCAAC	60.249	20	GGCAGTTGCTAAAAGTTCCC	58.836	20	147	59	205
GFEZN4D05GA8U6	1	p2	(AT)7	14	117	130	TAGGCACATATCTCCATGCG	59.67	20	AATTCAGCGACGATTTCTGG	60.214	20	273	62	334
GFEZN4D05FYCT5	1	p2	(TG)5	10	70	79	GGACACAGTGTACATTGACATGG	60.208	23	TGATCACCTATTCAGAGAAACATCC	60.707	25	131	36	166
GFEZN4D05GDLQD	1	p2	(AT)7	14	118	131	AGGTGGGGTTGATCCGATA	60.142	19	TAGCCGATGGGCAATTTTAG	60.054	20	188	48	235
GFEZN4D05FM36L	1	p3	(AGA)5	15	55	69	GCTTTCTCTCTCTAGATTCAGCAG	58.285	24	ATCTCCGTCAGACTCGTCGT	59.866	20	145	3	147
GFEZN4D05GG865	1	p3	(GGT)5	15	114	128	TTCGAAGCTCTGGTGATGAA	59.522	20	TCAAGAAAGCCTGTGGAAGG	60.366	20	164	29	192
GFEZN4D05GAJ1B	1	p2	(AT)8	16	106	121	GGGAAGGTCAAGCAAAGACA	60.232	20	GCAAAATCTCATTGTTCCCG	60.448	20	223	9	231
GFEZN4D05FM7R7	1	p3	(TTG)6	18	74	91	AGACCGTACCCGTTGTTTTG	59.891	20	TGGCAACAGCATCAATAAGC	59.839	20	183	16	198
GFEZN4D05FV8YG	1	p3	(CAT)7	21	183	203	GCAGTTGACCTGCTTTCTCC	59.997	20	AACAACTGCTTCAACCGAGG	60.291	20	255	133	387
GFEZN4D05F22SM	1	p2	(TC)7	14	69	82	CTGTGTGTTTGGCTGCTGAG	60.651	20	TTCGTTCTTCTTTCCGAAGC	59.569	20	162	28	189
GFEZN4D05F2DB8	1	p3	(GTC)5	15	289	303	CCCTGAGCAGGAGATCAGAC	59.945	20	AGTTAGAGCTCGGAATCGCA	60.118	20	258	80	337
GFEZN4D05FR3G0	1	p2	(TA)8	16	189	204	TCAGTGGATCGGTTGAGAGA	59.34	20	GGATACGAAGCTTCAGAACAAGA	59.906	23	161	78	238
GFEZN4D05FTZSA	1	p3	(GTT)6	18	118	135	CTCGATAGTGCCGTAGTGGG	60.668	20	GAGAACGGGAAGTACCACCA	59.966	20	299	7	305
GFEZN4D05FYIEB	1	p2	(CT)6	12	59	70	CACTCCAATCAAAATGCCAA	59.518	20	GCTAAGAAGGTGAGGTATTGTTTTG	59.644	25	101	33	133
GFEZN4D05F0ZOL	1	p2	(AG)5	10	78	87	TGCTGGGTGATTCCACTGTA	60.112	20	TCCTGTAAGGAAGGGCAGTG	60.246	20	178	20	197
GFEZN4D05FKDQZ	1	p2	(TC)5	10	84	93	GGTCAAGTCATCACCTGCAA	59.682	20	GCAGAGAGCGGTGTAGAGGA	60.7	20	248	46	293
GFEZN4D05F8BXW	1	c	(TA)5(TG)9	28	75	102	AAAAAGAAAGTGACAAGAAAATCAA	57.74	25	GTCGGAGAAGGAGAGACCCT	59.807	20	275	44	318
GFEZN4D05FSJ01	1	p2	(CT)5	10	314	323	GCAATGTTGGACACGAATTG	59.972	20	TGGCACCAACCTTCTCAAAT	60.495	20	230	125	354
GFEZN4D05F70ED	1	p2	(AT)8	16	185	200	AACTTTTGAGTTTGGTGCCC	59.077	20	CATTCATGGTGACCCACAAA	60.216	20	262	9	270
GFEZN4D05FX4FG	1	p3	(CGC)6	18	130	147	GACAGACGAGCTTCGGTTTC	59.997	20	ATCCCTCGTGTTGATCTCGT	59.535	20	207	90	296
GFEZN4D05FX3AK	1	p3	(CCG)5	15	109	123	CGAAGTCCTTCCCTAGGCTC	60.34	20	CTTTAGGGAATTCGGGATGG	60.625	20	146	1	146
GFEZN4D05F2WCG	1	p2	(TC)5	10	91	100	GGTTCCCAAGCACTCTGTTT	59.187	20	TGCTGCTCCACATTTGTCTC	59.992	20	170	48	217
GFEZN4D05FKG58	1	p3	(AAT)7	21	42	62	TTCACCTCTCCCAATTCAAAG	59.157	21	ACGACCAGACCCAGATTCAC	59.969	20	179	0	178
GFEZN4D05GC973	1	p2	(AG)5	10	51	60	TGTTGGGAGAAGAAAGAGGAGA	60.353	22	AAAACAGTGGTGGGCATGTT	60.277	20	133	4	136
GFEZN4D05FKKH1	1	p2	(AT)5	10	293	302	TCACCATCACCATCACCATC	60.189	20	TCCTGTCAGTCCTCCATTCA	59.18	20	262	121	382
GFEZN4D05F70AN	1	p3	(TAA)5	15	135	149	CCTTGACCAAAATCACGGAA	60.863	20	GCAGATGCTTGAAGGTGTTG	59.445	20	215	48	262
GFEZN4D05F3CWP	1	p2	(TC)6	12	170	181	TGATTTTGGGGAAGTCGAAG	60.044	20	TTCTCACCAAATACTGAAGCGA	59.883	22	223	102	324
GFEZN4D05F2ND5	1	p3	(CCT)7	21	260	280	GCTGTACACATGCGAGCACT	60.088	20	GGAGAGTCGATCGAGCTGAG	60.246	20	264	92	355
GFEZN4D05FQR44	1	p3	(GGT)6	18	106	123	AAGATCGTCGAGAAGTCGGA	59.95	20	CTCGGTCGATAACCTGCATT	60.096	20	148	72	219
GFEZN4D05F2BP9	1	p2	(GA)10	20	39	58	GAACAATTCTACGCCAGAAGTC	58.008	22	TTCTGATCCAATGCCAATGA	60.009	20	102	14	115
GFEZN4D05GB30A	1	p2	(AG)5	10	348	357	GCAACAGCAACACCATCATC	60.128	20	GCTTTCTTCGTTCGTCGTTC	60	20	213	202	414
GFEZN4D05FWJ5R	1	p3	(AGT)6	18	89	106	CCAACTCCTGTCCTTTCTCCT	59.725	21	TTCACCTTCTTCCCAACAGG	60.081	20	140	24	163
GFEZN4D05F0CJD	1	p2	(CT)6	12	292	303	CGGAGGAATGGATTTGAAGA	60.006	20	AGGCAGACGAAAGACATCGT	59.874	20	237	91	327
GFEZN4D05F0MCG	1	c	(TA)9(CA)6	30	137	166	AGCGTTTTTATGTGCCTGTG	58.847	20	TATGACAGCGCCAATAATGC	59.691	20	287	21	307
GFEZN4D05GFK8I	1	p2	(GA)9	18	73	90	AGCGTTGAGAGCTCAAGAGG	59.891	20	TTCGAACTTTCTGGCCGTAG	60.378	20	201	6	206
GFEZN4D05GF50N	1	p2	(AC)6	12	78	89	CCATACACAAGCATGGTCACTT	59.92	22	ATACAAATGATGCCCCCAAA	60.016	20	212	36	247
GFEZN4D05GGPTS	1	p3	(CCA)6	18	435	452	AGTGGGACCATGAGAGGTTG	59.962	20	AGGAAGGACGGAGTGAAGGT	60.111	20	193	306	498
GFEZN4D05F7S29	1	p2	(AT)8	16	51	66	CTTTTTGGTGGGTGGGTGT	60.652	19	TGCGGTAGGAAGAGGAAGAA	59.948	20	270	0	269
GFEZN4D05F74RT	1	p3	(TCT)10	30	226	255	TCACCGTCAACATCTTCCAA	60.088	20	GCAGCAACGCTACATTTCAG	59.638	20	217	90	306
GFEZN4D05GETVQ	1	p2	(AT)11	22	38	59	TCGGAAAGACAGATTAGGGG	59.122	20	TGATGTGTGTCCAATTCTTGTG	59.465	22	137	15	151
GFEZN4D05F6QVM	1	p2	(AT)9	18	106	123	TCAAATTTTTCGGATAGACATGAA	59.851	24	TGTTGAATTCGATCAAAATTACG	59.034	23	177	33	209
GFEZN4D05F4EQN	1	p3	(TCT)6	18	138	155	TGGAAGCTTTGCTTGAAGGT	59.993	20	ATCTGGGTTTGTTTGGCTTG	59.971	20	146	67	212
GFEZN4D05FWQIU	1	p2	(GA)5	10	61	70	TCTGCTGATTCGGGTTCTCT	59.95	20	ACCCCAAACACTGTCGAGTC	60.009	20	249	24	272
GFEZN4D05GC2NC	1	p2	(TG)5	10	257	266	AAGCGTTGGACAATCAAAGG	60.11	20	TCTCGATTAGTGCCTCTGGG	60.353	20	107	231	337
GFEZN4D05FNLX9	1	p2	(AT)9	18	159	176	GTTGCTTCTTCTCTGCGCTC	60.428	20	CGAGCTAGCTTTACCAGTGGA	59.663	21	281	6	286
GFEZN4D05FU8BF	1	p2	(GA)5	10	60	69	CTTGCGGTCTCTGTGAATTG	59.44	20	CTTGAGTTGGCCATGGAGAT	60.073	20	196	18	213
GFEZN4D05GDBIT	1	p2	(AG)7	14	50	63	CCGTCTCATTTCTATTATTCTTTCTTC	59.222	27	AAACCCTAGCTCCGATCGTC	60.599	20	137	0	136
GFEZN4D05GEXVJ	1	p2	(AG)6	12	313	324	GAAACCATGATCGGATCCAC	60.143	20	TAACCAGTCAATTTTCCGCA	59.157	20	287	152	438
GFEZN4D05FMH2Q	1	p3	(CCG)5	15	333	347	TGTGATCGCAATCCACTAGC	59.83	20	TCCCAGGACGAGTTCGAG	59.903	18	296	131	426
GFEZN4D05FX92O	1	p2	(TC)12	24	57	80	CCGATTCTCTCTCAAATCGAA	59.396	21	GTCTCTGGTATTCGGCGTTC	59.7	20	104	0	103
GFEZN4D05FK757	1	p3	(CTT)6	18	185	202	CTATGCATCGGCGATCTTCT	60.339	20	GCTCGCCAATCTTCTCAGAC	60.104	20	299	110	408
GFEZN4D05FW63S	1	p2	(TA)5	10	147	156	TGATGTTATCGTGTTTGCGG	60.523	20	TGATCAGGTTTCATTTCCTTGA	59.546	22	177	13	189
GFEZN4D05FL13R	1	p3	(TAT)6	18	122	139	CCTCTAATTTCAAGCGGCTG	59.975	20	ATCAGGCATGATGAACACGA	60.08	20	178	7	184
GFEZN4D05GEX5C	1	p3	(CAG)6	18	402	419	ACAGGGAGTGCATGAGGAAC	60.12	20	AGGCGAGTGGACTGGGTAT	59.545	19	231	212	442
GFEZN4D05GAFZK	1	p3	(GAT)6	18	65	82	GAACAACAAAGAGGATGGCG	60.636	20	CAAATCCAAACTCTGCCTGC	60.776	20	177	36	212
GFEZN4D05FLLV9	1	p2	(GA)6	12	38	49	CCTTATCCTCTTTCTGAACTGTAGA	57.433	25	TGGGGAAGGAGATGAGACTG	60.191	20	104	0	103
GFEZN4D05GA9WA	1	p3	(AGA)5	15	85	99	CAGATTCTACTGGGCAACCC	59.55	20	TTCTTCCTCGCTTTCGATGT	59.955	20	124	25	148
GFEZN4D05FOXF5	1	p3	(CAA)5	15	51	65	GCAAATAATCAAAATGTCTGTGG	58.556	23	CCTTGATGATGATTTGTGCG	60.073	20	120	17	136
GFEZN4D05FYRR2	1	p2	(AT)8	16	159	174	GCCTCCTTGGTTGTCTGAAG	59.844	20	GCACGATAAATTCCCAGTTCC	60.687	21	230	70	299
GFEZN4D05FPQM6	1	p2	(TA)12	24	37	60	GCAAAACTACTGTTCCCAGCA	60.298	21	TGGACATAGGGACAACGACA	59.96	20	169	1	169
GFEZN4D05F13N4	1	p2	(CT)5	10	68	77	GTCTTCTCCAACTCCCCCAT	60.314	20	TGCGTCTTTCATGGAACAAA	60.234	20	284	26	309
GFEZN4D05FV7QP	1	p2	(TC)6	12	104	115	AAAACAAACACAACTCATTTCCTT	58.235	24	CCATAACAATACGAATGTGGGA	59.586	22	132	25	156
GFEZN4D05FKSS1	1	p2	(AT)6	12	169	180	AATAAAGGGGCCAGCAGAAT	59.93	20	TCTGGTCTTATTTGGTCGGTT	58.566	21	145	60	204
GFEZN4D05F7I74	1	p3	(TGG)5	15	31	45	GGAGAGGAGGTTGGGGTC	59.409	18	CTCTTCCTCCTCAGCCGTGT	61.908	20	176	1	176
GFEZN4D05GDFL7	1	c	(TC)5aattaatcttttttgtgataacatccnnnnntctcnttggtggtggatttcacacgccaaggcaattcccattttcatcc(TCT)5cttctttcctttcatttaatacatatatacacacac(AT)8	157	57	213	GTCTCTGCGAAAGGAGGTTG	59.989	20	GAGAAAGTGGTGGAGAAGAAGAA	59.022	23	262	5	266
GFEZN4D05FLIL9	1	p2	(TC)12	24	57	80	CCGATTCTCTCTCAAATCGAA	59.396	21	GAAAATCAGCTCCGAAACCA	60.192	20	134	0	133
GFEZN4D05FW3JQ	1	p3	(GAG)8	24	129	152	TGCGGCTACGTGAATTTGTA	60.273	20	TGCCGTTGTCATCAAAGAAG	59.84	20	109	90	198
GFEZN4D05F4CPJ	1	p3	(CGG)6	18	97	114	CGGCCTCGTCTTATTTCAAC	59.708	20	ATATGCTATCCCCCGACCTC	60.138	20	201	8	208
GFEZN4D05GBKKW	1	p3	(AAT)5	15	57	71	TTTGTTGCTAGGCATTTCCC	60.074	20	TTGTGTGCTCATGCAGTTGA	60.029	20	281	13	293
GFEZN4D05FOH39	1	p3	(CTT)5	15	103	117	GCATAACCGCGAGCCTATAA	60.213	20	GTCCGCTCAAGCAGGACTAC	60.02	20	207	32	238
GFEZN4D05F7G1M	1	p2	(AG)12	24	188	211	ATTACGTACGAGGAATGGCG	59.982	20	GATGTCTTCGAATTATATGGACAA	57.248	24	293	30	322
GFEZN4D05FR1LI	1	p2	(TC)7	14	202	215	CCAGATTACAGATTACAGAGGGG	59.033	23	TGAAGTTGAGCAGTGGAGACA	59.606	21	218	28	245
GFEZN4D05FW04S	1	p4	(ACAA)6	24	69	92	AAATCGTGGAACAATTTTCTTTTC	59.781	24	TCTCTTCCATTGAAGGTGGG	60.042	20	117	0	116
GFEZN4D05FQGQ7	1	p2	(TC)8	16	28	43	GCCACCACCGTCCTCACT	62.211	18	GAAGTCGGGTTGTAATGTCCA	59.845	21	299	7	305
GFEZN4D05FNYDG	1	p2	(TC)5	10	65	74	TCGAAGGGGTCTGATCCTTA	59.623	20	AGAAGAAGAGGAGATAATGAGAAGG	57.879	25	172	13	184
GFEZN4D05GDWTA	1	p3	(ACC)5	15	136	150	CCGTACACGTGTCCTTGATG	60.025	20	TTCGAAGACTACGTCGAGCC	60.538	20	236	76	311
GFEZN4D05F5323	1	p2	(CT)5	10	197	206	AACTTCTTTCTCCGGCCATT	60.074	20	AGCACTACCACTCATCCGCT	59.898	20	292	128	419
GFEZN4D05FKTQE	1	p3	(ATG)5	15	434	448	GTGAGGGAGGTGGATCTGAA	60.048	20	TCGACCTCGATTTCGTCTTC	60.34	20	185	318	502
GFEZN4D05FR9BU	1	p3	(TTC)6	18	338	355	GTTGAAAGTTTGTGTGGGGG	60.246	20	AAACTCAAAATGCGAGGTAATAA	57.166	23	290	154	443
GFEZN4D05FNO5E	1	p2	(TC)5	10	179	188	CAATGAGGCGGTCTTCAAGT	60.255	20	ATAGAGGGGAGAGAGGGAGG	58.709	20	210	4	213
GFEZN4D05FMZ9U	1	p2	(AG)5	10	140	149	AATGGGGACAAGGTTTGGTT	60.455	20	TAGCACCTTGCAGCTTTTCA	59.752	20	118	95	212
GFEZN4D05F26TR	1	p2	(AT)5	10	171	180	TGTGGAAGACAGATTGCAGC	59.992	20	ACATCTGGTGGTAGCCGAAG	60.134	20	292	21	312
GFEZN4D05GC3D8	1	p2	(AT)10	20	98	117	GCTTCAGTGATGGAAAACCA	58.697	20	TTTAAGTTACACGTAAGATGACAACA	57.233	26	151	20	170
GFEZN4D05FK6GD	1	p3	(AGA)5	15	68	82	CCCAATTAAACACCTCCTCG	59.424	20	GAAGCTGAATCCATTCGGAG	59.773	20	196	24	219
GFEZN4D05GGH5C	1	p3	(GGC)5	15	193	207	CACCCCAGTCAAGCAATTTT	59.971	20	GAGCAGCTTGAGAGGCACTT	59.898	20	298	17	314
GFEZN4D05F02PI	1	p2	(AT)7	14	168	181	AGAGGAACATTCACATGGGC	59.934	20	CCTGGGCAGAAGAAGAGATG	59.943	20	107	141	247
GFEZN4D05GE5RD	1	p3	(TAC)5	15	47	61	CTCCTCGAATCGACAGCATT	60.362	20	TCGACGGAGAAGCAGAAAGT	60.134	20	122	9	130
GFEZN4D05FNQV9	1	p3	(ATC)5	15	249	263	CTCCTACTGGAACAGCAGCC	60.012	20	AGAATCAATTGGGAACAGCG	60.074	20	226	78	303
GFEZN4D05FTL6E	1	p2	(AG)6	12	221	232	TCTTGGCCGATGAAGAGACT	59.95	20	GCCGTTGAGTTTTGTCATGT	58.625	20	241	45	285
GFEZN4D05GGTGG	1	c	(TA)5atttagttatatcttgtcgtatctgggagggacgtgccatcaacaaagtgtttgat(GA)5	76	81	156	AGCTTGGCCAACCCAGATTA	61.875	20	GGGAGATCTAACATTGGCGA	60.036	20	190	35	224
GFEZN4D05GDT1N	1	p2	(TC)7	14	73	86	ACTCTTCCTCTGGCCTCTTT	57.185	20	TGCAGAATTTGAGACAAGAGAA	57.757	22	169	3	171
GFEZN4D05F1MGH	1	p2	(TC)8	16	35	50	TCTCTCTTTCTCTCTCTACATTTTCA	57.314	26	AGCAATCGGATCTCAGCG	60.056	18	155	5	159
GFEZN4D05FO2IP	1	p3	(AGC)5	15	307	321	CACAATTCATGTCCCGTCTG	59.96	20	ACGACAAGGGATTCCTCCTT	59.935	20	208	183	390
GFEZN4D05FREVQ	1	p2	(GA)6	12	281	292	GCCTCGCTATAGATCCGTGA	60.339	20	CAAAAGTCCATGGGTGTCCT	59.82	20	267	88	354
GFEZN4D05F6IMA	1	c	(TG)6tttttactaatttaatctgaatttttaannnnaagattacaaaaccctgttatatgtgtgtgc(GT)7c(TA)8	106	54	159	TGATCCTTTTGTGCATTTGTG	59.576	21	ACGAAATCGATTGAGCAAAA	58.361	20	182	19	200
GFEZN4D05FNDDA	1	p2	(AT)5	10	227	236	CTTCCAAAGCCTCGATGTTC	59.813	20	TTTGATGCCTCTGGTCAGTCT	59.859	21	163	102	264
GFEZN4D05FNQRP	1	p3	(TTA)7	21	158	178	CTAGACCCAAAATGTGTGCG	59.195	20	CAGGAATGAAGGGAAAACAAA	59.05	21	191	30	220
GFEZN4D05GESTI	1	p3	(AGA)5	15	193	207	AAGAAGCTCCCGAAGGACTC	59.957	20	TGTACCTAGCGAGCCTGGAG	60.55	20	217	155	371
GFEZN4D05GF03A	1	p3	(TAC)6	18	264	281	GATTTCCCTGTCTCCGATGA	60.011	20	CTGCTTCTCGTATTAGCTTCCT	57.158	22	248	63	310
GFEZN4D05FXGD8	1	p2	(GA)9	18	68	85	GGGGGAGGAGAAAATGAATAA	59.257	21	GGGTCGCCATAATCTCCAA	60.817	19	172	0	171
GFEZN4D05GD4YJ	1	p2	(TC)5	10	33	42	TGATCCTTCTCCTCCACCTG	60.191	20	AGGTTCTGTCCCATCACGG	60.939	19	132	8	139
GFEZN4D05GC39U	1	p3	(ATC)15	45	49	93	GGGAAGAGTCACAAAACCCA	59.943	20	TGCTTTCAATCTTTTCCGCT	59.96	20	203	18	220
GFEZN4D05FWNQF	1	p3	(TTC)8	24	114	137	TGATTAAATCCGCACCAGAA	59.112	20	AACTCGGCTTTCAGATTGGA	59.813	20	111	85	195
GFEZN4D05F4Z4U	1	p2	(TA)5	10	71	80	TCTACTTGGAAAATCCCAAAACG	61.479	23	TGTGTAAGTTTGTTTGTGAATTTTATT	57.509	27	100	22	121
GFEZN4D05F3MCG	1	p3	(CCA)6	18	91	108	CACCGCCATAGCCATAACTT	59.982	20	GGAGGGGACGGGACTACTAC	59.817	20	126	34	159
GFEZN4D05FSBKC	1	p2	(CT)9	18	75	92	CCAAACACTCCCTCTCACTAGC	60.302	22	ATTCTCCGATCCCTGACGAC	61.404	20	119	47	165
GFEZN4D05GB8KO	1	p2	(TC)7	14	45	58	GCAATAGCAATTTCTTTCAGACA	58.579	23	AAGCAAAAACGACTGATTATTGT	57.127	23	111	8	118
GFEZN4D05FK3HH	1	p3	(GGT)5	15	181	195	CGACTAAGGTCCACTCTGCC	59.867	20	TTGAACAATCCCAACAACCA	59.792	20	231	118	348
GFEZN4D05FVYK4	1	p3	(GAA)5	15	50	64	TGTGTGAACGAAGACCAGAAG	58.917	21	TCGAGCCCTAACGAAATCAC	60.214	20	115	4	118
GFEZN4D05FRN39	1	c	(CT)8cctctccctctcccnnnntat(TC)6	49	54	102	CACCAGTTTCCGTGCCTATT	59.993	20	GACGTCGGAAGAAAGAGGAG	59.014	20	109	31	139
GFEZN4D05GEIWT	1	p2	(AG)7	14	24	37	TTTAAGCCGAAACCAGAAACA	59.744	21	TGCGAATATTCATATCGACCA	58.997	21	283	0	282
GFEZN4D05FQ8X8	1	p2	(TC)5	10	94	103	AGGAACCGCGTCAGTGAGT	60.878	19	GAAGAAGAAGAGGAGAGAAGAGAGA	58.272	25	130	2	131
GFEZN4D05GFGS0	1	p2	(AG)8	16	78	93	TCGTTGTCCCTTCCAGACTT	59.697	20	GTCTTCGTCGACGTTCTTGC	60.986	20	167	10	176
GFEZN4D05GFBFD	1	c	(AT)6aagcggagactgaacta(CTT)7	50	73	122	GTCCAGTGCTCCTTTGCTTC	59.997	20	AGCAGTCTTGGGCTGACAGT	60.057	20	161	32	192
GFEZN4D05FREN8	1	c	(AG)10annnnnnnnnnacgttattagtt(AG)6	55	37	91	CGAATAATTACATAGAGACACACACA	57.462	26	TTCTTCGCGAACTTCACCTT	59.993	20	205	1	205
GFEZN4D05F5DVF	1	p3	(GCC)8	24	219	242	CCCTAAACCTCCTGTCGTGA	60.103	20	TAGGTGTAGGTACCACCGGG	59.728	20	254	32	285
GFEZN4D05GCV09	1	p2	(TA)6	12	44	55	AAGGATTATAAGTATCAAGATAACGCC	58.669	27	CCGAGCTCGATTTCCGAGT	62.763	19	100	1	100
GFEZN4D05FKTZ6	1	p2	(CT)5	10	215	224	CTGACCCCATTCTTCCTTCA	60.042	20	ACTGGGAAATGGACGGTTC	59.77	19	160	164	323
GFEZN4D05F8WQA	1	p2	(AT)5	10	68	77	TTCGCATAATTTACAGACAGGAA	58.818	23	GAAGCCAACAATTGATCAGGA	60.066	21	140	19	158
GFEZN4D05FWWEY	1	p2	(CT)5	10	54	63	CTCTCGCTCTCGCTCTCAAA	61.096	20	GAAGCCATTGTTCTCCGAAA	60.192	20	102	2	103
GFEZN4D05FPKBD	1	p2	(GA)6	12	86	97	ACCGAACACCTTGGTCTCAC	60.009	20	TGTGTAGTGACGTACCCGGA	60.025	20	198	42	239
GFEZN4D05FMOZB	1	p2	(GT)5	10	102	111	GGTGCTGCAAGCCTTTTATT	59.365	20	TTCTGGGAGTGATGATGCTCT	59.818	21	137	30	166
GFEZN4D05FR9UG	1	p3	(TCG)5	15	42	56	TGGTGCCTTTTGATTCTTCC	60.051	20	GGTCGCAGTTTTAGTCGAGC	60.022	20	256	15	270
GFEZN4D05GDIVZ	1	p2	(TG)5	10	89	98	GCATGTCTATCGGCATATTCA	58.617	21	CAAGCGTCACGGTATTTGTG	60.172	20	177	45	221
GFEZN4D05FM94V	1	c	(AG)6ac(AG)6	26	70	95	CCGAAGCACGAGTACGACTT	60.453	20	GCCCGCCACTAGATACAAAA	60.096	20	128	0	127
GFEZN4D05F5AR4	1	p3	(TCG)5	15	24	38	CCACCTCTTCTTCCTCGTATT	57.42	21	GATCTGTTGGAGGAAACCGA	60.05	20	100	0	99
GFEZN4D05GE6I3	1	p3	(ACA)5	15	128	142	ACCGTGCTGGTAGAGACCAC	60.182	20	TCAAGTCACTGCCTGTGTCC	59.872	20	205	66	270
GFEZN4D05F7NQA	1	p3	(TTC)7	21	35	55	ACTTTTCCCCACCGGAAAC	61.099	19	CGATGTGCTAGCCATAAATCAA	60.116	22	117	4	120
GFEZN4D05GGO07	1	p2	(TA)5	10	46	55	GAAAAACTCGTACACTAAAATTACACA	57.316	27	TTGCTTGGTTTGTTCCTTCC	60.088	20	171	2	172
GFEZN4D05GEKSY	1	p2	(TA)11	22	69	90	TCCAAACGTTGCTCTATCCT	57.422	20	ATGATCTATGTGTTCTCCCTCC	57.071	22	101	15	115
GFEZN4D05FWDVU	1	p2	(TA)5	10	205	214	AAGCCTCTCCTCCATGTTCA	59.803	20	TCCTCCTCATCTGATCGCTT	59.91	20	172	69	240
GFEZN4D05FSW3U	1	p2	(CT)11	22	36	57	CAATCGCTCCCTATTCTCCA	60.17	20	CAAAAGATCCATCTGGTGTCG	60.501	21	110	8	117
GFEZN4D05F2KP0	1	p2	(TA)10	20	246	265	CCAGAAATGAGGAGGAACGA	60.187	20	TTTCTCAATATGCCACGACA	57.702	20	267	28	294
GFEZN4D05FVFQY	1	p3	(CGG)5	15	118	132	ATCATTGGAGTGGAGGTTGC	59.934	20	TTTTGTTGGTTTGGCAATGA	59.946	20	293	26	318
GFEZN4D05GGH5J	1	p2	(AT)5	10	116	125	CCCTATTCGCCTCTTTAGGG	60.048	20	AATTATCCGGAGGATGCCTT	59.761	20	114	38	151
GFEZN4D05FW9PH	1	p2	(AT)9	18	48	65	CTCAACCACCATTACGGGTC	60.232	20	AGAGGCTTGTCAAATTGTCG	57.951	20	129	6	134
GFEZN4D05FYYQN	1	p3	(GAG)5	15	262	276	CACCATAAGCGCTCCATTCT	60.235	20	AGCTCACAGCGAAGTGTCG	60.35	19	295	20	314
GFEZN4D05F8NIY	1	p3	(GAT)5	15	153	167	CAGACCGCGATCAGGATATT	60.059	20	CTGCATTTGCGTAGATTCCA	59.833	20	115	84	198
GFEZN4D05FWI0R	1	p3	(TGC)5	15	26	40	ATTCTGCGATTGCGGTGA	61.368	18	GCAACACCAGATGTTCCAAA	59.547	20	114	3	116
GFEZN4D05F8OUH	1	p2	(TC)5	10	49	58	CGCGTATTTTCCATAACCAAA	59.848	21	GCTGATGATGGGGCTTCTTA	60.177	20	148	0	147

## Sheet: leaf
ID	SSR nr.	SSR type	SSR	size	start	end	FORWARD PRIMER1 (5'-3')	Tm(ｰC)	size	REVERSE PRIMER1 (5'-3')	Tm(ｰC)	size	PRODUCT1 size (bp)	start (bp)	end (bp)
GQG2A8F01BRRR5	1	p2	(GA)5	10	34	43	CCGTGAAAGAGAGAGAAAGTGA	58.719	22	TTTATTGGAGTTGCTCAGCG	59.062	20	112	7	118
GQG2A8F01AWFMQ	1	p3	(TCG)5	15	268	282	GTCCGATCCTCACCTTCTGA	60.199	20	TGCTTCACGTACTCGTCCAC	59.905	20	246	110	355
GQG2A8F01ASHWD	1	p2	(AT)6	12	164	175	CCCTGCATGAGTGTGTTTGA	60.722	20	AGTACGAGTGCAACGGGTTC	60.179	20	127	78	204
GQG2A8F01C0EVN	1	p3	(GAG)5	15	66	80	TAACGCAGCAGTTACGGAGA	59.632	20	AACACCATTGAAGAGGCACC	59.973	20	226	1	226
GQG2A8F01BVJKN	1	p3	(CTT)6	18	240	257	AATTATCGCGAATTTCACCG	59.928	20	TCCAATTCGTAAAGGCAGATG	60.081	21	180	151	330
GQG2A8F01A4J29	1	p3	(TCT)6	18	288	305	TCAGTGTCCAACTCAGCAGC	60.187	20	TGACGAGGGATGTGATGAGA	60.205	20	150	185	334
GQG2A8F01CXQUR	1	p2	(CT)5	10	256	265	CTCACTTGAGCCGCTCTCTT	59.891	20	ATTTGACCCAGCAAATCCAG	59.933	20	111	207	317
GQG2A8F01AVUKG	1	p2	(AG)10	20	78	97	CGATTCTGCGTTCACTGTCT	59.037	20	ATGGCACCATCACTTCCTTC	59.934	20	128	0	127
GQG2A8F01C9CDU	1	p2	(GA)9	18	72	89	AAGAGTTTTTGGCAATCACGA	59.738	21	CTTACGAACATCCCCTTGGA	59.926	20	275	31	305
GQG2A8F01DYIYA	1	p2	(TC)5	10	55	64	CTCCCTCAGCCATCTAATCG	59.79	20	GCGAGGCTTGGATAGATGTT	59.297	20	141	28	168
GQG2A8F01B3MER	1	p2	(AG)6	12	36	47	TTTAGGGGTGCACATACGAA	59.037	20	CGCCATGGATATAGGAGGAA	59.878	20	117	2	118
GQG2A8F01EZO8G	1	p2	(AT)8	16	79	94	GTTCTTCGTCCTGGTAGGCA	60.255	20	CTGATGCTGGTCAATCATGG	60.072	20	171	27	197
GQG2A8F01AG9P7	1	p2	(AT)7	14	91	104	ATGAACGTGGGTGCTTTCTT	59.598	20	CCGACTTGCCTTACTCGTTC	59.875	20	256	17	272
GQG2A8F01BGAF1	1	p2	(GC)6	12	66	77	CCGGGCGCAATTAGATATAC	59.438	20	CCTGAAGGGACCAAATCAAA	59.903	20	224	10	233
GQG2A8F01B86NV	1	p2	(AG)6	12	47	58	CGCTCGAAAATAAACGACTTT	58.578	21	AAGCCGCAGGTGTAGAAGAA	60.015	20	159	23	181
GQG2A8F01CG8PO	1	p2	(GA)8	16	121	136	TTGAGGAACTAGAGAACAGAATCG	59.088	24	AGACCAGCTCTACCCCAACA	59.721	20	157	5	161
GQG2A8F01B21RM	1	p2	(GA)8	16	57	72	TTTCTTCTTCTTCTCGTTGCAG	58.904	22	CCCGACTTCCAGATATCCAC	59.361	20	144	29	172
GQG2A8F01BFIGK	1	p2	(GA)9	18	109	126	ACCGACGCTAAACAGCTCTC	59.644	20	GGCACAATTTTTGTCCCAGA	60.874	20	166	33	198
GQG2A8F01A4AEA	1	p2	(CT)5	10	30	39	CGACACTCTTTCTTTTACGCTTT	59.171	23	CTTCTTGCTGGAAGGACCAG	59.982	20	181	4	184
GQG2A8F01B5WXE	1	p3	(GAA)7	21	136	156	CCACTGACGTAGAGCCTGGT	60.321	20	GCAGAATCACGCACTTTCAA	59.995	20	149	102	250
GQG2A8F01DQGGA	1	p2	(GA)9	18	92	109	ACCATTTCTCAACACACGCA	60.16	20	GACCAGCAAAGCCGTGAT	59.794	18	125	7	131
GQG2A8F01CVALU	1	p3	(ACC)5	15	68	82	GCACCTTCTCGAATGGCTT	60.355	19	ATGTGTCGAAGCCTTGAACC	60.119	20	141	1	141
GQG2A8F01B30FJ	1	p3	(TTC)5	15	172	186	TATTGCTGCTGCGTTGTCTC	60.165	20	AGGAAAACTATCCCGTCATACA	57.635	22	249	17	265
GQG2A8F01D7ITZ	1	p3	(AGC)6	18	155	172	AGAAAGCTCTCCATGTCCGA	59.95	20	CGCATGCTGGTGTTGACTAT	59.746	20	126	72	197
GQG2A8F01AS682	2	p3	(CTC)6	18	218	235	TTCTCCGAGGATGAGATTGG	60.15	20	GTGATTGAAGCCGTTGGAGT	60.119	20	139	161	299
GQG2A8F01CYK5E	1	p3	(CCA)5	15	76	90	CGACTACCATATCCCGAACC	59.269	20	TGGTTCTTGTGGACCTCTCC	60.088	20	169	0	168
GQG2A8F01CF4RD	1	p2	(CT)6	12	426	437	CCCGATTCTATCCGAAGTCA	60.029	20	CAGTCATCTAGCCATTCGGG	60.615	20	200	281	480
GQG2A8F01BTSVW	1	p2	(TC)5	10	67	76	GATCCTTAGACCGGTGACGA	60.073	20	CAGAAGCTGGTGGAGAGAGG	60.127	20	192	16	207
GQG2A8F01BVEUQ	1	p2	(TC)7	14	104	117	AGGGACTCCTCTCCTTCTGC	59.952	20	TTCACTTTCCGGGACTAGGA	59.665	20	176	16	191
GQG2A8F01A8D2W	1	p3	(CGC)5	15	125	139	TTCTTCAAGTCCGTTTTCGC	60.365	20	AGCTCCAAGCGTTGGTAGAA	60.015	20	139	53	191
GQG2A8F01ECKXX	1	p2	(CT)5	10	96	105	TTTGGGGTTTCTGCAACTTC	60.088	20	TTTGCCAAACTAGACCCAGC	60.249	20	179	69	247
GQG2A8F01C418S	1	p2	(AT)12	24	189	212	AACATAATGATAAATCAAGAAAAGAGC	57.702	27	CGACATTGCACAACAAATAAGT	57.773	22	176	67	242
GQG2A8F01CMOTV	1	p3	(ACG)5	15	205	219	CTCCTACACCTCCTCCCCTC	60.066	20	TCTCTCATCCTCATCGCCTC	60.462	20	248	38	285
GQG2A8F01DXR7M	1	p2	(TC)5	10	188	197	ACAACAAAGGCCGTACCATC	59.859	20	AAGTCGACGTCGTTCTCGTT	59.914	20	154	101	254
GQG2A8F01BT5YW	1	p3	(CTT)10	30	62	91	TCTCGCTCTCACCGACAAC	60.13	19	AAGCGAGGCTACGAACAGAA	60.154	20	110	11	120
GQG2A8F01BQTUR	1	p3	(AAT)7	21	220	240	CGACGCGAAGGTACTTCTATTT	59.813	22	GGTTTAAATGCTGTGAAGGCA	60.124	21	145	150	294
GQG2A8F01BJNXX	1	p2	(TA)5	10	208	217	GAATACATACTTGCCCGCGT	59.988	20	TCCATACATCAAATCCGGAAA	60.139	21	197	49	245
GQG2A8F01A77NQ	1	p3	(CAT)5	15	47	61	CCTCCTCCTCATCATCCTCA	60.152	20	AGGATGAGACCGACAGTTCG	60.261	20	138	7	144
GQG2A8F01ALAGB	1	p3	(TTG)5	15	155	169	ATGGTTTTGAAGCGGAGTTG	60.11	20	ATGGGTTTTGAGCAGACAGG	60.111	20	144	115	258
GQG2A8F01C9J4F	1	p3	(ATC)7	21	87	107	TCCATTTACTACTTTCACCCCAA	59.76	23	GCAAACCAGTTGATGCAGAG	59.445	20	264	13	276
GQG2A8F01EGP3W	1	p2	(AG)5	10	145	154	TATGCTGATAGCAGCCGTTG	59.999	20	AATCCCATTGGTTGCAAGAC	59.797	20	202	43	244
GQG2A8F01AIAUE	1	p2	(AG)8	16	23	38	CAACGCACATAAAAAGACGA	57.446	20	GTCCTTAACTCCGATTGCCA	60.074	20	251	0	250
GQG2A8F01AUE69	1	p3	(GAA)5	15	206	220	GCTAAGCTTCCTCCGGACTT	59.983	20	TCATCACATTCACCATGTTCTTC	59.851	23	152	97	248
GQG2A8F01D20EL	1	p2	(TG)7	14	157	170	GGCAATGGTTCCAGGAGATA	59.894	20	AAAGAAGAGAACATTCGGCAA	58.962	21	172	23	194
GQG2A8F01DPUZZ	1	p2	(CT)5	10	52	61	CCCACTCTCCTCCTTCACAA	60.229	20	GGACGGTGAACTCAGAGAGC	59.993	20	206	11	216
GQG2A8F01A93CN	1	p2	(AG)5	10	79	88	TCAAAAATTGAGAGACCCCAA	59.532	21	CGAGCTCAGTGGAAAAGGAG	60.126	20	172	6	177
GQG2A8F01B9YVE	1	p2	(AT)7	14	32	45	GGAACTGCAGTAGAAACTCCATC	59.295	23	TCCGTCAAGGTATGCATGAG	59.673	20	206	2	207
GQG2A8F01DM1T9	1	p2	(AG)9	18	89	106	CTCTTCCCACTCTCCACTCG	59.978	20	AAGGTGGAGGACAGTTGCAG	60.298	20	139	24	162
GQG2A8F01DV75W	1	p2	(AG)7	14	29	42	CCATTTTCACGATTCGAGC	59.215	19	CTCTTTCTGGTCGTCTTCGG	59.982	20	174	1	174
GQG2A8F01BXV1C	1	p2	(AC)5	10	148	157	GGGTTCACCAGTGGATATGG	60.05	20	GCATCTCTTCGGTTGCTTTC	59.962	20	250	50	299
GQG2A8F01DJ7JD	1	p2	(TG)5	10	63	72	GCTCTTCTCACCATGGCAAC	60.812	20	TCAGCTTGGGTTTTGGTTTC	60.088	20	124	24	147
GQG2A8F01BOMWN	1	p2	(CT)5	10	284	293	GCTTTCCCTGTTTCCACATC	59.532	20	TACACCAGCATAGCGATCCA	60.243	20	209	134	342
GQG2A8F01AJR3G	1	p3	(ATA)6	18	34	51	CAAACAGCTCTTCTTCGAATCTT	59.209	23	TTTTTCCTCCACCAAAATCG	59.91	20	128	3	130
GQG2A8F01A2T3P	1	p2	(AC)5	10	100	109	TTTGTCTGCAGTTGCTCCAC	60.032	20	TTTGAACGACGAGAAGGTCC	60.232	20	153	2	154
GQG2A8F01DSQZ8	1	p2	(TA)10	20	110	129	GCATAAGTCATAAACACAATGTCAAA	59.416	26	GAGCCTATGAGCGTTTGGTC	59.843	20	134	78	211
GQG2A8F01DXVG2	1	p2	(TC)5	10	42	51	TGCACTCTTCCTTTCAACAAA	58.54	21	CTTCCACTTCTTCCTCGTCG	59.982	20	276	0	275
GQG2A8F01B46H1	1	p2	(AT)5	10	31	40	AAGTAATGGGCATTTCGTGG	59.823	20	TTCACTCACTCACTCCCAATTC	59.187	22	253	6	258
GQG2A8F01AT2CZ	1	p3	(AGA)5	15	34	48	TCACAGAGAAGAAACAAGAACAAGA	59.611	25	TGTTCTTGACTGAGGCGATG	59.984	20	260	6	265
GQG2A8F01BF3S9	1	p2	(AT)5	10	140	149	AGAGGGGAAGGCATTTTTGT	59.94	20	CACTGAACAAACCAAACCCC	60.246	20	203	42	244
GQG2A8F01DOTHJ	1	p2	(TC)5	10	56	65	ATCTCAAATACCGTTTCGCC	59.046	20	TGAAATGAGAAAGTTGCGGA	59.395	20	111	5	115
GQG2A8F01BB2CC	1	p3	(AGA)9	27	101	127	AAACCGGTCCATGAGCAA	60.048	18	CTGTGGTGGAGATGTGGATG	59.954	20	230	49	278
GQG2A8F01D9N7F	1	p2	(TC)5	10	59	68	CGGCTTTTTCCTCTTTTCCT	59.829	20	ACCAAAGCCCATGATGTTGT	60.24	20	227	34	260
GQG2A8F01AH6F3	1	p2	(TC)5	10	83	92	TTCTCTCTTCCTCGTTTCCG	59.545	20	CAGAAGCGGAGAATCAGACC	59.95	20	181	23	203
GQG2A8F01A3G1H	1	p3	(AGA)6	18	81	98	GGAGGAGAGTCTTTGAGGGG	60.186	20	TTTGATCATCGTCTTCGTCG	59.799	20	237	7	243
GQG2A8F01DVZFN	1	p2	(TG)5	10	140	149	TCCGACCAAAAGAAAACTGG	60.081	20	TCTCTGACTGAACCATAGCCA	58.456	21	146	41	186
GQG2A8F01C71WZ	1	c	(AG)5nnngannnnna(AG)10	41	36	76	TTGCCGTTGATAAACAATTAGC	59.176	22	ATAAGGGAGTTTGCGAAGGG	60.443	20	164	1	164
GQG2A8F01CH1GB	1	p2	(CT)5	10	82	91	GCAATCTGGTCTCTTCTGAACT	57.667	22	TTTTGTAATCTAGTGCAAAACCAA	58.015	24	135	13	147
GQG2A8F01ELCUW	1	p3	(CGA)5	15	374	388	CGCCACCTCCTCTATCCAT	60.042	19	AGTTGCGCATGGACTCGT	60.436	18	230	184	413
GQG2A8F01C3RGV	1	p2	(TC)5	10	211	220	AAGCGGAAAGTGTCGAGAAC	59.478	20	AGCCAGAAGGCTAAGCATGT	59.104	20	279	26	304
GQG2A8F01CNW9R	1	p2	(TC)13	26	68	93	GTGGTCTTCGCATTGAGTGA	59.837	20	TGCGGGTTCTTCTTGGTTAT	59.569	20	137	2	138
GQG2A8F01E40EG	1	p3	(TTC)6	18	252	269	CCACTTCCACCACTTCCACT	60.002	20	GAAGCTTCAACAGGCAAAGG	59.993	20	220	73	292
GQG2A8F01A8CDK	1	p3	(TCC)5	15	310	324	AACTGGTCGTCACCGTTAGG	60.028	20	TACGGGACGAACAACAACAA	60.004	20	130	248	377
GQG2A8F01DMTGS	1	p2	(AT)5	10	113	122	TGTGCCAAATCTACCACCCT	60.375	20	GGACACTTGGCTCTATCCCA	60.073	20	117	35	151
GQG2A8F01CABID	1	p2	(TA)11	22	69	90	GCGAATTCGAAACAATGTGA	59.67	20	GGAGAAATGTGATGTAGTAAACTGAA	57.936	26	157	1	157
GQG2A8F01CQQIZ	1	p2	(AT)5	10	115	124	CCCAAACAGGGAATAGCAGA	60.066	20	TCAGGCTGAAAGTGCGATT	59.537	19	286	76	361
GQG2A8F01AXEV7	1	p3	(TTC)5	15	47	61	TGTCTGGCTTTTCTCCGTCT	59.989	20	GCTGTTGAGACGATCGGAAT	60.226	20	208	22	229
GQG2A8F01C0U0J	1	p3	(ACG)5	15	142	156	GTCCTCGTCGTCTTCCTCTG	59.986	20	ATCAAATTCTCGTCTTGGCG	60.214	20	267	49	315
GQG2A8F01EBLXD	1	p2	(CT)5	10	72	81	GCCTCCTTTGTCCTTCATCA	60.195	20	AAGTTGCAACCGAGTTTTCG	60.284	20	137	39	175
GQG2A8F01CWVP2	1	p2	(AG)5	10	36	45	TGGGTAGGTCTTCAAAGAGGA	58.776	21	TTGAGAAGGAGGTGAGGGAA	59.773	20	173	2	174
GQG2A8F01AC5HA	1	p2	(CT)5	10	81	90	TTTTTGAGATGCGGATGCTT	60.721	20	TAGCCGATCTTGCTTGGAGT	59.978	20	171	28	198
GQG2A8F01BPQIK	1	p3	(TTA)8	24	56	79	AAGGACCATGCTTATTTCGAC	58.2	21	ATTCTCGTCCGCTTGTCATC	60.226	20	208	27	234
GQG2A8F01BOV4S	1	p3	(GAA)7	21	158	178	CTCCGAAAGCTCTGTGGAAC	59.989	20	CCGGATCGAAATAGCACAAT	59.923	20	104	111	214
GQG2A8F01DLTQQ	1	p3	(CAG)8	24	55	78	GCGGCAGCGTTATACAAGTC	60.802	20	TGAGCATCGTTGAGAGCGTA	60.709	20	107	15	121
GQG2A8F01A0B16	1	p2	(CT)8	16	58	73	AGAAGGCAAGAAGCAAAGCA	60.27	20	GTGTCGGCTGTCATGAATTG	60.12	20	100	25	124
GQG2A8F01EMUAJ	1	p2	(CT)7	14	60	73	TCTGGTTCCTCTCCAATGCT	59.803	20	AAAGCTGATGATGCTCCGAT	59.803	20	102	15	116
GQG2A8F01DHBA2	1	p2	(AT)8	16	87	102	CCATCTGCAACACTACCAAGTT	59.169	22	CTCAGCTGCTTACTGGGACC	60.012	20	161	21	181
GQG2A8F01B2PRQ	1	p2	(AT)10	20	185	204	TGGCAATTGCAACTTATCTTTG	60.13	22	GGGTTAGTCCGTTACTGTTTCG	59.927	22	175	150	324
GQG2A8F01CPBWX	1	p3	(TCT)5	15	86	100	CCCCCTTGTTTTTCTCTCTTC	59.2	21	TCCTGTGTGGTGGATCAGAA	60.088	20	151	41	191
GQG2A8F01CBWC4	1	p2	(AC)7	14	149	162	GAACCCTTGGAGGTGAACAA	59.943	20	TGAGCAAACGAGCCTGAGAT	61.087	20	176	18	193
GQG2A8F01D92N5	1	p2	(GA)5	10	26	35	CCGAAGGTTTGTATGAAGAAGG	59.994	22	TGATGTGGACTGCTTCAGGA	60.402	20	297	0	296
GQG2A8F01DYZIY	1	p3	(GAG)7	21	99	119	GACTCCCCAACATCCACATT	59.636	20	GTGATCTTCAGGGACGGAGT	59.105	20	124	20	143
GQG2A8F01AXUDV	1	p3	(TCC)5	15	222	236	GTAGACGAAGTCGAAAGCCG	60.015	20	TCTGAGGACGGTAACGAAGG	60.246	20	186	113	298
GQG2A8F01CD6AK	1	p2	(AG)5	10	123	132	CGCGTACTCATTTTGGGTCT	60.132	20	TGAAAAGATCTTGCATGGGA	59.2	20	191	46	236
GQG2A8F01E6PEF	1	p3	(AGC)6	18	49	66	AACAACTCAAGTTCGGCCC	60.104	19	ATTATCTGTGGCCGTGGAAG	59.955	20	100	25	124
GQG2A8F01EJVNR	1	p2	(GA)5	10	134	143	TTACGTGCTTTCGAGGTGAA	59.464	20	TCCAATTAGATTCTTGGCCG	60.031	20	289	29	317
GQG2A8F01A2D9H	1	p4	(AAGA)5	20	77	96	TGAGAAAATACTAAACGGAGTACACG	60.011	26	ATCGATGAGAGGGCTGAGAA	59.91	20	137	26	162
GQG2A8F01BA20I	2	p2	(TA)5	10	170	179	CAACCAGTGAAATGGCTGAA	59.691	20	TTCATAGATAAAGTAGGTAAAGGAAGG	57.06	27	139	137	275
GQG2A8F01C56T0	1	p2	(TC)5	10	76	85	CTACCATACATCTCTCTTTCTTCTCTT	57.194	27	ATCATTCGTCTGCAGCATCA	60.386	20	279	22	300
GQG2A8F01B0MQ7	1	p2	(TC)5	10	152	161	TGGGATTTCCTTGAATCACC	59.727	20	GGCTTATTTCTCGTCACCGA	60.214	20	209	25	233
GQG2A8F01C3FHV	1	p2	(GA)5	10	39	48	TTGTGTTGTTTCGTTGGTGG	60.44	20	TTCGATCTATGCCAAACGGT	60.469	20	166	11	176
GQG2A8F01C6QA4	1	p3	(CCT)5	15	145	159	CCCTTCGGTTCTTCTTCTCC	60.183	20	TCGTCCTCGGATTATCGTTC	60.036	20	130	60	189
GQG2A8F01BXPMJ	1	p2	(CT)5	10	106	115	GGGCTTTCCCTTTCTCATTC	60.017	20	CATCCCATCTCCCAAGAAGA	60.003	20	213	23	235
GQG2A8F01DFTVG	1	p2	(CA)5	10	102	111	GAGGAAGACGTGCAGAAAGG	59.989	20	TGCCAAATATGTTGATTTATTGTGA	60.46	25	222	0	221
GQG2A8F01CXJA4	1	p2	(AT)5	10	131	140	ACTAACATAATCCCGCCGTG	59.845	20	GGTGTTTTTATGTTTGATGAGGC	59.771	23	225	9	233
GQG2A8F01AWKZO	1	p2	(TC)6	12	206	217	CAGGAATTCCATCCGAAGAA	60.006	20	AGCGAATTCTTCCACCTCG	60.346	19	112	128	239
GQG2A8F01BZ8ZX	1	c	(TA)8tgt(ATAG)6	43	52	94	AAAATTTTCGAGCTAACAACTAGCA	59.883	25	TGCTAAGCGTGGATTTCTGT	58.529	20	146	0	145
GQG2A8F01EYSYM	1	p3	(TTC)5	15	52	66	CCAGACCCCTTTTTCTCTCC	60.045	20	AATCACAGCCGTCAGGACTC	60.269	20	198	12	209
GQG2A8F01A4GID	1	p2	(AT)5	10	142	151	ACTCAACCCCTCAACATTGC	59.973	20	ACAGCCAAGCTGCAGACATA	59.621	20	104	91	194
GQG2A8F01DXBI3	1	c*	(CT)5(TCCTCT)5*	39	40	78	TGTTCCCTCCAATTCTCAGC	60.195	20	CGCCGTTGGTGTTCACTAT	59.581	19	221	2	222
GQG2A8F01AU5SQ	1	p3	(TGG)6	18	159	176	GGGATTTGGACTTTTTGGGT	60.032	20	CTGCCTAGACTGCTGCTGAA	59.49	20	287	19	305
GQG2A8F01ETV07	1	c	(AAG)6aaaaagaatcatcgc(CAT)8	57	93	149	CCATGCATTGGAAAGAGGTT	59.933	20	GGAGCATTTGGAAGTGTCGT	60.119	20	174	56	229
GQG2A8F01C94A2	1	p2	(AC)5	10	45	54	CTCACGGTAAACATAAACAACG	57.343	22	CGTCTTCAGCCTGTCTCTGA	59.283	20	259	0	258
GQG2A8F01EF2IU	1	p3	(AGA)5	15	66	80	CTCTTCTCCGCCATATCCAA	60.17	20	GGAGAGGGAAGGTTTTGAGG	60.045	20	135	13	147
GQG2A8F01D5T03	1	p2	(TC)5	10	48	57	CGGTGTTGTAGTGTAAGGAGGG	60.812	22	TCATGATCCCGTCAGAAACA	60.048	20	115	0	114
GQG2A8F01EGGT3	1	p2	(TC)7	14	75	88	CGAAGCTCCTCCTTCACATC	59.95	20	CGCTCAGTGTTCGAGAATCC	60.945	20	129	21	149
GQG2A8F01CM8GD	1	p2	(TG)5	10	119	128	TGTTTTGATTTTTGCTTGCTAGG	60.613	23	CTATTGCAGCAACCAACACG	60.316	20	138	15	152
GQG2A8F01D2BU7	1	p3	(ATC)7	21	184	204	GTGAAAGAGGGTGGCATTGT	59.973	20	CGAGCCTCCCTTGCTGAT	61.481	18	124	119	242
GQG2A8F01EM18V	1	p2	(TC)6	12	58	69	GCCGAAACTAAAACTCCGAC	58.836	20	CACCACAGGCTTGCATATTG	60.134	20	101	0	100
GQG2A8F01C7R9J	1	p3	(TGG)5	15	38	52	CCTCGTATGGAATTGCTGCT	60.235	20	ATTGCATTGCCAGAAGGC	59.763	18	121	0	120
GQG2A8F01BTJTY	1	p4	(ATTA)5	20	46	65	GCCCTCTCAAACCAAACTCT	58.377	20	TTAAAATGTAGTAAGTTGAAGACTGGA	57.05	27	100	0	99
GQG2A8F01DQVWK	1	p2	(CA)5	10	47	56	TCCAACATTGCAGACTATATATACGAA	60.171	27	AGTCTGCATCTTCCAATGTCG	60.27	21	117	6	122
GQG2A8F01ECGZK	1	p3	(ACA)5	15	75	89	CCGGCATTTGAAAGAGTAAA	57.901	20	TCGCTATCGTTGTTGTCGTC	59.871	20	171	12	182
GQG2A8F01DYC0C	1	p2	(AT)7	14	80	93	TCATATTTCATATCATAAGGTGTCAAT	57.215	27	CTCTCAATGAGCAGGTTGGA	58.957	20	112	39	150
GQG2A8F01B35OL	1	p2	(TC)5	10	160	169	TTCGGAAAAACCAGAACCAG	60.081	20	ATGGAGGAGGAAGAGGAGGA	60.149	20	189	4	192
GQG2A8F02H4DLJ	1	p3	(AAG)5	15	91	105	CCATGCATTGGAAAGAGGTT	59.933	20	AATGCCAGTAATGGCGAAAC	59.967	20	138	54	191
GQG2A8F02G73O0	1	p2	(CA)9	18	26	43	ATCTTCCCCAAAATTCACCG	61.042	20	CTCCGATCCTCAGCAGAGAC	60.096	20	242	3	244
GQG2A8F02GYR7H	1	p2	(GA)5	10	207	216	TTGACGGTTAAGCTCGTCCT	59.875	20	CTCTGAGTGGCCTTTCCGTA	60.388	20	230	39	268
GQG2A8F02FO0K8	1	p2	(GT)6	12	282	293	ATGCAAACAATGACATCCGA	59.931	20	AACCCTTTCATCTCCCTCTCTC	60.075	22	229	110	338
GQG2A8F02G2CZM	1	p3	(TTC)9	27	237	263	GTCGACCTGCCCATAACACT	59.997	20	TTGGCTTTGACTTTGGCTTT	59.861	20	195	149	343
GQG2A8F02HDXPQ	1	p2	(CA)14	28	116	143	ACCTGGTCAGAATCCGACTT	58.593	20	CACAATCCAATCAGCAGCAG	60.413	20	297	5	301
GQG2A8F02HTEXI	1	p2	(GA)5	10	386	395	TCCTTTGTTCCTTTGCTGCT	59.993	20	CCCTCTTCTGTCTGCCACTC	59.986	20	261	161	421
GQG2A8F02IQBRI	1	c	(AT)6ac(AT)8	30	54	83	CCTCTTGAGCTCCGATTCAC	59.95	20	AGAGAAACGCGCATGTATGA	59.449	20	104	11	114
GQG2A8F02G1PNA	1	p3	(TTC)7	21	157	177	TTCCTCAGGTCAGTGGCTTT	59.844	20	GGTGCGAAGCTTCTGGTTAG	60.015	20	206	82	287
GQG2A8F02JUIVB	1	p3	(TCT)7	21	77	97	CAGACAACCCACTTCACCCT	60.002	20	TTCAGGGTTTGGGTCTTCAC	59.943	20	115	44	158
GQG2A8F02GZGB7	1	p2	(TC)8	16	86	101	TCCAATCCAATTTCACCACA	59.75	20	GCCAAATCAAAACACACCAA	59.42	20	191	25	215
GQG2A8F02IPEA3	1	p2	(TC)5	10	75	84	CCCTTTTGGTTTCCTTTGGT	60.193	20	AAACTTGAAGCTTCCGAGCA	60.132	20	214	17	230
GQG2A8F02G78DC	1	p3	(AAC)8	24	90	113	AAACAGCCAAAACCCAACAG	60.008	20	AACGGGGATAGCATCATCAC	59.78	20	278	39	316
GQG2A8F02HTEXP	1	p3	(CTT)5	15	208	222	CCTTCCTCCATTCCTTCCTC	60.008	20	AACGTGGTAGACCTTGAGCG	60.312	20	276	65	340
GQG2A8F02GKUO4	1	p3	(TCT)5	15	297	311	CCGAGCTCTTGTACGTCTCC	60.012	20	GGATAAGAAGCCGTGAGCTG	59.978	20	107	260	366
GQG2A8F02IZ151	1	p3	(CTA)5	15	329	343	ATCCATTGTTAGTGGCAGGC	59.962	20	TCTGCTTTCTCAGCCTTTGA	58.874	20	271	98	368
GQG2A8F02IFVC0	1	p2	(GA)5	10	257	266	GATCAAGGGGACTGGGAAAT	60.133	20	CCCAATCTTTACTGACCCCA	59.784	20	181	147	327
GQG2A8F02HD79H	1	p3	(CTC)5	15	223	237	AGCTATCCTCTGCGTCCGTA	60	20	CTGACATTCCAGCAGCATACA	59.879	21	278	91	368
GQG2A8F02IKC72	1	p2	(GA)5	10	201	210	AGTGTACTGTGGGTCCTCCG	60.026	20	GCAAATGGTTTTATCCGCTG	60.456	20	157	160	316
GQG2A8F02HWZVG	1	c	(AC)10atacatatgagagagat(AG)5	47	232	278	GCCCTTTTGCTTTAGGCTTT	59.864	20	CGTCGTTTCAGCGTATTCAA	59.872	20	167	168	334
GQG2A8F02IEK6G	1	p2	(TC)5	10	30	39	GGACCTCAATATATTCTCCTTCTTCC	60.823	26	AAACCTACATTCGGGAAGCC	60.32	20	270	0	269
GQG2A8F02GSPI4	1	p2	(TA)5	10	159	168	TTGCCAGAGACTGTCGATTG	59.984	20	TGTTGAAAACTCTTCCATATGTGT	57.741	24	156	43	198
GQG2A8F02FWXNQ	1	p2	(AG)5	10	53	62	GAGTGAAAGTGCGCAACAGA	60.183	20	CCAGTCAAGCCATCTCGTTT	60.255	20	248	16	263
GQG2A8F02JLC1D	1	p3	(CTT)5	15	71	85	CGCTCAATGCATTAGTTAGCTC	59.192	22	GGTTGGAGGAGGATGCTACA	60.073	20	267	0	266
GQG2A8F02FVQY9	1	p3	(GAA)5	15	318	332	CTCGAAATCCCAGGAATGAA	60.006	20	TGCTCATTCTCTGCTCCATC	59.067	20	134	230	363
GQG2A8F02HDTZI	1	p2	(TA)9	18	109	126	TGTATAGCACCGCGTCTTCA	60.423	20	AATAGAATCCGCACACACCA	59.002	20	172	35	206
GQG2A8F02INXWL	1	p3	(TCG)5	15	93	107	TTGACACGGACTTTGACGAG	59.873	20	GCAGCATTGAAGAGGTAGCC	59.985	20	240	12	251
GQG2A8F02JATSZ	1	p3	(GAA)8	24	32	55	GCTCTGAGGCCGGAGAAT	60.462	18	CTAATTCCAGCCATCCCTGA	60.029	20	192	11	202
GQG2A8F02ITL54	1	p2	(TA)6	12	172	183	TTGATTTGGGTTGAAAAGGC	59.916	20	ATCGTCCATGAGATTCAGCC	60.042	20	263	47	309
GQG2A8F02ILS6H	1	p2	(CT)5	10	88	97	CTCCGAAGAGAAACAAACGC	59.993	20	ATGTCGTCCTGGGAGATGAC	59.928	20	138	20	157
GQG2A8F02GIR2H	1	p2	(AT)5	10	67	76	TTCAAAATCACAAGTGTGAGTCAA	59.693	24	GCGACACAATATGGCATCAG	60.104	20	246	25	270
GQG2A8F02IB19T	1	p2	(TC)5	10	38	47	CGCTCTCTCTGTCTTCCAGG	60.275	20	TCGACGACATCATCTTCTGC	59.95	20	104	1	104
GQG2A8F02F7QED	1	p3	(AAG)9	27	34	60	CCCTGCCAAATAATCAGTCC	59.387	20	CGCAAGTAGGTGATTTGGGT	59.993	20	130	0	129
GQG2A8F02IYBUY	1	p2	(GA)5	10	161	170	TCCCATTTCCTTGCATTTTT	59.388	20	AGACCCATCCGATTTTAGGC	60.286	20	281	46	326
GQG2A8F02FWXG6	1	p3	(GAA)5	15	120	134	AACAAGCTTTGGCTTGGTCA	60.807	20	CGAGAACAGTTGCAGGATGA	59.984	20	220	76	295
GQG2A8F02JSJK4	1	p2	(AT)5	10	40	49	GCAAGGCATCACGGTGTTAT	60.925	20	ACAGGGCAATCTGGTTCAAG	60.111	20	142	7	148
GQG2A8F02IOYS2	1	p3	(CGC)5	15	96	110	TCACCCCAAACTCAATCTCC	59.903	20	GGCAGAGAGAGAAGATGGGA	59.486	20	170	4	173
GQG2A8F02FL2WK	1	p3	(AAC)5	15	184	198	ATATTGGAGCGACCCACAAA	60.331	20	CACTCTTACATCGGAGCCGT	60.277	20	174	94	267
GQG2A8F02HAPLG	1	p2	(AG)6	12	29	40	ATTGGAGGAGGTGAGCGAG	60.356	19	GACTCAGCTCCAACAGGCTC	60.143	20	185	5	189
GQG2A8F02GEXWS	1	p3	(AGC)5	15	53	67	GAAGCAACGACAACAACAACA	59.797	21	GCTGATGCTGATTCTCCTGA	59.067	20	120	9	128
GQG2A8F02F3DCM	1	c	(AT)5t(TA)9	29	67	95	GCGAATTGATGTAATATATTGTAATTG	57.394	27	CGTCTTTTGACATGACCCTG	59.135	20	157	0	156
GQG2A8F02JCYI2	1	p2	(CT)5	10	279	288	AACAATCATCAGCCCAAAGC	60.081	20	GCGGAGAAGATCAAGAGGAA	59.508	20	252	64	315
GQG2A8F02GMGVU	1	p2	(AG)5	10	193	202	CTCATCTGTGTTTCACGGGAT	59.981	21	CCATCTTCTCCAAGTTCCGA	60.187	20	195	35	229
GQG2A8F02JG7A2	1	p3	(AAG)7	21	120	140	GGAAACCTAGCATGATCCGA	60.036	20	TCCAATAGCGTCCAATTTCC	59.901	20	113	94	206
GQG2A8F02JWM8D	1	p2	(AT)5	10	26	35	GCCATATCCTTTTATTTCCACC	58.757	22	AGAACTGTTTGCGCCACATA	59.347	20	228	0	227
GQG2A8F02IA6NS	1	p2	(GA)6	12	131	142	CAATTTTGGGGTTGGCTTTA	59.805	20	AAAGCTTGATCGCTTCCTGA	60.096	20	136	50	185
GQG2A8F02F043I	1	p2	(TC)6	12	184	195	CACTTAACCCAATGATGCTCG	60.508	21	TGCTATTTTAATCAGTAATGAAGCC	58.101	25	210	39	248
GQG2A8F02HKANN	1	p3	(CTT)12	36	42	77	GTTCTCAGCTGCTCCCATTC	59.957	20	GGTGTTCCCTTCTGTCCTCA	60.088	20	205	9	213
GQG2A8F02FGMCC	1	p3	(TCT)6	18	108	125	TGTTCTGATATCCCCCAAGC	59.894	20	CTTGAGGCTGAAGAAATGGC	59.955	20	198	15	212
GQG2A8F02JAL2P	1	p2	(GA)6	12	27	38	GGGGAGAGTTGCAGAGCA	60.071	18	GATGATCTTGGCGTTCACCT	60.081	20	123	1	123
GQG2A8F02JAVZP	1	p2	(TA)5	10	76	85	TTTCTTCTTGGAGAAGCTTAATGA	58.757	24	TCCTCTTTTGGATGTGACCC	59.903	20	121	4	124
GQG2A8F02G0P51	1	p2	(AG)7	14	77	90	GGGATTTCTGGAAATTAGAGATTAGA	59.454	26	GGAGCATCTTCGACCTCACA	61.376	20	133	0	132
GQG2A8F02JASB0	1	p3	(AGA)6	18	49	66	GCAGAAACCAAAGACAGGGA	60.232	20	TCTCCTAGTGGATTGGGTCG	60.065	20	160	12	171
GQG2A8F02JOIWV	1	p2	(TA)8	16	68	83	CATAAATTTGCCCCTCATCAA	59.781	21	GTAATCCCATGCACAACGTG	59.847	20	159	43	201
GQG2A8F02GKKC2	1	p2	(TA)12	24	91	114	ATCCTCTCTTGGTGAATGGC	59.094	20	TAAATCAGTGATGTTTGCCTTATT	57.046	24	175	15	189
GQG2A8F02FUJZ9	1	p2	(GA)6	12	135	146	CGACATTTGCATAATAAGGCG	60.469	21	CAGTAGACTCGGCTGCCAAC	60.996	20	250	62	311
GQG2A8F02GP2XU	1	p2	(AG)5	10	158	167	CCCTTTATTCCTCTTTTCCCA	59.424	21	CGAAGCTGAACTCTCCGTTC	60.134	20	155	46	200
GQG2A8F02FUQGN	1	p3	(TCT)5	15	168	182	CTTCCAGACTGTTCGAAGCC	59.989	20	GTCGCCAAGGACAGAGAGAC	59.993	20	185	56	240
GQG2A8F02FQWNL	1	p3	(TTC)7	21	44	64	TCTGCCGCTACTCTTAACCC	59.476	20	GTCTTCCTCGGCCTCCTC	59.878	18	269	3	271
GQG2A8F02JJ89B	1	p2	(CT)12	24	40	63	TTGTAATCGCAGTCGCAGAG	60.157	20	ATGGATGGAATCGGCTACG	60.838	19	163	4	166
GQG2A8F02JPG5C	1	p3	(CGA)5	15	328	342	TGTTGAGCTGACGGATGAAG	59.984	20	GAAGAGACGTACGTGAGCGG	60.996	20	277	104	380
GQG2A8F02J1EW7	1	p2	(TA)6	12	83	94	CCTTCTCTGATTTTGCTGGC	59.955	20	TCGCGGTTCTTCTCCTAAAA	59.953	20	153	16	168
GQG2A8F02IJZXE	1	c	(AT)5ttggaaaaccctttnngaaaagcagacacttctaactactttatatgaagaaaaagccagctataatatatattatacatgtgtg(TA)9tgtattttttcggacacatgactaacctctctcacatgtattttccctgtataacatatttatctatgtctcctgtgtc(AT)5	202	42	243	ACGTTCGCAGCCTAATTCAT	59.736	20	TGCAGGTTCAGGTTATGCAG	59.864	20	284	9	292
GQG2A8F02FVCM4	1	c	(GA)6agaggg(GA)5	28	56	83	TTCCCAAAAGAAAAGTGCAAA	59.723	21	CAGCGGTTCATCGATCTCTT	60.362	20	166	12	177
GQG2A8F02HHJPN	1	p6	(CTTCCT)6	36	170	205	AGCTCCGACAGAATCCTTCA	59.95	20	ATGCTGATGCTGATGCTGAC	59.982	20	206	41	246
GQG2A8F02J487F	1	p2	(TC)7	14	68	81	GGCTGCTGAGAAAATCGTACA	60.401	21	GCCAAATTAGGTTCCCAAAGA	60.299	21	133	38	170
GQG2A8F02I70JK	1	p2	(TG)5	10	115	124	TCCACCTTTCCTAAGGTCAAA	58.68	21	GTGATGCTGTGGAGAGACCA	59.827	20	203	29	231
GQG2A8F02FQGVF	1	p2	(AC)13	26	40	65	GACAGACACCTAAATTAAGGATTGG	59.372	25	CGAAGCAAAGCAAAGCAAA	60.258	19	197	7	203
GQG2A8F02JGYPD	1	p2	(TC)5	10	196	205	CTCATGTTTTCCCTGTCGGT	59.966	20	TTCCTCTCGACTCAGGATTCA	59.935	21	185	93	277
GQG2A8F02GY5R6	1	p3	(ATT)5	15	182	196	TGAGCTTGGTGGACAATGAC	59.682	20	ATGAAAACCCAAGCCAAGTT	58.554	20	213	36	248
GQG2A8F02I8HYK	1	p3	(CAG)7	21	94	114	AATCCAATTCCCCACTCCTC	60.133	20	AACGAATCCCATTGCTCAAA	60.448	20	131	16	146
GQG2A8F02HX3I9	1	p2	(CT)7	14	107	120	TGCTGGTACGTGCTCTTTCA	60.596	20	TACCTGCGAAGATACATGCG	59.856	20	137	80	216
GQG2A8F02HOASQ	1	p2	(AT)8	16	75	90	TGAATGATAAAAACAAGCCACAA	59.524	23	GCCAAGCCCAATGAAATAAA	59.907	20	143	33	175
GQG2A8F02HWAWJ	1	p3	(ATG)5	15	197	211	GCAGTGTAAAAGTTGGGGGA	59.971	20	GTGGCAGATCCTCCATGAAC	60.484	20	109	139	247
GQG2A8F02H9QBI	1	p3	(GAG)8	24	43	66	AAGGGGGTGAGACAATTGAA	59.381	20	TTCCTACCAAGACTGTCGCC	60.255	20	114	14	127
GQG2A8F02FGYSE	1	p2	(TG)5	10	24	33	GGTGTGGCTCTTCGTGTACTG	60.759	21	TTGATCAGTTGGTGGTGGTG	60.416	20	195	0	194
GQG2A8F02JOQT8	1	p3	(CGA)5	15	87	101	CCTAACAAGGACCAGGACCA	59.959	20	GACCTCTCTGCTCGGAGTTG	60.135	20	182	48	229
GQG2A8F02GEQBJ	1	p2	(TA)5	10	151	160	CACCGCTTTTACTCACAGCC	60.827	20	GGGATGAAAGGAACAGACCA	59.903	20	216	45	260
GQG2A8F02G8Q0C	1	p3	(TGC)5	15	199	213	TGTTGATGTTGCGAGAGAGG	59.984	20	CAGCAGCCACAATCACAAAC	60.31	20	207	80	286
GQG2A8F02GAFZO	1	p3	(CCA)5	15	62	76	CAACCTCTCCCATTACTCTCTTC	58.412	23	AGCTTCGTGTAGGCGGACT	60.028	19	215	0	214
GQG2A8F02JOM9G	1	p2	(AT)8	16	79	94	TGTTAGGATGGGGAAAGTGG	59.784	20	GGCTAGTAGATCTCTTCAGATTGC	57.925	24	145	12	156
GQG2A8F02IRP2W	1	c	(CGG)6(AGG)5	33	144	176	GTGTGGAAGGACGGTGAATC	60.372	20	CTCGAAGCTTCCAAATGTCC	59.813	20	239	14	252
GQG2A8F02IZSIX	1	p3	(TCT)5	15	89	103	TGATAATAAAGAGCATTATTCAGGTG	57.992	26	CCACCAACCAACCCTGTACT	59.739	20	208	20	227
GQG2A8F02F3XOP	1	p3	(CTT)6	18	111	128	CAGACATGTATTCGTTGACGG	59.061	21	CAAAGCCAATCTTCTTCCCA	60.184	20	167	38	204
GQG2A8F02F5JFD	1	p3	(TCG)5	15	147	161	CAATACTCCGGTCGACCAAT	59.813	20	GAGGAGTCTGAGGACGGGA	60.343	19	179	121	299
GQG2A8F02ITHX5	1	p3	(TCA)8	24	87	110	CGTTTCTTTGATCATCCCGT	59.933	20	AGTTGTGACGAGGCGATAGG	60.277	20	196	23	218
GQG2A8F02FJQ6Z	1	p3	(AGG)5	15	168	182	AAGTGGGTGTGAAGGGAGTG	60.002	20	AAGGTTCTGCTCCAGCTTCA	60.134	20	178	101	278
GQG2A8F02FWOMC	1	p3	(CAC)5	15	66	80	AAACCCCTCCCTCCCTTC	60.248	18	TCACGTACTCCTCGTCCTCC	60.261	20	209	21	229
GQG2A8F02IATYV	1	p2	(TA)10	20	83	102	AATCCAACCATACTTGCCCA	60.192	20	ACCTCAGCCACCTGCTAAGA	60.012	20	130	3	132
GQG2A8F02F5I6P	1	p4	(GATA)5	20	212	231	GTGATGGCCTCGTCCAGTAT	59.957	20	TTTTTATGAGCACTTGCCTTGA	59.89	22	197	72	268
GQG2A8F02G6KP4	1	p3	(GCG)5	15	108	122	GAAACTGAGCTTCACCGAGG	59.989	20	GGTCCGTTGCCTTGTGTAGT	60.035	20	123	75	197
GQG2A8F02H9TZ9	1	c	(TCT)5ggtttgttgccggatttgatttcttt(AG)8	57	32	88	GTTGTCTCTTTTGTCTCATTTTCTT	57.325	25	ACATTGTCGCTCTCTTTCGC	60.547	20	158	0	157
GQG2A8F02J30VL	1	p2	(CT)6	12	50	61	CCCTCATCCTCCTCTTCTCC	60.149	20	GTCCAAGCACGGGATGTAAT	59.82	20	243	13	255
GQG2A8F02I5JGJ	1	p2	(AG)5	10	44	53	GTCTCCACAACTGCCCTGTC	60.723	20	CTTTTTCAGGACTGGGATCG	59.665	20	234	0	233
GQG2A8F02JOWB1	1	p3	(TAA)8	24	187	210	AAATGGGCTGAGGTTAAGCA	59.708	20	TGTACATAGATGCAACACAACACA	59.087	24	275	15	289
GQG2A8F02FMUDI	1	p3	(CCG)5	15	123	137	GAGAGTCAGGTTGGAGGTGC	59.841	20	GAGAGCGCTAGCTCGTTCA	59.587	19	207	33	239
GQG2A8F02GJMCN	1	p2	(TC)7	14	116	129	CAAGTAGCGCCAACGAAAAT	60.264	20	CTGGACAAACTGGAAGCGAT	60.255	20	176	21	196
GQG2A8F02JQICD	1	p2	(TC)5	10	200	209	CGACCGAGACGAAACTCTTC	59.989	20	TTATCTCTCGGGCTTTGGTG	60.206	20	200	77	276
GQG2A8F02IR08P	1	p2	(AC)5	10	138	147	CAACAACTCCACCAGGGACT	60.002	20	GTATTCGTGATCGGGATTGG	60.155	20	199	32	230
GQG2A8F02FSBKU	1	p3	(GAA)5	15	150	164	GCGAGGTTGAGAAGAACACC	59.851	20	CACTGTTCTTCGACCGGAAT	60.111	20	252	87	338
GQG2A8F02HYFXF	1	p3	(CTT)6	18	53	70	TCCTATCCCATCTTGGGTCA	60.272	20	AAGAGGTTAGAAAAAGATGGTGC	58.046	23	200	19	218
GQG2A8F02HC8PM	1	p2	(TA)11	22	35	56	GCATTCAAAAGTGGAGTGATAAG	57.952	23	CGTCCAATATTGCCTCCAAA	60.827	20	135	1	135
GQG2A8F02H1SG5	1	p6	(TGGTTG)5	30	26	55	TTGTGCTGTCTGTTTCTATCGT	57.569	22	GGTCAACATACAAGGGGTCG	60.232	20	212	1	212
GQG2A8F02HP28H	1	p2	(TC)6	12	108	119	CTCTCTCATTTCTCCACCCG	59.797	20	TGGTTTCTTCAGCATCAGGA	59.369	20	212	56	267
GQG2A8F02GC0A7	1	p2	(CT)5	10	89	98	GGCGTTCACCATCACTCTTT	60.119	20	GAGCTTCGAGAGCAGAGGAA	59.973	20	182	22	203
GQG2A8F02JI3VL	1	p3	(CGG)6	18	29	46	TATTCCAGAATCCGTCCTCC	58.934	20	AGTAATGGCGGTGACACGTT	60.44	20	192	6	197
GQG2A8F02HSBLV	1	p3	(TTC)7	21	104	124	TGTGATTGTTCAGACATACCCA	58.9	22	TGGCTAAAGCAGCATGAAGA	59.712	20	132	75	206
GQG2A8F02JR5PE	1	p3	(TCT)9	27	162	188	TCTGTAGAAAAACCAGCCCTTC	59.762	22	TCTGATCTGAAGGAGAAACACAA	58.969	23	178	38	215
GQG2A8F02HUNOV	1	c	(ATA)5gtagtag(TAA)8	46	141	186	TGCAAAAACGGTCACCTACA	60.149	20	CTGGCACCATCAATCTCAAT	58.516	20	133	112	244
GQG2A8F02JOQ8G	1	p3	(TGG)5	15	94	108	CGAGCTCTGAGTCTGTGACG	59.915	20	AAGACTTCTACGCCTCGCC	59.588	19	128	26	153
GQG2A8F02GGMAN	1	p3	(ACC)6	18	98	115	ACTTCGCTCGGTCGAACTAC	59.501	20	CAGCCTTCTTCGAGATCAGC	60.24	20	195	58	252
GQG2A8F02HW3Z9	1	p3	(TGA)5	15	186	200	GAAGTAGGGGAAGGGTTTGG	59.799	20	AGCAGCAGATGAGGCAGC	60.422	18	298	2	299
GQG2A8F02GRAXC	1	p2	(TC)6	12	50	61	TTACCCATAAACCCATTTCCC	59.774	21	GGATCAGAAGACGCCATGAT	60.042	20	103	26	128
GQG2A8F02G2DFV	1	p2	(AG)5	10	127	136	CCACCTCCCAAACACAGGTA	60.801	20	CTGCGTCTGTATCTTCGACA	57.571	20	112	103	214
GQG2A8F02IBLTZ	1	p2	(AG)6	12	90	101	AACCCTAACTCCAAAGCGGT	59.998	20	GAGGCGATCGAAGTCCTCTT	60.873	20	141	35	175
GQG2A8F02G39V0	1	p2	(TA)5	10	63	72	TCGTCTATCTGACATCTCTTTCCTC	60.268	25	TTGTGTACCTGAGAATTGGGAA	59.471	22	129	12	140
GQG2A8F02GKF1L	1	p2	(CT)10	20	72	91	CAAAAACCAAAAACCAAAGCA	60	21	TCTCCTCTTCTTCACCTGGC	59.53	20	195	0	194
GQG2A8F02HPM3U	1	p2	(AG)5	10	44	53	GATCGATATTTGGAAGCGTCA	60.052	21	GCTTGGAAAATATCCTGAGCC	60.054	21	103	16	118
GQG2A8F02FVDSW	1	p2	(AT)5	10	41	50	GCTCCAAAATCTAATCTTTACTTCTTC	58.649	27	TCTTGAGCTCGTCTTGGGTT	59.989	20	229	4	232
GQG2A8F02FOSG3	1	c	(AT)5gtatatgcatatatgggc(TA)6	40	109	148	TGGTCTCTTTATGATTCCTTACCA	59.057	24	GAAAATCCTAATGCATGTTCCA	58.946	22	139	48	186
GQG2A8F02H8O6V	1	p2	(TC)5	10	47	56	CGAAGACTCTACACTCCGGC	60.012	20	GTACCTCCGTTGACGACGAT	59.997	20	175	10	184
GQG2A8F02HNMO7	1	p2	(CT)5	10	68	77	CTTTCCAATCCCAAACCCAC	61.466	20	AGGTGGGGAGGAGAGAGAAG	59.801	20	112	0	111
GQG2A8F02GPIPO	1	p2	(AG)5	10	56	65	TGAGAAACAGAGTCAGAAACAAAGA	59.611	25	CCTCACCATTGAGCTTCTCC	59.803	20	115	25	139
GQG2A8F02F5UGA	1	p2	(TC)5	10	184	193	TGGGTTTTTCAAATGGGTTC	59.64	20	AGAGTTGCCAGCGACAAGTT	60.058	20	242	43	284
GQG2A8F02FOYFX	1	c	(TC)5ctctttctctctctaaaggaaggaagacc(CT)6	51	26	76	CTTCCTCATTGGAGCCGAC	60.753	19	CCATGATTTTTGTCTTAGCAACC	59.891	23	162	3	164
GQG2A8F02JDHVW	1	p3	(AAG)5	15	84	98	CCAAGATGGGCACAGTAACA	59.566	20	TTTGGCTGCTTCCAAAACTC	60.365	20	102	45	146
GQG2A8F02JCQHI	1	c	(CAC)6cgcctccgcctnnnnnt(CCG)5	50	179	228	TCCTCCACCCTGACAAGAAC	60.088	20	AAGCTTGTCCTGCTGCGAT	61.103	19	230	39	268
GQG2A8F02GADKB	1	p2	(GA)5	10	40	49	GGTGTGGGGAGTGTTTCTGT	59.859	20	ATGGAGACGGTGGAAGAGC	60.215	19	107	15	121
GQG2A8F02GF81K	1	p2	(CT)5	10	87	96	CTCTTCTCCACGGCTTCAAC	59.989	20	GACGCGTTGGAAGATGAGTT	60.263	20	164	14	177
GQG2A8F02GWIT7	1	p2	(AG)5	10	127	136	TGATGATTGGTGTTGTGGAGA	59.951	21	TCTGTGGTGTCTTCGGTAGC	58.882	20	144	39	182
GQG2A8F02IJTF1	1	p2	(AT)10	20	79	98	CAGCCAGAGCAAACCTGGTA	61.362	20	AAACGCTAGGAGAACATGACG	59.392	21	120	3	122
GQG2A8F02GN7E3	1	p6	(TCGGGA)7	42	108	149	TGGAGAGAAATTCAACGGCT	59.813	20	CAACTCCACCGGACTCAGTT	60.151	20	194	46	239
GQG2A8F02G458J	1	p2	(TC)6	12	49	60	TTTCCTCTTGGAGTGACGCT	59.989	20	AAGCCTAGAGTGAGAAAGTGAACA	58.785	24	106	4	109
GRNO06U04EHPU2	1	p2	(TA)11	22	42	63	TTTCATATGTTATGGCTTAGGCAC	59.46	24	AATTAAAAGCACAAGAGATGATTGT	57.611	25	127	5	131
GRNO06U04D6XSQ	1	c	(CT)6cctccctctcctcaaaattgtgttattg(CT)6	52	112	163	AATTGGCTTATTGAGCACGC	60.238	20	CGACGCATTTCATCAAAACA	60.644	20	233	23	255
GRNO06U04EG1NF	2	p3	(CGC)7	21	126	146	TACTGAGGGTTCCGACAAGG	60.103	20	CGCTCATCTTGTGAAGCAAA	60.134	20	174	95	268
GRNO06U04D5VIV	1	p2	(TC)10	20	71	90	GAAGATTAGCGATTTCCGCTT	59.842	21	CCACTGGATTCCACAGGATT	59.779	20	102	16	117
GRNO06U04EGEST	1	p3	(GCC)5	15	167	181	AACACGTTGCCACACTTCAA	60.199	20	CTATGGTGGTGGAGCTGGTG	61.533	20	125	117	241
GRNO06U04EO31K	1	p3	(CCA)5	15	64	78	AACCAATTCAACAAGGCTGC	60.118	20	CAAAAGCAAATTTCGTGGGT	59.975	20	217	15	231
GRNO06U04D8OX9	1	p2	(GA)11	22	94	115	ACAGTCCCCGCTCCTTAAAT	59.962	20	GATGAAGAAGGAGACGCAGG	59.95	20	279	21	299
GRNO06U04EX62Z	1	p3	(TGA)6	18	167	184	CGTCATCGACACAAGGAGAA	59.831	20	CTGCTCGTAGCTGTCTTCCC	60.156	20	135	114	248
GRNO06U04ERUUG	1	p3	(CTT)5	15	153	167	GAGTGGAGAAGGTGTTCGGA	60.238	20	CAAGCCAATAGAGGATCGGA	60.17	20	296	101	396
GRNO06U04EPN6O	1	p3	(TTC)11	33	119	151	AAGTTCGCCCGTAGATTCCT	60.096	20	TCTGGCTGCTTTTCCTGATT	59.955	20	139	47	185
GRNO06U04ES3OY	1	p3	(TTC)6	18	318	335	ACCGGTTGGATCATTGTCAT	60.057	20	CTGTTGCAACTTGATTTGGC	59.322	20	199	163	361
GRNO06U04ET4FU	1	c	(AT)9tggagagannnttagttagtttctttgactaattcattagac(AT)5ac(AT)5	82	127	208	CCGTGAGGTACCCACCATAC	60.111	20	GAGAGCTAAAACATGTGAAGTTAATGA	59.354	27	223	23	245
GRNO06U04EE32Y	1	p3	(CTT)6	18	196	213	ACCCAGGTCCAAGGAAATCT	59.795	20	CGTGGAGTACAAAGGAGTTGG	59.642	21	276	55	330
GRNO06U04ESHDR	1	p2	(TC)5	10	30	39	ATCAAATTTCATTTTCCCAAAC	57.058	22	CAGAGAACGGAGCAAGGAGA	60.668	20	165	0	164
GRNO06U04EFT5U	1	p3	(GGA)7	21	277	297	TTCCTCCAGTCTTCCACAGG	60.229	20	GGATCGTCATGCCAGATTTT	59.9	20	197	156	352
GRNO06U04EI5Z5	1	p3	(GCC)5	15	267	281	TTGCAAGGAGATTTCATCCC	60.014	20	TCAGCTTCATCGTCATCGTC	59.95	20	270	49	318
GRNO06U04ER5C6	1	p2	(TA)5	10	34	43	GGCTCTATGAGGATGGAGTTT	57.357	21	GCCAATATGCCACTTCCACT	59.962	20	163	0	162
GRNO06U04EC99Y	1	c	(TC)5ttgctttgtctgagaaatggcgaatctgagcctttgat(TC)5	58	177	234	GTGTTGGGAAAGAGGTGCAT	59.973	20	CGCTGTGTCTCCATGAGAAG	59.571	20	213	54	266
GRNO06U04EQ8SA	1	p3	(TTC)6	18	101	118	TCCATATCCGGTGAAGGAAG	59.887	20	CACCATCTCGTACGTCTTCG	59.314	20	184	64	247
GRNO06U04ER6K4	1	p3	(GCG)5	15	64	78	CTTTCGGCCACCGACTACTA	60.262	20	AGATCTCCGGTGTAACGACG	60.134	20	252	3	254
GRNO06U04EGQH1	1	p3	(CAT)5	15	172	186	CTTCTCCGGTTGGGATGATA	59.887	20	TTTCTGATGTTGCTGCCAAG	59.988	20	222	41	262
GRNO06U04ETHW3	1	p3	(CTC)5	15	121	135	GCAGGTTGTTTTTGTCACCA	59.591	20	GAACGGAATTACGGTCGTGT	59.859	20	189	41	229
GRNO06U04EW1UM	1	p4	(AATA)5	20	216	235	TCTAAGAATCGGGACGTGCT	59.836	20	ATGGCCTCAGGCAACAAGT	60.672	19	189	75	263
GRNO06U04D61PR	1	p2	(GA)9	18	61	78	TGCAAAACCTTTTTCCATCA	59.133	20	GATTCGAATTACCGCAAGGA	60.038	20	220	18	237
GRNO06U04EDAQG	1	p2	(AG)5	10	204	213	GGCATCCTGAAGAACCATGT	59.934	20	AGCTGGAGGCTACAAATGGA	59.836	20	193	90	282
GRNO06U04EJKUA	1	c	(AT)6ac(AT)11	36	217	252	ATTTGACGTCCGAAAAGACG	60.11	20	TCGAGTCGGAATGTATAGGTCA	59.592	22	137	165	301
GRNO06U04D8DTD	1	p2	(TA)5	10	105	114	GGATCTATCAATCACAGTTTTCCA	59.376	24	TTCAGTCAACGCGAGTCAAT	59.445	20	104	44	147
GRNO06U04EKP1V	1	p2	(TA)8	16	62	77	CCCGTAGGCTCAACATAATCA	59.967	21	TTTGTTGGTCCAAACGTTGA	59.981	20	123	0	122
GRNO06U04EASIK	1	p2	(GA)9	18	298	315	ACAACTCGAAAGGAGGAGCA	59.989	20	AGATATGTAGTGATATACCCCGCT	57.314	24	190	156	345
GRNO06U04EVS4L	1	p2	(AG)9	18	152	169	CATGGAGGTGGTGGAGAGAT	59.92	20	CTCGTCGGCAAAAACAAGAT	60.249	20	150	79	228
GRNO06U04EV8TG	1	p2	(AT)9	18	159	176	ATGCTCAGCGACCTCAATG	59.959	19	TGGTTCAGTCTTGTGTGCTG	58.401	20	184	18	201
GRNO06U04EBEAW	1	p2	(TA)11	22	141	162	GACAGCCCAATCTCTTGGAG	59.803	20	ACCTACCACAAACCAGACGG	59.884	20	255	43	297
GRNO06U04EKYDK	1	p2	(TG)5	10	106	115	GCCACATCTGGGCAACTAAC	60.526	20	ACTTGCTCCATGAAACTGGG	60.111	20	129	36	164
GRNO06U04D7EGN	1	c	(TA)6cacaaga(AT)6aactttcacaaatcacatatatgtatactcgaccnnnng(TA)10	90	31	120	CGGTTTCATGACTTTTTGCC	60.481	20	AGGTAATTCACACAAGGCCA	58.076	20	138	8	145
GRNO06U04EBI6L	1	p3	(CGG)5	15	183	197	TCCTCGTGGCCTCTTTACTC	59.43	20	ACCTTGGCCAGTCTGTCAAC	60.159	20	292	124	415
GRNO06U04EB7K4	1	p4	(AAGA)5	20	107	126	TCCTCTTCCATTGGATCCCT	60.791	20	AATTCCGTCCTCTTTCCTCG	60.569	20	241	54	294
GRNO06U04ENQIG	1	p2	(AT)8	16	174	189	CAATGGGACGTTTTGTTGAA	59.415	20	CCATCTCCAAGACCACCACT	59.962	20	166	107	272
GRNO06U04EAMOW	1	p2	(AG)5	10	208	217	CCTCAATTGTTGACCAGACG	59.135	20	TGCTAGACAAGCTCCTCCAT	57.639	20	176	69	244
GRNO06U04D90VU	1	p3	(CCG)5	15	129	143	AGCTCGAGCAGCTCATCATT	60.271	20	GTTGCTGTGGGGATTGTTTC	60.362	20	182	8	189
GRNO06U04ET8UO	1	p2	(AG)8	16	69	84	CTCATAAATTCTCCTGGCGG	59.662	20	TCTTCTCGTGGACTCTTTGGA	59.974	21	111	6	116
GRNO06U04D674V	1	p2	(AG)8	16	248	263	ACCCCAGGAAGGTTCATTTC	60.169	20	GCCCTCGACTCTCTCCTTCT	60.096	20	245	62	306
GRNO06U04EIWMZ	1	p2	(AG)5	10	75	84	CCCAGAACACCAACAACAAC	58.879	20	GAACTGCAACTGCGAAATGA	59.995	20	126	0	125
GRNO06U04EM0CM	1	p2	(TC)6	12	160	171	TCTCTCTGGACAGCCCAATC	60.349	20	ATTGGACACCATTGACACCA	59.656	20	137	83	219
GRNO06U04EPHOF	1	c	(ATGAAG)5aagaagcaaacctctgagttcccaanttccagatgt(AG)6	78	180	257	TTGAGGTTTGTGGTGGGAAT	60.21	20	GAATCCATCCATCATCCACC	59.954	20	181	117	297
GRNO06U04EF6BF	1	p3	(ATC)9	27	211	237	GAGTCGGTTGGGTTACTGGA	59.966	20	ACATGCAGCTGTTGGTCTTG	59.905	20	285	115	399
GRNO06U04EJPWK	1	p3	(TCT)8	24	281	304	ACTTGGCGAAGAAGGATTTG	59.312	20	TGATGATGATTCAACGTCCG	60.481	20	260	71	330
GRNO06U04D4DMZ	1	p2	(GA)5	10	47	56	GTTCCGATGACAGGCATTGT	60.935	20	CAACCGGTGACAAATGGAAT	60.615	20	123	0	122
GRNO06U04D696S	1	c	(TTC)5(CGC)7	36	256	291	GAGGACGAAGAAGAGGACCC	60.194	20	CAAGTCGAAGCTGGCTGAG	59.864	19	278	133	410
GRNO06U04EZKGE	1	p2	(AG)6	12	111	122	GCAAGCTCACAGTCTTGGAA	59.165	20	AGGCCAACGAAGAGCAGATA	59.978	20	258	78	335
GRNO06U04EAWN9	1	p2	(CT)5	10	198	207	TCCCCTCACTCAACCAAAAC	59.943	20	AGAGAGATAGCGACGGATGC	59.561	20	244	59	302
GRNO06U04EP2UN	1	p3	(GCG)5	15	187	201	TAGGGCTCCGTCTAGGGTTT	60.089	20	CGCCTCGAGAATCTATTTGC	59.945	20	252	92	343
GRNO06U04ECTM9	1	p3	(GGT)5	15	161	175	GGAGTGATGGAGGGAGTTCA	60.048	20	TCTGGTTCAGAGCCTGTGTG	60.022	20	213	53	265
GRNO06U04D56KS	1	p3	(AAG)5	15	22	36	GCGCTTGTTAGTTCTGCAA	57.806	19	CACAACCACTTTAGGCTGTGC	60.736	21	252	0	251
GRNO06U04EJ4PQ	1	p3	(GGC)6	18	334	351	AAGCAATGGGCACAATCTTC	60.081	20	ATCTGGTTTCGATCCCAATG	59.75	20	257	143	399
GRNO06U04EG25S	1	p2	(AT)10	20	214	233	CCGTTTATTCCACGCACTTT	59.996	20	TGAGAGAATAAGCATCTAATCATCAA	58.554	26	138	163	300
GRNO06U04EYOLD	1	p2	(TC)8	16	155	170	ATGGCGGAGTTCTCATTCAC	60.081	20	TAGCTGCTTCCAGCTTTTCG	60.782	20	188	54	241
GRNO06U04EYUH7	1	p2	(CT)9	18	103	120	GAGGGGTGGTCAAATACCAA	59.647	20	ACTTGCTGGCCTCAACCTT	59.859	19	216	2	217
GRNO06U04EUINU	1	p3	(AAT)5	15	91	105	AGTAATTGAAGGCACAACTGAAA	58.003	23	TTGTCCTTCCACCCAGAAAG	60.081	20	172	61	232
GRNO06U04EZBMW	1	p2	(CT)6	12	106	117	GAGAACTTTAAAATCAAGAATCTTCCA	59.624	27	CTCTCTCCCTCGCTCAAGAA	59.82	20	227	20	246
GRNO06U04EURTE	1	p2	(CT)5	10	50	59	GAAGGTGCATTGTTTAAAACTCCT	59.945	24	TGCTTTAAAATTGGGAAAATAATTG	59.687	25	136	23	158
GRNO06U04ERHWN	1	p3	(GCT)5	15	264	278	TTGAGGATCCAGACTCAGGG	60.191	20	ACAAGGAGAAGCAGACGTGG	60.444	20	270	143	412
GRNO06U04D67PA	1	p3	(TTG)7	21	194	214	CAGCAGAGAAATTGGGCTTC	59.955	20	CGTTGTCGTTCCTCCTCAAG	60.822	20	208	95	302
GRNO06U04D6OU5	1	p2	(AG)5	10	189	198	TGGAGAAGCCAAGGAGAGAG	59.673	20	GATCCGGAGGAGTTGACAGA	60.199	20	127	147	273
GRNO06U04ERWKT	1	p2	(CT)6	12	69	80	GAGCCAGCCCTGGGTAAT	60.034	18	CGTAGGTCACAAACCCGAAT	59.853	20	269	48	316
GRNO06U04EUYG6	1	p3	(CTT)7	21	227	247	GAGTTCTGGATCGGGATGAA	60.011	20	AGGAAGACGGTGCTGAAGAA	59.989	20	172	102	273
GRNO06U04ESZPU	1	p2	(TC)13	26	31	56	TCGCCTTTGATCTCACTCTTT	59.066	21	AGACGCATAACTCGACCACC	60.142	20	226	1	226
GRNO06U04EL9HU	1	p2	(AT)9	18	108	125	ATCCACCCCAAGTATGGACA	60.05	20	CAACATTTCACCTCCCCAAC	60.21	20	157	24	180
GRNO06U04EJU3Y	1	p2	(TC)7	14	56	69	GCTCACCTCAGGGATGATGA	61.201	20	GCTTCAGAAATAAGCACCGC	59.988	20	187	0	186
GRNO06U04D5RGC	1	p2	(CT)9	18	34	51	AAAAACCCTAACTCGGCAAC	58.239	20	TGTTCAACATGCCGCTAGTC	59.871	20	261	0	260
GRNO06U04EZ3PR	1	c	(TCT)7ggttctggttctgg(TTC)6	53	248	300	GTAGTGTGGCCAGGCATTTT	60	20	ACTCCGATTCTGAGCAAAGC	59.579	20	284	42	325
GRNO06U04EMI6F	1	p2	(AT)5	10	141	150	CCAAGCAAACTGCAGACAGA	60.175	20	AGCGTAACTGCAAACGACCT	59.943	20	215	91	305
GRNO06U04D7BW8	1	p3	(TCG)5	15	140	154	GATACCATTCCACCACCACC	59.91	20	ATTGCCACAGGAACTTCCAC	59.973	20	157	43	199
GRNO06U04D67DZ	1	p2	(GT)6	12	313	324	AGGCACGAGGTGTTGCTACT	59.937	20	GGTTCAGTTGTGAAGGCGAG	60.833	20	206	233	438
GRNO06U04ECK2R	1	p3	(GCG)5	15	342	356	TGCACTTTCTCTCTCTACTCCTCTC	59.857	25	TCTGGATCGTCTTCCTCACA	59.34	20	144	275	418
GRNO06U04EORYX	1	p3	(GAA)5	15	262	276	CTGATCGGTCTGAGGAGAGG	59.937	20	GTGCAAAATTGGAGGCTCTG	60.776	20	191	149	339
GRNO06U04EFQ1P	1	p3	(AAT)7	21	67	87	GGAAAACCTTTGGCTTCAGA	59.288	20	AAGTTGGCGATGGATGATTC	59.9	20	238	1	238
GRNO06U04EENYQ	1	p3	(GAG)5	15	96	110	GATGGCGATGGGAAGAAGTA	60.036	20	ACGGATCAATCTCTTCGGTG	60.073	20	133	24	156
GRNO06U04EN4II	1	p2	(GA)5	10	338	347	GTTTCCGATGCGGTAGTTGT	60	20	ACGACAGAATGGCGTACGTT	60.581	20	275	185	459
GRNO06U04EVRVT	1	p3	(GGA)5	15	252	266	GCGGAGAGTGTAAAGAACGC	60.022	20	ATGGGAATCTCATGGAGCAG	60.034	20	250	174	423
GRNO06U04D9QTK	1	p2	(AT)10	20	175	194	GGAACCTATCATCCGTCGAA	59.894	20	GGTTTGCAGAGGAAAGATCG	59.813	20	169	53	221
GRNO06U04EV7Z2	1	p6	(GAGATT)5	30	226	255	AACAACTTCTCTGGGCCTTG	59.328	20	GAGAGATGGTTGGACAGGGA	60.048	20	194	178	371
GRNO06U04EHWTP	1	p2	(TA)6	12	88	99	CCCAAAATCTTCTTATTTAGGGA	57.825	23	TCCGAGGGCAAGTTGTTTAC	60.11	20	197	22	218
GRNO06U04D8B08	1	p3	(TTA)5	15	40	54	GGCATTTCTCAGTAACCGTACA	59.158	22	CCGCAGGTTAAACGTTAGGA	60.124	20	146	0	145
GRNO06U04EEMPP	1	p2	(TC)5	10	149	158	TGTCAGTACGATCCCTGTGG	59.545	20	CGTGAAAAGGAGAGGGACAG	59.837	20	193	14	206
GRNO06U04EQIM4	1	p3	(CTT)5	15	221	235	TTTCCAACATTTGGCTTTCC	59.916	20	CCCGAAGCTCTAGCTTTCCT	60.11	20	296	57	352
GRNO06U04EWMCS	1	p3	(CAA)6	18	127	144	CCACAACAACACAACGCCTA	60.609	20	TTCATTCAGGATCGCACTTG	59.799	20	196	63	258
GRNO06U04EW30Z	1	p2	(TA)10	20	132	151	GGTTTCCTTGGCAAGAACTG	59.711	20	TCCATAAAGACAGAAAGTACACAGAGA	59.785	27	186	84	269
GRNO06U04D8X8T	1	p2	(AT)11	22	89	110	CGTGTGTTGTGTTTCAATTCTTT	59.098	23	GCTACGCGAAGTTATGCATATTA	58.569	23	129	13	141
GRNO06U04EF9SQ	1	p3	(TGT)5	15	396	410	CCACTTCCTTTCTTGCTTGC	59.993	20	CAATTGGGAAGCATTGGACT	59.933	20	279	176	454
GRNO06U04EUZEF	1	p3	(CCG)5	15	173	187	CCATGCACACCTTCACAAAC	60.008	20	GGCCACCAGTGAGATCGTAT	59.957	20	144	137	280
GRNO06U04D561V	1	p2	(TC)7	14	157	170	AGAGAGAGTCGCTGAGTCGG	59.883	20	AAAGGGATTAGATGTATGGCAG	57.299	22	218	1	218
GRNO06U04D7MR1	1	p2	(GA)5	10	398	407	TTGGGGATTTGGAGAGTCAG	60.042	20	CCTCTTCCTCAGCTCCTCATT	59.965	21	260	214	473
GRNO06U04EHHTC	1	p3	(GGC)5	15	288	302	AAGACGTTGAGGGCCTTCTT	60.247	20	TTTCTCGCCTCAATCTCTCC	59.508	20	245	126	370
GRNO06U04EIC68	1	c	(TC)5ttctctt(TC)7aacaaagttgctccctt(TC)7	62	164	225	TGCATGATGCCATACACCTT	59.955	20	CGCAACATCAACGACAACA	60.305	19	250	85	334
GRNO06U04EU6G4	1	p2	(AG)6	12	209	220	GTTCGCTTTAGATCCCGACC	60.959	20	GAAGAGAACTGGCGACCTCA	60.533	20	207	139	345
GRNO06U04EZQ6J	1	p3	(CTT)5	15	109	123	TAACCCTAATTGACGCCTGG	59.953	20	CTTCAGCAGAGCCTTGAACC	60.134	20	227	63	289
GRNO06U04EP9ZI	1	p3	(CAA)8	24	83	106	CCTTACCCCAACACCAAATG	60.081	20	AGCTTGGAAGGGCTAGGAAG	59.976	20	115	44	158
GRNO06U04EW7ZU	1	p2	(TA)6	12	126	137	TCGAGCTTTAGGCTTCATTCA	60.103	21	ATCTTGCTGATGCAGTGACG	60.016	20	220	27	246
GRNO06U04EF29P	1	p2	(AC)7	14	113	126	CAGGACAACAGCTTGAGAGG	58.593	20	CAGAATGGTGATGGAACGTCT	59.981	21	208	46	253
GRNO06U04EV1PE	1	p2	(AG)8	16	234	249	TGTAAGCACTTCGGTGACCA	60.301	20	CTTGGAATGGAAGAGCTGC	58.53	19	276	114	389
GRNO06U04D63VQ	1	p2	(CT)6	12	239	250	AGAATGACCCTTATGGCACG	59.955	20	GGTGACTGCAATGAGCAGAA	59.992	20	214	145	358
GRNO06U04ED8H1	1	p3	(CTT)5	15	329	343	GAATCGATGGAATAGGGCAA	59.862	20	AAAACCCAGATGCAGAATCG	60.074	20	145	237	381
GRNO06U04D5334	1	p2	(AG)6	12	113	124	TTGGAGGAAAATTACAAAAGACAA	59.107	24	AATTCATCCGACGACGAGAG	60.218	20	141	77	217
GRNO06U04EAQHE	1	p3	(GAC)6	18	145	162	CCTTCCCCACCGAAATTTAT	60.013	20	CAGAACGGCTTTCGAGCTAC	60.154	20	227	6	232
GRNO06U04ERQHW	1	p2	(AT)7	14	185	198	CGATTTCTTCTTGCTGAGGC	60.096	20	CCAATTTCCCTTCCCTTCTC	59.875	20	236	33	268
GRNO06U04EA9V8	1	p2	(AG)7	14	39	52	GGTTCCTGTTCAGAGTCAAGAGA	59.908	23	CGAAAGCCATACCAGAGGAA	60.206	20	143	0	142
GRNO06U04EJSGR	1	p2	(AT)9	18	137	154	TCCCTCTCTCATCCCATTCA	60.555	20	ATACGAGTATCCGCCGAGAG	59.316	20	253	15	267
GRNO06U04EC6AG	1	p3	(GAG)5	15	192	206	CAGTTCGGTACCTGGAAGGA	60.103	20	ATAGGCCGTGTTCCTCGTC	60.088	19	130	128	257
GRNO06U04EYG29	1	p2	(CA)7	14	71	84	TTTCCCAGAAAGCAGCAAAT	59.823	20	GAGTGTGTGTGGTCAGTGGG	60.045	20	121	46	166
GRNO06U04ENTGT	1	p3	(ACA)5	15	62	76	GGTAAAATCAGCAATGGCCC	61.554	20	GGATTTGCTAGTGGTGGTGG	60.375	20	106	39	144
GRNO06U04EFRY7	1	p2	(AT)6	12	207	218	GGCGGATTAGCTCTAACCAA	59.32	20	TCACAAAGCCTTCTGACCAGT	59.899	21	147	146	292
GRNO06U04EA4B1	1	p2	(TA)6	12	150	161	GCTGATCGGATGACAATGTG	60.08	20	TGCAATTCTACCATGATTCGTC	59.967	22	216	56	271
GRNO06U04EFZXU	1	p3	(CGC)9	27	126	152	AAAGTCATCGCCAGAGCAAT	59.843	20	AGAGGGCAGAGGGACTGAA	59.929	19	178	28	205
GRNO06U04EVF13	1	p3	(CAG)5	15	84	98	GGTGGCATAAACAATGTCCC	60.059	20	AGTCGTATCGGAGTCGAGGA	59.827	20	277	11	287
GRNO06U04EWRAM	1	p3	(CAG)5	15	171	185	TTCTTCTGGCGATGAGGAGT	59.95	20	CTCCCTCACTCTCCAACTCG	59.978	20	261	132	392
GRNO06U04EN9UO	2	p3	(CAC)6	18	158	175	CAACCTCGATCACTTGCAGA	59.984	20	TCCCACAGTCCTATTGGAGG	59.92	20	102	123	224
GRNO06U04EM2MY	1	p2	(GA)5	10	345	354	CTAGTAGCTTGTCGCGGACC	60.037	20	CTCCTAACCAAGCTCCCAAC	58.789	20	220	167	386
GRNO06U04EUUNO	1	p2	(TC)5	10	33	42	TCTTTTCAGCGGGAATATCTTT	59.251	22	TTCTAATCTTCGCGGCAAAT	59.816	20	202	1	202
GRNO06U04EXC3V	1	p2	(CT)5	10	178	187	GGAGATTCACAGCAGCTTCC	59.957	20	TCCGGACTTGACCTAATCAGA	59.679	21	193	108	300
GRNO06U04ECBXK	1	p2	(CT)8	16	356	371	GTATGTCCTTGTCGGCGTCT	60.142	20	TTGCGTATAGATCACGGAACC	59.974	21	209	205	413
GRNO06U04ECYN0	1	p3	(ATT)8	24	269	292	AAGAGGCCTTCACTCGTTGA	59.989	20	CCCACTACAACCCCCTATCA	59.665	20	231	164	394
GRNO06U04EI3AX	1	c*	(GA)5(AGAA)5*	27	65	91	TTTCTGTATGCACCCATACTCG	60.018	22	ATCAGCCGTTTTTGGTTTGA	60.481	20	214	19	232
GRNO06U04EAGEY	1	p3	(CTC)5	15	113	127	GATGCCTACGCCACAAGAAC	60.667	20	CCGAGAGAGCAGAGGAAGAA	59.82	20	138	19	156
GRNO06U04ET7YY	1	p2	(TC)6	12	81	92	CTTACCAAACACCCCCACAA	60.638	20	CGAGCTCGAAGAAGAAGTGG	60.269	20	266	44	309
GRNO06U04ESQJ9	1	p3	(CGT)7	21	260	280	AGCCCATAATCATCAGCAGG	60.059	20	GTGTTTCGGGTACGACCG	59.96	18	279	27	305
GRNO06U04ESN50	1	p3	(GCC)5	15	207	221	CTTCCTCCTCCGCCTCTTAT	59.805	20	CTGCCAAGTGCTTTTTGTGA	60.027	20	276	88	363
GRNO06U04EH775	1	p3	(GCC)7	21	224	244	CATTGGCATTTATGGTGGTG	59.664	20	CCAGCTCTCGAAGAAAATGG	59.948	20	203	128	330
GRNO06U04D6SK6	1	p2	(TC)6	12	29	40	GCTCAAACCCCTCTCTCTGTC	60.386	21	CACCTTCGCCGTCGATATAC	60.49	20	128	0	127
GRNO06U04EMDZV	1	p2	(TC)8	16	79	94	TCATGTATGCCTCCACCTTG	59.522	20	GCACTGCTGACAAACCAGAA	60.032	20	164	37	200
GRNO06U04EY4S1	1	p3	(CTT)8	24	88	111	TGCCTTCCGACATTTTCTCT	59.813	20	CATTCTCGATCCCTCCAAAA	60.006	20	200	18	217
GRNO06U04EWCIW	1	p3	(AAT)7	21	125	145	CAAACTGCCACAACCCTCTT	60.149	20	TTTAGTGTTGCCAAGGGAGG	60.103	20	227	26	252
GRNO06U04EI9CI	1	p3	(TAC)7	21	32	52	GCGGTGAAGAAAGTGACCTC	59.851	20	CCCACATGGGTGTTGTATCA	60.088	20	226	3	228
GRNO06U04ESPOE	1	p2	(TA)9	18	191	208	CATATTCTCAACCGCGGAAC	60.469	20	GCATGCCTAGGTTCATTGAATA	59.104	22	196	39	234
GRNO06U04EJLFQ	1	p2	(TA)5	10	74	83	CTTTCCGGTAGGGTTTGGTA	58.946	20	TCTCGGTGCCTAGATTGCTT	59.978	20	196	0	195
GRNO06U04EOXUS	1	p3	(CTT)5	15	146	160	TCAACCTCAGTCTCAACCCC	60.088	20	ATGAAGGCGAATACGGTTTG	59.96	20	264	59	322
GRNO06U04EAY2W	1	c	(TC)5tactttcttgttcttcttgttgttcttgttcggcttcgg(CTT)5	64	57	120	ATTTTGCGAAGGTCGAAGAC	59.316	20	TCGAATTCATTCCCATCTCC	59.831	20	236	0	235
GRNO06U04D6W3T	1	p3	(TAC)6	18	105	122	CTATCCACGTTGTGCATGGG	62.312	20	TTGTTCCATGGTGGCTTGTA	59.964	20	182	82	263
GRNO06U04ELVVD	1	p2	(AT)10	20	65	84	TTGCACAACTATTGGTGAAATG	58.607	22	CAAGCCGTCACTTGTCAGAA	60.025	20	207	15	221
GRNO06U04ERBSP	1	p2	(AG)5	10	88	97	AGCCAGTAGTAGCCGTCGAA	60.037	20	AATTTGGCTGCTGTCCATTC	60.081	20	181	52	232
GRNO06U04EGGKI	1	p2	(TA)7	14	107	120	CGGGAGAAAGAGGAAAGAAGA	59.941	21	CCAACGGGAATCGATATTGT	59.645	20	204	0	203
GRNO06U04EKQZX	1	p2	(CT)5	10	94	103	GCTCATTCGGTTTCCACAGT	60.119	20	CTACCTCCCCTGAAAGCTCC	60.204	20	167	66	232
GRNO06U04D6RHY	1	p3	(CAG)5	15	78	92	TCGTTTCAAGTGCTCTGTGG	60.025	20	CAGGAGGTATCGGTGGAAGA	60.065	20	243	32	274
GRNO06U04EV2X4	1	p2	(CT)6	12	71	82	TTTGTTCATGAATACAATGTTACTTTT	57.461	27	AGGGACGTTTTGTAGGGTTT	57.58	20	130	3	132
GRNO06U04D4141	1	p2	(AT)5	10	134	143	TGAAGCAAATGCAAATCTGG	59.809	20	GCTGCCAACTGATTAAAGCC	59.851	20	237	36	272
GRNO06U04D9QKZ	1	p3	(TGT)7	21	132	152	GCAGGGAGCAGTGTATTGGT	60.142	20	TTGACCCCGATGAGAGTACC	59.927	20	111	96	206
GRNO06U04EP5Y2	1	p2	(GA)5	10	219	228	TGAGTGAGAGCTGAGCAGGA	60.005	20	AGGCAGCTGCTCTCATCAGT	60.315	20	171	185	355
GRNO06U04EVUHR	1	p6	(ATACAT)5	30	82	111	TGTGTGAATTAACCAAAGCATGA	60.403	23	ATGGATGAAGTGTGCCTGCT	60.688	20	136	17	152
GRNO06U04EHDFE	1	p3	(CTT)5	15	45	59	AGGGCGATCCTCCACTAGAT	60.059	20	TCAGCTTGTGCACCTTCATC	59.992	20	240	5	244
GRNO06U04EG4ZH	1	p3	(TTC)5	15	97	111	GTCGAAGCCATCTCTGGAAA	60.34	20	TTGTTCAGAAGGATCTGGGG	60.042	20	275	51	325
GRNO06U04D5MCH	1	p3	(AAG)5	15	83	97	AATAACCAAACATCTGCGGC	59.967	20	GATGATGGATCGATTGTCCC	60.104	20	245	21	265
GRNO06U04EUS67	1	p3	(CGG)5	15	224	238	AGAGCTTCATGGCTTCCTGA	60.096	20	GTTCGGAGGACGACAGTTTC	59.703	20	237	108	344
GRNO06U04D5SRP	1	p3	(GTG)5	15	220	234	CCTTTTTCTCTCCCATTCCC	59.875	20	CCTCAGACACAACCATGCAG	60.309	20	261	63	323
GRNO06U04EJPSO	1	p2	(AG)11	22	146	167	GGATTTACAGCAAGGAATATAATGG	59.248	25	CCAAGTAACTGATCCATCTGAAA	58.251	23	199	3	201
GRNO06U04ESBLZ	1	p2	(AC)5	10	153	162	TTCTTCTTCCGGTTTCCTGA	59.784	20	CCGCTCTAAGTGTTTCCCTG	59.869	20	215	70	284
GRNO06U04D4GR6	1	p2	(AT)11	22	285	306	GGTGGCTCGAAAGAATTCAA	60.192	20	TGAATAACTAAAAGAAGATCTTGCCA	59.727	26	235	134	368
GRNO06U04EKGGJ	2	p2	(AG)6	12	151	162	TGCTAATGACAGCGTGGAAG	60.011	20	TGAGCGGAGAGACAGCTACA	59.88	20	262	17	278
GRNO06U04ECO2O	1	p2	(TC)5	10	242	251	TCTCTGCAGTTTCGGTTCCT	59.989	20	TTTTGACTTTTGTCATTCCTCA	57.398	22	276	44	319
GRNO06U04E0DST	1	p3	(TCT)8	24	45	68	TCATCCTCTCTTGCTTTCATTTC	59.849	23	AGCTGCTTGCACCTAATTCA	58.677	20	203	8	210
GRNO06U04EL8TH	1	p3	(CCG)5	15	77	91	CCAAATCCAAATTCAATCGG	60.124	20	AAGCACTCGTGTGATGCAAG	60.056	20	249	1	249
GRNO06U04EMAY1	1	p2	(CT)9	18	34	51	AACTCGGCAACTATTTCCTCTC	58.917	22	GCCTGTCTTGGGAGGTTTTC	60.999	20	154	9	162
GRNO06U04ESGRN	1	p3	(GAA)6	18	173	190	CACAGCTCACCGTCATCACT	59.897	20	TTGCAGCTTCCTCTTCTTCC	59.694	20	212	60	271
GRNO06U04EY7G0	1	p2	(AT)9	18	64	81	ACGCAAGAACGAAAGAAGGA	59.993	20	CGACGTTAATTTCTTCCCCA	59.931	20	159	17	175
GRNO06U04EQVAC	1	p3	(AGA)5	15	63	77	AGAGAAGTTCGCACTCGCAG	60.875	20	CTGAACACAACCCGTTTCCT	60.005	20	290	11	300
GRNO06U04D48BX	1	p2	(AG)6	12	42	53	CGGCTAAAAGTAAATAAACAACTGAA	59.289	26	TCCCAAATTCCACCTCTAACA	59.415	21	185	8	192
GRNO06U04D6AL9	1	p2	(CT)6	12	58	69	CCGATCTTTCTCTCTTTCTGG	58.135	21	TCGTCAACATCTTCGCTCAC	59.992	20	178	9	186
GRNO06U04EX267	1	c	(TTG)7tctgcattggtcttgttcttgtcctgttgtgtggtgctgaatttcgcaacaga(AAC)5	89	200	288	AGGAAAGCAACAACGAGCAT	59.882	20	CATGAAGAGGATCAACAAGGA	57.723	21	297	62	358
GRNO06U04EKMPT	1	p2	(AG)9	18	83	100	TCAACTCTTTTTCTCTCTTTCTGTTTC	59.988	27	GGAGATCAAGTTCTCGCTGC	60.104	20	195	2	196
GRNO06U04EEXN2	1	p2	(TA)8	16	122	137	CCCTTGTGTCTTCCATGCTT	60.111	20	TGTCGATCCGACCTCAAAAT	60.461	20	264	16	279
GRNO06U04ET9F3	1	p3	(CTT)6	18	264	281	TGCTGCAAGAGAAAAGCAAA	59.872	20	AAGAAGAAGCGCAGGGAAA	60.081	19	251	63	313
GRNO06U04EGOQB	1	c	(AT)7acaca(CG)9	37	50	86	AAAGGAAGAGGAAGAGGGGC	61.048	20	CTTCCCACCAACCACATTCT	59.82	20	109	18	126
GRNO06U04EIQCQ	1	c	(AT)8(GT)6	28	195	222	GATTGAGGCCACACCAAAAT	59.797	20	CTGTCTTCAACGAGAGCGAG	58.906	20	157	131	287
GRNO06U04EEGGM	1	p2	(CT)5	10	92	101	AAAGGCAAAGGCGAAGAGAG	60.996	20	AAAAGCCATGTTCGGAAGTG	60.11	20	226	26	251
GRNO06U04EJXJS	1	p2	(AT)6	12	141	152	GAAAAACCAGATTCCCCACA	59.767	20	TTCAAGGTAAACCCGACGAG	60.103	20	165	86	250
GRNO06U04EQ97J	1	p2	(AT)6	12	90	101	GGTCTTCCGTGCTTGGTTAC	59.598	20	TGAATGCATTTTCGCTCACT	59.425	20	284	15	298
GRNO06U04D81BN	1	p3	(GGA)6	18	286	303	GCTCCTTCGTCGTTGACTTC	59.997	20	AAATTCCCCTTCAGCACCTT	59.94	20	277	121	397
GRNO06U04EZUL1	1	p3	(AGA)5	15	247	261	AGCCTCAAATCCATGTCGTC	60.081	20	AATGACGACGCTCCTCAGAT	59.834	20	161	211	371
GRNO06U04EL0G3	1	p3	(ATA)6	18	89	106	CGATTACACAGACACGTGAGAA	58.851	22	GGAAGACGGCAACATGGTAT	59.82	20	148	41	188
GRNO06U04EXRG5	1	p2	(AG)6	12	33	44	CGGCGACAATTAGGGATAAG	59.564	20	GACCTAGAATCACCCCTGCC	60.853	20	133	2	134
GRNO06U04EJIX3	1	c	(AG)5accgagatcgggagcttctcatnnccgtngccaacaccgcccacgatgagtcttcctccaaagcctcctcctcctnnnnttcgtctattcat(CAC)5	117	186	302	GAAACGGTGTCGTGTTGTTG	60.049	20	CATCCTGTCATGAACTTTTTCG	59.609	22	255	111	365
GRNO06U04ET7JT	1	p3	(CAG)5	15	161	175	TCTGCTGCTCGCTTTACAGA	60.035	20	TGGTGGTTTGGTGAATCTTG	59.389	20	186	96	281
GRNO06U04EF0C7	1	p2	(TA)11	22	286	307	TTCCAAAATCCAAGCCAAAG	60.046	20	CAATACTGTACACGGGCTAGTCA	59.233	23	297	155	451
GRNO06U04EHWN7	1	p3	(CTG)5	15	92	106	GGTTGCTGCTGTGATGGAG	60.419	19	CACAAGAGACGGGGAAGAAG	59.837	20	103	62	164
GRNO06U04D8GJB	1	p2	(AG)10	20	49	68	CATAACTCCAAGGGCGAGAG	59.83	20	CAGCTTCTCCTTCAACTCCG	60.126	20	200	14	213
GRNO06U04ESYV7	1	p2	(TC)7	14	42	55	TTCTTCCCCAATTCTACTTTCTC	57.973	23	AGAACTTGGGTGAAATGGGA	59.381	20	100	1	100
GRNO06U04D6R7E	1	p2	(AT)11	22	225	246	GTCCCTCGCTACAGAGCATC	59.981	20	CGCCAAGGTTTGGACTATGT	59.993	20	257	50	306
GRNO06U04D90CF	1	p2	(GA)5	10	86	95	TGCTCACAATTGTACAACCTCA	59.245	22	AAACATAGTATGCGGATAGTCGTC	58.679	24	114	9	122
GRNO06U04ES3J0	1	p2	(AT)7	14	170	183	GGGAAGCTCTTCATACACGC	59.843	20	GACGACGTGGGTATGTTTCC	60.24	20	143	113	255
GRNO06U04EA6ZT	1	p3	(TCT)6	18	32	49	CCCATTTTCTTCCTCACCAA	59.903	20	CAACAGGCTTGCCTTTGAAT	60.249	20	158	6	163
GRNO06U04EVR2T	1	p2	(TC)7	14	207	220	TTTCAGTGGCTCTGGTGTTG	59.873	20	CCTTAGGAACTGCGCTTGTC	60.015	20	247	40	286
GRNO06U04EZXRK	1	p3	(CTC)5	15	85	99	CTCCCGGAGACCTTCTCTCT	59.945	20	CCAGGTGTACTCGTTTCCGT	60.028	20	252	22	273
GRNO06U04EG6PG	1	p2	(AT)5	10	183	192	CGATCGTTGAGTAATGGAATG	58.107	21	ACGTGGGTCATTGTCTGGAT	60.246	20	182	40	221
GRNO06U04EI98C	1	p2	(GA)6	12	43	54	GGAGGAAGAAAATGAAAAGGG	59.055	21	TTCTGATGCATTCGAAGACG	59.948	20	235	11	245
GRNO06U04EH6Z1	1	p2	(AG)6	12	30	41	TCTGGGATTCTCATTCTCTCG	59.371	21	AGAGGAAAAGGCTTCTTGGG	59.821	20	169	5	173
GRNO06U04EOF4G	1	p2	(TG)5	10	102	111	AACAAGCAACTGCAACATGG	59.764	20	TCGATACCGCATCAGAATTG	59.646	20	204	7	210
GRNO06U04EOG38	1	p3	(CCA)6	18	368	385	CACTTTGAAGGGAAGCTTGG	59.846	20	GAATCGCACCATTTTCTGTG	59.127	20	142	312	453
GRNO06U04EM7HE	1	p2	(TA)7	14	91	104	TATTTTCCCATTTCTCGCGT	59.547	20	GTTCCTCGAACTTTCTCCGA	59.405	20	209	38	246
GRNO06U04EPWHH	1	p2	(TC)5	10	104	113	ACGAGTCGCTTCACCTTCTG	60.589	20	AACACCGAATAATCGCGAAG	60.096	20	133	74	206
GRNO06U04EPJ4P	1	p2	(GA)5	10	210	219	GTGCCTTCAAAGAGAGCAGG	60.134	20	CAAATCGACGTTTCTGAGGG	60.626	20	153	159	311
GRNO06U04EOQ20	1	p2	(AG)5	10	55	64	CTTGAGCTTCGGATTCCTTG	59.948	20	GCTCCGTATGCTCTCTCAGG	60.119	20	287	1	287
GRNO06U04D72TX	1	p2	(CA)5	10	46	55	CAAAAGTTCAAAAGCCCCAA	60.081	20	GCCCAAATCTTCAAGGTCAA	60.051	20	281	0	280
GRNO06U04EBR30	1	p2	(GA)8	16	26	41	CTTTCTCGGAGTGCGTGC	60.711	18	GAGGTCGGAGAGGAAGATCC	60.157	20	208	1	208
GRNO06U04EEQ1T	1	p3	(AAG)7	21	72	92	TTTCAAACCCAAACCCAAAC	59.679	20	ACCACCGCCTCTTCTTTCTA	58.934	20	104	24	127
GRNO06U04EOLIW	1	p3	(CCA)5	15	97	111	TTCATGAGCTCCTCCGATCT	59.91	20	GCTGCTGAAGAGTTTCCTGG	60.134	20	211	40	250
GRNO06U04EMJDL	1	c	(TTG)6ttc(TTG)6	39	106	144	CCGCTATTTTCTGAAGCTCCT	59.994	21	GGTAACGTCGATTCAGGTCC	59.41	20	162	50	211
GRNO06U04EOEKV	1	p3	(TGA)8	24	292	315	TCGCATACTTCTTTGCCCTT	59.845	20	AGAGAGGCTGTATTGGCCTG	59.454	20	295	142	436
GRNO06U04EOFXO	1	p3	(TCT)5	15	312	326	TAGAAAGTCCACTCCGGCAT	59.694	20	TGGAACTTCGATCCAAAGATG	60.059	21	293	187	479
GRNO06U04EPNDN	1	p2	(CT)5	10	79	88	AGGAAAGCTTCTAGGCTCGC	60.249	20	GCCATCTCCGTGAACTCATT	60.081	20	287	15	301
GRNO06U04ENQOJ	1	p2	(TA)7	14	211	224	TACAACAACTCCGGCTTTCC	60.11	20	CTGCAGCTGTGTCAGGATCT	59.156	20	153	130	282
GRNO06U04EOCG9	1	p3	(TCG)8	24	234	257	CAAGTTCTTTCCCACCAGGA	60.081	20	CTCATAATCCCCGATGCAAT	59.745	20	260	23	282
GRNO06U04D9NOW	1	p2	(AC)8	16	192	207	GTTAAGCAGCACAGCATCCA	60.019	20	GTCTCACAGGTATAGTACAAGATTTGA	57.226	27	255	22	276
GRNO06U04EQLTO	1	p2	(TA)6	12	79	90	GATATCTGCGGCGACGTTT	61.157	19	TGCAACCCTATTCCCACATT	60.192	20	223	17	239
GRNO06U04EGG5R	1	p2	(CT)5	10	209	218	AAGGCACGTTCTTTATCGGA	59.708	20	CCTGGTTAGCGGTTTGAAGA	60.241	20	269	104	372
GRNO06U04ERCE9	1	p2	(AT)7	14	61	74	GGTTCAAATTCACAATTCAGATAGA	58.622	25	AAGGTTGAGAGCACCCTTCA	59.844	20	171	3	173
GRNO06U04EENO2	1	p3	(TTA)6	18	69	86	ACAGAAGACAAAGCTTGGGG	59.328	20	CGACTGGGAGAAGAAGTTCG	59.982	20	129	44	172
GRNO06U04EBYJ3	1	p2	(TA)11	22	56	77	CCTCACATTAACAACTGGGGA	59.838	21	TGAGAGGGAAAGAAGCTGATG	59.559	21	120	11	130
GRNO06U04EYWCY	1	p2	(AG)6	12	249	260	CTGCTAGCATCCCTACCAGC	60	20	GGGTTTCTAACTCCTCCGATG	59.948	21	236	56	291
GRNO06U04EP5UI	2	p2	(GA)5	10	146	155	TCCCTCCTCTCTCTCTTCCC	59.883	20	TGCTCGCACAGAGTCTTCAC	60.343	20	270	5	274
GRNO06U04EJZ0K	1	p3	(GAG)7	21	208	228	TTTCTCCGATGGAACAGGTC	60.05	20	CCAAATCCTCCATAGCCTCA	60.029	20	254	32	285
GRNO06U04EHXM4	1	p2	(CT)5	10	34	43	TTTTCATTTATCTTTTGGAGCG	58.439	22	ATGGGCATGTGACTCAACAA	59.967	20	220	9	228
GRNO06U04EWNKW	1	p2	(AG)8	16	138	153	GACTGATTCGTTTCAATCGC	58.299	20	ACCACCACAATCACCACCTT	60.135	20	236	60	295
GRNO06U04EQDG4	1	p2	(AT)5	10	69	78	TCTGAATCGATTGAAAATATGTCTG	59.533	25	AGACTGGATTGGGAGGCTTT	60.074	20	122	6	127
GRNO06U04EVKYF	1	p2	(TA)5	10	104	113	CAGCCATAGGCTGAAGGTACT	58.499	21	ACGGACATTCCGTCTTGTTC	59.973	20	150	25	174
GRNO06U04EJQ0X	1	p2	(CT)5	10	266	275	ATCGCTCTAGCCAACTCCAA	59.978	20	CAGCAGCTCCAACAGAAACA	60.175	20	261	149	409
GRNO06U04D8KKQ	1	p2	(TG)5	10	123	132	AAGTGTGTCGTTAAGAGTCGC	57.156	21	CCGAGAAGGATCGGAAAAGT	60.569	20	197	63	259
GRNO06U04EWBRC	1	p3	(TCG)5	15	119	133	CTCTCTTTGTCCCCAGCAAG	59.982	20	GAAGATGACGAGAGGGTGGA	60.199	20	133	42	174
GRNO06U04D6I0O	1	c	(AG)5tgtgttagt(GA)5a(AG)5	40	60	99	CGCTTCTGAGTGGGAAAAAG	59.986	20	AGCCTCTGAAGACCAAGCTG	59.745	20	155	16	170
GRNO06U04D7ODZ	1	p3	(CCG)5	15	268	282	GATCGACCAGAATCTTCCGA	60.158	20	CTAATTCGCCGTCTCCGTC	60.75	19	281	70	350
GRNO06U04ELXXU	1	p2	(AC)6	12	143	154	TGCTTTCTTGGTTCCTTTTCA	59.847	21	CGTCTGTGGCTGTAGTTGTGA	59.954	21	286	110	395
GRNO06U04EVHIR	1	p2	(CA)5	10	303	312	AGGTTCCACAACTCGTGTCC	60.009	20	GAGGCTTCTAATCGTAAAGTTGG	58.539	23	197	178	374
GRNO06U04D7ZJK	1	p3	(CAC)5	15	77	91	CAATGGAGTCCGCATTATCC	60.296	20	GGAGGCAGTAGGAGTCACCA	60.261	20	192	51	242
GRNO06U04EO2XY	1	p2	(AG)8	16	256	271	GCACTCCTTTATCGGCACTC	59.843	20	CCGAAGAAAAACTCCACCAA	60.081	20	240	75	314
GRNO06U04D8GNF	1	p2	(AT)10	20	145	164	TAAGCGCATGGAACACAAAG	59.872	20	AATCTGCTGAGAAGGGTTGC	59.434	20	138	83	220
GRNO06U04EB7W0	2	p2	(AG)5	10	281	290	TCTTGATCTGGGTTGTGCTCT	59.859	21	AAGCTCAGAAAGGTGTCTCCC	59.87	21	122	194	315
GRNO06U04EHW92	1	p2	(GA)5	10	143	152	CGTCGATGAAGATCGAGTCA	59.942	20	TCCCGCTTCAACTTCATCAT	60.603	20	183	18	200
GRNO06U04D7F1D	1	p2	(AC)11	22	65	86	ACCAAACCACCTTCAGATGC	59.973	20	CCGGGAATCCTCTTCTTCTT	59.646	20	131	38	168
GRNO06U04EU8X8	1	p2	(GA)7	14	141	154	TTCTCTGCGCTTCATTGTTG	60.134	20	AATGCCCGCAACCACTAAT	60.346	19	125	85	209
GRNO06U04EY5RK	1	p2	(TA)6	12	143	154	CCCTACAAAAGACCCACAGG	59.444	20	TGGAGGAGGGCTAAGAGTGA	59.943	20	141	45	185
GRNO06U04ETJDE	1	p3	(TGA)6	18	99	116	CTTGTTGTCTCGGAAATCCC	59.526	20	TCCAAACCCAGTTCACAACA	59.976	20	238	68	305
GRNO06U04EUSCD	1	p2	(AG)6	12	212	223	CCAGACCCAATCAAGCTCAT	60.073	20	TCTCAACTGGGTTTTGTCCC	59.943	20	150	165	314
GRNO06U04D874Y	1	p2	(CT)5	10	42	51	GGCGAGTAGAGGTTTAGAGCG	60.528	21	CGGAAGCTCTCCAGAAACAG	60.126	20	296	0	295
GRNO06U04EKDGC	1	p2	(TC)5	10	103	112	TCAAAATGGGTAACAGGGTC	57.364	20	GCCTTGCTCCTTCTCACAAC	59.997	20	232	80	311
GRNO06U04EPCT9	1	p3	(TGC)5	15	71	85	GGTGTCGATATCGGAAGGAA	59.894	20	CCCTTCTTCCTCTGGAGCTT	59.95	20	299	2	300
GRNO06U04EZH8N	1	p6	(GGAGTG)5	30	61	90	GAAGGGTGAAGTTGGTGTTGA	59.997	21	ACAAAGCTGCAGCAGATGAA	59.746	20	267	1	267
GRNO06U04ENUIH	1	p2	(TC)6	12	58	69	TCTCCTTCCTCTTCCCCTTC	59.749	20	TCTCGACCCTTGACTTTCGT	59.844	20	112	32	143
GRNO06U04EBWPG	1	p2	(TA)5	10	157	166	CGTCATCTCTGAAGTTGCCA	59.984	20	TTCATTTCCAGTCCCTTTGC	60.051	20	212	74	285
GRNO06U04EVITO	1	p2	(CA)8	16	195	210	CAATTTCCCACGACCTGTCT	59.966	20	CCATCTCCCAGAATGAACAAA	59.918	21	267	2	268
GRNO06U04EVNGB	1	c	(AC)7(AT)6	26	155	180	GGTGTGTGTTCTGGGTTGTG	59.89	20	TGAAACAATCAAATACTTCGATCC	59.399	24	147	101	247
GRNO06U04EAAE7	1	p2	(TA)5	10	89	98	CCGTATTTCTGTATGTCGCTTG	59.669	22	GGTGAAAATCCAGAAGCCAA	60.051	20	171	44	214
GRNO06U04ER7WQ	1	p2	(AT)6	12	47	58	CCTCGTTTTTCACGAAATATACA	58.259	23	CTCGTCGGGTTTACCTTGAA	60.103	20	157	4	160
GRNO06U04ETWJX	1	p3	(CTT)5	15	277	291	AAGCAGCACTCTGGAATCGT	60.02	20	GCGCAGAAGCACGAACTAC	59.761	19	145	192	336
GRNO06U04EK6E4	1	p2	(AG)5	10	57	66	TCGATTTCCTCCATCGATCT	59.587	20	ACTGAAGCTTCTGCAGGCAT	60.164	20	207	19	225
GRNO06U04EXJCK	1	p2	(GA)7	14	168	181	GAGGACTCCAGGGAGGAAGT	59.661	20	CGAAGTTCTTGGAGTAGCCG	60.008	20	194	24	217
GRNO06U04EVO66	1	p3	(TTG)5	15	125	139	GCCCTCTTGAAATTCTTCCC	60.017	20	AGAGGCCGGTTCATTTGTAA	59.569	20	165	10	174
GRNO06U04EYCLO	1	p2	(TC)6	12	55	66	CTGTGTCCTTCTCGAGTCTACG	59.157	22	TGGAAAAATTGAAACCCTAGAA	57.8	22	103	1	103
GRNO06U04EN73P	1	p3	(TTA)7	21	83	103	TCCCACCAAAAATCATGACA	59.75	20	AACATGGGAGAGAGAACCCA	59.505	20	208	36	243
GRNO06U04ER4AS	1	p2	(TG)6	12	166	177	TGGATTTCGTGTTCTTTCCA	59.097	20	CATGCCTTACCCAACTAGGC	59.592	20	216	105	320
GRNO06U04EFXF2	1	p3	(AAT)7	21	182	202	CCAAAAGAATGCTTTGCCAT	60.074	20	TGCACGTGCTAGCCCTTAAT	60.792	20	286	72	357
GRNO06U04D8XUM	1	p2	(AG)5	10	158	167	CATCAAAAGCCAATGGAACC	60.309	20	AGTGTTCAGCCTCGTTCTCC	59.455	20	197	20	216
GRNO06U04EZ68L	1	c	(AC)6atactcacatag(AT)5	34	32	65	CGCGATTATGATATAAACAGACA	57.004	23	GCTGCCAAGTTGGTTCAAGT	60.299	20	199	0	198
GRNO06U04EQ5JS	1	p3	(GGC)5	15	108	122	ACGTCGTTTGTCATGGGAAT	60.24	20	AGTGGATCTTAGCGTCGCAG	60.559	20	169	12	180
GRNO06U04EEN6T	1	p3	(CGA)5	15	458	472	ACGATTGGCCAGAAGTTGTC	60.119	20	ACCGCCGTCGTTATCCTG	62.035	18	239	279	517
GRNO06U04EJQ7I	1	p2	(TC)5	10	204	213	AGCAACCTCCCTGTCCCTAT	59.957	20	GCAGAACAGACGGTCCATTT	60.119	20	206	71	276
GRNO06U04EW1V9	1	p2	(AT)9	18	75	92	CACTTTCCCTTGAGTTAGCCC	60.116	21	GGCTAAACTCCACAAACCCA	59.971	20	192	0	191
GRNO06U04D7AQ1	1	c	(TCT)6ctc(TCT)6	39	39	77	TGGCGACTTTATCAAAACCC	59.938	20	CCTCAAGAAACGCAGTGTCA	60.025	20	179	16	194
GRNO06U04EQIZ1	1	p2	(CT)5	10	106	115	TTGATCGTTGGCTTCTTTCC	60.192	20	TGTACTGGTTCCAACACCGA	60.001	20	198	60	257
GRNO06U04ESPYD	1	c	(ACTTCA)6tcagtttcagctgttgttctgctcaagaa(TCT)7	86	25	110	CTTCCACACCATCTAAGCCA	58.722	20	CTGCTCACTCCAAACCCACT	60.298	20	167	0	166
GRNO06U04EYMIL	1	p3	(GCG)6	18	287	304	TTCCTCGGAATCACCATCTC	60.011	20	GCGATTTCAAGATCTCCAGC	59.923	20	105	247	351
GRNO06U04EXV9U	1	p2	(TC)6	12	22	33	CCAGACCAGACCCTCTCTG	58.293	19	CGCGTGGGAGTTATAGTGGT	60.015	20	261	0	260
GRNO06U04D7Z6X	1	p3	(TAC)5	15	86	100	TCCTCTTCCGTTGCCTAGAA	59.948	20	CACCATCCGATCATCATCAC	59.724	20	283	28	310
GRNO06U04ELJPN	1	p2	(AG)5	10	23	32	AATGGGAGGAACATAGCAGC	59.154	20	TTGAGCCTGCACTACCAGAA	59.591	20	145	0	144
GRNO06U04EFM4R	1	p3	(GGT)7	21	130	150	CCCTCCCAGTATTTGCTTCA	60.066	20	CCTTCATCATGTCTCTGGCA	59.787	20	286	74	359
GRNO06U04EQAJ3	1	p2	(CA)6	12	129	140	CAAAAATGCCAAATCACACG	59.969	20	TTTGCGTTGGAGTTGTATTGA	59.216	21	186	8	193
GRNO06U04ECCY3	1	p3	(TGC)5	15	173	187	ACAAACGGAGAGAAGAGCCA	59.989	20	AGGCTTCAGACCGCTGTAGA	60.156	20	199	88	286
GRNO06U04EFM6K	2	p2	(AC)7	14	299	312	TCAAACAGCAAACGAACACA	58.887	20	TCACCCTCTCCCTCTCTCAC	59.352	20	296	51	346
GRNO06U04ECZU4	1	p3	(AGA)7	21	202	222	GATGGGATTTTGCTGAAGGA	60.014	20	GCTGTGGTTCCATCGTCTTT	60.119	20	121	179	299
GRNO06U04D8V5P	1	p3	(CTC)5	15	63	77	TGTTCCAAGAGCCTCAACCT	59.844	20	TCGTCAATCTCCTGAATCCC	60.011	20	137	36	172
GRNO06U04EXQID	1	p2	(TC)6	12	42	53	CCCACACGCGTAAACTTCTT	60.168	20	CCCTCCTTGAAGTGCCAGTA	60.246	20	286	16	301
GRNO06U04EU68C	1	p2	(GT)5	10	77	86	GGAACTTAATTAGCTGTGCCTG	58.102	22	GCTTTGCCATTTTGAACCAC	60.49	20	230	17	246
GRNO06U04EONCJ	1	p3	(GAG)5	15	219	233	GCCAGGAATCAAACACACCT	59.973	20	CACCAGGGCTTCAGTGACTC	60.861	20	290	116	405
GRNO06U04EPZ27	1	p3	(CTA)6	18	221	238	AACCCAGCCGTTTGTGATAG	59.993	20	GCTGGTGATGTTGTGCAAGT	59.758	20	162	188	349
GRNO06U04D874N	1	p6	(CTTCAT)5	30	237	266	TGATACCAAGTTGCTCTGCCT	59.89	21	CGATGAAGATGGAGATGAAGC	59.788	21	296	8	303
GRNO06U04EXMNZ	1	p2	(TA)11	22	43	64	AAACGACAGCACATTTAAACCA	59.558	22	AGTTTGAGACACCGGGTTTG	60.005	20	246	9	254
GRNO06U04EB3GJ	1	c	(TCG)5acaactggctctaacctaaacccgagtaacaatagttttacaagtggctggagcaagaatttccag(AGT)6	99	121	219	GATCTCTCTCCCAGAACCGC	61.284	20	CCGCTGATTTCTTGATCTCC	59.773	20	266	9	274
GRNO06U04EVC3E	1	c	(AC)7(AT)8	30	171	200	CCCCAGTAGAGAATGGGGAT	60.147	20	CCAGACAACAGTATGGGGCT	59.989	20	268	21	288
GRNO06U04EV6AA	1	p2	(GA)5	10	283	292	CTGAAAGCGAAACTTCCTGG	59.986	20	AAGGCCTCCTCTTTCTCCTC	59.021	20	283	34	316
GRNO06U04EXBMO	1	p2	(TA)13	26	89	114	AACAATATTTGCTTTTAGGCTCA	57.297	23	TGACATATGTTTAGCTTCTCACACC	59.615	25	195	0	194
GRNO06U04EDD8W	1	p2	(CT)9	18	62	79	TAAGCGTCAGAAAACGGTCC	60.249	20	TGTGGCATCAATGTGCTTC	59.186	19	188	23	210
GRNO06U04EZAFT	1	p3	(GTG)5	15	76	90	CATCAGGGATTGGTCAACG	59.902	19	TATCGGTCACATCGGAAACA	59.924	20	261	24	284
GRNO06U04EOQ2H	1	p2	(CT)7	14	114	127	TTCTCGTTTGTCTTTCGTCG	59.047	20	CATTCTCCGCAGTTAGCCAT	60.235	20	261	70	330
GRNO06U04ECBSC	1	p2	(AT)5	10	31	40	CCCGTTTCTGTAATGTACTAAGATG	58.301	25	TATGAAGCCGATTTTCGTCC	60.038	20	229	0	228
GRNO06U04ERKYC	1	p2	(AG)5	10	81	90	TAGAAGGGAGTGGAGGCTCA	59.943	20	GAGAGAATCTGGGTTGCCTG	59.803	20	151	39	189
GRNO06U04ELPRV	1	p2	(AT)9	18	255	272	TGTCGGAATTTTGACATCCA	59.9	20	GCCATAACTGGATAATTGAAACC	58.812	23	248	124	371
GRNO06U04EHL6U	2	p3	(TCC)6	18	260	277	CCTCGAGATCGAAAAACTGC	59.955	20	CCTAGACGACGAGGAATTGG	59.688	20	260	44	303
GRNO06U04EXAGD	1	p2	(AT)12	24	35	58	TTTAATCACAAGCATTCTAATTGGT	58.289	25	TTGATCAGTATGTTCTCTTCTCTGC	59.104	25	111	2	112
GRNO06U04D9A2D	1	p3	(GAA)9	27	110	136	AAGCAGCACCCAACAGAAAC	60.299	20	CCAACACACCAAACCAAACA	60.292	20	108	84	191
GRNO06U04EUB9N	2	p3	(ATA)5	15	130	144	TTTGCTTCACCTTCTTGCAG	59.195	20	TGCTACTTCGCGCTGCTAAT	61.188	20	162	67	228
GRNO06U04EL66H	1	p2	(TC)5	10	249	258	TTCATTGACTGTGGCTGCTC	59.992	20	AGGCTTTCAGAACGATTTGG	59.312	20	273	107	379
GRNO06U04ESJ5D	1	p2	(AG)5	10	30	39	GCTCAGACTTGCTCAAGGGA	60.678	20	GGTGAAATCCCCACTGTACG	60.232	20	113	0	112
GRNO06U04EDBE7	1	p2	(CT)6	12	51	62	CTTGCTCAACACACATAACAAAA	57.957	23	GTCACCAAGCCCATCAAGTT	59.973	20	170	0	169
GRNO06U04ED7WE	1	p3	(GGC)5	15	296	310	TGTCGTTGATTTTGTCCCAA	59.941	20	GCCAATTCTAATTCCACCCA	59.762	20	245	98	342
GRNO06U04EKA3I	1	c	(CT)6agttcttcgtctt(TC)5	35	40	74	AGAAGAAGGTGGTGGCCTTT	60.11	20	CATTCCCGTTCTGAGACACA	59.676	20	157	12	168
GRNO06U04D783Y	1	p2	(TA)7	14	74	87	TCAATTCTAAAATCGTTGAAAATACG	59.83	26	TCATCCTTCACACCCTGTCA	60.088	20	170	14	183
GRNO06U04D8Y1Y	1	c	(AG)6aaagaagctagagagagg(GA)8	46	68	113	GTCCCCTCTTTCCTTGCTCT	59.817	20	CTTGGATTCGAAGTGGTGCT	60.255	20	140	6	145
GRNO06U04EN9HA	1	p3	(GGA)10	30	75	104	AAATGGTCTTGATGAAGCTGG	59.184	21	GAAGAACCTCCACCAACCAA	59.943	20	180	34	213
GRNO06U04ER5J2	1	p2	(CT)5	10	134	143	GAGAGCTGTTTAGCGTCGGT	59.644	20	ACCCATGAAAGGGAAGAGGA	60.822	20	116	55	170
GRNO06U04EI3FW	1	p2	(AC)5	10	40	49	CGGCTTTGAGTATGTCCCAT	59.955	20	AGGACATGTGTGGTGTGTGAC	59.322	21	146	1	146
GRNO06U04EQ4J8	1	p2	(TC)5	10	60	69	TCATCATGTTCTTCACAGTTTTG	57.799	23	ATACCACATCTTCCGCGAAC	59.962	20	257	31	287
GRNO06U04EVNKO	1	p3	(ATT)5	15	108	122	GTTTGTGCAACCTGCTGCT	60.048	19	TGGTTCATAAATGCCAGGGT	60.192	20	233	0	232
GRNO06U04EOPAQ	1	p5	(CTTCT)6	30	30	59	GCCTTTTCTCCTTCACTTCTCA	59.998	22	AGATTGGTGTCGTCAATGGAG	59.981	21	184	0	183
GRNO06U04EHDNO	1	p2	(TC)5	10	132	141	TTTCGTTCATTTCTCAGAGGC	59.443	21	GTTGTGAGAGCCAGCAATGA	59.992	20	139	104	242
GRNO06U04D67KZ	1	p2	(AG)5	10	256	265	AATCGAGATTCAGCACCGAC	60.226	20	GTGACGCATCTGGGTTCTTC	60.667	20	224	66	289
GRNO06U04EIZMD	1	p2	(AG)9	18	72	89	TAGCAGCGGAAGAGGAAGAA	60.227	20	GCCACCAAGTCCACTGATTT	59.973	20	164	4	167
GRNO06U04EC1CS	1	p2	(AG)5	10	164	173	GGAGTTCCCGAGAATGATGA	60.011	20	AGCGTGAGAGATTCTGGCTC	59.709	20	227	114	340
GRNO06U04D6A6H	1	p2	(TA)5	10	136	145	GATATCGTGCCTTCTTCCCA	60.036	20	TTGGGAGCTTGAGATCATCC	60.158	20	274	75	348
GRNO06U04ED8JW	1	p2	(TC)6	12	151	162	AGCCATCATCAGCGAAGTCT	59.981	20	GAAGCAGCATCTCCTTCCTG	60.096	20	209	96	304
GRNO06U04D74VG	1	p2	(TC)6	12	78	89	TCTCTCTCCTCCTTCTCCTTCA	59.694	22	GCTTTTGGGTGGACTTGAAA	60.088	20	132	6	137
GRNO06U04EDJ98	1	p3	(GTT)9	27	61	87	CGAGCTCGTCAAAGAAATCGT	61.8	21	TTGGCCAAGAAGAAGAAGGA	59.926	20	213	0	212
GRNO06U04EHDUZ	1	p2	(CT)5	10	170	179	TGTCCCTCTCCCTTGCTCTA	59.943	20	AGTGATGGACGAGGTGAAGC	60.269	20	176	122	297
GRNO06U04ED162	1	p2	(CT)5	10	45	54	GGCAGCTAATTTTGGAGTGG	59.708	20	TTTAAGGTGGCAGTGGTGGT	60.41	20	127	1	127
GRNO06U04EON0G	1	c	(CTT)5(CGT)6	33	188	220	AATTCTCGTCGTTTTGTGGC	60.118	20	AACTCTCTTCCCAGCACGAA	59.989	20	252	162	413
GRNO06U04ELCS5	1	p3	(CAC)6	18	32	49	ACCACTAACACTGCCCTTCC	59.065	20	CTTCGCTTAACTCCGAGGTG	60.008	20	140	8	147
GRNO06U04EEW9U	1	p2	(CT)5	10	166	175	CCAGCAAGCGAACATCATAA	59.833	20	GCGTCTCCTATGGGACAGTG	60.678	20	181	64	244
GRNO06U04ETY7W	1	p2	(CA)5	10	208	217	TGCATACTTGTTCAACCCCA	59.964	20	ATTGGGCCACATTAGCAAAG	59.96	20	223	18	240
GRNO06U04EG137	1	p2	(CT)6	12	192	203	CCTCATCAGTGAAGCAAGAGG	59.997	21	GTTCTCGTCGCCATCGTC	60.373	18	203	78	280
GRNO06U04ET7MD	1	p2	(TC)6	12	97	108	ATGACAATTGCTTTCCCACC	59.797	20	CCAAGCATTGACGTTTGTTA	57.291	20	142	57	198
GRNO06U04D6ACD	1	p2	(AT)6	12	98	109	GGTTGGGTGAGTCAGGTCAT	59.817	20	CATAAAGAGAATGGCTCGGC	59.807	20	136	23	158
GRNO06U04ERJW1	1	p6	(ATCACC)5	30	130	159	CAATGGACGAGCAGTTGTTG	60.301	20	ACCACTTACCGCCCTCATTC	61.268	20	136	98	233
GRNO06U04EM6W8	1	p3	(ATT)6	18	74	91	CCCTTCCATACTTCCTCTCCTT	59.961	22	CAACAGAAGCCTACCGAACC	59.734	20	116	38	153
GRNO06U04EA4JC	1	p3	(CCG)5	15	102	116	CTGAAATTCGCACTCCCATC	60.603	20	GCCTCGAGTTGATGCTCTTC	60.104	20	111	36	146
GRNO06U04D8EA8	1	p2	(GA)13	26	60	85	AAGTGTTGAAGAGTTTTTGGCA	58.927	22	TATATCTGCCCTCGAACGG	58.683	19	101	12	112
GRNO06U04EOH1J	1	p2	(TA)7	14	150	163	CGAGACCACAGTAGGAACCC	59.574	20	CTTTCCTTCGTTTTCTTGCG	59.99	20	152	70	221
GRNO06U04EPC6D	1	p2	(TC)8	16	30	45	CAAAGGCTTCACCTGCTGTC	60.975	20	TCTTCAGAGAGTAACAAGGTGGA	58.122	23	101	2	102
GRNO06U04D8F6W	1	p3	(GTT)5	15	180	194	GCAATTTTTCCTACAACGCAA	60.123	21	TCATGGAATCTGCAAGAACA	57.743	20	300	127	426
GRNO06U04EIUG0	2	p3	(CCA)6	18	170	187	ACACCAACTCCGACACCTTC	60.009	20	CGTTCTCATCTGCTCTGTCG	59.726	20	126	123	248
GRNO06U04ERBZG	1	p3	(AAG)5	15	174	188	AGTCCCACAGACCAAACGAC	60.009	20	AAACCGTCATCTCCACCAAG	59.966	20	222	64	285
GRNO06U04EDWKC	1	p3	(GAA)7	21	146	166	TTCTGGCCAAATTCAAAAGG	60.046	20	GAAGGATGGTCGAACTCCAA	60.05	20	229	31	259
GRNO06U04EU79M	1	p2	(AG)7	14	262	275	CTTCTTCAAGCCCTGTTTGC	59.993	20	TTGGTCGTCTGCTTCTAGGG	60.388	20	155	145	299
GRNO06U04EVLSL	1	p3	(TGG)6	18	55	72	TGGTGACACTCCAGCAGCTA	60.616	20	TGGAATCTTAACCAGGGTGG	59.784	20	123	9	131
GRNO06U04EOU35	1	p3	(CTT)5	15	121	135	ACCTCCTCTTCACTCGACCA	59.835	20	ACGGCCTGTAAGATGGTTTG	59.993	20	146	22	167
GRNO06U04EKKB6	1	p3	(TGC)7	21	218	238	GCCACTTCCTCTTGTTCCTG	59.844	20	AGGCCTGGGAAAGAGTGCT	61.314	19	102	193	294
GRNO06U04EZRMT	1	c	(TA)5catag(TA)5	25	94	118	TTTCCGAATTTCGTCGTTTC	60.053	20	TCACGACAATTATTGAAACCCA	60.223	22	196	27	222
GRNO06U04ETIAH	1	p3	(ATC)7	21	104	124	ACTTCCCTTCCCGTAAAAGC	59.593	20	GCGTTGATTTTCTTGCCACT	60.257	20	185	76	260
GRNO06U04D9BBC	1	p2	(TA)6	12	160	171	GCGGGCATAACTCACATTCT	60.103	20	TGGGAATCATAAACATCGCA	59.891	20	240	1	240
GRNO06U04EGHXP	1	p2	(AT)9	18	170	187	TAATGCCTCCTGCCGATTAC	60.06	20	AGAGTCCAAGAGAGTGGAAACAG	59.054	23	210	83	292
GRNO06U04EZ0S3	1	p3	(GTT)6	18	125	142	TCCTTTGCAAAACACAAACAA	59.236	21	GGAGGACCTTCTCGAGGACT	59.807	20	267	21	287
GRNO06U04D9EEC	1	p3	(GAA)8	24	141	164	AAATTCTGTCATTGGCCGAC	59.939	20	TCGTCATCTTCAGCAACTCG	60.136	20	280	49	328
GRNO06U04EQFDG	1	p2	(TA)5	10	181	190	GGTCAAGGAGGGGTCTTACC	59.795	20	TCACAAATCAGACCTGGCAC	59.682	20	273	17	289
GRNO06U04EWUB8	1	p3	(ACG)5	15	192	206	CATGTTTGCGAGGCTAGTCA	60.011	20	GCAGAGAATCCAAGCTCGAC	60.104	20	262	48	309
GRNO06U04EVZ0E	1	p2	(TC)6	12	31	42	TGGTCAACACACTCTAGTTTCTCC	59.72	24	TGAAGATGAAGCCTGCTCCT	60.096	20	124	1	124
GRNO06U04D8ZU0	1	p2	(AT)10	20	61	80	TCTCTCTTTAGATGGTTTCTCCA	57.252	23	GGATCTCCCTGAATCCCAAT	60.096	20	115	7	121
GRNO06U04ELERW	1	p2	(TA)5	10	137	146	CCCCACCTTTTCTCTCTCCT	59.671	20	GTAGCACACAGTGGAAGCCA	59.905	20	187	62	248
GRNO06U04D7HE8	1	p2	(CT)6	12	172	183	AGAGCATAAATGGCCCTCAG	59.292	20	ATGCCTCAGCTGGGCTGTA	61.93	19	149	135	283
GRNO06U04EL87H	1	p3	(TTC)5	15	328	342	AAGAACTGGGGACTATCCCTG	59.447	21	TGCGACAAGGTTCTGTATGA	57.836	20	172	229	400
GRNO06U04EM3RY	1	p2	(AT)5	10	60	69	AATTCTGAGCAAAGGGCAAA	59.823	20	ACAGGATTGATCTGTTCGGC	60.081	20	189	30	218
GRNO06U04D9IG3	1	p2	(AT)12	24	55	78	TTGAACACATACACACACGCA	59.65	21	AATGCAACACCAATCACCTT	57.922	20	147	30	176
GRNO06U04EO7KE	1	p3	(GGC)5	15	122	136	AAGTTCGCTTTCTTCCCTCC	59.827	20	GCATTTCCGTGGGAGTAGAG	59.694	20	236	58	293
GRNO06U04D8KDM	1	p3	(TCT)7	21	161	181	CTGACTTTTCGCGGTTTCTC	59.993	20	GCGCTTCTCGTAGAGCTTGT	59.927	20	243	46	288
GRNO06U04EMH5P	1	p2	(TC)5	10	155	164	TATCGATTCCGTAGGACCCA	60.288	20	TTGATTCTCGCCTACGCTTT	59.982	20	182	64	245
GRNO06U04EVDWI	1	p3	(CCG)5	15	42	56	CTGGTGGTGTTGTTGGTGTT	59.331	20	TCTGAGCCCACCTCAGTTTT	59.844	20	194	1	194
GRNO06U04EVXAM	1	p2	(CA)6	12	119	130	GACACCAGTTACAAGCAAGCA	58.989	21	CCTGAAGCTCAAGAGGGTTG	59.982	20	119	95	213
GRNO06U04ETICV	1	c	(AT)6gtattcggattttggttggctatttataatttgaatttgtgtataatttcgttttccatatttaaacttgcaattccatagcaa(TC)5gtagacagagataaagagaancagaggag(GAA)5	150	40	189	TCCTAATTTCGGATTTTGGTT	57.623	21	TTGATACGGAGGGAAGGATG	59.887	20	261	5	265
GRNO06U04D80PI	1	p2	(GA)5	10	334	343	AAATGGACCAACAGGCAGAG	60.111	20	ACTCCTCATCTGATCGGGC	60.176	19	294	82	375
GRNO06U04EJQ14	1	c	(AT)8(AC)6	28	166	193	TGAAACAAGCGAAGTGGTTCT	59.906	21	ATCCACCGTCATACCACCTT	59.141	20	112	123	234
GRNO06U04EVMM8	1	p2	(CT)5	10	152	161	CCCAGAAATCTGGTCTTCCA	60.042	20	TCAAGGGAATGGCTTTCAAC	60.051	20	204	3	206
GRNO06U04ENVFF	1	p2	(AG)6	12	273	284	GTGGTGAAGGAATTGGTGCT	59.973	20	CTTGTTCGGACGACAACTGA	59.873	20	275	40	314
GRNO06U04EZB3R	1	p2	(AG)5	10	91	100	TTGATCACAGGCATGTTTGA	58.62	20	GCTCTTCATGAGCCTTTCTG	57.766	20	260	41	300
GRNO06U04ECJ20	1	p2	(CT)6	12	99	110	GGTGTTTATGCGTTCTGTGG	59.05	20	AACTTCGATCCCGTCAAGC	60.211	19	150	0	149
GRNO06U04EQK3H	1	p2	(CA)5	10	34	43	CGTCCCTAAAAATGGTGTCAA	59.847	21	TTGGAATTACAAGGAAGCCG	60.067	20	298	0	297
GRNO06U04EQ13Q	1	p2	(AG)5	10	229	238	TTTGAGGTTTGGGAGTGGAC	59.943	20	CGTCTCAGATCACGAGGACA	59.98	20	105	198	302
GRNO06U04EXSV6	1	p6	(GGAAAA)5	30	66	95	TTCCGAACAAAGCCTAGGAG	59.448	20	CAAAACCATGTCGTCCACTG	60.001	20	201	40	240
GRNO06U04ER7OC	1	p2	(TC)5	10	53	62	CTACTCTCCCACTTCCACCG	59.715	20	GAGAAAGTGGGGTTAGGGGA	60.298	20	147	27	173
GRNO06U04EPEX4	1	c	(TC)7ttctttc(TTG)5	36	37	72	CAAAACCTTGCCATAAAACCA	59.855	21	GATGGGAGTGAAAGAGCAGC	59.957	20	137	4	140
GRNO06U04EW0U5	1	p3	(TCT)6	18	131	148	CCCTTCTGTACTCCCTTCCC	59.928	20	ACCGAACCCTTTTTCACCTT	59.842	20	186	3	188
GRNO06U04EFT5Q	1	p2	(GA)9	18	101	118	GTATTGGGTTGTGCTTCCGT	59.859	20	CGAGGAGTCATCGGAGAGAG	60.088	20	155	61	215
GRNO06U04ELXQF	1	p3	(TCT)6	18	173	190	GTTCTCTCCGTCGTCGTCTC	59.993	20	CGAACTGGAAGCTGATAGCC	59.978	20	205	63	267
GRNO06U04EIL5O	1	p3	(TTC)8	24	46	69	TCGCTTTGTCTCCTTCTCTTC	58.803	21	CCATAAGCTTTGGAACTGGC	59.708	20	249	6	254
GRNO06U04EI5XI	1	p3	(ACG)7	21	316	336	CTTACACTGGCACTGGGGAT	59.989	20	ATGCAGTGTGGAGACGGAG	59.837	19	180	182	361
GRNO06U04EODIJ	1	p3	(GAG)5	15	275	289	AAGGCGAATGTACTCATGCC	60.103	20	AGCACCGCCTATTTGACAAG	60.27	20	149	173	321
GRNO06U04EA259	1	p2	(GT)6	12	116	127	AGATTCACAACGTTCTCTCGAA	58.983	22	AGAACACCTCTTCGTCTCGG	59.45	20	183	24	206
GRNO06U04EFLW8	1	p2	(TC)6	12	101	112	CTTTTGAACTCCTTTCCACCA	59.201	21	GCCTAGCAGAGATGAGAGAGAA	58.055	22	112	26	137
GRNO06U04D8S9L	1	p2	(TA)9	18	120	137	GCTCATGACGACGACAAAGA	59.992	20	TAGGCCCAAATTGAAAGACG	60.067	20	147	71	217
GRNO06U04EEK3L	1	p3	(AAT)5	15	140	154	ATAGACGGATGCGAGGGATT	60.817	20	GCATGTCATACGTGGCAACT	59.602	20	122	69	190
GRNO06U04EEPWQ	1	p2	(GA)6	12	297	308	ACGGGTCAACACTCCGAATA	60.375	20	AGAGCCACGACCGCTCAG	62.779	18	226	162	387
GRNO06U04EQE8X	1	p2	(TC)7	14	223	236	TGTACTTGCGACACGACGAT	60.333	20	TGAAGCTCGCCTTCCTACTT	59.218	20	178	116	293
GRNO06U04EMEL3	1	p3	(ATC)9	27	184	210	ACATGGAGGACAGTCCCAAG	59.962	20	CAATCTGTCACGTCCACTGC	60.319	20	221	48	268
GRNO06U04ENXSO	1	c*	(TGG)17(TGGTGA)8*	96	67	162	TTGGGACTTGGACTAATCGG	59.926	20	CAGAAACTCATCGCCAACAA	59.84	20	222	40	261
GRNO06U04EJO5I	1	p2	(CA)5	10	265	274	AGGAAACTGGAATTGCAAGAA	58.823	21	AAAGGTGTACATGCATTGCG	59.614	20	145	215	359
GRNO06U04ESY5K	1	p2	(AT)11	22	67	88	TCACACTTCTTCTTCGTCGC	59.165	20	CTTGATCGTAGGCCACAGGT	60.134	20	214	24	237
GRNO06U04ET8GC	1	p2	(CT)6	12	106	117	TCTTCTGTTTTTGCATTTTTCTCA	60.263	24	ATGTAATTTTCCAGCGCCAG	60.096	20	127	43	169
GRNO06U04ESJ2H	1	p3	(AAT)7	21	130	150	GATGAGCCATTCCCATGATT	59.715	20	GCCTTCCTCTTCCTCTTCGT	59.957	20	253	54	306
GRNO06U04EN5TR	1	p2	(TA)12	24	147	170	TTCATCCTCTCTGTTGGTGTTC	59.187	22	GCCGTGAAGAGCAGTTTCTT	59.621	20	179	23	201
GRNO06U04EUBC7	1	p2	(CT)6	12	132	143	CACTTTTGCCTCATTCCACA	59.691	20	TTCGAGCTCTGATACCAGTCAA	60.015	22	102	91	192
GRNO06U04EHJ9S	1	p6	(CTTCGC)5	30	110	139	ATATCGCCTTGCAAATGCTT	59.71	20	TCGTGACTGTGGCTTGTAGC	60.056	20	164	56	219
GRNO06U04EOOAS	1	p3	(TGA)6	18	334	351	TCATGTCTCCAACCCACGTA	59.96	20	AAGTCACTACTCTCACCATCACC	57.319	23	300	78	377
GRNO06U04ERR10	1	p2	(AG)5	10	39	48	TGTAGAAAGACAACGGATTCACA	59.663	23	TTCTCTGGTCGGAATATCGG	60.029	20	135	2	136
GRNO06U04EZX2X	1	p2	(TC)5	10	189	198	CCTCTCCAAAGCTTCACCAG	59.982	20	AATTGACCAGCTCTGTTGGG	60.111	20	209	99	307
GRNO06U04EWSSM	1	p2	(TC)5	10	348	357	TATGCCCACTCAGGAACCTC	60.073	20	AAGGTCACTTGGGACAGACG	60.151	20	165	220	384
GRNO06U04EUE5W	1	p3	(ACA)6	18	125	142	CCTTCATTTCACCTCGCAAT	60.074	20	ACCGATGGAGATGTTTCCTG	59.927	20	110	95	204
GRNO06U04D7SWW	1	p3	(CTT)6	18	42	59	TCTCTTCTCTTACTCTCTTTCTCATCA	58.622	27	ATTTTGCCCATCTGCCATT	60.289	19	137	10	146
GRNO06U04EPFFK	1	c	(CA)7a(GT)8	31	182	212	CTAAATACTTCCACCCCGCC	60.683	20	AAACTTACACAGGTTGCGCC	60.176	20	166	151	316
GRNO06U04EQWP5	1	p3	(CCG)5	15	336	350	GTAGACGACCTCGAACAGCC	59.874	20	ATCATGGAGTTCGTCGGG	59.425	18	123	271	393
GRNO06U04EONIC	1	p3	(TCG)5	15	186	200	GCAGGGTTTTCCGAAATATG	59.411	20	CTCTGCTGCTCCGCCTAC	59.837	18	207	93	299
GRNO06U04EJEIU	1	p2	(AT)9	18	41	58	GCGCATAGTATGTCTGATTTGC	59.775	22	TTAATGGGGAGAAGAATGCG	60.031	20	143	0	142
GRNO06U04ESTVO	1	p2	(AT)5	10	291	300	TCTTTCTCGCACCCATTTTC	60.192	20	CCAGAACACAAGACAAGATCCA	60.149	22	162	192	353
GRNO06U04EHH63	1	p2	(TA)11	22	91	112	GCTGTGATTTGTGGAACACG	60.16	20	GTAGCTTGTCATGAGAAAGTAGGAC	57.773	25	122	41	162
GRNO06U04ERUS1	1	p2	(TC)6	12	46	57	CACTCACTCGCTTCTCCACC	61.009	20	AAGCGCAGAGTGCTGATAGG	60.699	20	242	0	241
GRNO06U04ED2WF	1	p2	(GA)5	10	115	124	AGAGGCTTGAACAGGACGAA	59.989	20	ACGGTCTCCACCATGACTTC	59.969	20	150	1	150
GRNO06U04EGE6P	1	c	(TC)6(CT)5	22	26	47	AAAATGGCCGTTCCATGTC	60.718	19	TAGGTCGTCGAGAACTCGGT	59.867	20	282	1	282
GRNO06U04D7CT8	1	p2	(TC)5	10	32	41	AAAGACGACCCTTCTCTCCC	59.676	20	ATCCCAGCCTGTCCTATGTG	59.95	20	206	2	207
GRNO06U04EDAXH	1	p2	(CT)5	10	207	216	CAAGCCCCAAAACCAAGATA	59.931	20	TGAACACAAGGAGAGTGGAAAA	59.751	22	165	77	241
GRNO06U04D9NMH	1	p3	(CCG)5	15	94	108	CAAACCCTCAGCAATTCCAC	60.495	20	TATCGTCTTCGTGCTTGGTG	59.864	20	290	2	291
GRNO06U04EX6R3	1	p2	(GA)5	10	79	88	GTAAGGGGCTGAGGGAGAAC	60.074	20	TTGCAATCCTCGTACGTCTG	59.864	20	208	34	241
GRNO06U04EJ2O5	1	p3	(CAG)5	15	132	146	AAAATCGCCAGAAGCTGAGA	60.096	20	AGGCATTCTCGGTACGACAC	60.142	20	189	25	213
GRNO06U04EITBF	1	p2	(AT)5	10	142	151	TTTGAGAACCTGCCTTCTCTG	59.601	21	GCGAATGCTAGCTCCAGTGT	60.569	20	208	111	318
GRNO06U04EXHJA	1	p2	(GA)5	10	110	119	CGGAATTGGAAGCTTTTTGA	60.181	20	GGAAGGTCGTCGAATATGGA	59.894	20	138	70	207
GRNO06U04EHKYO	1	p2	(TA)8	16	51	66	TGGTTAATTAGCAGTGATGAATGG	60.251	24	TTCATCCCCAGGAATGCTAC	59.894	20	149	3	151
GRNO06U04EVN81	1	p2	(GA)5	10	130	139	CTGGTAAGTCCTTGCTTCGG	59.869	20	AGCAACTGATTTCACTGCCA	59.445	20	179	31	209
GRNO06U04EH8DZ	1	p2	(AT)5	10	46	55	CAAAACCAAAGATTATGCCCA	59.818	21	GCGGTGCCTTTTTACTTGAC	59.752	20	209	3	211
GRNO06U04EOTBF	1	p3	(CTT)5	15	223	237	AAGTGTTCGACCTATTGCCG	60.132	20	CCAGAAGAGCGGATTGTCTC	59.95	20	176	103	278
GRNO06U04EHDTX	1	p3	(TTC)5	15	115	129	TCCCAGCTCTTCATCTCGTT	59.95	20	GTCCCGTCCATTGATACCAC	60.057	20	209	37	245
GRNO06U04E0AK4	1	p3	(TGT)5	15	176	190	TGGAATTTTGGTGGAGAAGC	60.051	20	GTTTCCTCGAAGAACAAGCG	59.993	20	275	8	282
GRNO06U04EYLNN	1	p2	(TC)5	10	49	58	CTCAACCGCACCAACGAG	61.462	18	GCGAAGCGAAGGAGTAGAAA	59.73	20	100	1	100
GRNO06U04EDALG	1	c	(AGC)6atcctcgtccagactggggatgagg(AAC)5	58	38	95	AAAATGGGGAACAACACCAA	60.066	20	ATGTGCCCACCTTGTACCTC	59.851	20	140	2	141
GRNO06U04EDALG	2	p3	(GCA)5	15	387	401
GRNO06U04EPTWM	1	c	(TA)6nnnnnnnngcaagtatatttct(TC)5	44	60	103	GGCAAGCCCTTTTGTTGAAT	61.339	20	ATTATATGCCGTCGTGAGCC	59.951	20	181	11	191
GRNO06U04ES1YJ	1	p2	(GA)13	26	173	198	TGGCAGTCAAAACGATACCA	60.111	20	GGTCTAGAGACATAAAGACTGCACA	59.037	25	183	56	238
GRNO06U04EG3Q1	1	p3	(AGA)5	15	75	89	TTGATGCAAGGCAGGTAATG	59.688	20	CCAACCATCGAAAGATCCAG	60.452	20	143	50	192
GRNO06U04D8EX0	1	p2	(AT)5	10	138	147	TCCAAGGCGTTATACAGAGGA	59.716	21	CCCTTTATCATGCGTTGCTT	60.096	20	102	109	210
GRNO06U04EVB1G	1	p2	(TC)7	14	32	45	TTCCCTCTTCCAGACCCTTT	60.045	20	GTATGGCCTCCGTGTAGAGG	59.574	20	160	8	167
GRNO06U04ES1NA	1	p3	(TTC)5	15	41	55	TTGAGGAATCTCCTGCCTTC	59.361	20	GTTGCATAAAAGCACGCTGA	60.021	20	103	14	116
GRNO06U04EP91C	1	p3	(TCT)5	15	245	259	ACCGAGAGTGCAGACAACCT	59.907	20	CGATGAAGACGAGGAAGAGG	59.943	20	239	47	285
GRNO06U04EV1P5	1	p2	(TC)5	10	137	146	CCTTCTTCTCCAATCCTCCC	60.008	20	TGCTCACCTTCGGTCTTCTT	59.989	20	254	9	262
GRNO06U04EIGGR	1	p2	(TA)5	10	43	52	GGCGAGTTTGGATTTCAACA	61.012	20	AACAACCAGCTACGGTCTCG	60.312	20	216	7	222
GRNO06U04ET8BY	1	p2	(AT)11	22	58	79	AGGTGCCAAGGTGTGTGTTT	60.466	20	ATGTTTTCATGGGCTGTTCC	59.797	20	195	9	203
GRNO06U04ETW6G	1	p3	(AAT)6	18	428	445	AAGGCATTGGATCGTTCAAG	60.074	20	TGGTGCTTATCTAAGGTCCTTGT	59.209	23	112	372	483
GRNO06U04D77R0	1	p3	(CTT)5	15	150	164	CCGAAACTGCCTCCTCTCTA	59.569	20	TGGGTTGTTCTGTTATGGCA	59.964	20	187	42	228
GRNO06U04ERBCT	1	p3	(CAA)5	15	107	121	AACACCAACAACACCACCAG	59.331	20	CATTCCAAGCCCACATTTTT	59.801	20	105	77	181
GRNO06U04EGHTB	1	p3	(ATG)5	15	130	144	GCTTGGAGAAATGGTCTTCG	59.813	20	CTCGGAATTTCATGGCTGAT	60.036	20	270	47	316
GRNO06U04ECQSW	1	p2	(CT)5	10	304	313	GCACGAGTGGTGGAGGTAAT	59.997	20	AGCTGATGGACTCGCAGG	60.096	18	278	66	343
GRNO06U04EUV9L	1	c	(GA)7tggtggagaagaa(AG)5	37	54	90	CCTGGGAATACCCATACGAC	59.126	20	TTTCTCCAAGCACACTCGAA	59.566	20	128	0	127
GRNO06U04EQYI9	1	p2	(TC)6	12	49	60	AATCATCAATCAGCACAAGCA	59.291	21	GTTTCCGTCGCTGCTCTC	59.663	18	273	1	273
GRNO06U04ES7Y5	1	p2	(TC)9	18	120	137	TGATCTTCTTGCCGCCTATT	59.807	20	CGAATTGAAACGGCTCTCAC	60.776	20	277	3	279
GRNO06U04D7X56	1	p2	(AG)7	14	235	248	GGTCTCTCCCTTCCTAAGCC	59.28	20	GGGATGCCTCAATGACCTT	59.878	19	121	169	289
GRNO06U04EWBPD	1	p2	(AG)9	18	54	71	GAAACACAAGGCTCAATAAGCA	59.406	22	TCTGCCTAATCCAGTTTTGGTC	60.483	22	100	2	101
GRNO06U04ETD48	1	p3	(ACT)5	15	123	137	TGGCTTCTGTTCCTGTTCCT	59.844	20	CAGCTTGAACTCACCCCCTA	60.246	20	235	15	249
GRNO06U04D58IV	1	p2	(AG)5	10	230	239	ACCCTCGGAAACAGAACTCC	60.489	20	ATGACAATCTCGCTTCCACC	60.081	20	240	38	277
GRNO06U04EC6JS	1	p2	(AG)5	10	316	325	CGAAAATTTTGAGCTCTCCG	59.953	20	CCTGCTCCCATAACCACACT	59.989	20	298	54	351
GRNO06U04D7JGD	1	p2	(TA)6	12	95	106	TGTGAATGCGCGTTGTATTT	60.14	20	CAATATAAGGGGGCAAAGCA	59.922	20	166	10	175
GRNO06U04EJGMD	1	p4	(AAAT)5	20	88	107	AACCCACTCGAAGACAAACAA	59.624	21	ACGTGAAGCTCCTTGCTCAT	60.02	20	237	15	251
GRNO06U04ES2Z1	1	p2	(GA)8	16	70	85	CATTGTGACGAGCCTGAAAA	59.84	20	TACAAATGAGCAAGCGGCTA	59.608	20	175	20	194
GRNO06U04EADNK	1	p3	(TTC)5	15	115	129	GCTTTTTCAGGAACATGCTG	58.502	20	GGATGGTTCCTTGATTGGAA	59.727	20	228	0	227
GRNO06U04EXGI1	1	p3	(TTC)6	18	39	56	GTGCTTGTGGTCCCTTTCAT	59.973	20	TGAGGTTGTGAATCCTGCTG	59.831	20	221	2	222
GRNO06U04EFX6C	1	p2	(TG)5	10	125	134	CGTTAACTCCGATTTTGGGA	59.931	20	AATGTCGTTGAAGTCCCTGC	60.119	20	111	62	172
GRNO06U04EQ5PI	1	p2	(CA)11	22	86	107	TTCTAGTGACTCGGGCAACA	59.44	20	GATCTCCTCAGCTTGAACCG	59.95	20	140	19	158
GRNO06U04EAU55	1	p2	(TA)5	10	43	52	CAGATATGTAAGTGCAATAAAGGCA	59.624	25	ATCAATGTGGTGTGCTGGAA	59.967	20	197	13	209
GRNO06U04D9XO3	1	p2	(TA)13	26	29	54	TCAAGCCTTTGCGACGGT	62.92	18	CGTCTGAACATTAGTGCCGA	59.864	20	280	5	284
GRNO06U04EKXNU	1	p2	(CT)5	10	83	92	TCCAAGTCCCTCATTCAGAAA	59.656	21	TTCCAATTGGTTGTCGTTGA	59.941	20	178	58	235
GRNO06U04EN6AY	1	p3	(TCG)5	15	304	318	GTTTTGATCTGGTCGGAACG	60.495	20	CACAACCGCTACAATCACCA	60.574	20	111	261	371
GRNO06U04D78HK	1	p2	(GA)8	16	196	211	AAGGCTGCAAATTGAGGAAC	59.316	20	GAGAGGATCATATCACTGTTTCG	57.825	23	248	76	323
GRNO06U04EI8CI	1	p3	(CCT)6	18	60	77	TCAGCCTGGAAGTTGTTCTTT	58.969	21	ATCATTCCAAGGAGTGGTGG	59.779	20	136	7	142
GRNO06U04EA9GP	1	p2	(AT)8	16	156	171	TGAATAAATCTTGGCCCTGC	60.038	20	GCCGATAAAGATGCTCGAAG	59.945	20	202	56	257
GRNO06U04EAL2R	1	p2	(TA)6	12	139	150	TCTCTCCTAGGGTTCGGGTT	60.067	20	TCGCGGTTCTTCTCCTAAAA	59.953	20	117	108	224
GRNO06U04ESOHP	1	p2	(CA)11	22	298	319	CCAGGCCAGAAGTCTCTGAA	60.523	20	GCAGCCCAAAATGAAGTCTC	59.82	20	156	206	361
GRNO06U04EPB4X	1	c	(TA)9ttatcttctacatacaaac(TA)7	51	52	102	GTTGCCTTCACCAAATCACC	60.362	20	CGCAACATGCACAGATTCTC	60.423	20	214	25	238
GRNO06U04EAHB6	1	p2	(TG)5	10	33	42	CTACAAAATCCACACCGCCT	59.993	20	CATTTTGGCCTCTTGAAGGA	60.184	20	294	0	293
GRNO06U04D70TE	1	p2	(TC)6	12	76	87	GCTATATACGGGGCCTCCTC	59.916	20	GGTGAGGGTTTTGACGAAGA	60.088	20	158	13	170
GRNO06U04EAC97	1	p2	(TC)5	10	50	59	ATGTGATTTTGAACAAACTTTTCC	58.528	24	GCAGACAGAAATTAGAGTACATAGAGG	58.297	27	100	5	104
GRNO06U04EP6DT	1	p2	(GA)7	14	54	67	CGACCTCAAGAAATCTCTCTCC	59.461	22	CTTCTTGAGAGGCAAGCACC	60.134	20	151	0	150
GRNO06U04EAGTS	1	p3	(ATT)5	15	154	168	ACTAACCCCTCTAACCCGGA	59.821	20	CGAAGATCCTCCCGATTGTA	60.029	20	250	0	249
GRNO06U04D5QVP	1	p2	(TA)5	10	47	56	CACCAATTCAAAACATGAAAACA	59.766	23	GCCTGTCAAGGTCTGCAACT	60.453	20	197	14	210
GRNO06U04ETUFR	1	p2	(AG)7	14	109	122	CGAGCACTTGCTCTTCAGC	60.024	19	GAGATCGACATCACCGGACT	60.08	20	287	29	315
GRNO06U04EM2AH	1	p3	(TCA)5	15	36	50	AATCCCATGTGACGTTATCCT	58.254	21	GTGCAAAAGCTCGGCAATAC	60.782	20	162	9	170
GRNO06U04ELHOM	1	p3	(TTA)8	24	98	121	GGCTCAGCAAACGTAATGACA	61.211	21	GGAGTCTATGGTTGCTTGGG	59.55	20	227	0	226
GRNO06U04EQXLW	1	p2	(TG)5	10	29	38	TTTGATGATTCTTGTTTCAGGG	59.064	22	TGCTTCCATGGATGAATCTG	59.604	20	164	4	167
GRNO06U04EEZ9S	1	p2	(AT)6	12	96	107	TGCTTCCACAACCAAGCTCT	60.975	20	GGTGTCCGAAGGGGTTAAGT	60.225	20	102	61	162
GRNO06U04ERSOQ	1	p2	(AG)5	10	103	112	AAGAGTAAAAGGGGGAGGGC	60.783	20	CTTGCAATGACCATGTTGCT	59.722	20	197	74	270
GRNO06U04EP95H	1	p2	(TC)6	12	209	220	CACCTCATGGTTTTTCAGGG	60.345	20	TGGTTTGAAATTAGGGATTTGG	60.049	22	260	34	293
GRNO06U04EJ8FJ	1	p3	(TCT)9	27	74	100	TTCTCCGCCTACTCATCTCC	59.386	20	CTTGAGGCTGAAGAAATGGC	59.955	20	145	42	186
GRNO06U04EYVLV	1	c	(AG)5aaagagagagaacagagaact(GAA)5gagagagcttggccaagaggagaggagataagataacag(AGA)8	109	122	230	AGTCACTGTGGCCATTGTTTT	59.511	21	GGAGCCGACTTGAGGAGAG	60.08	19	228	66	293
GRNO06U04ET0TA	1	c	(AT)6tta(TATG)5	35	108	142	GAACTGAGCAGTTGTGAGTTCAA	59.576	23	AAATCAAGCCGTGAATTTGG	59.938	20	153	68	220
GRNO06U04D74TH	1	p2	(CT)5	10	55	64	CCATCTCCAACTCCAACTCC	59.505	20	TGGAGAGGAGCCAAAACAAG	60.366	20	258	7	264
GRNO06U04D5Z4A	1	c*	(TTG)5ca(GTTGCT)7(TGC)5*	70	35	104	CTGCAACTGTTGTTGCTGCT	60.245	20	AACGGGCGACAGATTCAAC	61.062	19	247	10	256
GRNO06U04EXIJ2	1	p2	(AC)9	18	27	44	AATTTGTATGCTTGTGACAAAGTG	58.309	24	ATCATACGAGGAGGCCATTG	59.917	20	108	0	107
GRNO06U04EF5UP	1	p3	(GTT)7	21	207	227	TGCCAAGAGCATCAGAAAGA	59.673	20	AGGCACAAGTAGTGGGATGG	59.989	20	234	61	294
GRNO06U04EIFMX	1	p2	(TC)6	12	75	86	TTCCCTTTCGTTCCTTTCCT	60.046	20	CGTCGAATCTGGGAGGTAGA	60.21	20	105	28	132
GRNO06U04ETFB3	1	p3	(CGG)11	33	32	64	AAAAAGAGAAGGAGAGAAGAGAAATG	59.197	26	GATTCCCGATTTGAGCTTGA	60.155	20	155	1	155
GRNO06U04D9SUJ	1	p3	(TCT)5	15	54	68	AGATCTGGAGAAGGATGGGG	60.412	20	GGGGTAGTCTTAGCCATGGAG	59.969	21	102	3	104
GRNO06U04ETSRW	1	p2	(GA)7	14	60	73	CAAAGCCGACGAATTCTCTT	59.452	20	ATGAGGTTGAGCTCGTGAGG	60.408	20	169	7	175
GRNO06U04ETUKK	1	p3	(CTT)5	15	89	103	GGCACTTTCCAAATTCATGG	60.309	20	GCAAACCACAATTCTGTCCC	60.362	20	186	63	248
GRNO06U04EGMP2	1	p2	(AT)5	10	267	276	CATGAGCTTGTGACGGAAGA	59.984	20	GCCACATTCACCACTTTCTCT	59.201	21	279	45	323
GRNO06U04EWD44	1	p3	(AAC)6	18	84	101	ACCAAAATGCATTCCCAAAA	60.167	20	TTTAGCGCGTCCTTGAGATT	59.982	20	135	22	156
GRNO06U04EC5T9	1	p2	(AG)11	22	65	86	CATTTCCCTGTCCTTCCTCA	60.042	20	GGAAGAGCGACTTTGACGAG	60.134	20	184	29	212
GRNO06U04ENS7M	1	p2	(AG)8	16	254	269	TCTCTTCCGTCACTCGTCCT	59.986	20	CAAGCTGTCCAACTCTGACG	59.616	20	136	217	352
GRNO06U04ER60N	1	p2	(TC)5	10	81	90	CGCATACGATAACCTTGCAAAT	61.191	22	CCGGATTTGTCGTTTCATCT	59.933	20	279	20	298
GRNO06U04ENU47	1	p2	(CT)12	24	55	78	ACTTCCCAGACACCAGGTTG	60.002	20	CCGACACGACACCAATGTAG	60.025	20	225	10	234
GRNO06U04ERXM7	1	p2	(AG)5	10	101	110	ACAAATTGTCCATCCGGGTA	60.051	20	GGTCACTTGATCCTCCTCCA	60.048	20	235	46	280
GRNO06U04ESA2Y	1	p2	(AG)5	10	234	243	TCCTCGCGTACTTATTTCAGG	59.37	21	AAGATCTTGCATGGGATTTAACA	59.857	23	192	153	344
GRNO06U04ESC94	1	p2	(TC)5	10	141	150	AGGAAGGCAACCAAATCAAA	59.546	20	GCTCCGAATAAGTTTGTGCAT	59.242	21	142	86	227
GRNO06U04ETJ01	1	p2	(TA)5	10	95	104	TTGCTCATCGCCAATGATAG	59.792	20	TGTTTGTCATGTCGTCACCA	59.541	20	169	24	192
GRNO06U04ENVIP	1	p3	(CCA)8	24	134	157	CTGATCCACCAGAGCCATCT	60.223	20	TTACGGCAGCAGATTGAAAA	59.443	20	124	104	227
GRNO06U04EGUNO	1	p2	(CA)5	10	143	152	TCATTCGATCAACCCTAAAACA	59.451	22	TGGAATCATTCGGAATATATGG	58.648	22	138	45	182
GRNO06U04EWPR2	1	p2	(AT)5	10	71	80	CAAAGAGAAGCTCTAAGATAAACAAAA	58.168	27	TCAAGGTGGATTGATGACGA	60.048	20	177	15	191
GRNO06U04EYDT9	1	c	(TC)5taagannnnnnnannnnnnnnn(AG)9	50	67	116	TGCCTTTGAATATTAATACCCTCTC	59.035	25	TCCCTCTCTAGCTCTCCGTG	59.697	20	235	0	234
GRNO06U04ET4OM	1	p2	(AG)5	10	386	395	TATCCGTCGAGGACGATACG	61.012	20	TGTCACCACGCACTGCAC	61.669	18	235	186	420
GRNO06U04EG3AL	1	p3	(GAA)6	18	98	115	CAAAACTTTGACACACATTTGAA	57.789	23	GGGAATATCAACGGACAGGA	59.75	20	244	8	251
GRNO06U04EJOM8	1	p2	(AT)14	28	81	108	TGGACAAAGTTTACAAGGAGAGG	59.677	23	TCTTCTTGTCTACAACACAAGTGC	58.634	24	162	14	175
GRNO06U04EG1XV	1	p3	(AGA)5	15	198	212	CCCTTCAACAATCCTCGAAA	60.044	20	GGACCTGCTTCAGGACCTT	59.243	19	240	32	271
GRNO06U04EKPQK	1	p3	(TTC)5	15	36	50	ATTCCTGCTTCCTCTCCCAT	60.037	20	ACCCATCATTAGCTCAGGCA	60.624	20	142	5	146
GRNO06U04D4ZIK	1	p3	(AGC)5	15	113	127	TTGAAGAAATCGGAGATCGG	60.148	20	GTACTGCAGTTCCGCCTGTC	60.865	20	109	66	174
GRNO06U04EEJLV	1	p2	(CA)5	10	83	92	AATTGCATTCACATTTCAATTTT	57.64	23	CGTCTGTTCCTTGATGGGTT	59.966	20	240	6	245
GRNO06U04ER9LP	1	p3	(GCG)5	15	384	398	AGAGTGGTGGAAAGGGGTCT	59.968	20	CTCTCGAGCGTCGATATGC	59.67	19	265	192	456
GRNO06U04ESGU0	1	p3	(CTT)7	21	45	65	CTGCTGAACCAGGATTCTCC	59.803	20	CTCTCGAGCAGGAATATCGG	59.933	20	232	11	242
GRNO06U04EBBLS	1	p3	(ACC)7	21	87	107	AGTTCCGCAGGAGAAGGTCT	60.393	20	TACACCTCACCTGGTCGTCA	60.154	20	117	34	150
GRNO06U04EDM4T	1	p3	(TAA)5	15	49	63	CAACAAGCGAAAAATAACACACA	60.082	23	TCGAATCACCTCCGAAACTT	59.67	20	155	12	166
GRNO06U04EKQGD	1	p2	(TC)5	10	102	111	TAGGTTCTTCGGGACGTTTG	60.103	20	CGACGCAGCAATCGTAGTAA	60.037	20	113	37	149
GRNO06U04EWIJK	1	p2	(TC)5	10	212	221	CATTCGAACGATGAAATCCA	59.474	20	CAACATGCTGTGAACTGGCT	59.905	20	119	163	281
GRNO06U04EOWR6	1	p2	(CT)6	12	80	91	TTTACGGGTTCATTTCGTCC	59.801	20	GCCATGAAATCCTCTTCGTC	59.635	20	293	39	331
GRNO06U04EC68U	1	p2	(TA)8	16	57	72	GCGAGTTCAACACCATCTGA	59.837	20	ATTATGTTCGGATGGACGGA	60.155	20	155	0	154
GRNO06U04EE4P6	1	p2	(TG)5	10	64	73	TGTTGGGATGTTTTGCTGAA	60.088	20	TTGCTTCCCACTCACTTTCT	57.514	20	114	41	154
GRNO06U04EJIBQ	1	p3	(CAA)5	15	143	157	GTCTTGGTGGTGTCCTTCGT	60.009	20	GCTCCAACTCCATCTGCTTC	59.957	20	192	15	206
GRNO06U04EN3HQ	1	c	(TGG)5(TGT)7	36	173	208	GTTCATGTTTTCTCCCCCAA	59.767	20	TCTGAACCAGATGTATCAGCAG	57.98	22	234	12	245
GRNO06U04D71R2	1	p2	(AT)10	20	218	237	ATTGAAGCCAAGTGTGGGAC	59.973	20	GAAGAAAGAGAAGGAAATGCG	58.2	21	229	52	280
GRNO06U04D479M	1	p2	(TC)6	12	33	44	CCTTGAGGTCTTGCCCTTCT	60.756	20	TGACAATGTGGTTGGTTTGG	60.255	20	161	4	164
GRNO06U04EATZA	1	p2	(TC)6	12	92	103	CCACTGCACTTCCCTCTCTC	59.986	20	GAGAGACTCCGGATTGATCG	59.761	20	164	20	183
GRNO06U04EASJ9	1	p2	(TA)8	16	178	193	ACCCATAGCCTTTCCCATTC	60.152	20	TGAACGAAGAACATAACAAAGCA	59.808	23	120	108	227
GRNO06U04EXQZP	1	p2	(AG)8	16	164	179	CCAGAAAAAGCGTACCGAAA	60.236	20	CAGAGCTGGGTTATCCTCCA	60.21	20	243	111	353
GRNO06U04D7O2R	1	p3	(CCG)5	15	56	70	CTCACCATCATCCTCACCCT	59.92	20	AGGTGAATTACTGCTCGCGT	59.904	20	173	21	193
GRNO06U04ESRVV	1	p2	(CT)6	12	50	61	CCAGCTCCCCCACATTTA	59.445	18	GCAGATCTCCGAGAAAATCG	59.917	20	146	0	145
GRNO06U04EYN6R	1	p2	(GA)7	14	126	139	CAACTCCAACTCAGGTGCTG	59.461	20	TGCTGGGGATACAACACAGA	60.112	20	199	57	255
GRNO06U04ELTRC	1	c	(TCT)5ggttgttgccggannnngannnnntt(AG)6	53	159	211	TCGGATTTTATAGAACCTGATTTGA	60.199	25	GCTTCAACTCCTCCTTGTCG	59.989	20	239	98	336
GRNO06U04EEC90	1	p2	(CT)5	10	43	52	CCTCCACTCTCTGCTTCTGC	60.284	20	TATGCCGACCTCCAAAGTTC	60.074	20	148	18	165
GRNO06U04D6XJ8	1	p3	(AGA)5	15	62	76	TGAAGTCTGAAAGTCCGAACC	59.318	21	AAACCCCAAGACACTGCATC	59.973	20	106	22	127
GRNO06U04EDWV8	1	p2	(TA)5	10	126	135	TGCACCTCTTCCCTCCTTTA	59.807	20	TCGACGAATTACAGAACCCA	59.123	20	210	2	211
GRNO06U04EZAIS	1	p3	(TCC)5	15	79	93	GACACTTGGACCTCCGTCTC	59.688	20	TCAGGGGAACTCACTCTTGG	60.229	20	222	1	222
GRNO06U04ENUMQ	1	p2	(AG)5	10	230	239	TGACAACTGCCACCCAATAA	59.964	20	TTTCAGCGATCAAACACAGC	59.995	20	292	69	360
GRNO06U04EBBGV	1	p2	(TC)5	10	102	111	CACTATCTCGGGGATACGCT	59.174	20	ACATCAAGCACCTGAGGGTC	60.12	20	228	11	238
GRNO06U04EX8V6	1	p2	(TC)5	10	109	118	TCAACAAGCTTTTTCAACGC	59.087	20	TCTGCAACAACAGGATCTGC	59.992	20	190	79	268
GRNO06U04D504Q	1	p2	(TA)6	12	51	62	CGCGATGCTAACAAATTAGAGA	59.537	22	CACCCTCATCTCCCACAAGT	59.962	20	173	2	174
GRNO06U04EMS1C	1	p3	(TCT)6	18	34	51	GCAATGTTTCCAAAGACCCA	60.874	20	CACTCCAACTGCAAAGCAAA	60.027	20	203	1	203
GRNO06U04EMD5T	1	p3	(TTA)5	15	188	202	CCATGGAACCTACCCATTTG	60.044	20	GTGTACCCACGTATGGGACC	59.973	20	194	116	309
GRNO06U04EVBLY	1	p3	(AAG)5	15	93	107	TCTATCTTGCTCAGGCCACA	59.547	20	GTGAAGGTCTCGATGCGAAG	60.945	20	168	59	226
GRNO06U04EOELU	1	p3	(ATT)7	21	69	89	TCCCTGGTCTGGAAAACAAC	59.943	20	TTTCCTTTCTTTCGTCGTGG	60.22	20	197	3	199
GRNO06U04EHALR	1	p3	(TCC)5	15	47	61	GAAAATCGATTCCAACTCCG	59.505	20	TGGACATGAATGAGAACCCA	59.893	20	212	15	226
GRNO06U04D5LSO	1	p3	(ACA)5	15	34	48	ATCAACATGGAATCATGGGC	60.557	20	CGACGAAGAAGCCGAGTAGT	59.639	20	176	6	181
GRNO06U04D9WWY	1	p2	(AT)10	20	120	139	AGCGAGTGTTGCGATGCTAT	60.965	20	CGCTCAAACATCATACGTTCA	59.744	21	110	75	184
GRNO06U04D4VG4	1	p3	(AGC)5	15	211	225	GCATCAAGTCTCACCCCAAT	59.934	20	GGTCGTCGAGAATCGAAATG	60.603	20	264	18	281
GRNO06U04D8Q02	1	p3	(TAT)7	21	52	72	TCTTAATTGGAAGGTTGGTTGTC	59.403	23	TCCACACACATACACACACAAA	58.363	22	184	24	207
GRNO06U04EOKXE	1	p2	(AG)6	12	349	360	AAAATCAACGCCATCGTAGC	60.103	20	ATCGCTGGCCGTGAAATC	62.153	18	202	219	420
GRNO06U04EOCOX	1	p2	(TC)5	10	40	49	TCACTACTAACCACCCCAAGC	59.111	21	GTCCTGCTCTATCCCCATCA	60.034	20	158	5	162
GRNO06U04EUJ6N	1	p2	(TC)12	24	64	87	AGTGCTTCTCTCCCCTCCA	59.929	19	CGTCTTCGCAGTGACTCTTG	59.77	20	168	39	206
GRNO06U04EV7SM	1	p2	(CT)5	10	172	181	AGCAATCCTAACCTCGGCTT	60.228	20	ATGTATTGGCGCGATCCTAC	59.951	20	263	126	388
GRNO06U04EUAQD	1	p3	(GGC)5	15	202	216	ATTCCGGGATTTGTCTAGGG	60.145	20	ACTCAACTGGCCCTTAGCCT	60.268	20	215	67	281
GRNO06U04D6YBK	1	p3	(GAA)5	15	105	119	TCCAAGAGCCTGATGATGAA	59.322	20	ATCACTCCCTTCCCAAGGAT	59.755	20	242	10	251
GRNO06U04EOESW	1	p2	(AT)5	10	79	88	AAATTCTCTGTCTACTGTCAGATGC	58.188	25	TCTGCTCACTGTCGATCCAG	60.138	20	238	43	280
GRNO06U04EJMSW	1	p2	(TA)5	10	181	190	AAAATTTGTCCTGATCCATGC	58.895	21	AGGACAAAGTCCCTGAGCCT	60.252	20	166	139	304
GRNO06U04D893F	1	c	(GT)5atg(TA)5	23	60	82	TTTCATGAGACTATACACAACATTGA	57.84	26	TCATTGAATGGGAAAGTCATTCT	59.828	23	166	20	185
GRNO06U04D93MG	1	p2	(AT)5	10	53	62	CAAATTTCATTTCATTTGGATCA	58.838	23	CATCTCTGCATACTGCGAACA	60.027	21	298	12	309
GRNO06U04ECX27	1	c	(CT)5caaactccaactccaacaccaacggtgctcttct(TAACCA)5	74	231	304	CTTCCAAGCTCGACAAGACC	59.989	20	TTATTAACATTCGCGCCTCG	61.079	20	229	159	387
GRNO06U04ENEZ8	1	p2	(AG)5	10	84	93	TCCCCTACGAAAGTCGATGT	59.55	20	AGATGCCCTGGGACTGTCTA	59.679	20	264	15	278
GRNO06U04ENUKE	1	p3	(TCT)6	18	406	423	TCCGGTCCTTCACTATCACC	59.927	20	GAGAAGCTCATGAGGCCG	59.611	18	207	253	459
GRNO06U04EC3OB	1	p3	(GAA)5	15	185	199	AAATGGATTCTTCCCAACCC	59.996	20	CCATGGGTACAGGAGAGGTG	60.377	20	177	89	265
GRNO06U04EA6OV	1	p2	(AG)5	10	66	75	TCTGTTATCTTCATCATGTGCATT	58.655	24	TGCAACGAATTGAGTTGGTA	57.763	20	151	20	170
GRNO06U04ETWQZ	1	p2	(CT)5	10	84	93	GGGCTCTTCTTCCAATGGTT	60.443	20	TTTCGACGACTCTTCTCCGT	59.989	20	268	34	301
GRNO06U04EHXLD	1	c	(AG)5(GGA)5	25	211	235	TGTCCTTGTTCAACCCAACA	59.976	20	TGGTGGTTTCTGCAACTGAA	60.278	20	207	83	289
GRNO06U04EDXF2	1	p3	(TGT)7	21	65	85	ATCGCCTGTTCGTAATGCTT	59.736	20	ATGAAGAAAGCGAAGCCAAA	59.96	20	123	30	152
GRNO06U04EKYLS	1	c	(AC)5ataaacatgcag(AT)7gtatgtatgtatga(AT)8	66	35	100	TCTAGAGACAGGAAACAAGAAGCA	59.711	24	ACGACACAGATGTGACCCAA	60.005	20	227	1	227
GRNO06U04EQ30S	1	p3	(TCA)6	18	200	217	GCAAAGGTGGATTCCTTGAC	59.532	20	AAAGAGGATGGCGGTGATG	61.021	19	197	43	239
GRNO06U04ESMPC	1	p2	(TA)10	20	147	166	ACACGTAATGGGGAAACCAA	60.088	20	CTGATCCAACCTCCACCCTA	59.92	20	157	58	214
GRNO06U04EISFM	1	p2	(GA)5	10	34	43	TGCAGAGGTTGAAGAGATGG	58.957	20	TGAAAATGGAGGAGTGAGCTT	58.923	21	252	5	256
GRNO06U04EQ8K1	1	p2	(CT)5	10	150	159	TCATCCCTCATGAAAGAGCC	60.158	20	GCAATGCCACTAGGGAAGAG	59.836	20	155	46	200
GRNO06U04D5TPS	1	p3	(CAA)5	15	75	89	CCGTCGTTCTAGACCCAACT	59.208	20	GACATATGGAACAATCGGGG	60.014	20	159	16	174
GRNO06U04EOVID	1	c	(AAG)5ggtggaagaactgcccaagaagaggaggatttggaccagattctcgctgagcttgacaggccttcggtatcacaacctg(CTC)6	112	67	178	CTGAGCAATCGAGCAAAGTG	59.74	20	CAGCAGCAGACTCCACACTC	59.764	20	267	7	273
GRNO06U04EERV8	1	p2	(GT)5	10	111	120	ATCAAGCCACCAAAATTCCA	60.309	20	ACCCCAATCCTTAGTAGCAGA	57.827	21	141	27	167
GRNO06U04ERFF7	1	p2	(CT)5	10	118	127	CGGGCTCTGTCAGCTCTATC	60.119	20	GAGTCGTCCACACATTTCCC	60.372	20	262	11	272
GRNO06U04EDN1T	1	p2	(TA)5	10	33	42	CACAAAGAAACAGAACCAGGTACA	60.467	24	TTTTGAGGGGTTGTCCAGAT	59.381	20	128	0	127
GRNO06U04D8K0M	1	p2	(GA)7	14	176	189	AATGGCACTAGAAGCTGGGA	59.836	20	GATTACATCTGTCTGGAATGCTG	58.734	23	210	62	271
GRNO06U04D74D1	1	p3	(GAA)5	15	43	57	GATTTCCCTCCCAATTTTTCA	60.116	21	ACGACTCGTAATCGTCCGTC	60.142	20	147	3	149
GRNO06U04EYIAP	1	p2	(AG)7	14	225	238	GGCGAATTGTAAACGGAAGA	60.074	20	CTGCTTCATCAGCTCCATCA	60.096	20	111	187	297
GRNO06U04EO4JT	1	p3	(ACA)6	18	87	104	CCAAGACCACGCGTAAGAAT	60.132	20	CACCACCCTCCAAAGGTAGA	59.959	20	102	29	130
GRNO06U04EA0LF	2	p2	(AC)5	10	146	155	GGGGACCAATAATGCAATAGAA	60.042	22	TGCAAGTTGTACATTTTGGGTC	59.904	22	106	93	198
GRNO06U04EYJUV	1	p3	(GAA)5	15	202	216	TGATGGACTCAAAACGCATC	59.654	20	AGAGATCCAGCAAGGCCAG	60.504	19	203	152	354
GRNO06U04EOGOR	1	p2	(TA)8	16	114	129	CGTCGTTCGGACTAATTCCA	61.021	20	AATATGCAGTCATCTGTGCCC	59.977	21	288	42	329
GRNO06U04EEE00	1	p2	(AT)10	20	172	191	CTTTTCACCCGACTATCCCA	59.926	20	TCTGTCTGTCTGTAATTTCATTTTCTG	60.101	27	137	99	235
GRNO06U04EDYJ1	1	p2	(AT)5	10	45	54	ACTAGTTACAAATGTTCCCAATGAC	57.691	25	GCAAAGAAGAGCTCAATCCG	60.096	20	186	3	188
GRNO06U04EOK22	2	p2	(GA)6	12	123	134	TTTTCCCTCTTCTCCTGAAATG	59.698	22	TCGGAAAATTCCTAATCCCC	60.089	20	118	81	198
GRNO06U04EMY0K	1	p2	(AG)5	10	253	262	CGCAGAGGAGAAACTTCTGG	60.126	20	TCCAACATCCATGTCTCCAA	59.893	20	291	97	387
GRNO06U04EUIPD	1	p2	(AC)9	18	100	117	CCACAATCACATTTTCTCATTTT	58.039	23	TGGTAATCCCACCGCTCTAC	59.955	20	201	41	241
GRNO06U04ENA0K	1	p3	(GAA)7	21	86	106	TCAGAGAACTCCGGAAAGGA	59.92	20	AGGTGAGATGATTGCCTTCG	60.218	20	135	36	170
GRNO06U04EIHUB	1	p3	(CGT)6	18	212	229	CCACAAACCCACCAAAGACT	59.861	20	ACCACCACCTGCACATTGTA	59.88	20	195	137	331
GRNO06U04D6H6M	1	p3	(CTT)12	36	101	136	GGCATCCAAAAGTCAGCTTC	59.82	20	GATGAGGAGATAGTGGCCGA	60.181	20	179	8	186
GRNO06U04D6M2X	1	c	(TA)5c(AT)9	29	108	136	CTCTTCGTGGCATACGTAAATA	57.093	22	TCTACATCTGTAATTGCTGCACTC	58.613	24	203	0	202
GRNO06U04EG1A2	1	p3	(GGC)5	15	243	257	TCAACATCAACATATGGCCG	60.343	20	TTCACTCCTTTCTCCGCATT	59.813	20	286	18	303
GRNO06U04EQ2O8	1	p4	(TTCA)5	20	32	51	CCCCACCTCTCTCTCCATTAG	60.074	21	AGAGGATGAACAGAGAAGGGA	57.911	21	124	1	124
GRNO06U04EI1VV	1	p5	(CTTTT)6	30	35	64	TTTTCGGATAATTGCATAGCC	59.082	21	CCAGGAGCAATTTCTTCGTC	59.813	20	109	10	118
GRNO06U04EJJQS	1	p3	(AAG)5	15	73	87	TTTCCCTTTCGTGTTTTGTTG	59.997	21	ACCCTAGGAGTGTTCATGCG	60.134	20	161	21	181
GRNO06U04EAHYU	1	c	(TC)10actt(TC)5	34	104	137	AAGCCTTCTCATCCTCACCA	59.803	20	CGAAGCTGCAACAACAACAT	59.911	20	146	50	195
GRNO06U04EQ6UN	1	p3	(TTA)8	24	53	76	CCTGCCAATGTCCTTCTCAT	60.073	20	CCCTGCCTTGCATTAAACAT	59.96	20	148	12	159
GRNO06U04EEEK1	1	p3	(GCA)6	18	76	93	CTGGCCTCTTTGCGATCTTA	60.481	20	CATCTTCGGTCTTCAACGGT	60.111	20	101	52	152
GRNO06U04EODK2	1	p2	(AT)10	20	77	96	GCAGTTGCATAAATCTTCTCACA	59.42	23	GCTGCCAAATCATAAGGTCAA	60.089	21	163	9	171
GRNO06U04EK13X	1	p3	(GGT)6	18	96	113	TTCAGGGAGGAGATTGTTGC	60.195	20	TTCCCTAGCATAATGGCCTG	60.053	20	270	69	338
GRNO06U04ELDDO	1	p6	(TCTCCT)5	30	174	203	CCGCTTCCCCTAAATACACA	59.953	20	CAGCAGCAGAAGGTGATTGA	60.136	20	208	32	239
GRNO06U04EE8EC	1	p3	(CCA)6	18	65	82	CATTGACCGTGTCGAAGTTG	60.152	20	CCTGGAGAATCTGCAAGGAG	59.943	20	176	41	216
GRNO06U04EPB37	1	p3	(AAG)9	27	36	62	GCTAGATCGGAAAGCCAAAG	59.067	20	GAGCTGGTTTCAAGCTCACC	59.997	20	121	13	133
GRNO06U04EHFAR	1	p2	(CT)5	10	262	271	AAGACCCTCTCTCGCCTCAT	60.358	20	CTCACCTCGCTCTCCAAATC	59.95	20	219	138	356
GRNO06U04EXES0	1	p2	(AT)10	20	67	86	TGGTTAGCATTATATGATTTCCATTT	59.17	26	AATAGCCTTCATGCGCACTT	59.873	20	132	24	155
GRNO06U04EUCBH	1	p3	(ACT)7	21	160	180	CTTCTTCGCCGAGAATTTTG	59.953	20	ATGCTGCAATGGAGAAAACC	60.081	20	126	97	222
GRNO06U04ETH9V	1	p3	(GCT)5	15	118	132	TCCCGTGTCAAATCTTAGCA	59.272	20	TACGTTTCGAGCTTGGCTCT	60.154	20	248	9	256
GRNO06U04EET5G	1	p3	(TTC)7	21	35	55	TCTTAAAGAATCCGATCTGCAC	58.468	22	CGCTTCAGCAGTATCAATCTACA	59.571	23	215	6	220
GRNO06U04D6OL4	1	p3	(GTG)5	15	96	110	ATCGGCTACTCTTCGACACG	60.419	20	GGCAAAAGATCCGATTTCAA	60.016	20	213	14	226
GRNO06U04D6OL4	2	p3	(TGC)5	15	294	308	TTGAAATCGGATCTTTTGCC	60.016	20	CTTCTACACCACCACCAGGG	60.413	20	157	207	363
GRNO06U04EPIKP	1	p2	(AT)5	10	102	111	TGCTTCCACAACCAAGCTCT	60.975	20	TGGGTTTTAATGTTATTTTGATGTT	57.981	25	230	67	296
GRNO06U04EYDQI	1	p6	(GAGGCT)6	36	202	237	CCTACAGCTTTGCCAATTCC	59.708	20	TTCTCAATCTCAGGTTCAGCC	59.42	21	172	97	268
GRNO06U04D4YXJ	1	p2	(AG)9	18	50	67	GGAATCTGCCTGAACAGCTC	59.957	20	CGAGGGACAGAGAGCTTGAG	60.275	20	105	14	118
GRNO06U04D8BFC	1	p2	(AG)11	22	210	231	TTCCATTTCCAATCAGCCTC	60.014	20	CATTGAATCCGTTGGCATAA	59.377	20	228	140	367
GRNO06U04EJCS0	1	p3	(GGA)5	15	208	222	TCATCAGGACTTGCTTGTCG	59.984	20	GAAGAGCTCCTTCTCAGCCA	59.827	20	167	96	262
GRNO06U04EJO0F	1	p2	(CT)10	20	101	120	CAAAAGCTTCCGAGCTCATC	60.096	20	TTTTCCTCCTCTCCCGTTAG	58.384	20	113	55	167
GRNO06U04EPGEP	1	p2	(CT)5	10	36	45	GCCAAATCCAAATTTAACTCCA	60.181	22	CAATTCGAGGAAGACCCAGA	60.187	20	235	0	234
GRNO06U04EAMJ5	1	p3	(CTC)5	15	55	69	ATGCCACCGGTTTGTCTAAG	59.993	20	AGTTCAGAAAACGGCGAGAA	59.993	20	167	10	176
GRNO06U04EIMB7	1	p2	(TA)9	18	82	99	TTCGAGGTGAAATTCAAGGC	60.192	20	ACAAGAACACCCTCTGCACC	60.159	20	111	37	147
GRNO06U04EWV8P	1	p2	(AT)10	20	108	127	AGCCTCCCGTTTATCCTCTC	59.674	20	TGTAATACCGATTACTGCAAATGA	58.637	24	159	8	166
GRNO06U04ER5NB	1	p2	(GA)5	10	126	135	CCGCGAAAATTCTGAGAAAA	60.315	20	GTTCATCACCAAAGACCCGT	59.827	20	162	17	178
GRNO06U04EXRSR	1	p2	(TA)6	12	112	123	CACCAGACGTTGGAGCTAAA	58.923	20	CGAGAAGGTCGAGAGGTACG	60.005	20	237	3	239
GRNO06U04EE3RB	1	p3	(TCT)5	15	119	133	GCATTCTCGGAGGTTGTTTG	60.636	20	TCCGATTCCGATTTCTTCAC	60.014	20	215	39	253
GRNO06U04EM3K7	1	p2	(TA)5	10	257	266	AGCAGAGACCGGAACAAGAA	59.989	20	CCTAACTGCAAGCTACAAGCTG	59.376	22	172	133	304
GRNO06U04EXVFB	1	p2	(CT)5	10	111	120	CAATTTTCTTGCCTCCCAAA	60.046	20	ATTTCAGAGCTCTCCCTCCC	59.778	20	224	35	258
GRNO06U04EUTD7	1	p2	(TA)5	10	118	127	AGGTTTCACAATGAAAACAGGA	58.602	22	CTGATTCAAATCGCCTTTGG	60.576	20	189	16	204
GRNO06U04EZAZQ	1	p2	(AT)9	18	149	166	TACTACCGACTGCAGGTCCC	60.134	20	GTCGCCAATGAGACCACTG	60.263	19	165	103	267
GRNO06U04EFQEM	1	p3	(GGA)6	18	162	179	GTAATTCCCCTCTTGACCGC	60.826	20	TATTCCCTGATCCAGCATCC	59.854	20	216	65	280
GRNO06U04D6ZSE	1	p2	(AG)5	10	248	257	CCACTTCAACGACACCAAAA	59.585	20	TCTTCAAAGAAGCACTTGGTGA	60.03	22	234	67	300
GRNO06U04D7QDW	1	c	(TC)6tg(TC)5	24	66	89	GCTTGCAATCGCATTGAGT	59.971	19	CCCACCATTGACCATTTTCT	59.647	20	198	9	206
GRNO06U04D9O1P	1	c	(CT)5gctgacagat(TC)5	30	62	91	CCCAATTACCTTCCACAGATTC	59.704	22	AGAAGTTGCTGCGAGAGAGC	60.043	20	140	0	139
GRNO06U04EOZKE	1	c	(TC)5caccaccgccaccaccttcttca(TCT)7	54	59	112	GAACCGGCGTTTTCCTCC	62.865	18	ATCAGGAGAGGAGGGTTCGT	60.073	20	227	15	241
GRNO06U04D72T1	1	p2	(AG)5	10	64	73	GTTCAGCCATTTGGGTTTTG	60.344	20	CAACGATTTCTTGTGTAAGCCA	60.166	22	106	1	106
GRNO06U04ERE2V	1	p2	(TA)5	10	90	99	TTCGACTATACAACAACCGGG	59.869	21	CACAGATGGTACCGTCGAAA	59.566	20	286	57	342
GRNO06U04EG5KC	1	p3	(CTT)5	15	197	211	TAGGTTGCAGAATTCCACCC	59.933	20	GGCTTTAACCTTCCATTCCC	59.777	20	214	76	289
GRNO06U04EAXVZ	1	p3	(AGC)5	15	144	158	CCAACTCCCCTTCTCTCTCC	60.186	20	GCCAAGCCAAGGTTGACATA	61.032	20	155	43	197
GRNO06U04EBRBB	1	p2	(AT)7	14	149	162	CGCATGGCACTTCCATTAGT	61.052	20	TTGATAGCTCGGATACCGCT	59.829	20	282	30	311
GRNO06U04EBYZY	1	p2	(CA)5	10	58	67	TGCAAATAATGTAATACTTGTCACTG	57.541	26	TTGGTCCTTTTGTGCATTTG	59.561	20	208	6	213
GRNO06U04EMLDK	1	p3	(CTT)5	15	65	79	TAGCCAGCCGAAATCTTCTC	59.551	20	AGTCGTGCTCTCAAAGCCAT	60.02	20	216	41	256
GRNO06U04EMYZT	1	p3	(CGA)5	15	135	149	ATGACCATGCCCAACCAG	60.339	18	GAACCTTGTCAGGGGTAACG	59.449	20	292	114	405
GRNO06U04EOX06	1	p2	(CT)6	12	139	150	CCACAGCCACAAAGTACAACA	59.667	21	GCCTTGCTCGAGGACTTTTA	59.592	20	193	52	244
GRNO06U04EXCX2	1	p3	(TCT)5	15	148	162	ATGATACTGGCCATTGGGAG	59.773	20	GCGAAGCTAATGGAGAGAGG	59.174	20	105	90	194
GRNO06U04ERSTU	1	p2	(TC)5	10	79	88	AGTTTTGTTGGTTCAGGGTCA	59.482	21	GGAGTTGCTGTTGTCTGTGC	59.472	20	212	55	266
GRNO06U04EOIGI	1	p2	(CT)6	12	138	149	GGAAGATTCTTGATTTTAAAGTTCTCA	59.624	27	AACTTCGATCCCGTCAAGC	60.211	19	136	53	188
GRNO06U04ECD2J	1	p2	(AT)8	16	83	98	GGATTTGAGGAGAAATGGGTC	59.758	21	CACAGGACCACCCACCTAGT	59.876	20	139	26	164
GRNO06U04EP418	1	p3	(CGG)5	15	48	62	TCTGAGCAGCCTCGTCGTA	60.868	19	CGATCGGATCTGGAGTAGGA	60.173	20	120	11	130
GRNO06U04EMDH5	1	p3	(TAA)5	15	58	72	CGCTCTTGGATTTCATTACAAA	59.253	22	TGAAGCTTAGACCCACCCTG	60.246	20	159	0	158
GRNO06U04EIAPH	1	p2	(CT)5	10	172	181	CATGAGCATAAAGCTTGGCA	59.976	20	ACAGAAGAGGCGTTGCAGTT	60.058	20	159	127	285
GRNO06U04EYOAD	1	p2	(TC)5	10	83	92	GATCACTTATCCCGGCAAGA	60.036	20	TGATGACGAGGACGATTTCA	60.201	20	272	43	314
GRNO06U04ED74I	1	p3	(TGG)5	15	68	82	TTCAGCAACGACATCAAAGC	59.995	20	CCTCCGAGAAAGTTGTTCCA	60.224	20	143	11	153
GRNO06U04ERB4H	1	p3	(GGA)6	18	171	188	GCAATCCGGAGGGAATTTAC	60.642	20	GTCCTCCTGCCGAAGAGAT	59.349	19	227	39	265
GRNO06U04EPGLJ	1	p2	(TC)9	18	71	88	CAAAAGCTTCCGAGCTCATC	60.096	20	TCTCCTCTTCTTCACCTGGC	59.53	20	172	23	194
GRNO06U04EY03Q	1	p2	(CT)5	10	38	47	GCACGCCTATATCCTGCAAA	61.124	20	TCTTGACCCTGGATGAGACC	60.048	20	119	12	130
GRNO06U04EI3D1	1	p2	(TC)6	12	66	77	TCCCCACCCAACTACTCTTTT	59.85	21	CTAGAGCAACACCGCCATC	59.41	19	158	4	161
GRNO06U04EOGX7	1	p2	(TA)9	18	178	195	CGCAACCTTCAGACCATTCT	60.255	20	TTGCCGTCTTGTGTAGATGAA	59.332	21	197	45	241
GRNO06U04EV83F	1	p3	(GCG)5	15	214	228	GATTCAGCCTCCTCACTTGC	59.957	20	GACTGAGCTCGGTGAGCTGT	60.768	20	198	146	343
GRNO06U04EZA5E	1	p3	(ATG)5	15	158	172	TCGTCACTGCTCAGAACCAC	60.03	20	CGAGCTTTCTCGAACTTCTATTTC	60.045	24	117	84	200
GRNO06U04D5ZZ3	1	p3	(GAA)5	15	65	79	GGCAGGACTTGTTTCTCTGAA	59.463	21	GGAAGGCCTTAGAGGTTTGG	60.068	20	277	36	312
GRNO06U04EFG09	1	p2	(AG)5	10	181	190	CTCAAAGCGAAGGAAACGTC	59.993	20	CCATTCATTATCCGATGGCT	59.745	20	285	26	310
GRNO06U04ETA4R	1	p3	(AGT)8	24	60	83	TTGTGTTTTCTTCTAAAGTGAGGG	58.907	24	TGAGAGAGGAAAGGGCAAGA	60.065	20	196	33	228
GRNO06U04EESHZ	1	p2	(AT)11	22	28	49	GCAAATTTTGTCTCTGTTCTGA	57.154	22	TTGTCATGTTTCATAAGGTGTTATCC	60.38	26	100	0	99
GRNO06U04EX05P	1	p2	(GA)7	14	74	87	TTTGGTAGGGTGGTGAGACA	58.98	20	AGCAGCAACAGCAATAGGGT	59.904	20	193	34	226
GRNO06U04EA5VA	1	p2	(TC)8	16	81	96	TTTCTTTCTCATTCGCCCCT	61.061	20	ATGACGAGGAAGATGGTGGT	59.384	20	132	0	131
GRNO06U04EEQ2L	1	p2	(CT)5	10	131	140	GGTTGCACTCAGGAACGAAT	60.119	20	TCGTGATCTGATTCAATGGC	59.61	20	157	23	179
GRNO06U04EWGC2	1	c*	(TC)5(TCT)8*	32	47	78	CGGTCAATTTCTCCCAAAAG	59.541	20	CGAGTGAGAAAGAGGAGGTGA	59.583	21	104	4	107
GRNO06U04EBSOP	1	p2	(CT)6	12	42	53	GCGCTCTCATTCTTACCCTC	59.034	20	GAGGGGTTCCATAGCAGACA	60.073	20	235	17	251
GRNO06U04EJQNY	1	p2	(AG)6	12	293	304	CTTCAAGGTGTGGCCATTTT	59.971	20	CTCTGCGATCGGACTTTGAT	60.362	20	223	136	358
GRNO06U04EOWRN	1	p2	(AG)7	14	204	217	GGGCACGACACCTACTCCTA	60.134	20	ACTTCCATCACAGTCCGACC	59.969	20	220	41	260
GRNO06U04D4S8T	1	c	(CT)5cctctcctcctc(CTT)5	37	59	95	CTCTTCCCGCCTCCTTCC	62.21	18	CCGACGATCTCTTCTGGTTC	59.803	20	164	12	175
GRNO06U04EXQW1	1	p3	(ATA)12	36	108	143	CCTCAAATTATGTTTCCGTGC	59.465	21	GGATCGAGTCGGTTTGGTAA	59.933	20	185	34	218
GRNO06U04D394E	1	c	(GT)5ctatc(TA)12	39	119	157	TGGCGCTTACTTTTATGTGTG	58.901	21	GCAACATCGGGATCTTTTGT	59.939	20	102	92	193
GRNO06U04EP3KD	1	p6	(GGCTCT)5	30	28	57	CTCTAGCGCGCTTTGGCT	61.884	18	GAGAGGACGAGCTTGATTGG	59.95	20	212	7	218
GRNO06U04EFZTW	1	p3	(CAA)5	15	196	210	TAGTCACGTTGCTGACCCAG	59.897	20	AGACAGGCATTTCAAAGGTCA	59.726	21	247	96	342
GRNO06U04EBRLN	1	p3	(CGC)5	15	37	51	TCCCGTCCTCAGACTCCTC	60.343	19	TGGAGAGAGGGATGGTCTTG	60.191	20	191	5	195
GRNO06U04EG5CL	1	p3	(CTT)7	21	68	88	TTGGGTAACAACACTATGCTGG	59.92	22	TGCATGGATCTCAGACTTCG	59.942	20	289	16	304
GRNO06U04ENWBM	1	p3	(TGC)7	21	64	84	ACCAACAGTCAGCCACTTCC	60.159	20	GTAGCAAAGCCTGGGAAAGA	59.452	20	118	28	145
GRNO06U04EAJV0	1	p3	(TGG)7	21	193	213	GTGCCAATAGGAAGGGTCAG	59.55	20	CCATGACACCACCACCAGTA	60.285	20	218	35	252
GRNO06U04EPWR2	1	p3	(TCT)5	15	110	124	GGACCGCAGTTTGAGAAGAT	59.288	20	GTCGCAGATCTCAATCCTCC	59.768	20	237	12	248
GRNO06U04D4TLL	1	p2	(TC)5	10	111	120	GGAACCACCCAAATTGCTTA	59.801	20	CCAATGCTGCTTGGACTACA	59.864	20	207	10	216
GRNO06U04EODWC	1	p4	(TCTG)5	20	240	259	CGGCGTAAACGTCACTTTCT	60.305	20	AAGCCTACATTCCCACATCG	59.955	20	235	51	285
GRNO06U04D9XTB	1	p2	(TC)5	10	291	300	AAAGGATGCTTCTCCAGCAA	59.955	20	GGCTGACGGTGTCGAAGA	61.005	18	197	126	322
GRNO06U04EFQ46	1	p2	(AT)12	24	96	119	TCCCTCCACTTGTAAGGGATT	59.813	21	AAGCAGTATTGGGTTGGCAG	60.132	20	156	56	211
GRNO06U04EPXOC	1	p3	(TTC)5	15	69	83	TTTCATGTAAGCTTTTTATTTTTCTTC	57.899	27	AAAAATCAGGAAACGCCCTC	60.431	20	150	39	188
GRNO06U04ENMBX	1	p2	(AC)5	10	97	106	CCCATCTCTCTAATTACCCCAA	59.329	22	CAGCTTAACCCCAACTGTTAGC	60.182	22	134	50	183
GRNO06U04ENHUN	1	p2	(AT)7	14	221	234	CTTGGAAAATCTCACGCCAT	60.074	20	ACTTCTCCCTGGGTTTGTCC	60.349	20	256	37	292
GRNO06U04EOZLU	1	p2	(AT)5	10	41	50	TTTAGGGAGAAAGGGGTGTG	59.024	20	GCAGGCTGCATTCTTTTGTT	60.395	20	130	13	142
GRNO06U04EETGV	1	p2	(TC)6	12	48	59	TCCCAAGTCCAATATGAAGAAGA	59.952	23	GCCAGCAGCCCACTACAT	59.819	18	113	8	120
GRNO06U04EWSAM	1	p3	(CTC)5	15	261	275	AGTAGCCAAAGCCTTCGTCA	60.015	20	GAGCGAGCAGCTGGATCA	61.442	18	160	137	296
GRNO06U04EKKRU	1	p3	(CGA)5	15	246	260	ACAGTGACGACATGGACGAA	60.162	20	GATCTCTCTCGGAGGACTCG	59.079	20	290	29	318
GRNO06U04D88UZ	1	p2	(CT)5	10	144	153	CGCCGAGCGTTATCAGTT	59.972	18	CGAGAGAGTACAAGCGGAGC	60.299	20	110	84	193
GRNO06U04EKKM6	1	p2	(AT)6	12	50	61	TGAATCCCCACTCTCCACTT	59.505	20	AACTCGATTGGAGATGAGCTG	59.444	21	150	11	160
GRNO06U04EAAY4	1	p2	(TA)5	10	139	148	CCAGCTCCTTCATTTTCGAT	59.269	20	GGTTGTCGATGTCGGTCTCT	60.12	20	300	71	370
GRNO06U04EQ1RN	1	p2	(GT)5	10	46	55	CCGGAACTCAACAAACAGAAA	60.132	21	AGAAGCTCATCGGACTGGAA	59.95	20	124	0	123
GRNO06U04EJAYN	1	p2	(TC)5	10	116	125	TGTCTCAAGCTCTGTCAAGCC	60.727	21	TCTGCAAGTGATCGAGGTTG	59.984	20	191	49	239
GRNO06U04EI3UW	1	p2	(CA)5	10	105	114	TGAGCCACTGACAGAACAGG	60.022	20	TTCAAGCATTCGTGATGAGC	59.955	20	232	7	238
GRNO06U04EVXNH	1	p3	(TCT)7	21	65	85	GCAGCAACAAACCTTGTGAA	59.888	20	GCCATTCTTCTTCGGAACAG	59.813	20	101	16	116
GRNO06U04EC8SQ	1	p2	(AG)5	10	280	289	TTCCCGATCAGAATACCCAG	59.887	20	CTCTCTCGACAATTTCTTCGC	59.208	21	227	111	337
GRNO06U04ENSV9	1	p3	(CTC)7	21	59	79	TCTAGGTTTTCCGTCTCCGA	59.807	20	GCGAATTGACGTAGGAATCG	60.606	20	164	14	177
GRNO06U04EWG47	1	c	(AC)6atatgt(AG)5	28	175	202	ACGTTTGGCCGAAGTAATTG	59.996	20	GGTCATTTCGCTTCCTCTTG	59.813	20	153	73	225
GRNO06U04EHPQP	1	p2	(TC)13	26	33	58	CTCTTCTCAATCTCCGCCC	59.895	19	GACGAAGAAGATGACGAGGC	59.957	20	279	0	278
GRNO06U04D63JJ	1	c	(CT)5ttctagaa(TC)5	28	58	85	CTCAACAAGAAGGACCTCGC	59.989	20	CACAAGCAGAGTAGGCTCCC	60.012	20	277	15	291
GRNO06U04EYAJ3	1	p3	(CCG)5	15	176	190	CTTCTGGATCGGGAAGTTCA	60.187	20	TATATCTGCAGCGGTCAACG	59.856	20	188	113	300
GRNO06U04EVLAJ	2	p3	(GGA)5	15	248	262	TTGGGGAAGAAGGAGATGTG	60.042	20	TTCAAGTGCCTCTCTTGGCT	60.134	20	143	181	323
GRNO06U04EISXD	1	p3	(CAC)5	15	207	221	ACAGCAAGGAAGCAGAGCAG	60.875	20	AACCGGAGGACGTTGTTGT	60.415	19	192	137	328
GRNO06U04EBDJI	1	p3	(AAG)5	15	263	277	CCTTCCTCAGCAACTTCGTC	59.989	20	CAGCCTGGTCTCTATCTTCATC	58.028	22	164	170	333
GRNO06U04ELXRQ	1	p2	(TG)5	10	56	65	TTGAATCTATTTGAATACCCTTTGA	58.222	25	CAATTACTAGGACCAAACATGCTG	59.952	24	243	27	269
GRNO06U04EE4H1	1	p3	(TAA)5	15	79	93	GCGAAACTATAAGTCGATGCC	58.87	21	TTGGAAGGGAACGCTACAAC	60.11	20	259	47	305
GRNO06U04ERZGS	1	c	(AGT)9agaggtcttaaacaagtgttgttgttgttnnn(GTT)6	77	107	183	GGCGTGACGATTTTGAGATT	60.081	20	CAATGTCCCAGAGGTCTCGT	60.112	20	229	13	241
GRNO06U04ER5RP	1	p2	(GA)6	12	48	59	GCGAAGAAAGAGAGACTCATCAA	60.144	23	GCAACCCTTTGTCGGATACT	59.056	20	156	17	172
GRNO06U04EQUGA	1	p2	(AT)10	20	150	169	AATAATTTTCAGCTTTTGCTGG	57.68	22	TCCTTTTAGGCTTGGCCTCT	60.332	20	207	0	206
GRNO06U04EUPID	1	p2	(GA)5	10	103	112	CTGAATCCACCTCTTTTCAGC	58.923	21	AACACGGAACAGGTTTGGAC	59.867	20	146	12	157
GRNO06U04EFKGU	1	p2	(TC)5	10	74	83	TGCCTCCAGAGATTTCTCTTCT	59.599	22	TCCGTTGCGGAAAATATAGC	60.061	20	176	44	219
GRNO06U04EV6Q9	1	p3	(TTG)6	18	128	145	AAGCCTAACCCGAGAGCATT	60.228	20	GGCCAGATCGACTTATCGTC	59.658	20	197	19	215
GRNO06U04EIPYJ	1	p2	(AT)8	16	119	134	AAAACTTTGCTTCCACCAGC	59.359	20	AAGATAATGACCGAGTCAAGCA	58.861	22	109	72	180
GRNO06U04EC3IN	1	p2	(AG)6	12	104	115	TGCGCCTGTAGAGAAATCAA	59.566	20	TTCCCTATTCTTCTTTCTTCTTCC	58.527	24	131	13	143
GRNO06U04ENB2H	1	p3	(CTT)10	30	134	163	AATGAACATCCCCATTCCAA	59.991	20	ACTGAGTAACCGAGAGCGGA	60.012	20	239	108	346
GRNO06U04D7UOX	1	p2	(CT)5	10	222	231	AATCAAACCCAGTTTTTGCG	59.975	20	GTCCGGTTCTGGTTTCGG	61.467	18	213	41	253
GRNO06U04D9VTA	1	c	(TG)6(TA)5	22	251	272	TTTCCGGACCAATGATTCTC	59.871	20	GGAATTGAAGAAGCTGGTCG	59.813	20	218	93	310
GRNO06U04EBIYY	1	p3	(TTC)6	18	137	154	ACCCCACTTCTCTCCGATTT	59.935	20	GGCGTCACTTCTCAGAGAGC	60.292	20	157	25	181
GRNO06U04EH2HT	1	p3	(CCG)5	15	29	43	GTGGGCTCTGTGGTCGAG	60.415	18	AACCTGGTTATGCCGTTTTG	59.861	20	116	0	115
GRNO06U04EPLPQ	1	p2	(AG)5	10	74	83	CTCTCCGTTGTGTCACCAGA	59.864	20	GTCTGGAAACTTCTGGCTCG	59.989	20	175	34	208
GRNO06U04EXEDP	1	p3	(CAA)5	15	39	53	TCATGAACATCTCCAACACCA	59.951	21	GAGCAGCCACTCTCAACCTC	60.143	20	105	13	117
GRNO06U04ENL4E	1	p2	(AG)5	10	219	228	TCGATTTCTGAGTTGGGGTC	60.05	20	CGAACTCGTTCCTGTTGTGA	59.873	20	158	159	316
GRNO06U04ET1ZT	1	p3	(AGA)5	15	115	129	GCTTCGAATTCTCAACTCCG	59.955	20	GTAGAGGCGAGCGAAAGTGT	59.644	20	191	59	249
GRNO06U04D92SI	1	p2	(TA)6	12	84	95	AACTTGGCGGAATTTCTGTG	60.11	20	TCCAATTTGAGCTTCAAGAGAG	58.718	22	114	22	135
GRNO06U04EN4KC	1	p2	(TA)10	20	57	76	CCGCTAGACGAAGCCATTAC	59.867	20	GGGTCCTGCGTCCTTTAGTT	60.496	20	115	27	141
GRNO06U04ENJCV	1	p2	(CT)5	10	169	178	ATGCTCTGGTGCAAAATTCC	60.081	20	TCCAGTCTGATCGATGTTGC	59.794	20	135	96	230
GRNO06U04EBVV0	1	p3	(AAG)6	18	93	110	CCATCATTCCCCTCCTCTTT	60.264	20	ATTTGTTGTGACCTCTCGCC	60.119	20	176	2	177
GRNO06U04EZB2H	1	p3	(TTC)5	15	101	115	CCACGTTCTTCCTCTTCTGC	59.989	20	AATTAAGCATTTGGGAATGGG	60.029	21	161	0	160
GRNO06U04ECTLF	1	p2	(TA)5	10	149	158	TTAAAATCCCCAATTTGCCA	60.123	20	AAACCGAATGGTGTGATCGT	60.24	20	187	78	264
GRNO06U04ER2WO	1	p3	(ACT)7	21	252	272	CGTCCTTTTGTGAAGCGAAT	60.249	20	TTGACACTGAAGATATTGAAAGTGC	59.721	25	290	79	368
GRNO06U04ETPKM	1	p2	(AC)8	16	168	183	GATAACCGCGAAGTTTGCTC	59.851	20	TGTTGGTTCAGCCGTGTAAA	60.149	20	162	88	249
GRNO06U04D4DBO	1	p2	(AG)10	20	209	228	TTCCATTTCCAATCAGCCTC	60.014	20	CCAGTAGGCATTGAATCCG	59.086	19	238	137	374
GRNO06U04EERWS	1	p2	(CT)6	12	34	45	TGGGATGATCTCACTTATTCCC	60.152	22	AAAAGATGGGGCTTGTGTTG	59.971	20	167	5	171
GRNO06U04EPCIX	1	p2	(TC)5	10	205	214	TGTCCTTTTCTCTGTCGCCT	59.989	20	GATCGACACAGGAGTAGCCG	60.823	20	139	145	283
GRNO06U04EPLYZ	1	p4	(AAAT)6	24	30	53	CGAAACTCTCTCTTAGTCCGACA	60.061	23	CAGTAGCGAAGCAAACACCA	60.05	20	167	0	166
GRNO06U04EHJ0O	1	p3	(TCC)5	15	23	37	GGCCTCCTCCACACCTACT	59.116	19	TACTGCTTGATCAGCGGGTT	60.796	20	158	1	158
GRNO06U04D64QW	1	p3	(CTT)5	15	292	306	ATCCATCCATAGCAGGTTGC	59.923	20	AAGGAACCAGCATCACAAGG	60.111	20	238	161	398
GRNO06U04D56KO	1	c	(CTC)5ccccgccgccgttgatatttccgcggccggcgatt(CCG)5	65	61	125	CTCTAACTCCCCTTCCACCG	60.997	20	CAAGGAAATCAGGAACGGAA	60.044	20	199	9	207
GRNO06U04EMZ3J	1	p2	(AT)8	16	68	83	TTTCAGAAAGCATCTATGGGA	57.443	21	TGCACAGGAATATGAGCACTG	59.879	21	135	38	172
GRNO06U04EDODP	1	p2	(AT)8	16	251	266	CAGTGTTCAATCAAATGGGTTTT	60.136	23	AATTTGGGAAATTGGAACAAA	58.324	21	222	88	309
GRNO06U04EL263	1	p2	(CA)13	26	54	79	TTTTTCAGCACACGATCACC	59.697	20	AACTTTCGAGGTTGGTGGAA	59.569	20	144	18	161
GRNO06U04EGT0O	1	p3	(ATT)6	18	255	272	TTACGGCTGCCTAGCGTAAT	59.896	20	TCCCAAGTTTATTGTGCAAGC	60.124	21	299	56	354
GRNO06U04D67MJ	1	p3	(GGC)5	15	296	310	CCATTTCGGGATTTAGGGTT	60.013	20	CGCTATCCGATGACGAAGA	59.916	19	226	107	332
GRNO06U04D4PCO	1	p2	(TC)6	12	293	304	GGTCAGACATGGATTGGACC	60.184	20	AACAATCCGAATCGAGAAACA	59.56	21	171	158	328
GRNO06U04EWFQ3	1	p2	(TC)5	10	101	110	CTCCTTCTCCCTCACAGACG	59.978	20	GAAAGTCGGCGTCTTGAATC	59.82	20	128	19	146
GRNO06U04EJG5J	1	p3	(GAA)5	15	185	199	CCGTAATCAAAAACCTCCGA	59.931	20	CCTCCTCCTCCGTCTTCTTC	60.328	20	157	119	275
GRNO06U04EGKYC	1	p3	(GAA)5	15	208	222	CCGACGAACAGCGTTAATTT	60.131	20	GAGAAGGGCACGAGTGAGAC	59.993	20	191	88	278
GRNO06U04D9SOV	1	p2	(AG)8	16	112	127	CCGACAATATCTCCTAGCCG	59.685	20	GCTGAAGAGGAAGGGATACG	58.886	20	190	33	222
GRNO06U04EX7QR	1	p2	(TG)7	14	42	55	CCTGCATAGTTCACACACCAA	59.624	21	TGATGCTTTAAGAATGGCTACG	59.407	22	109	0	108
GRNO06U04EW2OI	1	p2	(TC)7	14	100	113	TTCTTGTGGCCGAGTAAACC	60.11	20	GGGATGAGGAAGCACAGAAA	60.195	20	124	33	156
GRNO06U04EIK9U	1	p2	(CT)5	10	64	73	CGCTCACACTTTCTCCTCTG	58.75	20	AGCGGCTTCTTGTCTGCTAC	59.786	20	109	34	142
GRNO06U04ETBY4	1	p2	(AG)13	26	56	81	GCACCAAACTTTCACTGCCT	60.299	20	TCGACGAACACAATGAGGTT	59.139	20	106	22	127
GRNO06U04EJ610	1	p2	(GA)5	10	111	120	ACACCGGGTCAGAATCAGAG	60.112	20	CGCAGGAAAGTGGGAATTAG	59.702	20	177	78	254
GRNO06U04ETKET	1	p2	(AT)11	22	151	172	TTTGGATCAACATGCAAATG	57.959	20	GCCTTGGTTAATCCATGCAA	60.837	20	220	0	219
GRNO06U04ED2R7	1	p2	(TC)6	12	239	250	TCAAGTTCACCATGTCGTCG	60.722	20	AAAAAGAGAGCATATTGAGTGGTG	58.889	24	179	130	308
GRNO06U04EPG4E	1	p2	(GT)6	12	46	57	GGTAATCACGGGTAGGCAGA	59.955	20	CAAGGGCAGTGTCGACTGTA	59.897	20	104	11	114
GRNO06U04D6HN1	1	p2	(CT)5	10	82	91	CTCGCTCGAAGAGCTGTGT	59.456	19	CGCTTCGGATAACACCAAAT	59.96	20	164	60	223
GRNO06U04EL1UT	1	p2	(AT)5	10	227	236	AAATTGCGGAAATTCGATTG	59.907	20	AGCCATGGTCCTTCGAACA	61.628	19	141	196	336
GRNO06U04EGZ99	1	p3	(GGT)5	15	51	65	TTTCTTTGATGAGTTTTGGAGGA	60.095	23	GGAGGGCATATTGTTGCTGT	59.962	20	155	3	157
GRNO06U04EBNN2	1	p2	(TA)5	10	90	99	TGCTTGGCCTGATAGAATAACA	59.742	22	GATTCATACCTGAGCCGGAA	60.036	20	252	1	252
GRNO06U04EOBCX	1	p3	(CCA)5	15	181	195	TGAAGGGAAGAGAAGCCAAA	59.926	20	CTTCAGGTGGTGGAGATGGT	59.962	20	182	50	231
GRNO06U04EB4EV	1	p2	(TA)7	14	40	53	TCGTTTTCAGATTCAATTTTTGG	60.323	23	GTGCAAATCTAGAGAGCGGC	60.125	20	220	13	232
GRNO06U04EF26Z	1	p3	(CGA)5	15	145	159	GAATGTCGACGTCTGCAAAA	59.847	20	TCATCAGGGTACGAGAAGGC	60.218	20	131	63	193
GRNO06U04ETKK1	1	p3	(TCC)6	18	193	210	TGTACTCGTGAAGAGGCACG	60.049	20	GTGCTAAGAGGGTACAGCGG	59.898	20	190	94	283
GRNO06U04EBYT2	1	c	(CT)5ttctctctcctcattca(CT)6gcccattaatcgatgagattcgtgttcttgtttttgccatgaaaggttcgagaagcagagctatggtttggcggaggcgcaggc(GGA)8	147	21	167	GCTTCGTTCCCCTCCAAA	61.127	18	TGATTCCACTAGATCGGCCT	59.653	20	286	0	285
GRNO06U04EPTCD	1	p3	(CTT)5	15	115	129	GGGGACCAAGCACCTAAGTT	60.361	20	ATTGAAATTGGGTAACGGCA	60.188	20	159	1	159
GRNO06U04EHQLL	1	p5	(TTCTT)5	25	100	124	TGCTCAAACTCACCATCTCCT	59.859	21	TGGGTATTCAAAACACACAGAA	58.054	22	120	32	151
GRNO06U04EH69Q	1	p3	(AGA)5	15	46	60	GGGGACCTTGATAAGAGATTCTA	57.814	23	GAATCCACAGTCATGGCTACAA	60	22	121	0	120
GRNO06U04EJ29S	1	p2	(AT)7	14	122	135	TGCACGGACTTTCACATAGG	59.716	20	AGCAAGGGGCAGCTATTGTT	61.136	20	189	58	246
GRNO06U04EK986	1	p3	(GAA)7	21	93	113	CTCTCCGTCCGGCACATA	60.795	18	GTCCTGGAGCTCCTTAGCCT	59.979	20	173	18	190
GRNO06U04ERJ9Z	1	p2	(TC)10	20	47	66	GCTTTCTTTGCCATAATCACA	57.912	21	GGGCACGAGAAAGAAGAAGA	59.55	20	125	18	142
GRNO06U04EZTWZ	1	p3	(AAT)6	18	119	136	AGAGCGAATTGGTTTGTTAGC	58.529	21	GGGATGAACACGATCACCTT	59.786	20	168	19	186
GRNO06U04D5EM2	1	p2	(AG)6	12	37	48	AAGGAAAGAAAATAACCGAGAAA	57.644	23	CCCCAGTTGTTCGCAGAT	59.631	18	130	11	140
GRNO06U04ERHRP	1	p3	(TAT)9	27	98	124	TGAATATTGAGGATCCAACAGATG	60.204	24	GGCTGGAAAGCCACTGTAAA	60.249	20	159	21	179
GRNO06U04ECGM6	1	p3	(CGT)5	15	270	284	CCTAGCACCATCACCAACCT	59.989	20	ATCCAGTGCCGGATACTTTG	59.955	20	193	148	340
GRNO06U04D7P2A	1	p2	(GA)8	16	47	62	AGCTCAGAAGCTTCCCCTTC	60.096	20	GACCGGAAAGACCACCCTAC	60.746	20	143	5	147
GRNO06U04EH5LD	1	p2	(TC)7	14	189	202	TATCCTGAAAGGCGACGATT	59.668	20	TCTTCCAGAATATAACAAACCTTCAA	59.497	26	252	57	308
GRNO06U04EWY37	1	p3	(TAG)6	18	255	272	AATTTCGCATTCTCACACCC	59.939	20	CGAGGAGCGAAAAGGAAGAT	60.836	20	197	206	402
GRNO06U04EQO8O	1	p3	(TCT)6	18	162	179	CCCGCAGACGACTTGTTAAT	60.132	20	GACAAGCACTCGATGCTGAA	60.144	20	142	90	231
GRNO06U04EAL7Y	1	p6	(CTTTCC)5	30	53	82	AGGAAGAAATGGGGAACTGG	60.298	20	AACCACATCATCGTCCCATT	60.057	20	164	18	181
GRNO06U04EGQ7N	1	p2	(CA)6	12	112	123	CTTTGACCAAAAACGTGGCT	60.147	20	GAGGAGATCAAGGCCCAGTT	60.596	20	181	64	244
GRNO06U04EKW1Y	1	p2	(CT)7	14	41	54	CGCTTCGTCAAGCTTTCTTC	60.27	20	GGATGAGCGTGAGAGATCGT	60.381	20	119	10	128
GRNO06U04ESYZ2	1	p3	(CTT)9	27	78	104	CGAAGACCAGATTTTCCCAA	60.044	20	ATCTGATGCGGTGTTTTTCC	59.939	20	146	24	169
GRNO06U04EDJUY	1	p3	(GAC)7	21	31	51	CCCCATCATCCTTCAACAAG	60.309	20	TCCCCAACATAGGTTTCAGC	59.933	20	156	5	160
GRNO06U04ERD9V	1	p2	(TC)5	10	247	256	CTTCCTCCTTTGCTTCGTTG	59.986	20	AGGAAGCTTTGCAGCTCTTG	59.898	20	240	57	296
GRNO06U04EFT05	1	p2	(AC)11	22	88	109	TCTCCCACAATACTCCTCCG	60.065	20	GCAATTACGCCAAATTCTTGA	60.089	21	167	5	171
GRNO06U04EKCST	1	p3	(GAC)6	18	104	121	AGTCCCGAGCGTTGGTTAG	60.262	19	GAACCCCATCTCGTCACTGT	59.969	20	149	2	150
GRNO06U04EL66L	1	p3	(TCC)5	15	70	84	CATGTTCAAGCGGTTCTTCA	59.84	20	AATCAGGTTGAGGCAGTTCG	60.255	20	214	34	247
GRNO06U04EDIKH	1	p2	(AC)6	12	50	61	CAAATTTCCAGCCAAAAGGA	60.046	20	GAATGTTACACACGGTAAGGCA	59.926	22	124	2	125
GRNO06U04EW86L	1	c	(GA)5aga(AG)5	23	252	274	CAAATCAGCCCCAAACCTAA	59.931	20	TAGGATCGCGACTGTGACTG	60.008	20	273	73	345
GRNO06U04D5B04	1	p2	(TC)5	10	58	67	TTTGCAAACTGGTACTAGACTTCG	59.882	24	GCAGGGATGCTTTCCAGTAA	60.214	20	207	2	208
GRNO06U04EL2WX	1	p2	(TC)6	12	54	65	CGAGATTCCCCTTCTGACTCT	59.825	21	GCAGTCTAAAGTTCCGTGGG	59.734	20	187	27	213
GRNO06U04EOF3L	1	p3	(CAT)5	15	96	110	ATATGGACCCCAACTCCTCC	60.015	20	AGAGAGATCAACGGCCAAGA	59.95	20	167	17	183
GRNO06U04EWA6Z	1	p2	(GA)5	10	264	273	CATCAGGGCTCAGAACATGA	59.787	20	CATCTTGGCGAACTTTCTCTC	59.066	21	269	44	312
GRNO06U04EDCBC	1	p3	(CTC)5	15	161	175	CTTCCAGGCCTCTCTCTCCT	60.088	20	CTCTCCGCACCCTCGTAG	59.52	18	158	50	207
GRNO06U04D58QG	1	p2	(TC)5	10	79	88	CCTATTCACTAAAAATCACACCCA	59.328	24	GAGAGGAAGTCCACAGGTGC	59.841	20	161	46	206
GRNO06U04EL8PF	1	p2	(AT)7	14	109	122	CGACTCATTGACATGTGGCT	59.707	20	CTTGCATTGGGCTGTTGTAA	59.729	20	167	11	177
GRNO06U04EEIWA	1	c	(TC)5cnnnnnnnnnnnntacnnnnctccattcgatttcaccggc(CT)6	62	70	131	AGGAAAGCCTCTCGGAAACT	59.461	20	CATCGAATGAGAGCAGAGGTC	59.965	21	217	0	216
GRNO06U04EOJDW	1	c	(TCA)7ttttcn(CTT)6	45	114	158	AGCTGTGATGCAGGAGTTCA	59.577	20	TCAGATTCAGGCTAGTTACAGCA	59.191	23	161	54	214
GRNO06U04D9CJC	1	p3	(CCA)5	15	174	188	GGTACTCTCATCGGGGTCAA	59.927	20	TGTTGTTGTCGTGGTCCAAT	59.855	20	212	0	211
GRNO06U04EUJBQ	1	p3	(AGA)5	15	60	74	GAAGAAGAAGCCGAGGGAGT	59.957	20	CTTCGTCTCGATCCTTTTGC	59.955	20	125	9	133
GRNO06U04EE6CQ	1	p2	(AC)8	16	71	86	GCAACACCTGGTGGTCTGAT	60.999	20	ACGGGGTTAGAGGAGACGAT	59.957	20	174	32	205
GRNO06U04D8EXT	1	p3	(TCG)5	15	119	133	GGCAATTTGATATAACACAGCCT	59.432	23	AGCTGTTGTGCGGAGATTTT	59.882	20	169	0	168
GRNO06U04D9SFI	1	p3	(ATA)13	39	250	288	ATCCCAACATCATTCGCTTC	59.9	20	CGTCGGAGTCAATACCACCT	59.989	20	180	144	323
GRNO06U04EKOR3	1	p3	(TCT)6	18	199	216	CTTCCGTAAAATTCGGACCA	59.931	20	AGCGAAGGCCTCGAAGAT	60.057	18	136	112	247
GRNO06U04EXPQ8	1	p2	(GA)10	20	119	138	GAGAGTAATTTTTCTCGCCTTCC	59.765	23	TGCTGAACAACGCCCAAC	61.886	18	130	41	170
GRNO06U04EAXHK	1	c	(TC)6tt(TC)6	26	59	84	TGTTGATATTCCATCGCTTTTG	59.964	22	TTTGCTACTCTTGTCCGCCT	60.015	20	238	34	271
GRNO06U04EM81K	1	p2	(AG)5	10	45	54	TTGATTTAAACAGAGGGGAAAA	57.8	22	GTACTGGCGCTGAGGACTCT	59.628	20	133	1	133
GRNO06U04ETMFF	1	p2	(GA)5	10	163	172	GTACAGAGAGCCCTTGTCGG	59.867	20	TTGTTGGAGTCCATGAAGAAC	57.626	21	195	15	209
GRNO06U04D8YXS	1	p2	(CA)6	12	274	285	CCAAACAATTTTGGGACTTG	57.973	20	AGTTCAAACCCATCATCCAAA	59.278	21	257	67	323
GRNO06U04EU3PF	1	p2	(TA)6	12	69	80	AACTTGTAGACGCAGGCACA	59.515	20	CATCCTGGTAGGGTGTCTCAA	59.974	21	178	3	180
GRNO06U04D7TWP	1	p3	(TTG)6	18	248	265	GTTACGGGTACAAACACCGC	60.292	20	GGAAGCCAAGCATGTGAA	58.262	18	272	120	391
GRNO06U04EGECM	1	p3	(CCA)6	18	38	55	AACCCTAGCACACCTCCTCC	60.511	20	ATAGTCGTAGGCCATCACCG	59.978	20	299	2	300
GRNO06U04EXMKW	1	p4	(AACA)5	20	124	143	TCTTGCTCAAATCCCCAAAG	60.184	20	ACTGAAGACTGGGACGCTTG	60.444	20	137	76	212
GRNO06U04ENU2X	1	p3	(GTG)5	15	189	203	TAGTGGTGGTGGGTTTTGGT	60.126	20	CAACCTCCGGATTGCTCTT	60.203	19	241	97	337
GRNO06U04EVEP1	1	p3	(TGC)7	21	96	116	CACGAACATGTGGAGCTCTT	58.882	20	AGAAGCCGACGCAACAAC	59.992	18	104	37	140
GRNO06U04EZAWT	1	p2	(CT)8	16	51	66	TCTTCCAGACCCAACTCCAC	60.088	20	ATTCCCAACGTACAGCGTTC	60	20	132	18	149
GRNO06U04EM8XC	1	p2	(TA)11	22	71	92	AACGTTGCTTAGGAAGTTAGCA	58.285	22	GCCTTCAAACCGTCAGATACT	58.332	21	219	8	226
GRNO06U04EJQGP	1	p2	(CT)5	10	92	101	GAGTTCAGGAACTGCAACCAG	59.899	21	CATTTTCGATGCGTATGTCG	60.096	20	100	26	125
GRNO06U04EBRN7	1	p2	(TA)6	12	120	131	TTCGTTCCCAATTATGTCGC	60.837	20	TGAACCACATCTTCAGGCAG	59.831	20	121	68	188
GRNO06U04EP0HC	1	c	(AG)5ac(GA)5	22	80	101	ATCGCAGCGAAGAAGAAGAA	60.235	20	CAGGTTTGGTTCGAAAATGG	60.336	20	137	56	192
GRNO06U04EMFAU	1	p2	(AT)9	18	113	130	AAATTAAAGATGCTGAGTGCCA	58.901	22	TGATCTTGAAAATAACCTGTCTTAGTC	58.472	27	211	21	231
GRNO06U04D6BWS	1	p2	(CT)5	10	53	62	CAACACCACTCTCCTCGTGA	59.864	20	CCGATGAGCTCCTGGCTAT	60.333	19	124	4	127
GRNO06U04EMLRL	1	p2	(TC)8	16	32	47	GCCTTCAATTTCCTCTGCTG	59.955	20	AGAAAGGTCGCCTTGGAGAT	60.212	20	105	9	113
GRNO06U04EEXE0	1	p2	(CT)5	10	60	69	CATGCCCTTCACCAAAAACT	59.971	20	GTCCATAACCGGAAGGAAGA	58.981	20	138	8	145
GRNO06U04EPOVN	1	c	(TC)5ttcttctctttatctttatccttatctttatctt(TC)5	54	52	105	GAGGAGCTCGTACCACCG	59.367	18	GCGAAAAGCGAACAAGAAGA	60.637	20	116	19	134
GRNO06U04EA5IK	1	p3	(GAA)6	18	28	45	ATTCAAGCCAAACCCAAACC	61.08	20	GCACTTCCAGGTCCATGAAT	59.934	20	101	0	100
GRNO06U04EPN08	1	p3	(GAA)5	15	52	66	AGAGGAACTCCGCCGTTAAG	60.753	20	CCTCCACTTCTGGAAGCAAG	59.982	20	252	17	268
GRNO06U04EX84K	1	p6	(ACAAGC)5	30	111	140	AAAACAGGATGAGAGATGTGGAA	59.99	23	AGTGGCAGCAGTGGCAGT	60.648	18	203	53	255
GRNO06U04EXY6R	1	p3	(CTC)6	18	113	130	ATCTCCTTCCGCTCCAAACT	60.212	20	AGAACTCGAACACCTCCTCG	59.45	20	292	44	335
GRNO06U04D6TXZ	1	p2	(TC)6	12	72	83	ATTCCAGATCCGTCCTCTGA	59.612	20	AGCGTATCCCCGAGATAGTG	59.174	20	114	19	132
GRNO06U04EU7XP	1	p2	(AG)5	10	130	139	CGTTTGTGTGGCTCTCAACT	58.932	20	CGATTGAACAGAAGACCGTG	59.288	20	170	60	229
GRNO06U04EW6KP	1	p2	(TA)7	14	89	102	TGTTCTGAGTACATGATTAGCTCTCTC	59.554	27	TAAGAAGGTCTCCACTGCGG	60.388	20	117	33	149
GRNO06U04EI2QI	1	p2	(GA)5	10	130	139	GCATGGCTCTTGGTTGACTT	60.263	20	GTGGGCATGGATGCTTATCT	59.923	20	126	72	197
GRNO06U04ERMVC	1	p2	(AT)7	14	148	161	CCCGACGAACCCATATAACA	60.576	20	GTCCACCATTCTGCCTCAAC	60.52	20	200	1	200
GRNO06U04EVEB0	1	p2	(TC)5	10	168	177	CCGAATTACATAGGACAACAACA	58.932	23	ACGTTGCAGCAAAGCAAAG	60.187	19	211	31	241
GRNO06U04D77ET	1	p3	(CAA)8	24	80	103	AACCTTACCTGCCTTGTTATGG	59.433	22	CAAGGACGAACTCAAAAGCC	59.853	20	158	27	184
GRNO06U04D89C8	1	p2	(TA)12	24	53	76	ATGCAGCCTTTGGAAGTTGT	59.74	20	GGAGCAAGTCATCCAGTCCA	61.23	20	135	1	135
GRNO06U04D6WW6	1	p4	(TTTA)5	20	142	161	TGCAGTTGAATGTTGATGGA	58.62	20	ATCGAGGATCCAAACATTGC	59.9	20	284	1	284
GRNO06U04EJ86I	1	p3	(CAC)5	15	191	205	AAACTGCCACGTCTGCTTCT	60.058	20	GCCTTTTGGGTTGTAGACCA	59.971	20	165	106	270
GRNO06U04D6Q9M	1	p3	(GCT)6	18	68	85	ATGATTCATCCCAGTACGCC	59.78	20	GTGAAGCTGCACAAACCTCA	60.032	20	129	4	132
GRNO06U04EQ9QB	1	p6	(AACCAG)6	36	140	175	CGTGATTGTGAAAATGCCAC	59.972	20	CGCTTCCACTTTCACTTTGC	60.944	20	153	95	247
GRNO06U04D8Q97	1	p2	(AC)7	14	59	72	TGTTGGAAAGCCACTCCTAGT	58.851	21	AACTTCAAGGACATCGACGG	60.111	20	236	1	236
GRNO06U04EESY9	1	p2	(TA)5	10	107	116	CGCTTCCTCCCAGTGAATAA	60.206	20	TCTCTACTTGGGTGGTGCCT	59.721	20	165	80	244
GRNO06U04EL115	1	p2	(CT)6	12	150	161	CCACAGAACGCATAAACACC	59.05	20	AAGCGGAGCTGAGCAAGAG	60.97	19	167	19	185
GRNO06U04ESDBB	1	p3	(CTT)6	18	83	100	GTTTGCTGCTCTTCCCAGAC	59.997	20	TCTGGAATGCTCGAGAAGGT	59.95	20	121	3	123
GRNO06U04EEKZG	1	p2	(AT)5	10	45	54	CCATTTCTCACATCAACGTCA	59.556	21	GTGGGGTTGAGGATTCCTTT	60.169	20	123	0	122
GRNO06U04ETM23	1	p3	(TTA)12	36	134	169	AAGGATTGTGGTTCGCATTC	59.939	20	TATTCACCGAGAGGTTTGGG	59.926	20	162	83	244
GRNO06U04D62LG	1	p3	(GGC)8	24	79	102	GGGAGTTAATCGCTGGTCAA	60.074	20	GAAGGGTGTAAAGAGCGTCG	59.875	20	170	54	223
GRNO06U04EBKAL	1	p3	(TTC)5	15	107	121	CCAAGATCATTGTGTTGAGGAA	59.971	22	AATTGAATCTTAGGCATGGGA	58.521	21	294	51	344
GRNO06U04EAFJH	1	p2	(GA)5	10	100	109	CCATGGACGTCCTGAAGATT	59.927	20	GGAGGTGGCTGTTTGAATGT	59.973	20	114	31	144
GRNO06U04D5VL0	1	p3	(TCC)5	15	48	62	ACCACCAGCCTTTCTCTCCT	60.252	20	GGACTCTGGAGTTGACGGAG	59.835	20	157	2	158
GRNO06U04EQT7U	1	p3	(AAC)5	15	122	136	AGCTCCTAAACCCTTCCTGC	59.848	20	GAAAGTCCAATCGAGCAAGC	59.962	20	197	2	198
GRNO06U04EM5S2	1	p2	(TC)5	10	55	64	CTCCCAACGAGAATTGCAG	59.379	19	ACGCCGTTTGTCTCAGAACT	59.914	20	176	0	175
GRNO06U04ECF2R	1	p2	(TA)6	12	76	87	TGTAGAGAGAGAAAGAGACAGAGCA	59.133	25	TTTTTGAGCTCTCTTTACTTGGA	57.535	23	168	14	181
GRNO06U04ESTC5	1	p3	(CAG)6	18	92	109	CCTCGATTCCGAAGAACAAG	59.807	20	CTTCTTGGGCTGCTTGGTG	61.918	19	130	57	186
GRNO06U04EI666	1	p2	(TC)5	10	60	69	AATCGTTGAATGCTGAAGCC	60.221	20	TTGAATTGTGGAACTGCCAA	60.088	20	170	32	201
GRNO06U04D91LL	1	p2	(CT)7	14	76	89	TTCGTTTCTCCATCTCCCTC	59.213	20	GCCCTTGCTTTCATTGTTCT	59.316	20	183	48	230
GRNO06U04EPTXI	1	p2	(CT)5	10	60	69	GATCCGAGGAGTTTGGGAA	59.995	19	CGAATTGTGATCCCTCTGCT	60.218	20	137	24	160
GRNO06U04D58JN	1	c	(GA)5ggagg(GA)5	25	40	64	TTCATTCGTTCTTCATTCTTGC	59.343	22	GTTCTCTGCAACTGATGCCA	59.992	20	221	10	230
GRNO06U04EX6BD	1	p2	(CT)5	10	137	146	ATGCTTCTTTTCTGAAGCGG	59.592	20	CATTCCTGTTGTGAGAGCCA	59.831	20	178	77	254
GRNO06U04EKPPD	1	p2	(TC)6	12	78	89	GGAAGAAGTACCTGCTGCCT	58.551	20	AAGATACGATTGAAACGGCG	60.096	20	164	6	169
GRNO06U04EU0VO	1	p2	(CT)5	10	115	124	TCCTCCTCAGCTCTCTCTCG	59.962	20	GGACCAGTTAGGGTTGGGAT	60.052	20	168	84	251
GRNO06U04EY88K	1	p2	(TC)5	10	57	66	CAGCGTAACTTCGCTTAACAA	58.327	21	GTTCTGTTGCGAGAAGCGAT	60.547	20	126	25	150
GRNO06U04EC9SU	1	p3	(CAC)5	15	158	172	CCAACTTGGAGCAAGGATGT	60.111	20	TGACGTGTTTGGAATTGAAGA	59.159	21	249	18	266
GRNO06U04EPCAM	1	p3	(CGG)7	21	168	188	CACGAGGTCATTCTCAGCAA	59.984	20	ACGTGCCCTCAAAGCTACTC	59.501	20	145	90	234
GRNO06U04EAJLN	1	p2	(CT)7	14	50	63	TGCTTTCTCTCTCTTCCATTTCA	60.489	23	CAGAGGGGACAGAAAATCCA	60.042	20	112	2	113
GRNO06U04EMUQX	1	p3	(TTA)8	24	78	101	TGTTACGTGACTTGCCCATT	59.05	20	CACACTCGCACCGAAGTATC	59.318	20	100	25	124
GRNO06U04EV1ER	1	p3	(CAT)5	15	49	63	TTCGCCAACAGCACGTATTA	60.273	20	TCTCCATTTCCTCATCTGGG	60.003	20	106	18	123
GRNO06U04EJ0KL	1	p3	(ATT)5	15	170	184	TCAAGCATTCACCTTTGGGT	60.495	20	TTGGTTGCTGAATTGCATCT	59.276	20	238	32	269
GRNO06U04EO68E	1	p2	(AG)6	12	114	125	TGCACATGAGTGTAAGTACACAAG	57.978	24	AAGCTGCCTAAAGATGCAGG	59.615	20	222	43	264
GRNO06U04EQHWT	1	p2	(AG)5	10	199	208	TCCGAATTAACTCAAGCCATT	58.707	21	AACAAGTCCACCAAGCCCTA	59.592	20	220	93	312
GRNO06U04EZHI8	1	p2	(CT)5	10	147	156	TCGAACTCTCTCTGCCAACA	59.701	20	ATGCTGAAGCACTGCCACTA	59.621	20	198	7	204
GRNO06U04EU9WR	1	p5	(GAACA)5	25	68	92	ATACGACACAATTTATTGCATAGG	57.308	24	TCACTGAACGGACAACGAAC	59.726	20	184	18	201
GRNO06U04EH5A6	1	p2	(TC)11	22	70	91	TGACACCACCTTTCTCTCTCTTC	59.908	23	GAGATCAGACAGAGACCAAAGAA	57.654	23	129	30	158
GRNO06U04EXCFR	1	p2	(TC)5	10	140	149	GGGTCTCTCCTCAGAGCCTT	59.952	20	TCCAACAACAGTCCGTCGTA	60.152	20	110	96	205
GRNO06U04EJ8BX	1	p4	(AAGG)5	20	102	121	TCGTTCCGATTTCAGAATCC	60.014	20	CCAGGCGTACTTGTTCTGGT	60.171	20	164	11	174
GRNO06U04EKQVY	1	p3	(GAA)7	21	56	76	TGTCTTCACCACGAAAACTGA	59.324	21	GCGAGAATACAAAGGTTGAGG	58.847	21	131	2	132
GRNO06U04ESQOH	1	c	(TC)5tgnnnnncnnnnngtgtttgtacctctactaatttggttcacccattttggttataatgtgataatgtgtgtaggtataatagccacaa(AT)11	121	26	146	CGAATCGTACATCTCTTTCAGG	58.858	22	ACAAAATCTGGTCCACACTTGA	59.496	22	181	1	181
GRNO06U04EC024	1	p2	(AG)7	14	57	70	TCCAAATTCCTTCAAAGTACGAA	59.991	23	ACGATCGTTGGAGATCCTTG	60.073	20	159	5	163
GRNO06U04EWSEG	1	p2	(TC)5	10	218	227	CCATCAGCTGAAGAAGTCTGG	59.997	21	CCTGCTGATGAGGAAGGTGA	61.363	20	155	124	278
GRNO06U04EIS4H	1	p3	(TCT)7	21	62	82	CACTGTCCTCTTAGCCCGAG	60.005	20	GAGTCCTGAAACTGCTTGCC	59.997	20	108	21	128
GRNO06U04EUL95	1	p2	(TG)6	12	106	117	GCCACCTCCAGATTTCAAGA	60.195	20	TCAAACTCAACAAGCAGTGACA	59.534	22	157	26	182
GRNO06U04ESDML	1	p2	(AT)8	16	80	95	TCCCATTTCAACCGTACTCC	59.79	20	GACACAGCTAGCATTACAACACAA	59.402	24	170	8	177
GRNO06U04EE1MO	1	p3	(GGA)5	15	86	100	CGGCAGAGAGGAGAAGAAAA	59.688	20	CGGGAGTCAGACCCTTGTAA	60.103	20	281	16	296
GRNO06U04EJCLU	1	p2	(AT)12	24	63	86	CGTCTGTCAATTCCAGTTCTAAA	58.438	23	ACATCATGTTTGTCCGATGC	59.379	20	198	0	197
GRNO06U04EWN7E	1	p2	(CT)11	22	45	66	TCTCTGGTAGGGTTTGGAACA	59.578	21	CCGTGGTGAAGAGAAGGAAA	60.224	20	115	1	115
GRNO06U04EEFGE	1	p2	(AC)8	16	68	83	TCATAAGAAAGTGCCACACAAA	58.346	22	AATCCACATCGAAAAGCAAT	57.151	20	175	42	216
GRNO06U04ERU88	1	p2	(GA)5	10	41	50	TCGGAAGGCTTTAAATGGAG	59.292	20	AATAAATGCGAATGGCCAAA	60.282	20	115	8	122
GRNO06U04EGBOT	1	p2	(CT)5	10	67	76	CTCCACGACGCTCTTCTTCT	59.745	20	GGTGGACGAGAGAGAGGGA	60.343	19	124	32	155
GRNO06U04D8OBD	1	p2	(CT)7	14	100	113	CATCCTCGCTGTTCTCTGAA	59.112	20	TCGAAAAGCGGAGAAGAGAA	60.206	20	146	18	163
GRNO06U04EBE1Y	1	p2	(TC)6	12	28	39	CCCTCCACGTCGATCACT	59.612	18	CATAGGAGGACGAATCGGAA	60.029	20	151	3	153
GRNO06U04EICKG	1	p2	(CT)5	10	34	43	TCCTTCCAGAAAGCCAGAAA	59.926	20	TCGTTTTGTGTGTGGTGGTT	59.897	20	249	8	256
GRNO06U04EAHDW	1	p3	(GCT)6	18	230	247	CAAATCCACATCCAGAAGCA	59.648	20	CACAGCAGCATCAGCATCA	60.764	19	254	20	273
GRNO06U04ELG6H	1	p2	(TC)7	14	55	68	AGCTCGCGAAAAGTTCAGAG	59.898	20	GGCTCGAGAGTGTGAAGGAG	60.135	20	122	2	123
GRNO06U04EPS66	1	p3	(ACT)6	18	63	80	ATTTTCCGCTTTCTCTTCCC	59.666	20	CGTCCGTGTTGAGCTTGTAA	59.904	20	287	16	302
GRNO06U04EKLM1	1	p3	(CTT)7	21	76	96	ACTTGGCCATGGCTTACAAC	60	20	TTGCAGAGCTGAGTCGAGAA	60.008	20	131	16	146
GRNO06U04ECR6X	1	p3	(TTG)5	15	102	116	TCATCGATCGGTTATTGCTG	59.646	20	CAGGCGCTTCTTTTGGATAC	59.845	20	114	73	186
GRNO06U04EBJB7	1	p3	(CTT)6	18	79	96	CTCTGAAACGCACTCTCCCT	59.598	20	TCGTTCTTGGAGACCCAATC	60.05	20	145	21	165
GRNO06U04EM7F2	1	p2	(TC)10	20	111	130	TGGATTGTTACGCAGGAATG	59.542	20	TGGGACCATTGAAATGAGTAGA	59.429	22	131	40	170
GRNO06U04EV03K	1	p2	(CT)5	10	92	101	GAATACTCCGCCCTCTCCTC	60.176	20	ATCCTCCCAGTCCTCCATTT	59.755	20	145	34	178
GRNO06U04EC1LS	1	p2	(TC)5	10	32	41	CAAAGCATTTCTCTCTCTGTCTCTT	59.741	25	GCTTCTCAGCTTGGGATCAG	60.096	20	154	0	153
GRNO06U04EBV0W	1	c	(CT)6ccacacttctattcgtagtatatagtcttcgttgtatta(AT)8	67	71	137	CTTTTCATCCGAGACTTTCTATTT	57.32	24	AGTTGATGGATGTGGTGGTG	59.234	20	149	24	172
GRNO06U04EGYVQ	1	p3	(CCG)6	18	43	60	GATTTCCGTTCAACTCGGTG	60.495	20	TTTTCTTGTTTCCGGAGTCG	60.22	20	168	19	186
GRNO06U04D8B2A	1	p2	(AT)6	12	44	55	CCATCTCCCCTATAAAAAGGAC	58.044	22	CTAAAGATTGGCGAAGTGGG	59.702	20	107	1	107
GRNO06U04ED09D	1	p3	(AGA)6	18	68	85	CAAGTCCTACTCAAGTTCCGAGA	59.929	23	CCTCAGCTTCTTCTGCTGCT	60.035	20	185	38	222
GRNO06U04EG7Q1	1	p2	(CT)5	10	86	95	TCATTCCCACATATATCCTTTCC	59.072	23	AGGTCGGGATTGAAGAGAGAG	59.825	21	135	7	141
GRNO06U04EGA4C	1	p2	(CT)8	16	94	109	TCATCCTCGCTGTTCTCTGA	59.656	20	GAACATGGAGAGACCGGAAG	59.655	20	273	13	285
GRNO06U04EU63B	1	p2	(AG)11	22	66	87	TGTTTCCTTCTCTTTATTACCATATCA	58.686	27	CCATTAAAGGACTCATGGCG	60.46	20	117	10	126
GRNO06U04EPK1K	1	p3	(CCT)6	18	55	72	GCCACCAGACTCTTCTCTCG	60.135	20	CTGAGAGCGGAGGGTGTAAG	60.005	20	171	8	178
GRNO06U04EC3EZ	1	p3	(CAT)5	15	46	60	AGCCTACGGAATTTCCACCT	59.962	20	CCGATCTCATCATCTGCCTC	60.736	20	100	9	108
GRNO06U04D9KLZ	1	p2	(AT)12	24	58	81	CGCAAATCAGACGCACATAG	60.423	20	GGCTGCATAGATTCCTATCAAGA	59.735	23	128	23	150
GRNO06U04D9MW7	1	p3	(AGA)5	15	61	75	GTGAAGGGGTTGTTGTCCTG	60.399	20	TTAGGGATCACTCGAATGGC	60.036	20	131	19	149
GRNO06U04ETPNL	1	p3	(GCC)5	15	116	130	GTCCATGATCGGCCCTAACT	61.242	20	ACGGATTGACGCTCAGAGAC	60.418	20	146	28	173
GRNO06U04ET2YX	1	p2	(GT)5	10	161	170	TGAATTCTAGCGTCCCATCC	60.036	20	AACATACTATCCTTTTGACAACTGAA	57.547	26	219	1	219
GRNO06U04EVA17	1	p3	(TCT)5	15	185	199	AGGCTGTTGTGGAGATCTGG	60.261	20	GAGATTCTATAGATGAGGAGGATGAA	58.405	26	204	26	229
GRNO06U04D95I2	1	p3	(TCT)5	15	75	89	CTTAGGAGAGCCACATTGCG	60.924	20	TCCATCCACAATGACAGAGAA	59.074	21	104	29	132
GRNO06U04EAVR9	1	p3	(CTT)6	18	49	66	CCACCACTTCCTTCCCTTTT	60.332	20	GCCATTACCACATCCAACCT	59.676	20	214	16	229
GRNO06U04D5UT6	1	p2	(AG)5	10	95	104	TCCGAAGTTCCAAGATTCTCA	59.799	21	TCCAAATTCCAAACCGACTC	59.91	20	121	11	131
GRNO06U04EY7MS	1	p3	(ACA)5	15	27	41	GCCATGTATCAACAACGTCAA	59.459	21	TCGTGATCAAGAGCATCAGG	59.942	20	111	0	110
GRNO06U04D7TXI	1	p2	(AG)5	10	34	43	GAGCCAAACGGAAGCTAAAT	58.468	20	AGCCATGTCGAGCTCTTGTT	60.02	20	158	0	157
GRNO06U04EK2G0	1	p3	(GGC)5	15	40	54	AGGAAGGGTGAGGGTGAGAG	60.638	20	AGCTCGTTTTATGGAAGCCC	60.582	20	104	16	119
GRNO06U04D7DCM	1	p2	(AG)7	14	46	59	CCAGTAGAGTATAGAGAGGGAGACA	57.375	25	CTCGGAAAATTTCTTCGTCG	59.817	20	162	17	178
GRNO06U04EPWP6	1	p3	(GTC)5	15	102	116	CTGTCACATCTCCGCTTTCA	59.984	20	CTGTACTGTCATTGGGCCAC	59.01	20	135	61	195
GRNO06U04EKV1P	1	p6	(TCAAGT)5	30	97	126	ACAGTGATATGGCAGCGTCA	60.296	20	AGGTGAAAGGACGAGAGGCT	60.393	20	191	25	215

## Sheet: stem
ID	SSR nr.	SSR type	SSR	size	start	end	FORWARD PRIMER1 (5'-3')	Tm(ｰC)	size	REVERSE PRIMER1 (5'-3')	Tm(ｰC)	size	PRODUCT1 size (bp)	start (bp)	end (bp)
HJN0PJ004JJEYI	1	p3	(ATC)5	15	264	278	GAACCATCATCACAACGCAC	59.975	20	TCGAAATCCCATGTTGAATG	59.325	20	227	85	311
HJN0PJ004IGCPV	1	p2	(CT)5	10	166	175	CCTGATCAGAGGGACTCTCG	59.937	20	ATCCAAGATGTGTCATCCCC	59.593	20	122	139	260
HJN0PJ004IO8CJ	1	p3	(TGA)7	21	193	213	TCTGGAGCGTTTTCTCGAAT	59.955	20	ATCGAGCCAAACTCGAACAT	59.7	20	225	20	244
HJN0PJ004INEFJ	1	c	(AT)12ttatatc(TA)5	41	276	316	CAAGCATCATCATGCAAACC	60.08	20	CGGGACAGGCTTAACTCTCA	60.388	20	230	114	343
HJN0PJ004H9L6X	1	p2	(TC)5	10	178	187	GGAGATACCGCACGTTGAAT	59.962	20	CTGCTAAAGCTCCGACTCGT	59.78	20	269	80	348
HJN0PJ004IVBVO	1	p2	(AG)10	20	64	83	CCGCCGGTTTTAGTTTAGTG	59.642	20	AAGTTGAGAAGCTCGGAACG	59.615	20	108	35	142
HJN0PJ004IRNUW	1	p2	(GA)5	10	529	538	TTCTGCTTCCTCTGCTTTCG	60.786	20	TCGAGCCTCCATCTCTCAGT	60.096	20	246	318	563
HJN0PJ004JY8ET	1	p3	(CAT)7	21	236	256	TATCCGGCTCTGATTCATCC	59.998	20	TGCCCAGAAGCAGAGAAAAG	60.647	20	257	60	316
HJN0PJ004IMTO3	1	p2	(AG)7	14	34	47	GGCGCACACAGTCAGAATC	60.429	19	GGATATCGGAACGGTAAGCA	59.923	20	275	0	274
HJN0PJ004JF0H0	1	p4	(TATT)5	20	136	155	GAATTGGCCTCTTCCTACCC	59.903	20	CCATTCAACATCTCTTCAAGCA	60.249	22	197	67	263
HJN0PJ004JJBSH	1	p2	(GA)9	18	71	88	AATTGTTGCAGTGACCGAGA	59.293	20	AACCCTTCAGCACAACCATC	59.973	20	223	3	225
HJN0PJ004JKFOR	1	p2	(CT)5	10	178	187	GTTGTGGAGCTTCTTCCAGC	59.997	20	GCGGCGATAATTGAGATGAT	60.03	20	294	57	350
HJN0PJ004IDGPU	1	p3	(CTC)7	21	59	79	GATTGCAGGTGCTTCTGGTT	60.263	20	CGGAGGAGAATTCAATCCAA	60.006	20	182	33	214
HJN0PJ004JWTMU	1	p3	(CTT)5	15	75	89	GAAACCGACACCGAGAACAT	59.973	20	GGATGAAGAAGCTGGAGACG	59.95	20	265	51	315
HJN0PJ004INRO5	1	p3	(CTT)6	18	77	94	CTCTCAGACAATCCGCCAAT	60.218	20	GCGGTGATAGAGAATTGGGA	60.036	20	103	49	151
HJN0PJ004J1X4C	1	c	(ATT)7(GTT)7	42	84	125	TTCCTTCTGGGTTTGCTTTG	60.22	20	ATGTGATTAAATGGCCGAGC	59.929	20	209	28	236
HJN0PJ004IZN5C	1	p3	(GAA)5	15	344	358	TACCTCCAAGAAGCGGCTAA	59.975	20	AATTCGTTCTGGTTGCCATC	59.939	20	232	215	446
HJN0PJ004I72OX	1	c	(TC)6(TA)13	38	71	108	TCATCCACCACATTCTCTCTCT	58.744	22	AGTGAAGAGACGAAGCGGAA	60.134	20	213	37	249
HJN0PJ004I7KAN	1	p2	(CT)6	12	47	58	TTACAGACTCTTCCTTATCCAATGA	58.411	25	CGGGTCAGGTTTATGCAAGT	59.993	20	266	15	280
HJN0PJ004IKDQG	1	p3	(ACG)6	18	56	73	AAAAGGTTGCGACGATGAGT	59.74	20	GGAAACTGATTCATGCCGAT	59.9	20	244	7	250
HJN0PJ004H7Y26	1	p3	(TGA)5	15	77	91	CGAAGATGATGACGGTTGTG	60.112	20	CACAGAACCTGCACAGCAAT	59.905	20	102	46	147
HJN0PJ004I278U	1	p2	(TA)7	14	356	369	ACAGGATTGCTTTGGTGGAC	59.973	20	CAGGCACGAGATGACCAGTA	59.855	20	211	241	451
HJN0PJ004I1EF4	2	p2	(TA)8	16	242	257	CAGAGATTCCGCTTCGTCTC	60.096	20	CATACGAGTCCCTTAATTAGGATAGA	58.349	26	296	52	347
HJN0PJ004IN8W0	1	c	(CAT)6cagcagcatcagcatcaacatcaacaacatcagaatcaagctactgacagtggagatgaggatccaaacaattcacaatgacacctatgcggaga(AT)6	125	137	261	CGTTCTCTAGAGGCGGTTTG	60.008	20	CATCACAAATTCAATCTCCCAA	59.801	22	235	74	308
HJN0PJ004JNK9V	1	p2	(AG)5	10	327	336	AAAAAGTCCATATTCGACAGTCC	58.575	23	TGCATACGGTAAGGCTAAGG	57.954	20	230	264	493
HJN0PJ004IQ4H9	1	p3	(ATA)11	33	262	294	AGAGAACAGCACCTGCACCT	60.057	20	CAAGACGAACAAACTCATCACA	58.825	22	155	232	386
HJN0PJ004JUED7	1	p2	(CT)8	16	257	272	AGAACTAGCACCGCCTCGTA	60.037	20	TGTCGAAACTCTGTTCTTCCG	60.416	21	300	69	368
HJN0PJ004IG44K	1	p2	(AG)6	12	425	436	TGTACGGACAGTCGGAGTTG	59.745	20	CTTTCTCTCTCCTCCAATCCC	59.266	21	233	235	467
HJN0PJ004ILJ9A	1	p3	(CTT)6	18	106	123	TACGCCAATTCGATCCATAG	58.601	20	TCGAAGATGAAGAAGCAGCA	59.823	20	149	51	199
HJN0PJ004H6XOC	1	p2	(CT)7	14	69	82	GTGAGTCTCCAACTCTCCGC	59.993	20	GAGAGGACCGACCAATCAAA	60.05	20	233	19	251
HJN0PJ004I2P5D	1	p2	(GA)5	10	506	515	CAGAGCAATAACTCTCCCGC	59.978	20	CGAACTCTTCCTAATCTCTCACTTC	59.143	25	191	355	545
HJN0PJ004IMA5V	1	p2	(AT)11	22	291	312	TGCCTGATTCTCTTCCTCGT	59.95	20	TCAAGAATTCAAGAAGAATCCAAA	59.268	24	167	218	384
HJN0PJ004J1RMF	1	p3	(ATT)5	15	76	90	ACCGCAAACTCCTAGCAAAC	59.383	20	ATGATGATATCGGGGCAAAA	60.117	20	234	2	235
HJN0PJ004JAQH8	1	c	(TA)7c(AT)5	25	112	136	TGCACCCTGATATGGGATTT	60.155	20	CCTTAAACTTTGTTTTACACATTGC	58.375	25	187	11	197
HJN0PJ004JN1SS	1	p2	(AT)9	18	80	97	TCCAAGATCCCTTGTTAGGC	59.126	20	GCATATCATCGTCAAACGACA	59.563	21	251	45	295
HJN0PJ004IACXK	1	p3	(TCG)6	18	313	330	CTTCGAAGAGGCAGACCAAG	60.126	20	ACTCGGCCCAAACCTCTCT	61.176	19	237	181	417
HJN0PJ004I1Q7G	1	p3	(GTC)5	15	151	165	CTCTCTCCTTCTGTCTCCCG	59.123	20	ATTCGAGATGGAATTCGACG	60.036	20	290	56	345
HJN0PJ004I1Q7G	2	p2	(TC)10	20	349	368	CCACCGTCTTCTCCAGGTAA	60.103	20	TTCGCAGCTTTTCATCCTCT	60.096	20	144	299	442
HJN0PJ004IYU89	1	p2	(AT)11	22	74	95	AAAGGCCAAACAAGACTTCG	59.355	20	CTAGCGAGAGGGTGAAGTGG	60.005	20	249	27	275
HJN0PJ004I1CST	1	p2	(AT)5	10	213	222	TTCACGCTTTCACGGGTAAT	60.502	20	TTTGGGCTTTCCTGTGATTC	60.051	20	264	144	407
HJN0PJ004JNYRH	1	p2	(CT)5	10	34	43	CGATCGGTTTCCTTGAAGC	60.729	19	TCATATGTCTGTCCGGTGGA	59.918	20	116	7	122
HJN0PJ004JLI2Q	1	p2	(TC)5	10	55	64	CTGCTCTGTTCTGTTCTTGCTC	59.425	22	GATCGCGGTGAACTTGATTT	60.081	20	218	30	247
HJN0PJ004IYF3Q	1	p3	(GTT)5	15	58	72	CCCATCTTCGCTAAGCAGAC	59.978	20	AATGAAGATCCAGCCAATCG	60.036	20	249	1	249
HJN0PJ004JSFNR	1	p6	(TTCCGT)6	36	80	115	CCATTGGGTAGTAAGCTGGG	59.448	20	TATTGCACTGTCTCTTGCGG	60.011	20	274	1	274
HJN0PJ004IPZG5	1	p2	(AT)6	12	100	111	GAGAGGGTTCAGCGACAGAC	59.993	20	CTTCCTGTGACCTTCCTCCA	60.229	20	192	41	232
HJN0PJ004IAE5Z	1	p2	(GA)5	10	170	179	AAGGAGGTGACTGGAAGGCT	60.252	20	TGCTCTCGACTCCTTGGTTT	59.989	20	152	81	232
HJN0PJ004IZPJ7	1	p2	(AC)6	12	76	87	CTAATGCTCTGCAACCACCA	59.864	20	GCTCAAGAACAGAGGGAACG	59.989	20	280	20	299
HJN0PJ004JYKME	1	p3	(ATT)5	15	34	48	GGGAAACATATAAACCGAAAAGTT	58.83	24	AGCTTTGCCACTCTACCAGC	59.644	20	282	0	281
HJN0PJ004IL9SK	1	p3	(CTT)7	21	154	174	CCATTCGCAGACACGTTAAA	59.729	20	CCACACAAACCACCACAGAG	60.039	20	160	41	200
HJN0PJ004IHKVI	1	p3	(ACC)5	15	132	146	CCGATTTCTGGCCAAGTTAG	59.702	20	ATCGTTTTGGTGATTCTCCG	59.933	20	240	97	336
HJN0PJ004H3O8Y	1	c	(TA)6tttttagttgatttgctttgctcagagtagtgggaagtagcttatttactttttattttannnnannnn(ATT)6	99	44	142	GGACTTGCGGTAATAGCAAA	57.926	20	TGGCAACGAACAACTACCAA	60.149	20	209	7	215
HJN0PJ004IQYKQ	1	p2	(TC)5	10	133	142	CCTCTCCAAATTTTCCCACA	59.903	20	AATCACCATGCAGATCGGA	60.023	19	163	54	216
HJN0PJ004II8AT	1	p3	(ACA)5	15	79	93	TGAGGATAACACAACACAAAAACA	59.464	24	TGCCCCTCTTCTTCTTACCA	59.807	20	114	51	164
HJN0PJ004IGGKK	1	c	(AT)5gtg(TA)8	29	117	145	CACCAAAATACATCACAGACGAA	59.912	23	GTTGATTTTACGCCAAGCCT	59.229	20	214	87	300
HJN0PJ004H73DC	1	p3	(GCT)6	18	193	210	TCCACCCCTCAGTTGTATCC	59.779	20	TATGGCTATGCCCCTGTTTC	59.923	20	146	167	312
HJN0PJ004IJNS8	1	p3	(GCG)6	18	362	379	TCAGCTTTCTCGCGCTCTAC	60.955	20	AACCGACGCCTGGAGAAG	61.363	18	251	150	400
HJN0PJ004H6I42	1	p3	(TTA)7	21	320	340	GCTAAAGATCGGAGTGGATCA	59.283	21	CCAACTTGGAAACGATGGAT	59.79	20	224	160	383
HJN0PJ004IA8Z7	1	p6	(TCTTAG)5	30	72	101	ACGGCGTAAAGCTTTGAATG	60.264	20	CCACCAACATCAACATCAGC	59.967	20	108	38	145
HJN0PJ004J1LSE	1	p3	(CTT)5	15	62	76	CCACAACACAACCAGAAGCA	60.757	20	GAAAAGTCTCGCCAGAAACG	59.993	20	102	0	101
HJN0PJ004IWBJ3	1	p3	(ATC)6	18	143	160	CCAAGGCTGTTTTGTCTGGT	60.149	20	TCACCAGGAGCTTTCAACAA	59.415	20	209	0	208
HJN0PJ004IM4WV	1	p3	(TCT)5	15	381	395	AGATTCCGCTGAGAACGAAA	59.955	20	ATTCCAACATGTGAAGCCGT	60.384	20	268	171	438
HJN0PJ004H2M5N	1	p3	(GTG)6	18	213	230	AAACCACTTCGGAACCTGTG	60.005	20	AGCTACTTGCGGGCTACAAA	60.039	20	152	107	258
HJN0PJ004I9KRN	1	p3	(CGG)6	18	210	227	CTTCCTCGTCCACTTCTTGG	59.837	20	TCTTCGTCGACCACCAAAAC	61.075	20	189	64	252
HJN0PJ004H9ZDZ	1	p3	(CCG)5	15	52	66	TTAGTGAGGTCGGTCCATGC	61.067	20	GCCGTTGGATTCTGGAGTTA	60.074	20	195	18	212
HJN0PJ004H9ZDZ	2	p3	(ATG)9	27	249	275	TAACTCCAGAATCCAACGGC	60.074	20	TGCATCATCAACAAGTGCAA	59.833	20	174	193	366
HJN0PJ004IBWCP	2	p2	(TC)5	10	130	139	CCACCCACAGTCTTCGTTTT	60.005	20	TAGGCTGAAAGCCTCCTTGA	60.088	20	156	57	212
HJN0PJ004H2L36	1	p3	(GAC)5	15	422	436	GGGATGATTCTTGCAGTGGT	59.934	20	CAAGAACTATTCGAGGGAAGTC	57.12	22	148	319	466
HJN0PJ004JI2BT	1	p2	(AT)6	12	190	201	CTGATCCCCTCCAGAATGAA	60.003	20	ATCCGATGGTGCTGATTCTC	60.042	20	234	138	371
HJN0PJ004H6RWC	1	p2	(TC)5	10	450	459	TCCGAAACCACCTTCTCCTA	59.665	20	TGGCTATTTCATTTGCAGGA	59.257	20	208	344	551
HJN0PJ004JYFFR	1	p2	(AC)7	14	72	85	TTCTTCATTCTCCCTCTTCCTC	58.92	22	GTGGCATTCTCAATACGCCT	60.103	20	294	30	323
HJN0PJ004JNSGN	1	c	(CCA)5ggnnnnccgtcaccaaaggtgaagtgaaattgctgtcctccgccgccgnnnnngttaaag(CCA)5	90	211	300	TCAGCAATTAGTCGCACTGG	60.011	20	GAAATTGCTGCTGCATACGA	59.983	20	265	123	387
HJN0PJ004I82EG	1	p3	(GAA)5	15	324	338	AGTTGAAGGGAGTGTGTCGG	60.151	20	GTGCCCAGGCATGTATCTCT	60.104	20	288	91	378
HJN0PJ004IFNIX	1	p3	(GAC)5	15	421	435	CCACTGCCATTGTTATTGCTT	60.011	21	CTGTCACATCTCCGCTTTCA	59.984	20	118	357	474
HJN0PJ004I6B6C	1	p2	(TA)12	24	161	184	GAATGGACGTAAAGGCGATG	60.469	20	TTGACAAGCAAATCCAAAGC	58.895	20	229	3	231
HJN0PJ004IKZCY	1	p2	(AT)7	14	138	151	CATCACAAGAAGTTGCCTGC	59.445	20	AGTCATGAATGGCACATTGG	59.374	20	146	64	209
HJN0PJ004JVZ2G	1	p2	(AC)5	10	153	162	GGCACTGACTTCATGCTCAA	59.992	20	AAGCCGCTCTCAAATTCCTT	60.34	20	189	19	207
HJN0PJ004JDTUH	1	p2	(CT)7	14	50	63	CGACTCTCGCTCCAGCTC	59.962	18	TCCTTTGGACTGCAGGTTCT	59.844	20	171	16	186
HJN0PJ004H676T	1	p3	(TAA)5	15	164	178	AGAACGACGGGTAAAAACGA	59.609	20	TCATCTCTGGCCTTCTTCAAA	59.94	21	274	9	282
HJN0PJ004IB3C4	1	p2	(AC)15	30	83	112	TGTTCACCGTCTTATTAAGCATTT	59.152	24	GGTGTAGTCCCTCTGCTGGA	60.261	20	237	7	243
HJN0PJ004IK563	1	p3	(AGA)9	27	111	137	CTTGTTCTCCGAACCCATGT	59.966	20	CCACGACCACGGCTATTTAT	59.845	20	217	38	254
HJN0PJ004INY2J	1	p2	(TA)5	10	146	155	GTCTGGTTGTGGTGCAGTTG	60.203	20	CTGGTGGAGCAGCCATTACT	60.277	20	212	0	211
HJN0PJ004IYF40	1	p2	(AG)6	12	295	306	ACCACCAGATTTTGTAGGCG	59.993	20	CCCACTTCCTCCTCTCCTG	59.77	19	285	93	377
HJN0PJ004IR9VZ	1	c	(TTC)7agcttctttctataggccttatcatcacaatcaatttcagtatttaaata(ATC)6	89	241	329	GCAGAGAAGATCAATGGCCT	59.39	20	AGAGCTAGTCCAACGCATCC	59.459	20	299	177	475
HJN0PJ004JEP4N	1	p3	(CGA)5	15	35	49	TGAGAATAACGGCTCCGACT	59.836	20	AGTCTCCCAGCTCCATCTGA	59.945	20	277	1	277
HJN0PJ004I6ERB	1	p2	(CT)5	10	272	281	AAAGCCTGCTAGCCTTCTCC	60.117	20	TGATGACCAGCAAAAAGCTG	59.988	20	290	17	306
HJN0PJ004H9KG7	1	p2	(TC)5	10	109	118	GTGCCCATAGAAGTCACGGT	59.997	20	CAACCAATGTGGCGATATGA	60.343	20	210	79	288
HJN0PJ004ISJ2R	1	c	(GCC)6ggtcccgatcgagtgaaaagtcctcacttccttctc(CTT)5gaacatcttgtggtcgt(CGG)5	101	82	182	TCTCGTATCAAAGGCGAAGC	60.49	20	CAGAATCATCGAAGGGGAAA	60.006	20	202	30	231
HJN0PJ004JHZEJ	1	p2	(AT)10	20	60	79	GTCTGGAGAGAATTTACACCAAAGA	60.05	25	GGACCCTCTCCTAATGGAGC	60.037	20	265	0	264
HJN0PJ004JGUMY	1	p3	(AAT)8	24	31	54	GGCAAATCACAAAGGAACTCA	60.103	21	CCCAGCAGAAACTTCAGAGC	60.134	20	198	0	197
HJN0PJ004I69PQ	1	p2	(TA)7	14	48	61	AGGCACTAGTTTCAGTTGCTCA	59.193	22	TTGAAACGCAAAGTGTGAGG	59.881	20	127	20	146
HJN0PJ004IKJAU	1	p2	(AT)5	10	323	332	ACAACCCAAGACAATGAGGC	59.973	20	TCTGGTTGTGCTAACAAGCG	60.05	20	250	163	412
HJN0PJ004H400F	1	c	(GCC)6gtcgccgtgaaggcctcgccgacgccgaggagaagagtcgct(GCA)5	75	160	234	GGACTCGGATTCTCCTCCTC	60.157	20	CGATTTCAAAATCACCCTGG	60.301	20	187	92	278
HJN0PJ004I4KEM	1	p3	(GAA)5	15	123	137	GCCACCTTAACAACAGCCAT	60	20	GCAAAGCTAAAGTTGGCGTC	60.025	20	257	44	300
HJN0PJ004IQK8I	1	p2	(AT)10	20	27	46	CCGCCTATACATTCACATTTGTT	60.141	23	ATTGATGAGCCGATGAGAGG	60.181	20	185	0	184
HJN0PJ004JJ9GD	1	c	(CCT)5cttctttttctagtaccatatttatgtcaatgtactcataatcacctgtcacaaaacaaacaaattctttattagtgtat(TA)8	111	32	142	TCTTCTTCATCTTTGAATTTCCATT	59.536	25	AGCGTACGTCTGGATCACAT	58.187	20	300	1	300
HJN0PJ004I69S5	1	p2	(AT)10	20	150	169	TGCAGATCTTGGTTTTTCCC	60.051	20	GATCCGGAAACAAGAACGAG	59.67	20	234	73	306
HJN0PJ004IONQP	1	p2	(CT)5	10	45	54	AGCCACGGCCATAATCAG	59.629	18	ACGGGATGATGATGAAAGGA	60.281	20	137	20	156
HJN0PJ004JSE5P	1	p2	(GA)5	10	33	42	ATTGATTCTCCGGTGATTGG	59.75	20	GACAAATCAAGGAAGCGGTC	59.676	20	188	0	187
HJN0PJ004IZMMC	1	p3	(CGG)5	15	439	453	CTGGTTTTACGAAACTCGGC	59.747	20	TAGATCGACGACTGCCTCAC	58.987	20	282	220	501
HJN0PJ004JIPR8	1	p3	(CTG)6	18	198	215	GCTTCAACTGCTTCTGGGTC	59.997	20	GAGTACAACCTGCTCCGAGG	59.867	20	194	142	335
HJN0PJ004JJBYR	1	p3	(AGT)7	21	118	138	GGGGTGGAGATTGAGAAATG	59.336	20	GTGGTAGGGTTGACCAATCG	60.232	20	171	56	226
HJN0PJ004IJURL	1	c	(TC)5acacacactctcg(CT)5	33	282	314	CACTTTCCATGGCTTTTGGT	59.971	20	GCTTTCCACACTGAGCGATA	59.028	20	148	213	360
HJN0PJ004I9KU4	1	p2	(AG)5	10	76	85	TTCAAAATTAGGGTTTAGGATTCA	58.211	24	GGGGTAGCCACAGTACAGGA	59.989	20	117	1	117
HJN0PJ004IIT41	1	p2	(AG)8	16	30	45	TTGGAAAGAGAAAAGGCAGG	59.424	20	AATCTTGACGCCATTCTTGG	60.074	20	118	1	118
HJN0PJ004IJARK	1	p6	(ATTGGG)5	30	467	496	GAATTGGAGCAACTGGCAAT	60.081	20	TGATGCAGCCACTGAGACAC	61.073	20	175	415	589
HJN0PJ004IKMME	2	p2	(CT)5	10	377	386	GCCAAATGCCTGAGCTTTAG	59.982	20	TCCCATAATGAGATTGGAGAGA	58.597	22	263	157	419
HJN0PJ004IWZE8	1	p3	(AGA)8	24	33	56	ACTGAGCAGGCGGCAAAG	62.677	18	AGCGACGAGGCACATACTCT	60.043	20	178	2	179
HJN0PJ004J0U7I	1	p2	(CT)5	10	46	55	CCATCAACACAAAACCCCTC	60.21	20	CCTGCTTCGACTTCACATCA	59.984	20	106	20	125
HJN0PJ004IITTA	1	p2	(TA)11	22	71	92	AAAGAGTTCACGAGTTCCTTGA	58.109	22	CTTTGAACTTGATGGACGGG	60.486	20	299	40	338
HJN0PJ004JRKHN	1	p2	(AG)9	18	79	96	TTAGAGAGTGGGCAAGAGGG	59.425	20	TGCGGTAGCCGTAGAAGAAG	60.534	20	146	51	196
HJN0PJ004INLE7	1	p3	(CTC)5	15	385	399	GCATCGGAAAATCGTTGACT	60.081	20	ATCGCCAATTACACCCTGAA	60.331	20	167	308	474
HJN0PJ004JQFW9	1	p2	(CT)5	10	332	341	TTCAGCAATTGAAGGCACAC	59.847	20	AAAATGCGACAACATGAGGA	59.127	20	264	102	365
HJN0PJ004J13MO	1	p3	(TTC)5	15	301	315	TTCGCCAAATACCTTATCGC	60.061	20	GAAGTCGTGAGCTTGATCCC	59.81	20	276	198	473
HJN0PJ004IQ5QZ	1	p2	(GA)5	10	404	413	GTGTTGATCTTGAATGGGGG	60.173	20	CTCTTTCTCCTCCGCCTTTT	59.955	20	279	159	437
HJN0PJ004H2ZHR	1	p2	(CT)5	10	350	359	GTTCGCCTCTTCTCAGCATC	60.104	20	CAACGGACGCCTTATCAACT	60.132	20	102	282	383
HJN0PJ004JIHUO	1	p3	(CAA)11	33	80	112	GAGAGATTGAAGAAGAGTATGGCA	59.049	24	GTGAAGAGGAATCTCGGTGG	59.655	20	292	6	297
HJN0PJ004IM80T	1	c	(TA)5tggacaaatata(AT)7	36	159	194	AATTTCTCTCTTTCGGATGGG	59.541	21	AGAGAAATCACTGCCGTCCC	61.566	20	220	44	263
HJN0PJ004J0WCC	1	c	(TA)10tnnnnnnannnncnctannnnatgnnngtgtgannngttttgatgttgagtnnnnnngattgagatacatgtaaatgcgaaattc(CT)5	115	91	205	AGGAAAACAAAAGGGGTCGT	59.842	20	GAGAAAGAGATACAGAACCCACAA	58.827	24	202	36	237
HJN0PJ004IV9IY	1	c	(GAC)5gatgac(GAT)5	36	89	124	CAAATTGTCCGAGTTGCAGA	59.84	20	AAGTCATCTCCATCAACGGC	60.081	20	158	57	214
HJN0PJ004JS7EC	1	p2	(GA)6	12	286	297	TCTCTCCGAAGGTCATCCAC	60.199	20	CCCATCATGTCCTCTCCG	59.995	18	194	126	319
HJN0PJ004IO0U8	1	p2	(TA)12	24	110	133	TTTGACGTCCAATCCAGAGA	59.215	20	GCAATTTGTCACTTCGTATTTCA	59.179	23	277	30	306
HJN0PJ004J2LZZ	1	p3	(GGT)6	18	153	170	TCTGTTGGTTTGGCTTTTGA	59.293	20	GCTTCAATTTGTTCGACGGT	60.118	20	259	63	321
HJN0PJ004H55FN	1	p3	(CTC)5	15	28	42	GACGACCAACAACGCCCT	62.129	18	GATGGGAATTTGTTGATGGC	60.141	20	109	1	109
HJN0PJ004IP141	2	p3	(GTG)5	15	176	190	TCTCAGCTTCTGGCGATTTT	60.096	20	CTATGACCGGTCTTGGTCGT	59.989	20	233	119	351
HJN0PJ004I835X	1	p2	(AT)7	14	284	297	GAGAGAGAAAGAGAACGCCG	59.308	20	ATGTTTGCTCTCGAGTTTCG	58.104	20	274	96	369
HJN0PJ004JK8S8	1	p2	(CT)5	10	38	47	TCTTCTTCTTGCTCTTTCCCA	59.181	21	AATGAGATCGGATGAATCGC	60.005	20	146	10	155
HJN0PJ004IW0I3	1	p3	(TAA)6	18	440	457	ATTCTCGTCCGCTTGTCATC	60.226	20	CCCTGGTCTGGAAAACAACT	59.037	20	239	278	516
HJN0PJ004IS4RV	1	p3	(GAT)5	15	62	76	AGAAAATCCAAGTTGAGCGG	59.312	20	GCTTCACAAGCTCCTTTTCG	60.132	20	103	19	121
HJN0PJ004I2YNM	1	p3	(TCA)5	15	66	80	CTTCATCATCACCATCGTCG	60.072	20	ATGCTCGAGAGTTTGGCATT	59.843	20	276	12	287
HJN0PJ004IBBZP	1	p3	(CCA)6	18	181	198	AAAGAAGGAGAGATCCCCCA	60.008	20	ATTATGGACCACCTCCTCCC	60.015	20	122	131	252
HJN0PJ004I1FTF	1	p2	(TA)7	14	295	308	CTTGGTGGTGTCAAAGAGCA	59.873	20	TTTGCATACACTACACAATTGCC	59.945	23	250	85	334
HJN0PJ004JJ1FV	1	p3	(AAT)6	18	33	50	TTAAAGCTAAAAGAGTACAACATTTCA	57.252	27	GAACGACTCTCCGAGGATTG	59.803	20	197	3	199
HJN0PJ004JGI9X	1	p2	(AT)5	10	106	115	TTAAAAGGTGCCGTCTGAGG	60.241	20	TAGCCGATGGCTTACAGCTT	60.003	20	241	69	309
HJN0PJ004I9NNV	1	c	(AC)6(AT)7	26	131	156	TTGGAGAGATTATACACCTTGACG	59.561	24	ATGCTTGGCTTGATTGCTTT	59.851	20	236	6	241
HJN0PJ004I2SBL	1	p2	(TC)5	10	190	199	ATCTTCCTCTCTCCCCTCCC	60.918	20	ACGAGATCACGATCGAAAGG	60.218	20	164	148	311
HJN0PJ004JGMGT	1	p3	(TCT)5	15	146	160	TCAGTCGGACGCTTTCTTCT	60.134	20	TGCAGACTCTTTCGTCCTCA	59.701	20	175	57	231
HJN0PJ004JBBIE	1	p6	(TTCGTC)5	30	49	78	TCGTCGTTGTTTCTGCTACG	60.05	20	CCTTAACAGAATCGGCCAAA	60.067	20	200	13	212
HJN0PJ004H6OXM	1	p2	(GA)7	14	219	232	ATTGGAGGGAGGGAGAGAGA	60.149	20	TCCAGCTTCGAATCCTCTT	57.533	19	199	196	394
HJN0PJ004ICKAM	1	p2	(CT)5	10	42	51	AAGCCCTTCTTCTCTCTCCG	60.088	20	ACTGGAAAAGCTCGGGTTCT	60.247	20	121	2	122
HJN0PJ004IPSK1	1	c	(TC)5ctctttctctctctaaaggaaggaagacc(CT)6	51	28	78	TCTTCTTCCTCATTGGAGCC	59.361	20	CTCATTCTCAACCCAGGAGC	59.803	20	294	1	294
HJN0PJ004ICV5J	1	p3	(ATT)5	15	261	275	AGTGGACTGTGGCAGCTCTT	60.057	20	GTGCAATCCATGCAAGTGTG	61.163	20	226	109	334
HJN0PJ004IYXOP	1	p2	(TC)6	12	111	122	TCCCCTGTTTCTCTCTGGTG	60.229	20	TCAGATCTTTGGGGATTTCG	60.006	20	188	61	248
HJN0PJ004JYHP8	1	p2	(TG)6	12	67	78	CATAAGGTCGGATGTTCAGACT	58.201	22	CCTCGCATGAGTCTTCCTTC	59.95	20	204	27	230
HJN0PJ004H6G2U	1	p2	(CT)9	18	262	279	TTTGGGTTCTTTGTGGGAAA	60.314	20	CCAAAATCTATTTAAGATCAATGCC	59.343	25	243	92	334
HJN0PJ004IIPPD	1	p2	(AT)9	18	62	79	AAAGGGTTTGAACAGAACTTTG	57.465	22	ATATAGCCCGTTTGGGGAAA	60.508	20	162	3	164
HJN0PJ004IEX0Q	1	p3	(GAA)6	18	173	190	TACGAAACACTCGAGACCCC	60.111	20	TCTATCCTGCAGATCCGACC	60.181	20	104	143	246
HJN0PJ004IQ90A	1	p2	(TC)5	10	172	181	GGTAAGGTAAGGTCGGTCGG	60.733	20	ACAAGAGACTGGCTGAGGGA	59.986	20	249	70	318
HJN0PJ004H7R05	1	p2	(TA)5	10	137	146	CGTTTTGGGATTTGAGCAGT	60.11	20	AATCAAATCATAACCCCGGA	59.091	20	184	82	265
HJN0PJ004H4PBI	1	p3	(TCG)6	18	51	68	AAAGACGCAAGCTTGATAATGA	59.036	22	ATGAATTTAGAACGTGCCGC	60.103	20	112	0	111
HJN0PJ004IM63E	1	p3	(GCA)8	24	251	274	GCCAGGATTCGAACCAGTTA	60.074	20	GAGCCTGCGAGCTGTAGAAT	59.746	20	221	114	334
HJN0PJ004I84AR	1	p3	(CCT)6	18	76	93	ATGGGAGAGAGAATCCCACC	60.278	20	TATCTTTCTCGATCCACGGG	60.029	20	116	36	151
HJN0PJ004ILNC7	1	p3	(ACC)7	21	219	239	CCAATCTCTCTTCTCAGGCG	60.088	20	CGAAATCGAGATCGGAGAAG	59.91	20	226	156	381
HJN0PJ004H391W	1	p2	(TC)5	10	76	85	TCTTCTGCACAGTCGTTCCC	61.403	20	GGTCTGGATGTACTTGGCGT	59.997	20	255	1	255
HJN0PJ004JW0XR	1	p3	(AGA)6	18	227	244	AAACACTTCGGCTGCTCACT	60.058	20	GACACCCGCACTAAAATGCT	60.14	20	201	77	277
HJN0PJ004IM0DS	1	p2	(AG)6	12	346	357	CGCAGCTCACCAATATCAGA	59.972	20	CCCAATTGCCCATAACTTCA	60.692	20	150	238	387
HJN0PJ004IJPF6	1	p3	(TTG)5	15	69	83	TGGATGTCTCTGGCTGAGTG	59.98	20	GACAGATCTCGGTTTCGAGC	59.957	20	269	11	279
HJN0PJ004I15FS	1	p2	(TC)5	10	266	275	ATACCCATCCGTGGCAGTAA	60.214	20	TGGTGTGCTCAACTTCTTGC	60.032	20	106	227	332
HJN0PJ004JTFOX	1	p2	(TC)6	12	205	216	AACCAATTTGAACCGCTCAC	59.978	20	CAGCGGATCTCGCTCTCTAT	59.7	20	133	116	248
HJN0PJ004I6PN5	1	p3	(CCT)5	15	218	232	GCCTTGCCACTTCAAACTGT	60.299	20	AAAATGGATGGCTACAACGC	59.967	20	208	136	343
HJN0PJ004JKMF1	1	p2	(AG)5	10	43	52	GGCGTTTTGGAGTACAGACG	60.689	20	CGCGTGTTTTGCTCTATTCA	60.014	20	148	13	160
HJN0PJ004ILJKA	1	p3	(ACA)6	18	242	259	AGGTTTGGAAGATGACACCG	59.966	20	ACACATCTGGCACATTGGAA	59.967	20	280	93	372
HJN0PJ004INLXO	1	p2	(GA)11	22	39	60	TGCGTCGCCTTAGAGAGAG	59.43	19	GTGCTGAAATTCCTCGTTCG	60.776	20	115	0	114
HJN0PJ004IGT1P	1	p3	(TCT)6	18	46	63	GTCTGTTTCCTCACGAAGCC	59.851	20	CGGTCCTGTGATCGATTTTT	59.933	20	216	14	229
HJN0PJ004JK80Z	1	p2	(AG)5	10	370	379	TAGGGTTGTGAGAAAACGGG	59.964	20	GCTTGAGACCCTCAATCTCTCT	59.094	22	185	233	417
HJN0PJ004H2C5J	1	p2	(AG)5	10	109	118	TTGGTTCTTCCTCCCACTTG	60.081	20	ATGCAAGACCCCAAAATCAG	59.933	20	298	41	338
HJN0PJ004IYR6B	1	p3	(TCG)5	15	479	493	TTATCCGATCCGGAGACATC	59.854	20	AGTCGGAACCCTCGACGAC	62.622	19	255	271	525
HJN0PJ004I106R	2	p2	(GA)6	12	345	356	CCGGTATTCAGCACAAGGTT	59.993	20	CAACCTCAACCTCTTCACTGC	59.899	21	243	139	381
HJN0PJ004J1NNZ	1	c	(CAC)6cgcctccgcctccgcct(CCG)5	50	101	150	GCCTCTCTACGACAACGAGC	60.164	20	CATTTCTGGCACTTCAAGCA	59.988	20	285	55	339
HJN0PJ004J0G41	1	p2	(AT)5	10	143	152	AAGTTTTCTCCAGCAGTCGG	59.473	20	CATATCCCCAGATGGCATTC	60.118	20	159	51	209
HJN0PJ004IN1FP	1	p2	(TC)6	12	89	100	GAACGCTTCAACGGCATTAT	60.103	20	GTTGCCGTTATTGTTTTGGG	60.223	20	140	48	187
HJN0PJ004INVNG	1	p2	(AC)6	12	269	280	TGGTTGCTCCATCAGCATAA	60.22	20	GGATTTGTTGGATGCTCTTTG	59.56	21	200	111	310
HJN0PJ004I5TIS	1	p2	(TC)6	12	299	310	GTTGCATCGGAGGTGCTTAT	60.103	20	ATGCAAGGCTGCATAGGG	59.781	18	264	187	450
HJN0PJ004JDPFD	1	p2	(GA)5	10	110	119	ATTCTGGGTCATCGCCATC	60.856	19	ACAGTGGAGCTTCCGAAGAA	59.989	20	257	87	343
HJN0PJ004IQRM0	1	c	(AC)5(AT)5(GA)6	32	137	168	ACCCTCTTTTGGGAGAAACG	60.467	20	GCTGTATAACATGACATGAGCG	58.347	22	266	3	268
HJN0PJ004IXLOT	1	c	(AT)8(GT)18	52	289	340	GAGTTCGTCCCAAAACTGGA	60.088	20	TCACTCGTCCAAGCATTCAC	59.837	20	228	152	379
HJN0PJ004IDNAN	1	p2	(CT)11	22	32	53	TGCTTCCTTCTCTTCAGACTCA	59.353	22	TATATCGAGATCGGAACGGC	60.023	20	152	7	158
HJN0PJ004IAS2Z	1	c	(TGT)5(TCT)5	30	52	81	AGCTGCTTCTTGTCGTCGTT	60.201	20	CCTGGAATCGTTCTTGGAGA	60.187	20	289	29	317
HJN0PJ004IJUSF	1	p2	(CT)5	10	119	128	CTTCCCAAACCTCTTCCTCC	60.045	20	TCGAACTCGTACAGGCACAC	59.905	20	279	95	373
HJN0PJ004IHWT2	1	p2	(CT)5	10	256	265	TTAGCATCTCTTGGTGGGCT	59.836	20	GAGATCGAGACAGGGACAGG	59.792	20	269	34	302
HJN0PJ004JSM5D	1	p2	(GA)5	10	214	223	GCTTTAAGAAGCCGACAACG	60.018	20	GCAAATGGCTTGGAGAGTGT	60.263	20	298	35	332
HJN0PJ004ILJ5U	1	p3	(CGG)5	15	146	160	GCGTTCAGAGCCGTAGAATC	59.985	20	TCCGCTCTGGTAGAACATGA	59.394	20	246	3	248
HJN0PJ004ISCN5	2	c	(TCT)7acttcggttctgttgggccaacaacaacaactccgctatggaattgataaagatgttcttcttcctcatcatc(ACA)7	115	313	427	TCGTCGTCGGAGTTGGTAAC	61.096	20	GGTGAAGAGATCTTGCAGAGAAG	59.652	23	201	270	470
HJN0PJ004IM4T5	1	p3	(CAC)8	24	37	60	GACGACACCACCTCTTCCTC	59.688	20	CGCCGCCAAGACTACTAAGA	60.534	20	213	8	220
HJN0PJ004IHLIB	1	p2	(AT)10	20	153	172	TTGCCTAATTCCATTCGGAG	60.031	20	CGACGACATTAGGAATCTGAAA	59.225	22	225	28	252
HJN0PJ004H4U53	1	p2	(TC)5	10	60	69	TTCTTCCAGCTTTCGCATTT	59.96	20	GTGGAGGCATTGTTCCTGAC	60.52	20	266	21	286
HJN0PJ004IK2AU	2	p2	(AT)7	14	124	137	AACATTCGGCGATAGCAAAG	60.23	20	AGCTGGTTAGAGACAGCCCA	60.012	20	270	28	297
HJN0PJ004INLTR	1	p2	(GA)5	10	233	242	ATCAAGGATCCTGGTTGCAC	59.934	20	CAGCCGATGCTATTGCTTTC	60.876	20	152	122	273
HJN0PJ004IBGOB	1	p3	(CTT)6	18	38	55	GCCATTTGCTTGCTTCTTTT	59.479	20	TGATGGCTGGATTGTTTTCA	60.049	20	251	13	263
HJN0PJ004JB9L1	1	p3	(CCA)5	15	90	104	GTTTCTGTCCCTCGAACCAG	59.697	20	TTGGATATGGCTCTGCAGGT	60.624	20	155	22	176
HJN0PJ004JY280	1	p2	(AG)10	20	108	127	GCTTTCCTTTCTTTTCATTTTCA	58.955	23	ACTGTGCAGAGCTCGGATTT	60.02	20	145	54	198
HJN0PJ004I231T	1	p3	(GGA)12	36	106	141	GTGCTCACATGGCGTCAG	59.981	18	ATCATCAGCAGAAGCAGCCT	60.127	20	200	46	245
HJN0PJ004JDCZG	1	p2	(TC)5	10	50	59	TAAACGCCTTCGTCTTCAGC	60.523	20	TTTCCGACCTGAATACCAGC	60.074	20	159	7	165
HJN0PJ004JMA4D	1	p3	(GCA)5	15	446	460	CAGTTTCAGCAGCAAATGGA	59.988	20	GCTGCAGCAGTTGAGGCT	60.46	18	266	247	512
HJN0PJ004I0SJR	1	p2	(AT)10	20	231	250	GACAAACCGCAACAAGTCCT	60.156	20	TGCTGGTAGGATATTAATCAAGTCTTC	60.263	27	265	30	294
HJN0PJ004H9FHH	1	p2	(AG)8	16	292	307	AGCAGTCTCCAGCCACTTGT	60.057	20	ACAATGCGTCTCGGTAATTC	57.696	20	284	47	330
HJN0PJ004I605Y	1	p3	(AAG)5	15	44	58	AACACCCTGTAACAGCAGCA	59.365	20	AAACAATAGGGCAGCCTTGA	59.708	20	168	7	174
HJN0PJ004IMV7A	1	c	(TCG)5acatcggcccaggatttcgaattcaacggcgccggagaccagaacacctggggctccggctccttgggct(CGG)5	100	140	239	CCATCACCCTCGTCAAGAAT	59.927	20	GCAAGAGCAAATCCTCCAAG	59.955	20	259	7	265
HJN0PJ004JWQF5	1	p2	(AG)5	10	153	162	TTTGGGTGAGAATTTCGAGG	60.044	20	GTGGAGTCTTCCCCATGAGA	60.048	20	250	77	326
HJN0PJ004I7IO7	1	p2	(CA)8	16	138	153	CTCGATAATCCTCAGAATTCCA	58.277	22	ATATTCCCTGCTGCCTCCTT	60.06	20	167	33	199
HJN0PJ004IU8C4	1	p2	(TA)6	12	92	103	AAAGAAGCCACATACCTCCCT	59.114	21	ACAGGCTTGAAGAAGTGGGA	59.844	20	180	59	238
HJN0PJ004IRIRJ	1	p3	(GAG)6	18	227	244	CGGAAGCGGACTCATATAGC	59.829	20	AACCGCACCATCGTGTAAAT	60.257	20	197	200	396
HJN0PJ004I7CI9	1	p2	(AG)5	10	143	152	CAACTCTCGTTGGGTGGAGT	60.151	20	TCCTCTTTCCCCTCCATTCT	60.008	20	215	7	221
HJN0PJ004JFMNA	1	p3	(TGA)7	21	64	84	TCGATGATGAGATCAAACCCT	59.498	21	TTCATGCAGCTCCTCAAAGA	59.673	20	219	26	244
HJN0PJ004JFMNA	2	p3	(ATG)5	15	386	400	CTCTGCTGCTCCTCTCCTTG	60.422	20	AATCCCTCACATTCACGACC	59.786	20	143	282	424
HJN0PJ004IOLTX	1	p3	(ACC)6	18	34	51	CAGCTCCACCAGACCACC	60.252	18	GTGAACTTCTTGACGGCGAT	60.263	20	278	2	279
HJN0PJ004I2UTR	1	c	(AG)7gagagaaa(AG)8	38	35	72	CAAATTAAGCACACACCAACA	57.212	21	CATCTTCTCCTGCTTCTCCG	60.088	20	130	8	137
HJN0PJ004JVHNP	1	p4	(TGTA)5	20	169	188	TGAAGTGCTTCCATGGATTAGA	59.708	22	TCCTATCCAATCCGACATGC	60.833	20	175	78	252
HJN0PJ004IQCSE	1	p2	(CT)5	10	229	238	ACGATTCCCTCAACGTCAAC	59.973	20	AGCAAGAATATGGCGTTCGT	59.736	20	149	116	264
HJN0PJ004JOBT0	1	p2	(AC)8	16	61	76	AGCACTCAAATCTCTGCAAAA	57.77	21	ACGAAGTGCGAATCGAAAAC	60.257	20	104	25	128
HJN0PJ004JEHQJ	1	p2	(TC)11	22	71	92	TGCAAAGAGTTTGGTTTGACC	60.139	21	TGTTCTTTGTACTTCATGATGATTTT	58.268	26	118	27	144
HJN0PJ004H5KTZ	1	p3	(GAA)5	15	255	269	AGCGGAAGAGAAGGAGAAGG	60.088	20	CCTGGCCTTCAGGAATATCA	60.029	20	188	182	369
HJN0PJ004IHFA6	1	p2	(TC)10	20	66	85	TGTTCACTCGACAATGTGGTT	59.049	21	GGTTGCAATGTTGTCCGGT	61.789	19	208	19	226
HJN0PJ004JBLHD	1	c	(AT)6(GT)6	24	181	204	TGGACATTGTGGAACACACC	60.27	20	ACGACAGCTGAAGGTTTTGC	60.44	20	280	15	294
HJN0PJ004H8FXF	1	p2	(TC)6	12	69	80	CGAGAACATCTGAAGAAGGTGA	59.473	22	TTTGTGATCTCCAAGAGCCC	60.195	20	190	11	200
HJN0PJ004IGYTQ	1	p3	(TGA)5	15	65	79	GTGTAGGGCCGGGAAAAG	60.452	18	GGTGGCTGTAGGAGGAACAA	60.111	20	221	22	242
HJN0PJ004H3E76	1	p2	(GA)8	16	183	198	TCAGAAAGCTTCAGCGGAGT	60.277	20	ACCGGATTGTGACTGGAGTG	60.987	20	286	147	432
HJN0PJ004IXANR	1	p2	(AC)8	16	252	267	GTCCCATACGGTTTTCATGG	60.051	20	AAGCCTCGCAGACACGATAC	60.428	20	140	177	316
HJN0PJ004JSQTI	1	p2	(TC)5	10	27	36	GAAAATTTCCAGTTCTCTTCCTC	57.595	23	GAAAACCGAAATCACCATGC	60.318	20	118	1	118
HJN0PJ004JBBQN	1	p2	(TC)5	10	103	112	TCTCCGTAGCTCTGCAACAA	59.74	20	ATTTCTCGGTGAGGGAGGTT	59.935	20	162	6	167
HJN0PJ004IC3QU	1	p2	(TG)6	12	213	224	GCCTAGTTTGGCATTGCTTT	59.365	20	GATCCAATACGCAAGCCACT	60.103	20	219	85	303
HJN0PJ004ISNBM	1	p2	(AT)9	18	108	125	CTCGTCAGGTGAAGGTCCAT	60.112	20	TTGACTTGTTTCCTTATCCTCTCA	59.304	24	136	46	181
HJN0PJ004JE22O	1	p2	(TC)9	18	34	51	AGGGTACATTGGCATTCACA	58.85	20	TGTGATTCTTGTTTGAAGCTCG	60.42	22	200	8	207
HJN0PJ004IVGY8	1	p2	(TC)6	12	417	428	GATATGGATACAGCCGGTGG	60.177	20	TCAAGCTGCAATAATTGTAAAGAGA	59.504	25	143	318	460
HJN0PJ004I1I39	1	p2	(GA)6	12	273	284	ACCAAGGGGCTCTTTTGTTT	59.976	20	CCGCTGGAAAATGACAGTTC	60.636	20	219	134	352
HJN0PJ004IPSBX	1	c	(TCT)5(GAT)6	33	218	250	GGACGATGAGCCAAGAGAAG	59.95	20	GAATGGGCTGAAGGATGAAA	60.014	20	275	94	368
HJN0PJ004JBE81	1	p2	(CT)5	10	62	71	GGAGGAGGAGTAGGAGGGAA	59.63	20	CAGCTTCCTTTTCCAAGTCG	59.986	20	103	21	123
HJN0PJ004IP31M	1	p3	(GAA)5	15	33	47	AGAAGAAGAAAATGGCGACG	59.452	20	ACCGACCAAGCAGGAAGATA	59.694	20	100	10	109
HJN0PJ004JBNR6	1	p3	(CGG)6	18	168	185	CCTTCCCAAATTCAGACCAA	59.903	20	GTTTCAGCTTCGCGTTTTTC	60.003	20	163	63	225
HJN0PJ004IXX5W	1	p2	(AT)6	12	188	199	GCCTGTCAAGGTCTGCAACT	60.453	20	TGAACCATCCCAAGCTTATT	57.155	20	255	36	290
HJN0PJ004J0FCX	1	p3	(AAT)7	21	54	74	AGCCACAAAAGAAAGCTATATATTAAA	57.56	27	TAGTCACTTTCACCGACCCC	59.966	20	220	15	234
HJN0PJ004IAUJY	1	p2	(TC)10	20	29	48	GAAAAACGCGCAACTCAAG	59.6	19	ATCTCTGAGCAATCGGTGTG	58.83	20	207	1	207
HJN0PJ004H5LFM	1	p3	(GCG)5	15	515	529	CCGTACTTGGTGATCGGAGT	59.989	20	GATGGCCCTCTTGACCACT	60.064	19	236	337	572
HJN0PJ004JAU4P	1	p2	(AG)6	12	29	40	AGGGAAGAGAGAGAAAGGGG	58.876	20	CATATAGATGCTCAGCGGCA	59.96	20	189	6	194
HJN0PJ004JAU4P	2	p2	(GA)5	10	297	306	GAGCTGAGGCAAAATTCAGG	59.955	20	CCTCTCCTGCTTTTCTCGTG	60.126	20	134	258	391
HJN0PJ004IG57Y	1	p2	(TC)5	10	176	185	CCCGTTTCATGTACCCATCT	59.67	20	GTGGGTGTTGGAGAGAAGGA	60.088	20	232	0	231
HJN0PJ004JURFW	1	p3	(CTG)6	18	117	134	ACCGAGAGGAGAAAAGGGAA	60.183	20	CACTCTCCCAGCTTCACTCC	59.986	20	115	44	158
HJN0PJ004JA0SN	1	p2	(AT)15	30	58	87	TGCATGGTCCTACTAAAACACA	58.227	22	GTGCATGTTACCGAGCCTTT	60.14	20	127	31	157
HJN0PJ004IVUNF	1	p3	(TCT)5	15	56	70	TTGAAATCTCCGCCATTTTC	60.016	20	CAGTGTCGAGAGAGGAAGGG	59.978	20	196	13	208
HJN0PJ004JUKSQ	1	p3	(AAT)6	18	142	159	TCAGTGCCATTCTCGATTGT	59.245	20	TGCATGAAAATAGGTTCTGGG	59.946	21	257	44	300
HJN0PJ004JMUAG	1	p3	(ACC)5	15	194	208	GAAGAGGGGGTCACATCTCA	60.048	20	TCCTACAAATGAAGGGCAGG	60.066	20	277	170	446
HJN0PJ004IEA8P	1	p3	(ACT)6	18	146	163	GCGTTTTCTTAAGCTTCCCA	59.474	20	TTGGCTCATCTCAGCACAAG	60.136	20	145	107	251
HJN0PJ004JM5K1	1	p2	(CT)5	10	142	151	ACTGCTGAGGCTGACTGGTT	60.057	20	TCTACCAGCATCACCATCCA	60.072	20	127	95	221
HJN0PJ004H6B4V	1	p2	(TC)7	14	38	51	TTCCTCTGATCTTTGGCTTCTC	59.962	22	AAGTCGAAATTCTCGCCAAA	59.823	20	172	11	182
HJN0PJ004ILDV8	1	p3	(TTA)5	15	104	118	GAAGACGAAGACCCATCGAG	59.803	20	AAAGTATTCTCGCCATTGCC	59.186	20	270	68	337
HJN0PJ004I591C	1	p2	(CA)9	18	291	308	GCGTGATCACACCAGAACAT	59.557	20	TCATGAAGCTCATCCAGTGTG	59.846	21	141	199	339
HJN0PJ004IFA3U	1	p2	(TC)7	14	36	49	CTCACTCCCTTCACTCACTCTG	59.097	22	CTCAGAGGACGGATCTGGAA	60.34	20	134	2	135
HJN0PJ004H2GY8	1	p3	(GTG)5	15	331	345	GAAGACCGTCGCTCTGCTAC	60.164	20	CTCAGATCCAGCTGTCCGAT	60.372	20	103	293	395
HJN0PJ004JZKIR	1	p3	(GAC)5	15	156	170	GGCGTCTTCCCTCTTAAACC	60.074	20	AGGTGGAGATGAATCCGTTG	59.927	20	233	25	257
HJN0PJ004JI4SB	1	p2	(GA)5	10	31	40	AAGTAAGAGGAAGAGACGGCG	60.026	21	AAAGCCAAATTGTCACGGTC	59.978	20	171	5	175
HJN0PJ004I6DST	1	p3	(CTC)7	21	309	329	TGACGCCTCACTATCACTGC	60.016	20	TTGAAGATGAAGGTATCAGTCTCCT	59.685	25	150	230	379
HJN0PJ004H16X4	1	p2	(AT)9	18	39	56	CGCCCCTTGAATGAGTTG	60.192	18	CGTGCTGAGATGGATTGCTA	59.972	20	171	0	170
HJN0PJ004I4S1S	1	p2	(TA)5	10	231	240	TCTTCAGAGGGTGCCAAAAC	60.232	20	TATTGGATTCGAGTCCGTCC	59.894	20	131	146	276
HJN0PJ004I72KI	1	c	(TA)5aat(AC)8	29	83	111	CACAGATGACAAAGCATTGATTTTA	60.398	25	ATGGACTTAACATGGGCAGC	59.962	20	174	15	188
HJN0PJ004IWNMX	1	p2	(AT)10	20	67	86	AACATGCCAGTTCTCTTTTCAA	58.882	22	CTATCGTCCCGGCATACTGT	59.978	20	131	16	146
HJN0PJ004IU8LW	1	p3	(GGA)5	15	241	255	GTCAAGATTCACCGAGGGTC	59.511	20	CTGCGTAATCAGCTCCACAA	60.011	20	283	99	381
HJN0PJ004H4WAU	1	p3	(CGA)5	15	241	255	GGAAACCTCTCCCCAAGAAG	60.045	20	CTCTGGAGGTGAACCTGCTC	59.986	20	184	182	365
HJN0PJ004JLCBB	1	p2	(GA)5	10	466	475	TCTGGAAATGGGAGGTTCTG	60.042	20	CGTACTTGAGCAACTCGCTT	58.337	20	246	253	498
HJN0PJ004IQOEX	1	p2	(GA)5	10	182	191	GGAGACAGCCATCACAACCT	60.12	20	TCATGGTCTGCCTTCCTCTT	59.803	20	247	31	277
HJN0PJ004H9AIS	1	p2	(AT)11	22	119	140	AAAACATGTAAATTCCTTTACTTCAAT	57.172	27	TCTTGGGCTTCAGCTGATCT	60.096	20	202	0	201
HJN0PJ004IS8DU	1	c	(TA)9tgtgcgtgtgtttgnnnaannngtgt(TG)5	54	283	336	GCCATCAGGATCGTCCCTA	60.99	19	ACAGCCAGCAGCAAGCTAAT	60.183	20	295	144	438
HJN0PJ004IOPH1	1	p2	(AT)5	10	311	320	TGGCCTTTGGTTCTTGTGAT	60.495	20	CTCGTTCTGGAGCATATCCC	59.653	20	220	150	369
HJN0PJ004IWOWA	1	p6	(CACGAG)10	60	33	92	GAGATGGATGAGCAAGAGCA	59.067	20	ATCTCCTTCTCGACCTTGGC	60.735	20	257	8	264
HJN0PJ004IECEC	1	p2	(CT)5	10	128	137	CAGAGCCTCCTTCTCCTCCT	60.088	20	CCCCAAATCTTGCATTGACT	59.933	20	205	82	286
HJN0PJ004I7XAI	1	p2	(CT)5	10	49	58	CTGGCTAACCTCGGATTCCT	60.59	20	GAGGAAGCTGTTCAAGCCAC	59.997	20	204	6	209
HJN0PJ004IZJKS	1	p6	(CTGTGG)5	30	312	341	ACAGGGACAGAGATGGTTCG	60.112	20	GAACTGACAACAAGATCCCCA	59.958	21	293	89	381
HJN0PJ004ILBED	1	p2	(TA)10	20	113	132	CTCCCACAGACTTGGAAGGA	60.229	20	ACAAACAACCACCGATCACA	59.855	20	192	61	252
HJN0PJ004IOGUC	1	p3	(ACT)5	15	359	373	CGTGATTTCCGGTTCTGTTT	59.971	20	CAAGACTTAATCGAAGTCTCCTATG	57.797	25	135	267	401
HJN0PJ004JLKRB	1	p3	(CAT)7	21	180	200	GCAGTTGACCTGCTTTCTCC	59.997	20	TTCGGAATTATGTTCCTCCG	59.894	20	289	131	419
HJN0PJ004H8C87	2	p2	(TA)5	10	168	177	TCGGACTTTCCAGCTTCTTC	59.55	20	TCGACTCGTCATTCAGCAAC	59.992	20	278	13	290
HJN0PJ004JA5MB	1	c	(GAA)7gaggaggaggagagagaaagagacagga(AG)7	63	70	132	TTCGCCATAGCTGGTAGCTT	60.003	20	ACGAACATCGGGTTACTTCG	59.993	20	154	43	196
HJN0PJ004I3TKC	1	p2	(CT)6	12	82	93	ATTCGCTTCCTTTTCTCAGC	58.672	20	AAGCGATCTCGTTTCGCTTA	60.117	20	278	33	310
HJN0PJ004JBU5U	1	p2	(AT)11	22	91	112	TGAGGACAATTACAACCACACT	57.113	22	AGGAGGCATGACTCGTTGAT	59.685	20	144	0	143
HJN0PJ004JFDEM	1	p3	(ACC)10	30	283	312	TGTCCTTGACTTTCTTGGCG	61.343	20	GAAGGAGGAGGAGGAGAGGA	59.883	20	241	260	500
HJN0PJ004I7B3E	1	p3	(TCC)5	15	159	173	TCGGTGTTCAGCAGAAGCTA	59.74	20	CGACCTTCTCATCCTCCTTG	59.797	20	124	96	219
HJN0PJ004JTDVK	1	c	(AC)5(TC)6	22	195	216	AGGAGCTCATCGTTCTTCCA	59.95	20	ATTGCATTTCCAGTTACCGC	59.967	20	199	89	287
HJN0PJ004J1Z7X	1	c	(TTC)5tcctcttccttggtgaatgtgatttgcagaataagtacttcttatggaaggttcaaatgtggcgactgcatttatctatatctatatctatatc(TA)7	123	68	190	CGCCAACAAGCTCCACTAAT	60.27	20	CCAGAATCAAACCACCCATC	60.173	20	264	27	290
HJN0PJ004IS86C	1	c	(TC)6(CT)6	24	60	83	TTGTACGCTTCGTCAAGCTC	59.224	20	CCTTCAAGATCCGTTTGGAA	60.044	20	148	36	183
HJN0PJ004H3FYS	1	p2	(GA)5	10	483	492	AGCCAATCCTCCAAAATCCT	59.903	20	CACGCCAACTCTCCACTATT	57.826	20	211	333	543
HJN0PJ004JC06Q	1	p3	(GCT)6	18	477	494	GTAGAGCATCCAGAGCCGAC	59.981	20	CACAGCAGCATCAGCATCA	60.764	19	239	282	520
HJN0PJ004ITUB8	1	p2	(AT)12	24	29	52	CGACGCTATCGAGTTCAATAAT	58.434	22	CGTTCTATGTGCTTGTGCGT	59.935	20	116	0	115
HJN0PJ004ITUB8	2	p2	(TC)5	10	174	183	ACGCACAAGCACATAGAACG	59.935	20	ATCGACCTCGTAGATCGTGG	60.096	20	181	96	276
HJN0PJ004IFTRF	1	c	(TA)9acgttnnnnngatcatatatac(AT)8	56	167	222	GCTCTCCTATCACGGCTGAG	60.119	20	ACACAACAACTACGCCATGC	59.646	20	242	132	373
HJN0PJ004H3L33	1	p2	(GA)5	10	308	317	GCGCCTCCTTACTTTGTCAC	59.882	20	TTCGGAAGCTCTTGCAATCT	60.096	20	254	169	422
HJN0PJ004JFR0C	1	c	(GA)10cgacgactacgtagatcgtcagcaaag(GA)6	59	149	207	ATTGGAGGGAGGGAGAGAGA	60.149	20	CGAAGTCGAGGTTCAGATGC	60.945	20	228	126	353
HJN0PJ004IQ0JW	1	p3	(GGA)5	15	218	232	CAAACTTTCCCAAAAGCTGC	59.861	20	TTTGACCTGATGAGCTTCCC	60.195	20	221	73	293
HJN0PJ004IHM5V	1	p3	(TCT)5	15	186	200	CCCTTCCACAGTACAGCTCC	59.721	20	GAAGACCCTGTTTGGCATGT	59.973	20	109	134	242
HJN0PJ004JCNLF	1	p2	(CT)5	10	52	61	CACTTCCTCCTTTGTTTCTCTCA	59.908	23	GAAATGTTGGCCTTCTGAGC	59.82	20	200	10	209
HJN0PJ004I25HF	1	p2	(AT)5	10	273	282	TGCGAAATATAGGAGGCGAG	60.323	20	CTGCTGCAGAGCTGGATAGA	59.445	20	256	86	341
HJN0PJ004IQ378	1	p3	(GCC)5	15	276	290	CTTAGACGGCTTGCTGGACT	59.639	20	TGACTGACGACTCCATGGTC	59.665	20	281	181	461
HJN0PJ004H9GGD	1	p2	(TC)10	20	102	121	TTCAATCAGACCCAGAAGCC	60.195	20	TCGGAGAACGAATCTTACCG	60.206	20	190	49	238
HJN0PJ004IQ7A1	1	p2	(TC)5	10	273	282	CGGAGAACCAAACACATCCT	59.966	20	GCAATCTGCATAACACGCTG	60.432	20	133	197	329
HJN0PJ004JPWVS	1	p2	(TG)5	10	31	40	GGCATCAGGAAATGGAGGAC	61.779	20	ACTCTGTGGATGCTGCTCCT	60.017	20	134	0	133
HJN0PJ004IL694	1	p2	(TA)11	22	219	240	ACCTCAGCCTTACCGTATGC	59.222	20	GATGAGGAGCTTTGACCCAT	59.094	20	222	84	305
HJN0PJ004JO1ED	1	p2	(AG)5	10	211	220	TGGAAGATTCACAGGGAAGG	60.042	20	CTTGTCACTTCACCCTGCAA	59.873	20	175	152	326
HJN0PJ004JH245	1	p3	(GGA)9	27	79	105	GATCGAATCGGGGAAGAGTT	60.41	20	CTTCTCGTGCTCCTTGCG	60.851	18	176	34	209
HJN0PJ004IZQ07	1	p2	(TC)6	12	101	112	AATCTTAGGATGACCAGCCC	58.067	20	AGCGGAAGAGAGATGGACAA	59.95	20	246	30	275
HJN0PJ004JEYQX	1	p3	(GTT)6	18	100	117	TGCTTCCCCATTTGCTACTT	59.708	20	TACCCAGCTTTGACACTTGC	58.926	20	175	73	247
HJN0PJ004JKC2N	1	p2	(AT)9	18	65	82	GCATTGATTAAAATAATTTGCGA	58.28	23	AACAGCCCTTCAGCAAGAAA	59.993	20	166	36	201
HJN0PJ004IZIOA	1	p2	(AT)5	10	123	132	GAACGGAAACACAAATAGGCA	59.989	21	GAATCGAGGAGCTTGAACGA	60.483	20	245	26	270
HJN0PJ004H5UYZ	1	p3	(CGC)5	15	516	530	ACCAGCTCCGATAAGTCCCT	60.096	20	ACTGCCTCGACGCTCCTC	61.726	18	221	379	599
HJN0PJ004J1OAG	1	p2	(AT)8	16	116	131	CCCAATTCCCAACCTACTAAA	57.989	21	CTCGGGCATCATCAGAGTTT	60.218	20	174	0	173
HJN0PJ004JIC9A	1	p2	(AC)7	14	231	244	AGAGACCTGATAAGCCGCAA	59.978	20	TGAGCAAACGAGCCTGAGAT	61.087	20	250	26	275
HJN0PJ004JNVHW	1	c	(AT)7(AG)10atctttctannnnnnnnncnnnnnnnnnnnnnntttttnnnnnnnnttncg(GA)13	111	33	143	CAAAAATATCATCACCGCCG	61.207	20	AGATCCAAGCGGACTAGGGT	60.096	20	246	0	245
HJN0PJ004IHKN4	1	p2	(AC)6	12	96	107	TTTCCTTCGGTTGACTTTCG	60.22	20	AGACGTCGAGAAGCACCAAT	59.874	20	275	52	326
HJN0PJ004IL3N1	1	p3	(AAG)6	18	56	73	ATTAAGGACAAGGTCCACGG	58.909	20	GAAATGCTGTCATGGTGGTG	59.967	20	113	4	116
HJN0PJ004IMDU8	1	p3	(TTA)5	15	139	153	AGTCAAATCGGGCCTTCTCT	60.212	20	CAACGCAAAGTTGTTCAATTC	58.333	21	137	73	209
HJN0PJ004ICMJG	1	p2	(CT)5	10	64	73	GGCTGTCGGTTTTCACTTTC	59.717	20	GCTTCAGAATGCTCGTCTCC	60.104	20	223	11	233
HJN0PJ004IPJLT	1	p2	(GA)7	14	220	233	ATTGGAGGGAGGGAGAGAGA	60.149	20	TGCCAAGCTTAAGGAACGAT	59.845	20	194	197	390
HJN0PJ004IL7OI	1	p3	(ATC)5	15	155	169	TTCGAAGGATTTCACAGGGT	59.526	20	GCAAGATGGAACGAAAGGAA	60.192	20	108	106	213
HJN0PJ004H9QQD	1	p2	(AG)7	14	26	39	CAGATTCGCCATTTCACAGA	59.799	20	CCGCTGATGATGTTTTCAGA	59.799	20	199	2	200
HJN0PJ004H6KD5	1	c	(AGG)5annnnnnnnatcaacctccattccgacgagcatcttcattctctccactgcactattcatcttctccatttttanaatattattatta(TTC)10tgtctt(TC)7	153	273	425	GACAGGAGAGTGCACGTCAA	60.03	20	CCAGTTAGGAAAGAAGACAGACTGA	60.323	25	300	156	455
HJN0PJ004IB1ZA	1	p2	(GA)5	10	340	349	TTTTTAGGTGTCAAGATCGGG	59.074	21	TGTTGCAGCCAAAGATTCAA	60.379	20	151	285	435
HJN0PJ004IX9OO	1	p2	(TC)5	10	437	446	ATAATCCCCGAACTTCCCAC	60.017	20	GAAGCCGACGATCAATCC	59.121	18	228	260	487
HJN0PJ004JVYMY	1	c	(AG)5atatagagagaaagt(GA)6	37	53	89	AAACCTTTCTTCTCTTCAGTTTCAA	59.068	25	AAAGACCAAAACCCCGAGAT	59.805	20	144	19	162
HJN0PJ004I13R8	1	p2	(AT)10	20	43	62	CGATCGGAATACAACTTGCC	60.469	20	GGGATGATTCATGGGTTGTC	59.995	20	242	4	245
HJN0PJ004JZ5Y2	1	c*	(TA)11tgtatgtatgtatg(TA)7(TATG)5*	68	127	194	GCTTAATTTCATACCAGCGCA	60.24	21	GCTAGCACTAGCTTATACATGATGAC	57.919	26	189	79	267
HJN0PJ004IQ4BR	1	p2	(TA)11	22	141	162	ACATCCTTCCTTGCCCAATA	59.387	20	ACTAGGTCCTTGCGCATGTT	59.763	20	192	106	297
HJN0PJ004IHYBT	1	p3	(TGA)5	15	60	74	GGGAGATGAAGACGATGATGA	60.026	21	AGATGCAGCAGAACCAGCTT	60.164	20	101	1	101
HJN0PJ004JAWSL	1	c	(CGG)5aggaaattgggacccacccgccggattctgagtgtttggctgctggctggagaattaacaggnnnnnnnnnnnnngag(GAA)5gaggaaggaacagaggaagatgaggacgacgaagnnncatcaacggagattggaac(GAA)5	179	28	206	GGATTGTAACCGGAGTGTGG	60.232	20	GACATCCGCAACAGCTACAA	59.871	20	281	1	281
HJN0PJ004I2BM2	1	p3	(TTG)5	15	236	250	TATGTTACCGCTACTCGGGC	60.117	20	ACCAATTTGACCAGCCTGAC	59.973	20	266	73	338
HJN0PJ004I2BM2	2	p3	(TAT)5	15	453	467	GTCAGGCTGGTCAAATTGGT	59.973	20	GCGACAATGAGTATCGGCTT	60.243	20	222	319	540
HJN0PJ004IWUTN	1	p3	(GAT)6	18	337	354	AGCCAAGATTCGCCAAGTTA	59.845	20	TTGTCGTCTTGCCACACAAT	60.16	20	285	119	403
HJN0PJ004IWGWX	1	p3	(TCT)5	15	100	114	GCCATTCTCATGTCGAAGGT	60.081	20	GAGGAAGCAAGAGGAGGCTT	60.096	20	125	32	156
HJN0PJ004IV9AT	1	p2	(TA)5	10	116	125	CCAAGAAGAAGCCCACAGAC	59.844	20	GTTTTGGGAGGTTAAACGCA	59.975	20	150	54	203
HJN0PJ004JT5M8	1	p3	(TGC)6	18	167	184	GCAACTGCTGTGAAGGTTGA	60.032	20	AATCTCTTCTGCCGTTCCAA	59.813	20	279	95	373
HJN0PJ004JJZMS	1	p2	(TC)8	16	99	114	GCTCAGATCTGCACCTTTGC	61.099	20	CCCCCAAGACTACAAGTCCA	59.959	20	199	68	266
HJN0PJ004I29DE	1	p3	(TCT)7	21	120	140	TTACACTCTCTCGCTTCGCA	59.888	20	TCACCCACACTCCAATTCAA	59.935	20	257	56	312
HJN0PJ004II3IC	1	c	(TC)5ctctctcctt(TC)6	32	58	89	TGTGACCAGGGAGCTTTTCT	59.844	20	GCCATGGAAAGACCTTGAAA	60.051	20	163	25	187
HJN0PJ004IYK2Q	1	p3	(CGC)6	18	33	50	TCCGACAAGAAGAAGCTCAAA	60.118	21	GGAAGGCTGTGACTGAGGAG	59.986	20	126	6	131
HJN0PJ004H6FWM	1	p2	(AG)6	12	393	404	CTGGTGATCGGAGGAAAAAG	59.665	20	AAAAGCACTTAATTCATGTACATTCG	59.877	26	135	338	472
HJN0PJ004H4QWH	1	p2	(CT)5	10	91	100	ATGTTCGGGGTGATAACGAG	59.813	20	CAACCAGACGTTCGAGACAA	59.873	20	285	61	345
HJN0PJ004IC1LX	1	p2	(CT)6	12	259	270	GACTTTCTCTCGGGTAGGGG	60.067	20	TCTGGCAGGAACGTTTCATT	60.636	20	284	33	316
HJN0PJ004IH2UE	1	p2	(GA)5	10	399	408	ATGCCTGTTGATGAGGAAGG	60.073	20	CCAGTACTACCACGAGAGTTGAAA	59.748	24	107	343	449
HJN0PJ004JIIJY	1	p3	(AGA)6	18	46	63	ACAAACGCAGACCCAGAAAC	60.156	20	GCGGGAACCAAGTACAGAAA	60.11	20	168	18	185
HJN0PJ004IC1EU	1	p2	(AT)9	18	79	96	ACCCCAAACATACCACACAA	58.596	20	CCCAAAATCGAACACCAAAC	60.206	20	102	52	153
HJN0PJ004H6Z5E	1	p2	(AG)5	10	37	46	GGCGATTATGTGTTTCAAGTG	58.161	21	ACTGGCCTGCAGTACCACTC	60.329	20	114	0	113
HJN0PJ004I6TYS	1	p3	(CGG)8	24	301	324	ACCTGGACTCCCGAGAAAAT	59.935	20	CGAGCCAGTGCTTAACTCAG	58.825	20	204	229	432
HJN0PJ004JVWJJ	1	p3	(TCT)8	24	45	68	CACAACAACAAGTTCAGAAGTCTC	58.097	24	CAGGAAGAGCAGGTACGAGG	60.005	20	147	18	164
HJN0PJ004JSVOS	1	p3	(AAT)6	18	244	261	TCGGATCTCGATCTTCTGCT	60.057	20	GGCTTGCTCTGTCCTTCATT	59.434	20	145	166	310
HJN0PJ004JXWUH	1	c	(TC)5cctcctctcgccgatctgcg(TC)7	44	287	330	AACTCGTTCGCACGTTCTTT	59.92	20	GGGACAGAGATGAAGATCGG	59.612	20	148	210	357
HJN0PJ004JQ8WL	1	p2	(CT)6	12	32	43	CCATTTCAACCGACCTTCTC	59.526	20	CACGTTTCCCCTAGCTACCA	60.125	20	299	5	303
HJN0PJ004IGL0C	1	p2	(TC)5	10	107	116	CCTTGACCATCAATTGTCCC	60.173	20	GAGAAAGTGGCGGTTCTCAG	59.989	20	268	17	284
HJN0PJ004IO0XD	1	p2	(AC)14	28	57	84	CCATCACCCTTTTTCAGGAC	59.381	20	GCAATTTCGCCTGTGTTTCT	60.257	20	225	0	224
HJN0PJ004IO0XD	2	p2	(AG)10	20	277	296	TGCAATTTTTCCTTCCCAAA	60.407	20	ACGACAAGACGCAAGAGGAA	60.975	20	138	222	359
HJN0PJ004H3JKX	1	p2	(AG)5	10	70	79	GCCTCAAAATTTCAAAGTCACA	59.248	22	TCCAACAATGAAAACTGCCA	60.088	20	251	0	250
HJN0PJ004ITN7A	1	p3	(CTG)5	15	64	78	GTGCTGATCGGAGAAAGCAT	60.37	20	CAGCAGCAACTCCTGAATGA	60.136	20	245	40	284
HJN0PJ004ISO3S	1	p3	(AAG)5	15	392	406	AAGCCACCCATGAGTCAATC	59.934	20	AGGGGTCTTCCACTGCAAAT	60.883	20	173	272	444
HJN0PJ004JW0BY	1	p2	(GA)5	10	138	147	GTGTAGATGGCGAGGAGGAC	59.685	20	AGTGCCATTGACCCACTAGG	59.989	20	125	74	198
HJN0PJ004INB9G	1	p3	(TCT)5	15	113	127	TTGATTGTCGGACCAGAACA	60.088	20	CAGATTGACGCGATTGAAGA	59.948	20	164	4	167
HJN0PJ004JKINB	1	p2	(AT)7	14	69	82	CCCTTCTCTCCCCATCTTCT	59.63	20	CCTTGATGGAGGCAGGATAA	60.029	20	291	4	294
HJN0PJ004IIX8L	1	p2	(AT)5	10	192	201	GCGACAAAGTGTTGTGAAGC	59.495	20	CCGAAATCGTCAAGGTCAAT	59.933	20	283	93	375
HJN0PJ004I32W6	1	p3	(CTC)5	15	65	79	CCCGAATCCCTTGTAGAAGTT	59.469	21	TTGTGGATGATGGGGAGAAT	60.135	20	126	26	151
HJN0PJ004ISZYT	1	p2	(AT)13	26	26	51	CAAATCTTGCTGAGTTCCCA	58.847	20	CCATCAGCACTTTCCAAAAA	58.745	20	139	1	139
HJN0PJ004JIIMB	1	p3	(CCG)7	21	172	192	TCAATCCCCTGAATTGCTTC	60.014	20	AATCGAAGGATGAACGATGC	60.043	20	299	36	334
HJN0PJ004IG89D	1	c	(AC)10agagaa(AT)12	50	46	95	ACAACAAAGCCAAATCCTGG	59.971	20	CGCTAGTCAAAAGCCAGAGG	60.147	20	200	19	218
HJN0PJ004IKYPT	1	p2	(AG)5	10	27	36	ATCCGAAAGCGTCGAAGAC	60.355	19	CCAAAGCGCTAGACTTGTCC	60.015	20	291	4	294
HJN0PJ004JLRJJ	1	p3	(TGT)6	18	41	58	TCGATTTCGTCAGATGGTGA	60.201	20	GCCAATGGTGGAAGAGATGT	59.934	20	159	1	159
HJN0PJ004I4GHZ	1	p3	(GGA)6	18	85	102	ATCGGGATGATGATGAGGAG	59.845	20	AAGTTGGTGGTGGTGGTGTT	60.174	20	152	62	213
HJN0PJ004IJSRZ	1	p2	(CT)5	10	116	125	CTGCGTTTTCCATTTCCATT	59.938	20	CTGCCATGACTGATGGATTG	60.072	20	164	7	170
HJN0PJ004ICI0X	1	p3	(GTT)5	15	488	502	GTGTTGAAGTCGAACGACGA	59.88	20	CACTACCACCTCCGCTGTC	59.272	19	114	419	532
HJN0PJ004IYDML	1	c	(GTG)5atgaatagacgaannnnnnnaggaggaggcnnnggaggaagactcatcgtgggcggtgttggcgacggggatgagaagctcccgatctnnnn(CT)5	117	296	412	TGTAAAAAGTCTCGTGGCCG	61.184	20	GATGGGCGATGACAAATCA	60.437	19	179	273	451
HJN0PJ004I7N2T	1	p3	(CCG)6	18	87	104	CTGAGTGGTCTATGGAGGCG	60.812	20	CGCTTCCTCTTCCTCCTCTT	60.088	20	143	15	157
HJN0PJ004JFWMF	1	p3	(CGA)5	15	407	421	CTCGTTGGAAATCGGGAGTA	60.066	20	ATCTGATCCTGTCGTCGGAG	60.223	20	167	288	454
HJN0PJ004IBGCZ	1	p2	(AT)8	16	236	251	ATGCCCATGACGTAATTGCT	60.361	20	GAATCAGAGTACCCAGAGAATGC	59.254	23	275	165	439
HJN0PJ004I4H7A	1	p3	(TCT)7	21	119	139	AAAACGATAATCCAAGCCCC	60.15	20	CCAGTCCCACCAGAGAGAAG	59.828	20	150	71	220
HJN0PJ004IRYBH	1	p2	(TG)7	14	318	331	GCTCCCCAGTCAACCAACTA	60.111	20	CTACGCGAAGCTTTCGATCT	59.752	20	219	161	379
HJN0PJ004JEW5A	1	p2	(GT)5	10	365	374	ACGACAGAGCGGACTTTGTT	59.914	20	ATACCCCAACTTGCTTGCTG	60.132	20	236	166	401
HJN0PJ004JZ2EX	1	p2	(CT)11	22	75	96	ATCCGATCAGATCCGTCAA	58.973	19	TGGCTTCCACGCTATCTTCT	59.978	20	285	53	337
HJN0PJ004IQRME	1	c	(GC)8(AC)6atatgaaaaatggcagaggacctgaatatgagctttgagaagcttatgatggtgggaa(GTG)5	101	34	134	GACGAAGTCTTCATTAAAGCGG	60.257	22	TCTGCAACAACAGCTCCATC	59.992	20	228	8	235
HJN0PJ004JNOKR	1	p2	(TG)5	10	134	143	GGGCCTAGGGTTTCTCTTGT	59.576	20	CAACCCTCCACCACTTCAAC	60.399	20	179	9	187
HJN0PJ004I7X3J	1	p3	(TTC)5	15	76	90	GCCCAATGTACAAAGAAGGG	59.429	20	TTATCACTCCCTCAATGCCC	59.894	20	101	24	124
HJN0PJ004IIYAL	1	p3	(TCC)5	15	164	178	AACTTCGGTCTCATCATCGG	60.073	20	AAAGAGCAGGTGGACCTTGA	59.844	20	235	98	332
HJN0PJ004IT9N8	1	p3	(CGA)5	15	410	424	CCATCGTCTCCATTCGTCTT	60.073	20	GCTGCAGAGATCGCTGACTT	60.855	20	250	235	484
HJN0PJ004IGTZX	1	p2	(CT)7	14	257	270	AGAAGCAAGGAGACGACGAC	59.604	20	TGCTTCTTCTTCGCTGGTTT	60.132	20	289	130	418
HJN0PJ004IGQYG	1	p3	(AAT)6	18	40	57	CGGCCTTTATTGCTATTGCT	59.367	20	TCTTTTGTGAGTGCAGACAACT	57.664	22	178	1	178
HJN0PJ004IVHNA	1	p2	(GA)10	20	119	138	AGAGAATTTTTCTCGCCTCC	57.611	20	GACGTGATCTTCGGCGAC	60.373	18	184	50	233
HJN0PJ004JNDKN	1	p3	(ACG)6	18	448	465	TCGACTTGTGGAAATGCAAG	59.84	20	AGCGGAAAAATGGACCGAT	61.722	19	116	372	487
HJN0PJ004IEX7O	1	c	(AT)8gtatatatgatctaaacaacgt(TA)9	56	38	93	CCTCATTACAAAAACACACATACAT	57.183	25	CGTTTTCTGGAGGCAGAGAG	60.126	20	286	0	285
HJN0PJ004JIMHV	1	p2	(CA)7	14	59	72	TTCGGAGAGTCTGCAAAAGAG	59.743	21	AGAACACATGCTGCGACAAC	59.912	20	159	1	159
HJN0PJ004ISD47	1	p2	(CT)5	10	134	143	AGCTTTTCAACAATGTGGGC	60.118	20	CACGCAGCGAACACATAAAT	59.759	20	143	32	174
HJN0PJ004IS9G5	1	p2	(AT)7	14	107	120	CCTTGACACTTTTGAGCTCCTT	59.922	22	GAAGGGGCGGCTAGTAGAAC	60.228	20	131	43	173
HJN0PJ004IWKRY	1	p3	(TGC)6	18	119	136	CCTCAAGCAGTTGATGAGCA	60.136	20	GCTTCATGCTAGATGGGGAA	60.177	20	242	89	330
HJN0PJ004IA34A	1	p2	(TC)7	14	105	118	AAGTGAATTCAGCAGCTAGCAA	59.316	22	GTGTCTTGGACTGCCACTCA	59.872	20	165	49	213
HJN0PJ004IV852	1	p2	(CT)5	10	133	142	CCCCCTGTTTTCCATAATCA	59.617	20	TGCAGTTCTGACATACAAAATTTTAAC	59.901	27	128	61	188
HJN0PJ004IGP4T	1	p4	(TTTA)5	20	175	194	CTGCACATCTGGGACTCTGA	59.98	20	GGTGTTAAAGGTTGGTCCTTTTT	59.692	23	218	48	265
HJN0PJ004IYIHJ	1	c	(AT)5t(TA)9	29	181	209	GATCTCGACGACTGCTGAAA	59.116	20	TTCACAGAATCCTTAAGAAAAGCA	59.453	24	174	63	236
HJN0PJ004JOI1P	1	p2	(AT)11	22	175	196	AGCCTTGTTGTGGCATTCAC	61.107	20	GATTATCCTGCACGTCCCAC	60.348	20	175	152	326
HJN0PJ004IBLPH	1	p3	(CCG)7	21	82	102	TACAAGTCCTTCTCCGGCAC	60.255	20	CTCCGAGTAACCTGCACCTC	59.867	20	128	51	178
HJN0PJ004I2W9C	1	p2	(TC)5	10	92	101	GCCGCTTTCAGATTGAAAAGTA	60.72	22	GGAAGGAGGAGAGAGGGTGA	60.727	20	123	47	169
HJN0PJ004IWZ3C	1	p3	(CCT)7	21	225	245	TGACGCCTCACTATCACTGC	60.016	20	TGGACGTACGAGTGCAAGAA	60.449	20	226	144	369
HJN0PJ004ISGRJ	1	p3	(GTT)7	21	76	96	TGGTAGGGTTGGGATGTGTT	60.088	20	ATATGCTTCCCAGCAGCAAC	60.243	20	204	6	209
HJN0PJ004ISGRJ	2	p3	(TGT)5	15	298	312	CCAGCGTGGTGTATGAATTG	59.988	20	TGCTTCAAACCCTGTTGTTG	59.734	20	174	270	443
HJN0PJ004JSLWE	1	p3	(AGT)6	18	225	242	GAACGACATTGTGATGCTGG	60.12	20	TCATTTCATCCACGGGAAAT	60.133	20	290	52	341
HJN0PJ004JDX2M	1	p2	(AG)5	10	93	102	GCGACATTTCCGATCGTATT	59.929	20	GCCTCTGTAAACCCGATCAA	60.074	20	170	6	175
HJN0PJ004IWLWZ	1	p2	(TA)12	24	120	143	GCGTTTAAGCTGGAATTTGC	59.859	20	ATACATAAGCAGCCTCCCCA	59.551	20	223	49	271
HJN0PJ004IFERF	1	p3	(TCT)5	15	48	62	TCTCTGCCCTTCTTCCTCTTC	60.081	21	GTCGCCTGAACTTCTTCCAG	59.989	20	265	2	266
HJN0PJ004JAMZ7	1	p5	(TTTTA)6	30	135	164	CAACCTGCAGCACAGTGAGT	60.096	20	TGTTTGGTTCTCTCTTCAACAGT	58.031	23	281	85	365
HJN0PJ004IDNIZ	1	p3	(ATG)5	15	126	140	GTGGCTTCGTACCTGGTGTT	60.035	20	TGATGAGGAATGGCAATGAA	60.009	20	183	78	260
HJN0PJ004JGRWW	1	p3	(CCA)5	15	95	109	ATGGAGGCTTACGAAGACCA	59.694	20	GCGCAGATAAACTTTGCTCC	59.988	20	214	59	272
HJN0PJ004JV9ZK	1	p2	(AC)10	20	101	120	TTATGCACACGTGGTTGTCC	60.436	20	CTGGGTGTTTTGACCTCGTT	60.005	20	106	74	179
HJN0PJ004JZLCL	1	p2	(AT)12	24	53	76	GGTTGGACAGGTTTTGATATTTTC	59.994	24	TAGGACTCCTCGCTCTTTCC	58.62	20	205	0	204
HJN0PJ004JJ649	1	p2	(CT)10	20	151	170	ACTCAGTGGGGAAAGGAGGT	59.968	20	AGTAGTGATAGCAATGCCAGTGA	58.943	23	194	128	321
HJN0PJ004IM0EN	1	p2	(CT)11	22	124	145	ACCCCACATCACCCAATAAA	59.91	20	GAAACAAGAGATGCTTGATGAGA	58.592	23	188	44	231
HJN0PJ004H92T2	1	p3	(CCA)5	15	192	206	ATGCTCCAGAACAAGGAACG	60.255	20	CGACGAGGACTGGTAGAAGC	60.012	20	233	118	350
HJN0PJ004IR7JS	1	p2	(TA)9	18	34	51	GCCTTAATACTTGACAATCTTCAAAA	59.215	26	ATGCGCAAATTAAGGCAAAA	60.572	20	175	1	175
HJN0PJ004IBA1J	1	c	(TAT)9tctctcttac(AT)11	59	168	226	TGTCACCCTTACCCCACCTA	60.224	20	CAGCTTGTGGAAGCCGTAA	59.996	19	287	141	427
HJN0PJ004JHPIN	1	p3	(TCG)5	15	175	189	ATTGAGTACAATGCCGGCTC	60.103	20	CAGCGAGATAGCGAAGTCCT	59.74	20	192	147	338
HJN0PJ004JN4D9	1	p3	(GTT)8	24	289	312	TGCTTGGGGAAAAGTACTGC	60.249	20	CTTGGTGAGAGCTGGAGTTG	58.593	20	260	83	342
HJN0PJ004JGH77	1	p3	(GAT)7	21	470	490	AGACTCTCCCGACTCGTTCA	59.986	20	GGCAATGCGAAAGCGAGT	62.448	18	263	255	517
HJN0PJ004I3RDM	1	p3	(GGA)6	18	90	107	TGAGGGTGAGGGAGAGAAGA	59.913	20	AACAACGGGACGTGAATAGG	59.853	20	210	23	232
HJN0PJ004I846N	1	p2	(TA)5	10	176	185	TTTGCTCGTGTTGCTAATGC	60.021	20	ACCCAAGACAATGAGGCTGT	59.579	20	300	44	343
HJN0PJ004I6O0F	1	p3	(GAA)5	15	154	168	CCCGAAGACAAAGAAGAGGA	59.401	20	CAAGTTCATCCCTGTTTGGG	60.345	20	214	81	294
HJN0PJ004IC5KR	1	p2	(AC)13	26	81	106	CAGAACACATACACACCCGC	60.032	20	ACTCCGGTGATAACGACGAC	59.997	20	271	12	282
HJN0PJ004ILFQ7	1	p2	(AG)11	22	118	139	TGTCGTCCACATGACAGCTT	60.319	20	TCTCGAGGCATAGACAATCG	58.976	20	263	4	266
HJN0PJ004JXVYK	1	p3	(GAT)6	18	109	126	GTGTGGGGTCCACCTCCTAT	61.032	20	AATGGATGGTTTCTGTTCCG	59.79	20	152	20	171
HJN0PJ004I3IB8	1	p2	(CT)6	12	69	80	ATGGTAGCGGCAGTGTCCT	60.694	19	CCCTGATTTGCCATTCTCAT	59.894	20	136	45	180
HJN0PJ004IENG2	1	p2	(GA)13	26	390	415	GCACTCTCCTCGAAGTCCTC	59.131	20	TGCTTAACTCTGGCCATTGA	59.42	20	256	205	460
HJN0PJ004JTJ58	1	c	(GAA)5caataggagagagaaagtt(AG)6gaaaacgnnggcaatctataattagnnnnnnnnnnnnnnnnnnnnnnntttggtgagaggagtgagaggagtgttngtttctcgagtaaattctctctc(CT)9	163	45	207	GACTGTCTGTGACTGTGAGCG	59.666	21	AATATGGTGCTCTGTGCAGG	58.751	20	271	21	291
HJN0PJ004JJXZV	1	p2	(AC)6	12	160	171	TCGTTGAAAAAGGTAGAGGAGG	59.757	22	TTGTGTTCTTTGTTGCAGGG	59.734	20	293	135	427
HJN0PJ004JPGJ8	1	p3	(CTT)7	21	100	120	CACCATTCACATGCTCTTGC	60.272	20	TGACTTTTACGACAAGGGGG	59.964	20	299	44	342
HJN0PJ004JGVK3	1	p3	(AAG)6	18	387	404	CGCTTCAAGACCCTGATCTC	59.95	20	CCTTTCCTTTCCTTTCTCAGTC	58.511	22	278	152	429
HJN0PJ004J1RIB	1	p2	(TC)9	18	140	157	TGAGTCATATACACACAGAGACAGACA	60.164	27	AGAGATTGGTGGTGGTAGCG	60.134	20	184	59	242
HJN0PJ004JV89V	1	p2	(AG)8	16	102	117	TTTGCCTTGCTGTTTGTATGA	59.359	21	GCCAATAACAGAATTTATTGAGCTT	59.191	25	100	49	148
HJN0PJ004IHNK4	1	p2	(CT)5	10	556	565	AAAGATGCAGAGCGGTGTCT	60.02	20	CCCTAGACTAGACAAGTAGACGGA	58.2	24	286	307	592
HJN0PJ004JYES2	1	p3	(TGG)7	21	287	307	TGACGAATCTGCTTTTGTGG	59.84	20	CACTTGTTCATCATCTGGTTCTG	59.648	23	121	213	333
HJN0PJ004H8VO0	1	p2	(AG)10	20	186	205	CCAAAATCTAATAAAGATCAATGCC	59.343	25	GAGCAAGGTCTAAGCTTCATACTAGA	58.916	26	121	121	241
HJN0PJ004IP8JW	1	p3	(AGG)6	18	206	223	GCAATTTGAGGGTCTCCGTA	60.074	20	ACCTCCACCTCCTCCACC	59.888	18	291	2	292
HJN0PJ004JSE0H	1	p2	(AG)5	10	199	208	AGTGATCATCCCATTCGGTC	59.744	20	TGCATCCACATTGGACTGTT	59.967	20	197	97	293
HJN0PJ004H63VT	1	p3	(TCG)5	15	101	115	TTCGTCGTCGTCATCATTGT	60.12	20	TTGGTTCTACACTCCGGGAC	59.966	20	185	30	214
HJN0PJ004IMKBM	1	p3	(AAG)5	15	120	134	ACTCTCAGGCGAAGGCTAGA	59.333	20	TGCAGCTCCATAAAACGACA	60.401	20	226	84	309
HJN0PJ004IJBK2	1	p2	(AG)6	12	60	71	TTCCATCAGTACAAGTATGGACAA	58.564	24	CACAACTCCTTTGTCTAACAGATCA	59.74	25	197	15	211
HJN0PJ004IRZPT	1	p3	(ACG)5	15	225	239	AACCAAACCCGCCTACTCTT	59.998	20	GGAGCACTGCAGCTCTTCTT	59.898	20	127	141	267
HJN0PJ004IEQ3R	1	p3	(CTT)6	18	82	99	GTGCGTTTCTCGAGGACTTC	59.997	20	GCCAATAGCTGCTCTCAACC	59.985	20	211	55	265
HJN0PJ004I7CEJ	1	p2	(GA)5	10	141	150	GGATGGTCAGTTCTTGGCAT	59.934	20	GAAGAGAACCGCGCTTGTAG	60.154	20	192	87	278
HJN0PJ004I2CE1	1	p3	(TCT)8	24	286	309	CAAAGCTGAAGCCAATCTCC	59.955	20	TTGCCGAGGTGTTTGATATG	59.542	20	152	224	375
HJN0PJ004IIJ6H	1	p3	(ATT)6	18	82	99	AAACAAACAAACAAGAACAAATCC	58.572	24	TGAGGGAGTGTTATCGGAGG	60.065	20	280	34	313
HJN0PJ004JGBAT	1	p3	(AGA)5	15	274	288	GATCAGAACCCCAACCAGAA	59.903	20	CATCATCGCCTTCCTCTTTC	59.773	20	196	127	322
HJN0PJ004I02Y9	1	p3	(TGG)6	18	72	89	GAGACGACGACGACGAGAC	59.546	19	TGACCACCAACAACAACCAC	60.309	20	132	12	143
HJN0PJ004I02Y9	2	p2	(AG)5	10	329	338	TCCATATTCTAGAGAGAGACAGAGAGA	58.476	27	TCAATTTCATGAACTGTGCCTT	59.615	22	294	235	528
HJN0PJ004I23EP	1	c	(AT)8(GT)8	32	127	158	CGAATGGCGATTAAGTACTCC	58.731	21	GCCATATTCAACAATCGCAA	59.525	20	228	30	257
HJN0PJ004IJTS8	1	p3	(CTT)5	15	79	93	CAAATCGAATTGACGAGCCT	60.214	20	TCGGATAAAGACACGAAGCC	60.214	20	121	18	138
HJN0PJ004IO0GN	1	p3	(CGG)5	15	83	97	TCTGTTGTTGGGACTCATGG	59.52	20	AATGTGGTTCGTGGTGAACA	59.855	20	174	20	193
HJN0PJ004IEITB	1	p3	(CAA)6	18	104	121	ATGTACTCTGGCAATCTCAGC	57.026	21	CAGCTCTCTGGAGACCCAAC	59.986	20	259	79	337
HJN0PJ004JX807	1	p3	(GAA)7	21	26	46	GAAGATGGTGATGATGAAGAGG	58.595	22	TAATACCCTTCGGGGAGACC	60.145	20	168	1	168
HJN0PJ004JEC6N	1	p3	(CGG)6	18	33	50	TTGCGTCGTAAGCAACAGC	61.147	19	TCGGAATCCTGAACCTCATC	60.011	20	300	10	309
HJN0PJ004I4HOD	1	p2	(TA)8	16	26	41	CGACCCTCAAAATTTAAACAGTA	57.482	23	TATACCGCCAATTTCTTGCC	59.928	20	247	0	246
HJN0PJ004IG3UN	2	p2	(CT)6	12	239	250	GAAGATGAAAATGGGGCTGA	60.014	20	CAACCAGACGCTGACTTGAG	59.616	20	209	122	330
HJN0PJ004IG3UN	3	p3	(TTC)9	27	372	398	AGCTCAAGTCAGCGTCTGGT	60.205	20	TTTGGATGTAATCGGAAGCG	60.961	20	241	309	549
HJN0PJ004JHTDR	1	p2	(AG)5	10	413	422	GTGTGAGGTGGTTGATGGTG	59.846	20	TCTTCTCCTGGTGGCTATGG	60.21	20	166	290	455
HJN0PJ004IZMUG	1	p2	(TC)9	18	306	323	CGAAGATGCTGCGATAAACA	59.976	20	TCGGATTTGGAGTCTTGGAC	60.05	20	141	212	352
HJN0PJ004IZNBZ	2	p3	(GGT)7	21	173	193	CTCTGTGTTCAGTTCACGCC	59.467	20	CACCTTGCCATCAATAACGA	59.542	20	239	35	273
HJN0PJ004J1WLZ	1	p3	(TTG)5	15	298	312	TGCACTGTTGTTCTTTTCGC	60.035	20	CAAACGATTTCGGCATTTTT	59.943	20	219	120	338
HJN0PJ004JP7XX	1	p3	(TTA)5	15	310	324	TTGGTGATGCCAAGTTTTGA	60.088	20	CAATCCAATAAGGATGCGCT	60.06	20	240	143	382
HJN0PJ004JQCEP	1	p2	(AG)5	10	84	93	CGTTTTGTGGTTGGGATTCT	59.83	20	TCAATAGCGGCATCCAAAAT	60.424	20	243	53	295
HJN0PJ004ICKTP	1	p3	(TCT)5	15	44	58	ACGTTCGAAAAATCACACCC	59.836	20	TTGGAAGAAACGACGGAAAC	60.088	20	260	12	271
HJN0PJ004JGY9M	2	p2	(TA)6	12	217	228	TTTTCTCTTTGGGGGTTTCC	60.271	20	AGCAGAACACAATTCAAGAAATTA	57.25	24	237	41	277
HJN0PJ004JBBQE	1	p3	(GTC)9	27	44	70	GGATTCAGCAGCAGCCAC	60.53	18	CCGACAACGACATCTTCCAC	61.527	20	112	2	113
HJN0PJ004I1DZ8	1	p3	(TTG)5	15	31	45	AAACGTGGAAAATTCATCCG	59.801	20	GCCTCAAGGGGTTGTGATAA	59.933	20	219	4	222
HJN0PJ004IC5GK	1	c	(GA)6aagtagagagagaaag(GA)7	42	243	284	GATCTGGTTGACGGAGATCG	60.622	20	CCCAAGACAATGAAGCCAAT	59.933	20	298	177	474
HJN0PJ004IN84K	1	p3	(CAA)8	24	52	75	CCGACAACAACAACAACTGC	60.199	20	ACGACGACGTCAGATAAGGG	60.134	20	217	14	230
HJN0PJ004I1H02	1	p2	(CT)8	16	35	50	AACCCTGAACCCTAACACCC	60.088	20	CTATGCGCTCTATTCGGGTC	59.829	20	125	11	135
HJN0PJ004I2NHG	1	c*	(GCT)9(TGCTGT)8*	71	39	109	GTGCTTGCTGCAGTGAATGT	60.064	20	GTCAATCCTTGGCAATCCAC	60.326	20	167	8	174
HJN0PJ004JL6O7	1	c	(TC)5ctcctccgccctcaagtccctnnnnntn(GCC)6	56	65	120	CCAAAATCTCAAAGACCCGA	60.044	20	TCGGCAGTGTCAAGTTGAAG	60.025	20	159	40	198
HJN0PJ004JDRK8	1	p2	(CT)5	10	47	56	GGGCTGAGATTTGAGCTTCTT	59.976	21	TTGAATGAGGCAAAGACGTG	59.84	20	178	3	180
HJN0PJ004JIMPK	1	p3	(AGA)6	18	294	311	GATGGCGGAATTTTGAAAGA	60.016	20	TTCCATTCCAAGCTCCAAAC	60.051	20	288	88	375
HJN0PJ004IBHEN	1	p2	(GA)5	10	363	372	ATCCCCAACAAACACCGATA	60.051	20	CGGAGGCTGTTCTGACTTTC	59.989	20	206	205	410
HJN0PJ004IMIAX	1	p3	(CTT)6	18	344	361	GGGTATGCAGCACAATTCCT	59.962	20	GGTTTCTGATGGGCTTGAAA	60.051	20	161	237	397
HJN0PJ004JBR3A	1	c	(TC)10nnnnnnnnnnnnnnnctctctaacgattcagcgtgaatgnnnnaaccccgagagctcaatctcaatggcggnnnagnnnacagaggag(ACC)5	123	117	239	TACCCTCACCATTTTCCCAA	60.162	20	TAGGTGTGGAACTCGGTCAC	58.566	20	280	48	327
HJN0PJ004JKVJM	1	p2	(AG)7	14	55	68	AGAGAGAGAAAGTGCTGGACCT	58.765	22	GGCAATTGAATGTCCGAGAG	60.603	20	167	22	188
HJN0PJ004JZBXN	1	p2	(TC)6	12	118	129	TAGTTCATGCCCTGGAAAGG	60.066	20	AACAAGCGCTCCATGATGTT	60.667	20	209	42	250
HJN0PJ004IQ7XM	1	p2	(TC)5	10	178	187	CCAGTGCTCTTTCTCAAGCTG	60.319	21	TGGGGCAAATGGATCAGTAT	60.155	20	300	33	332
HJN0PJ004IF34T	1	p2	(CT)6	12	217	228	CAATTTGGGTATGGTGGAGG	60.044	20	TGTTTTGTGTGGCTTTAGTGAGA	59.836	23	154	106	259
HJN0PJ004IUF9K	1	p2	(TA)5	10	353	362	CCGTACCGTTCATTGTCTCA	59.566	20	CACGGAGCTCTTCAAACCAT	60.255	20	205	209	413
HJN0PJ004JIS4M	1	p2	(TA)10	20	48	67	TCATTGTTTCTTCGATCCACA	59.112	21	TCACGAGGACTTGACAAACG	59.873	20	199	1	199
HJN0PJ004IYGFF	1	p3	(GCT)8	24	329	352	CTTCTCTGGCCAGGTCGTAG	60.005	20	ACCGGGTAGACGTCGAGAG	60.268	19	283	150	432
HJN0PJ004IAL4D	1	p2	(TC)5	10	188	197	AAATCAGCCCTACCTTCCGT	59.962	20	GTTTCTGGAGAAGCAATGGG	59.67	20	188	124	311
HJN0PJ004I7H2F	1	p3	(GCG)5	15	259	273	ATATCTGAGTGCTGTCCGGC	60.249	20	ACCTCGACATGTCCGATCTC	60.08	20	130	177	306
HJN0PJ004IZ1MY	1	p2	(AG)7	14	246	259	ATTTGTTCTTCGCTCGGATG	60.214	20	TTGTGAGACCCAGCAACAAG	59.873	20	225	110	334
HJN0PJ004JI2RZ	1	p2	(AG)5	10	38	47	CGGGTCTAGAGAGAGAAAGCG	60.646	21	ACCACAACATTGGCACTGAA	60.008	20	240	11	250
HJN0PJ004ICHMV	1	p2	(GT)5	10	100	109	CCTCGATCGAATCTGAATCC	59.587	20	CCAATTAACTTGCTCCCGAA	60.067	20	181	6	186
HJN0PJ004JB9RC	1	p3	(TTC)6	18	37	54	GCTCCATCTTCACTCTGTTTTC	58.055	22	GTGATAGCTTCTTCGCAGGG	59.978	20	211	0	210
HJN0PJ004IE0LD	1	p2	(CT)9	18	45	62	GTACGGTCCACTCGCTCGT	61.296	19	TTGTCATGCTCACCAGAAGG	59.831	20	179	7	185
HJN0PJ004I5B5M	1	p3	(GCC)5	15	472	486	CTCCGTCAAATCTCCGTCAT	60.073	20	AAATCTTCTGCAATGGTGCC	60.081	20	237	308	544
HJN0PJ004I1J5N	1	p3	(CTT)7	21	144	164	TTCTATTGTTGGGGTTGGGA	60.162	20	TCCTCGACCAGCATGTATGT	59.116	20	263	42	304
HJN0PJ004H7G03	1	p3	(GGT)6	18	277	294	CCACCTGGTTACGCTTTCAT	59.993	20	GACTACGACGCCTTCCTGAG	60.012	20	250	165	414
HJN0PJ004I23DJ	1	p3	(CCG)6	18	191	208	AAGCTCCAGAACTCCACTGC	59.604	20	AATTCGAAACCGAATTGGC	59.893	19	223	97	319
HJN0PJ004IAEGY	1	p2	(AT)10	20	125	144	GAAACGGAAACAGAAACGGA	60.088	20	AAGTGGCACCTTCAATCCAC	59.973	20	257	81	337
HJN0PJ004JNC8W	1	p2	(CT)8	16	154	169	GATCTCCCTCTCTTACGCCC	60.176	20	ACGGTTATCTGGCTCAGCA	59.41	19	277	119	395
HJN0PJ004H841Y	1	p3	(GGC)5	15	213	227	CTTGATTTCGGCCATTGTCT	60.074	20	AAATCCTCCGTACAGCAACG	60.132	20	242	16	257
HJN0PJ004IU9PE	1	p3	(TCG)7	21	170	190	CTCGATACCTTTCGATCCCA	60.029	20	GAGAGACTCCATCGACGACC	59.799	20	269	83	351
HJN0PJ004IDIU4	1	c	(TA)7tctatg(TGTA)7	48	150	197	CCTTGCAATTCTTGACCACC	60.495	20	CCTCAAACGAGGCAAGATGT	60.255	20	287	7	293
HJN0PJ004IT5HZ	1	p2	(AT)10	20	120	139	GCTACAGATGATGAAGCAGAGC	59.25	22	AGTCCATCGTTCCGGAGAAT	60.853	20	225	67	291
HJN0PJ004I81E0	1	p2	(AC)8	16	109	124	TCCCAAGTTTTCTAGTGACTCGT	59.332	23	AAGATCCATTCCGCCAATCT	60.797	20	260	15	274
HJN0PJ004JPIR1	2	p2	(AG)5	10	378	387	TTTTGGCCTACAGTGGTTGA	59.17	20	GATCAAGAGGCGATGTGACC	60.633	20	201	318	518
HJN0PJ004IGFBW	1	p2	(AG)5	10	27	36	TGAGACAAAGTGAGAAACGGG	60.275	21	GAATTGGAGATGGGAAACGA	59.871	20	166	2	167
HJN0PJ004IQ9H2	1	p2	(CT)6	12	81	92	ATCACGATCGACGTTTTCG	59.664	19	GACGACGTCATCTGGAGGAT	60.08	20	122	19	140
HJN0PJ004JFDW7	1	p2	(TC)7	14	146	159	TTTTACCCAATCCAATCCCA	59.988	20	AAGTTCGCAGAAGGGTCGTA	59.875	20	248	65	312
HJN0PJ004IGPQJ	1	p3	(ACC)5	15	74	88	GTTTATGAAGAGGGGGCACA	59.933	20	CCTGTCGATATCAGCAAGCA	59.972	20	214	45	258
HJN0PJ004JM3TC	1	p3	(ACG)7	21	65	85	AATGGACTCGGAGGACGAAT	60.853	20	GGAATCATCGGAGTCGTTGT	59.934	20	175	26	200
HJN0PJ004I9DOH	1	p3	(CAA)5	15	34	48	CATCAGCAACAGAAACATCCTT	59.242	22	CTGCCCAAAACTCTACCGAG	59.869	20	184	6	189
HJN0PJ004I8OUI	1	p2	(TC)6	12	35	46	CCTTTCTCTCTCCTCTGCCA	59.673	20	ACACGCAGAAGTAGCCCAGT	59.937	20	267	7	273
HJN0PJ004ILXHW	1	p2	(CT)5	10	103	112	CTGCTTCCCATATCTCGCTC	59.939	20	ATCACCTTCGGACCAACATC	59.786	20	206	76	281
HJN0PJ004I1AI5	1	p6	(TTTCTG)5	30	172	201	GAGCTCCGTGTTAGAGAGGG	59.04	20	AATTCCCAAATGGAAAACCG	60.883	20	236	11	246
HJN0PJ004JUXNK	1	p2	(GA)9	18	103	120	GCTCCAATTTTGGGCCTATT	60.28	20	GGAGTCATAAACTTGGGGATG	58.372	21	163	2	164
HJN0PJ004IG48O	1	p2	(TC)5	10	41	50	TTGCCTCAACAGATTTTCTTCTC	59.885	23	TGCCATATGCCTCTCAACAG	59.823	20	103	7	109
HJN0PJ004IHZYJ	1	p3	(AGA)5	15	86	100	CTCCAGGTCTCTTGATCCGA	60.34	20	GAGGAGGCAATTGAGGAGAA	59.361	20	234	49	282
HJN0PJ004JMEIZ	1	p2	(TC)8	16	63	78	GTACTCCTCCATCAGCTCCG	59.827	20	AGAGATAGGGTGGTGGTGGG	61.16	20	100	5	104
HJN0PJ004IF571	1	p2	(CT)5	10	113	122	CTGTCTGTTGTAGGCTCCTGG	59.915	21	TGGTGGAATGACTAGGGGAG	59.92	20	209	84	292
HJN0PJ004JKYU3	1	p3	(TGA)5	15	371	385	AAGATTCCGCAAAGAGGGAT	60.039	20	GGACCCTTCTTATCTGGGCT	59.536	20	178	240	417
HJN0PJ004I22V0	1	p2	(AG)6	12	125	136	TCGTCGGATATTGACACCTG	59.522	20	CTTGAGTCAGAGCTGGAGCC	60.284	20	101	87	187
HJN0PJ004I0KH8	1	p3	(TTC)6	18	97	114	AACATCCTTCTCACCAGAGATTC	58.728	23	GGTGATTGGATGGAAAATCG	60.133	20	168	33	200
HJN0PJ004JYVSL	1	p2	(TC)9	18	90	107	TTCTCCTCCTTTCTTTGGCA	59.926	20	GGAAGTAGGAAGAAACCCGC	60.074	20	120	48	167
HJN0PJ004I0JDX	1	c	(CTT)6ttttcnctttaaataacttgcagaaaatcctaagaccactcacctctttcaaatggcttccccaaccccagttaccccatccacaaatcccagatt(TAC)6	132	65	196	TGCCATTAACATAATATCCAACAGA	59.67	25	AACGAAGGATAGGATGCTGC	59.297	20	298	21	318
HJN0PJ004I0JDX	2	p2	(AG)14	28	385	412	GCAGCATCCTATCCTTCGTT	59.297	20	ACGACGATGATGGTGGAGA	60.063	19	209	299	507
HJN0PJ004JHHSY	1	p3	(AAG)7	21	146	166	CCAAGAAGGACTCGAAGCTG	60.126	20	AAAACGATAATCCAAGCCCC	60.15	20	194	17	210
HJN0PJ004IM2PR	1	p3	(CTT)11	33	73	105	CCATTGAATAATTTTTCTTTGCCT	59.772	24	ATCCGTTAGCAATTTCGTCG	60.096	20	194	12	205
HJN0PJ004IUXBN	1	p2	(TA)5	10	82	91	CCTCCTCCCTTCAATTCCTC	60.008	20	TCCAATCTGTTCCCGATCTC	60.011	20	244	22	265
HJN0PJ004JAIFV	1	p2	(AT)11	22	71	92	ACTTGACAGATCGAGAACCATT	57.788	22	TCTCCTTTAGGATTGATTTGAAAAG	59.236	25	207	18	224
HJN0PJ004JAIFV	2	p2	(TA)7	14	273	286	TTTTCAAATCAATCCTAAAGGAGA	58.383	24	CGTCAGTTTCAGCTTCAGAGC	60.328	21	238	201	438
HJN0PJ004I605A	1	p2	(AT)8	16	196	211	GGCCTTGTTTATGCTGGTGT	60	20	AATCCTGAGAGAGCAGACCAA	59.029	21	204	51	254
HJN0PJ004I933R	1	p3	(GAA)6	18	68	85	AACGACGTTAAAGACGACGG	60.168	20	AACCCAAACTCTAAACCGGG	60.214	20	142	40	181
HJN0PJ004JUMPM	1	c	(AAG)7aggaaggacggatgaaggtgaaaatgatgatgaaagtggcggcgatgt(TGG)6	87	82	168	GAAGGAAAAATGAACAAAGAGGA	58.789	23	AGTGGGACCATGAGAGGTTG	59.962	20	294	4	297
HJN0PJ004ISH57	1	p3	(AAG)5	15	229	243	CTTTTGGTCACTGGACCGTT	60.005	20	TCCTCCTTCTCAGCCTCAAA	60.065	20	197	81	277
HJN0PJ004IIHDY	1	p2	(CT)5	10	46	55	AAAAATGGAGATCGGAAGCA	59.645	20	TTGATCAAGATCCCGTAGCC	60.036	20	192	2	193
HJN0PJ004IPVZO	1	c	(CT)13gtatctacctatatctatatc(TA)5	57	94	150	GTGTCTGCTGGATCGTGCT	60.004	19	CGAGCTTATTGAATTTCGCA	59.053	20	249	29	277
HJN0PJ004JSFC2	1	p2	(TC)5	10	143	152	TGGTAAAGGCCAACATCTCC	59.933	20	GCCAAAATCAGCTCCATCAT	60.043	20	238	75	312
HJN0PJ004IL1P0	1	p2	(AC)5	10	219	228	GCCTCGTAGTCTGAGCGAAT	59.603	20	CAATCGCTTGGGAATTGAGT	60.074	20	293	60	352
HJN0PJ004INFZF	1	p3	(CGA)5	15	168	182	CTGACTCTCTCGGTGCCTTC	60.135	20	AGACCTTGCGCTTCAGGTAG	59.639	20	163	100	262
HJN0PJ004J1GTQ	1	p2	(AT)12	24	186	209	TACCAACTTGCTCCAAAGGG	60.103	20	CCGATGGCAAAGAATGAAGT	60.074	20	252	14	265
HJN0PJ004IXD83	1	p2	(TA)12	24	86	109	GCAGAAAGCCATTACCGAAT	59.186	20	TGCCATACGACAGACAGTGG	60.745	20	298	59	356
HJN0PJ004J0ORP	1	p6	(TCAGCA)5	30	46	75	GCTGCAACCCTGGTCTCTAC	59.874	20	TGAAGCATCTCTAGACGGGG	60.353	20	239	8	246
HJN0PJ004ISB5D	1	p3	(GGC)5	15	56	70	GAGGAAAGCAATGGGTGAGA	60.195	20	TATACCAGGCGGTGAGGAAC	59.955	20	167	16	182
HJN0PJ004I2YW6	1	p2	(TC)7	14	53	66	TTTCATTTTCTTGCTCTAGCACTC	59.249	24	ATCATAAACCCGACGACAGC	59.962	20	119	21	139
HJN0PJ004JE4P4	1	p2	(GA)5	10	170	179	CTGACAGCGGTAGATGGGAT	60.096	20	CAAAAGCAATAGCCAGCCTC	59.982	20	293	123	415
HJN0PJ004JB59A	1	p3	(TCT)5	15	174	188	TTGTCAGCGATTTCAGCATC	59.955	20	GAGAAGGAACGCAGGATCAG	59.95	20	266	125	390
HJN0PJ004JDOTE	1	p2	(TA)5	10	233	242	GCATTCATCTTCATGGGTTG	58.926	20	GTCGTCCTTTCAGCAAAAGC	60	20	254	71	324
HJN0PJ004JT5LZ	1	p2	(AG)8	16	48	63	TGAACAGCAAGAGAAGAGAAGAAA	59.82	24	GATCCACTTCTCCCTGACCA	60.048	20	198	1	198
HJN0PJ004H5OX2	1	p6	(AGAAGG)6	36	105	140	CAGGACCAGGACTAGGACCA	60.104	20	CCTGAGGGGAATGAAGTTGA	60.042	20	200	66	265
HJN0PJ004IK3DU	1	p3	(GAA)7	21	158	178	GCAACCCCAGCAATAAGAAA	60.074	20	GCGATCCATCTATGGTGTCA	59.482	20	252	106	357
HJN0PJ004I3OAU	1	p3	(CCA)5	15	112	126	TTGAGCACCCTTTGCTCTTT	59.993	20	TCCCACTAAATGCGTCTTCC	60.074	20	147	76	222
HJN0PJ004IMET4	1	p2	(GA)7	14	98	111	AGGCACAGGAGTTGGAGAGA	59.986	20	CTGGGGCATTTGAACTTGAT	59.933	20	140	74	213
HJN0PJ004I2O0D	1	c	(TA)7tgattaaggcc(TA)7	39	55	93	GGGATACCGGACACGAATAA	59.645	20	CCAGATGTGGCGGTAGAGAT	60.096	20	295	30	324
HJN0PJ004ILV3S	1	p3	(ACG)6	18	122	139	TTTCCGAAGCAAAGAAATGG	60.181	20	CGTGAGAGCTCAACGTCAGA	60.333	20	125	38	162
HJN0PJ004J19ES	1	p2	(TA)5	10	324	333	AACCCAGGCATCTATACCCC	60.039	20	CGACTTCCCGAAAATGGTTA	59.931	20	273	156	428
HJN0PJ004I8A8M	1	p3	(GCT)8	24	228	251	GGAGCGTAATTCTGTTGGGA	60.074	20	TCCAAATCAGCAGGGAAATC	60.014	20	208	159	366
HJN0PJ004IVVZ4	1	p3	(TCC)6	18	23	40	CAGCAATGGCGCTCTCTC	60.829	18	GAGGAGGAGGAGGTTTGGTC	60.05	20	189	2	190
HJN0PJ004H280M	1	p2	(TC)5	10	281	290	GTGAAGGACGGTCCACTGTT	60.009	20	TCCACTCTCAAATGCCCTTC	60.195	20	197	158	354
HJN0PJ004H9ZCZ	1	c	(TA)5cacac(AT)5acaggt(TA)10agtcccttctcagccgtttgatcatcnnnaaaattcactttatcatcactcaatcnnntggctctgtctctctcaaagtccaagcttt(TC)5	149	40	188	CACTCCAAGAGGAACACAAGC	59.899	21	ATACTTCCCATGGACCCTCC	60.015	20	272	6	277
HJN0PJ004JCXC2	1	p2	(AT)6	12	214	225	TTAGTACTCAATTCTTCATTTGCATT	57.695	26	GGAGCAACTGTGATGCTCAA	59.992	20	222	142	363
HJN0PJ004H62B1	1	p2	(AT)10	20	270	289	TAGTTGAGTTTGCACTGGCG	60.05	20	CAATGACAGAAGTCACGAATCAA	60.161	23	167	177	343
HJN0PJ004IQR56	1	p2	(GA)10	20	39	58	CTCGCAAAACCTCTCTTTTAAC	57.41	22	GTGACCAGAATGTTGGGCTT	59.973	20	102	10	111
HJN0PJ004IS4TW	1	p3	(TTA)6	18	87	104	CGCAATCCAAGTCAGCTCTT	60.538	20	TCAAAAGGAAAGCAGTGCAA	59.585	20	107	39	145
HJN0PJ004IE38U	1	p2	(TA)8	16	80	95	CGAGTTTCGAAATGAAGAAAGC	60.364	22	ATCCTCTTCTCTTCCCCCAA	60.008	20	151	10	160
HJN0PJ004IE38U	2	p2	(TC)6	12	271	282	TTGGGGGAAGAGAAGAGGAT	60.008	20	AATCAAAGGCTCAGATTCGC	59.415	20	182	141	322
HJN0PJ004I2QLG	1	p3	(CTT)5	15	102	116	TGCACGAGGTAGTTCCAAAA	59.317	20	TTCGACATCGAGAAGGTTCC	60.195	20	156	38	193
HJN0PJ004H4ON0	1	p2	(CT)5	10	125	134	CAGAATCCCCATCGTCTGTT	59.927	20	GGTCCAGCATCAACTTCACA	59.682	20	160	61	220
HJN0PJ004I1GVG	1	p2	(TC)6	12	37	48	GTTCTCGATCCCCAATCCTC	60.801	20	AGGTGGAGAAGACGACAAGC	59.455	20	124	2	125
HJN0PJ004IUDL3	1	p3	(GAA)5	15	36	50	AAGAAGAACGGGCGAAGAAT	60.208	20	TTCCTGGAGCTGACGAAACT	59.989	20	256	4	259
HJN0PJ004IYUH3	1	p2	(AT)12	24	96	119	GCCACCACAGCAAACTATCTC	59.755	21	GCGTCACAGATTACTTCCAGG	59.749	21	202	0	201
HJN0PJ004J0PPV	1	p3	(GTT)7	21	36	56	TCCTCCTCCGGTTCCATTAG	61.333	20	GGGTACCCTTCCTTGTTCGT	60.225	20	111	5	115
HJN0PJ004JEVDP	1	p3	(CAG)5	15	321	335	GTCCTTGCATCTGCCAAAAT	60.081	20	GGGTAATAATCAACCTGCCG	59.297	20	153	214	366
HJN0PJ004IKSDO	1	p2	(AG)5	10	65	74	GGTGAACAGGATGAGGAGGA	60.048	20	TGGTGGTTGGAATATCAGCA	59.924	20	208	42	249
HJN0PJ004JQJF1	1	p3	(CCG)8	24	64	87	CCAAACTCACCGCACTTGTA	59.758	20	GTGGTGGTGGTTACGGATTC	60.096	20	289	9	297
HJN0PJ004H9DH3	1	p3	(TAA)5	15	388	402	GCTAGTGGTGGGTCATGGAA	60.924	20	TGAGGACTCCTTGTTTGTCC	57.679	20	192	287	478
HJN0PJ004JAAE3	1	c	(GA)5cgccgagccagcttcgtcaccactactgcactgttgttgttatgagcaatgtttcnnngaggaccagtgttnnnctctaacagc(CT)7	108	70	177	GCGTTAATTTCTTCGCCCTT	60.566	20	CACTGAGGTTGACTTCATTGTC	57.29	22	258	20	277
HJN0PJ004I0UZD	1	p2	(TC)8	16	86	101	TGGAGAGGCCTTGAAAGGAT	61.095	20	CTGAGCCTTCAAGGGAGTTG	59.982	20	206	39	244
HJN0PJ004H38F6	1	p2	(CT)5	10	166	175	ACACGACAGCAAGCATTCAC	59.912	20	ACCTTGCATTATCAGGTGGC	59.962	20	140	114	253
HJN0PJ004H3JWW	1	p2	(CT)5	10	84	93	CGTCTGTCTGGGTTGTGTTG	60.194	20	CAAGGAAATTGGCAAGGAAA	60.046	20	139	12	150
HJN0PJ004IEWDJ	1	p3	(GAA)5	15	115	129	TCTGCCTAAGAACAGCGGAT	59.978	20	CGCTCTGGAACCAGACTTTC	59.989	20	147	40	186
HJN0PJ004IMQAZ	1	p2	(AG)11	22	52	73	GAGTAAAGTGATTGCACCGCT	59.397	21	CTTCAGGAACTGGTGGTGGT	60.002	20	198	1	198
HJN0PJ004IP40T	1	p2	(AT)8	16	237	252	CAATGTCAGAGCAACGAACTG	59.5	21	CCGAGTGCTTTGGAGTCTCT	59.598	20	173	183	355
HJN0PJ004JN4Q8	1	p2	(CT)8	16	193	208	AACACAGGTGAAGGAGAGCG	60.444	20	TGCCCCAGATGTACAGTCAC	59.551	20	280	74	353
HJN0PJ004JXONM	1	p2	(TC)5	10	99	108	TTCTCCTCGCCTAAGCTTTCT	59.755	21	ACGAGGCGTAGTGAGAGCTG	60.754	20	138	6	143
HJN0PJ004IHGBI	1	p3	(CGC)6	18	339	356	AACCTCCCAATCTTATCGGC	60.286	20	TCGTCTTATTCCGAACCGTC	60.074	20	263	150	412
HJN0PJ004JN8J4	1	p3	(TGC)6	18	49	66	AGCACAAGAGCTGGGTGG	59.98	18	AAGCTAATGGGCATCGTGTC	60.103	20	190	4	193
HJN0PJ004JAJPG	1	p6	(TGGTGT)5	30	449	478	TGGATGTTGTGGGTGGAGTA	59.806	20	CCATCAACACCATCACCAAA	60.216	20	241	264	504
HJN0PJ004JUCPV	1	p2	(TC)6	12	36	47	CCTCTCTCCACTTATCAGACCTTC	59.787	24	ACATCAAAATCCTCGGCAAC	59.939	20	225	6	230
HJN0PJ004JZ68E	1	p3	(ACC)8	24	91	114	CGGAGACTAATCCCAAGCAC	59.694	20	AGTGCCTGCTTGGCTCAC	60.146	18	279	27	305
HJN0PJ004JIWQM	1	c	(AC)13(AT)6	38	180	217	GGACACTTGTGCCCTGAAAG	60.69	20	GAGAATAGCAGTTGGATAAGATCAG	57.746	25	227	24	250
HJN0PJ004IVPAR	1	p2	(TC)5	10	174	183	ATTTTGAAGGAAGAGGCCGT	60.074	20	TAGATGGCCTGCTCTGGAGT	59.973	20	222	147	368
HJN0PJ004JZSKP	1	p3	(ATC)5	15	167	181	TCTTTTTGGCCGACCATATC	59.901	20	CAGTGGTCGCACTTTGAAGA	60.025	20	211	58	268
HJN0PJ004H8Y5V	1	p2	(CT)5	10	148	157	TCGGTCAGACCTCAACAACA	60.285	20	CTCTCGAACCAGAAGAACCG	59.982	20	228	45	272
HJN0PJ004JAY0B	1	p3	(GCC)5	15	414	428	TCACGAACTGGTTGTTCTCG	59.873	20	GAGGAGTCGGACGACAAGAG	59.986	20	229	232	460
HJN0PJ004JWEZ3	1	p2	(CA)9	18	119	136	CAAACCTAATTTAATCAAATATTCCG	58.513	26	CACCTAGAGACCAGATCACGC	59.883	21	121	45	165
HJN0PJ004I09DK	1	p3	(ATG)5	15	490	504	CGGAAAGTGGTTTTTGCAGT	60.147	20	GCTCCTCATTACTCACCACCA	60.126	21	149	383	531
HJN0PJ004IM3F0	1	p3	(TGT)5	15	298	312	CGTGAATTTACATGGCTTCCT	59.101	21	ATTAACTGCAATCTTAAGAAACTCAA	57.108	26	202	140	341
HJN0PJ004IFCYF	1	p3	(AAG)7	21	85	105	CACTCCGGCTTCTTTGAATC	59.813	20	CGTCTCGTACGTGCTGTTGT	59.97	20	225	41	265
HJN0PJ004ISYC8	1	c	(CA)5tcaataaatatatataa(AT)13	53	92	144	GCAAACAAGCAACCTCCAA	59.832	19	GGAAGCAAACCAAGGAACTG	59.711	20	222	11	232
HJN0PJ004JKJ9T	1	c	(TGC)9aattgttgttgctgttgctgctgcagttgctgttgctgctgcagttgctgttgctgttgctgttgctgttgcagttgtagttgttgttgca(GTT)6	136	65	200	GTCTTCGCATCCGCTCTAAC	59.985	20	CGCTTCGATTACAACAGCAA	60.014	20	274	20	293
HJN0PJ004IN27U	1	p2	(AG)6	12	253	264	CGCTCCAAGTTATTCTGACCA	60.256	21	GAAATTGACGCAAAATCCGT	59.945	20	299	61	359
HJN0PJ004JT4D5	1	p3	(TGC)8	24	504	527	GACGAGATTTCGGAGTCAGC	59.957	20	AACAGCAACAGCCACAACC	59.742	19	256	311	566
HJN0PJ004I7CTO	1	p2	(TG)8	16	46	61	CGGAGTTGGCTCCTTAGAGA	59.569	20	AAGGCTGAGCTTTAGATGGTTT	58.609	22	102	23	124
HJN0PJ004ID4HI	1	p2	(CT)5	10	163	172	GGTCCCGTTTCTCTTTCCTC	60.052	20	GAAATTGGGAAGCCAAGTGA	60.051	20	111	106	216
HJN0PJ004IB2RH	1	c	(TC)5tttagggtccgtttggttggtatgtttgctctcgagtttcgaaatgaagaaagcttccgtataagtgctatttacnnctttttcccnnngtatc(TA)7	118	182	299	TTTGCTTCTCTCTGATCGCA	59.823	20	ACAATGCCTGGGTTTCACAG	60.954	20	258	86	343
HJN0PJ004IDAT7	1	p3	(CTT)6	18	222	239	CAATCACTCCAGCGAGTCAA	59.984	20	AACCAGACCTCTCGCAACAT	59.727	20	284	125	408
HJN0PJ004IVWA3	1	p2	(TA)5	10	162	171	GGTCCTGTCGTTCGTCTTGT	60.159	20	GGAAGGGATACGTGAGCTTG	59.694	20	130	113	242
HJN0PJ004IO78U	1	p2	(CA)8	16	75	90	TAATTAGAAACGCCCTCCCC	60.272	20	GCAGTCAGTCATGTTCCCAA	59.682	20	132	33	164
HJN0PJ004IMYE2	1	p3	(CTT)5	15	217	231	CAGAAACTGATCCCACCCAC	60.363	20	CGGAGAATTACTCTTTCGATGTG	60.136	23	262	100	361
HJN0PJ004IAQJO	1	p2	(TC)5	10	45	54	GGAAAGAAGGAAGGAAAAGGA	58.811	21	ATCCTTGTCGAAGAGGCTGA	59.95	20	234	0	233
HJN0PJ004ICG2Q	1	p3	(CAG)9	27	201	227	GTTCCCAATGTTGGATCACC	60.034	20	TGAAAGAGGATGCTGCTGAA	59.673	20	201	77	277
HJN0PJ004IKRIQ	1	c	(TC)6ttttgtgctttgatagattctnnnaagcnnnnnnnnnncttat(TC)7	69	35	103	TTGGTTTATTCTCTTTCTTTCTCTCTC	59.12	27	CACCACGGATTAGCCAGAGT	60.134	20	285	2	286
HJN0PJ004IENPX	1	p2	(CT)5	10	235	244	GGCAAACTTTTTCCTTTCCTG	60.095	21	TCAGACAACCTTTGACTCAGTAAG	57.745	24	192	119	310
HJN0PJ004IAON5	1	p3	(GGA)7	21	56	76	GTGGTTGTTGTCGTTGGTGT	59.336	20	TCCATCCTCAACATGGAAATC	59.741	21	128	0	127
HJN0PJ004JWJKB	1	p3	(TTA)5	15	87	101	CCACAACATGATGAGCCATAG	59.013	21	CAGTTGGGTTGAGGTCAATG	58.98	20	275	19	293
HJN0PJ004JZY72	1	p2	(AG)5	10	104	113	GGAGAGGTGGGACAGACAAA	60.088	20	CCCAGAAATCCTCCTTCCTC	60.008	20	261	5	265
HJN0PJ004IHJFO	1	p2	(CT)5	10	31	40	GCTTTTCTCTCCCTTCATTACTCTT	59.829	25	CATGTTTGCCTGCTTCTTCA	59.988	20	261	0	260
HJN0PJ004JE022	1	c	(AT)7ttacatg(TA)6	33	182	214	AGGATTCGCTTTGGGTCTTT	60.074	20	GCCTGCCTTGTGGTAAGCTA	60.407	20	253	2	254
HJN0PJ004IPNPW	1	p2	(GA)14	28	179	206	TCTGCGATCTCCCCATTACT	59.653	20	CTCAGACTCTCAGTTGCTGACAA	59.841	23	265	22	286
HJN0PJ004JHJCK	1	p3	(CCA)5	15	77	91	CGTCACCAAAGGTGAAGTGA	59.72	20	CTGGTCAGCAATTAGTCGCA	60.011	20	203	23	225
HJN0PJ004IE466	1	p3	(GCT)8	24	96	119	GAAGTTGGTTTTGGCTGCTC	59.859	20	GAGGGATCATGAGGTGAGGA	60.008	20	240	34	273
HJN0PJ004JTT7Y	1	p3	(TCA)5	15	377	391	CGAAGCTGTAATCTCCTCCG	59.971	20	CGATTCGGAAGATTCTGGC	60.697	19	258	157	414
HJN0PJ004IBWXK	1	p2	(TA)9	18	26	43	CTGCAGGCAAGTATTTTGATG	58.451	21	AATGATGGTGGCTCCTGAAG	60.073	20	139	0	138
HJN0PJ004H27II	1	p3	(GCA)6	18	200	217	AGAATCCTTTTCACCGCCTT	60.074	20	GTTGATGGAAAATTCTGCCC	59.368	20	218	63	280
HJN0PJ004H9859	1	p2	(CT)5	10	30	39	GTGGAGAAGGGAATGTGGC	60.468	19	TTGCACAAACCGAATCAAAA	60.088	20	261	0	260
HJN0PJ004I8ZC1	1	p3	(TGG)7	21	188	208	GCTCTCGAGCCTAGGGAGAT	60.081	20	AAGCACTGGACAGTCCCAAG	60.298	20	263	6	268
HJN0PJ004IT6WP	1	p4	(TTTG)6	24	73	96	TGCTTGTGGAAGTTTTGATAAGT	58.003	23	GGCGTTACTTGAGAAGAATAGTCA	59.017	24	131	31	161
HJN0PJ004I9W3D	1	c	(TTC)5gtcaatcgacagacgcagcaacgaatcctaaatttctgattccacagagacctagagagagaaagt(AG)7	95	51	145	CAAACGCCTAGAACCACCAT	59.993	20	TATTCCTGATCATCGCCTCC	59.998	20	187	0	186
HJN0PJ004IA74T	1	p3	(TTC)5	15	204	218	CACTTTTGGGACTTTTGGGA	59.942	20	CGGTCATGCTCTCATCTGAA	59.942	20	169	137	305
HJN0PJ004JQ62R	1	p2	(AG)6	12	77	88	ACAAGCAAATACGCACCCTC	60.14	20	TCTCTAGCCTTCCTCTGTCTTG	57.964	22	164	15	178
HJN0PJ004IUPTY	1	p3	(CGA)6	18	370	387	AACAACCAATTTGGGGATCA	60.029	20	GACGACGTACCAATTCCCAT	59.676	20	223	239	461
HJN0PJ004INA7U	1	p3	(CGT)5	15	169	183	CCAAACTCTGGAGCCAACTC	59.844	20	CCTCGTCCTCGTCGTACTTC	59.867	20	233	34	266
HJN0PJ004IXBFK	1	p2	(TA)11	22	328	349	TCGCAAACCAAACAAACTCA	60.271	20	TTGGCTCACTGAGGCTTCTC	60.678	20	196	260	455
HJN0PJ004JRMN8	1	p2	(CA)5	10	214	223	TGCCTGTTTGGACATGTGAT	59.967	20	TGGTGATGAGTATTGCTTCGTT	59.637	22	166	128	293
HJN0PJ004IRW0X	1	p3	(GCC)5	15	134	148	TGGGTAATATCGGAAGCAGC	60.06	20	CACGTAACGGTTCGCTGATA	59.752	20	149	60	208
HJN0PJ004IREAP	1	p2	(GA)5	10	327	336	GGGGAAGACTTCGTCGTACA	60.111	20	CATAAGCAGCCTCAAAAGCC	59.982	20	272	154	425
HJN0PJ004IN7PP	1	p3	(TCT)5	15	150	164	TTTTTGGTGTGGGTGGAAAT	60.066	20	GGGGATCTTGACCCTTTAGC	59.903	20	206	7	212
HJN0PJ004IR78B	1	p3	(AGC)8	24	118	141	TCTCTTTCATTTTCCCCGAG	59.24	20	ATGTTGCTGGAGGAGAGCTT	59.043	20	175	1	175
HJN0PJ004I2F8J	1	p3	(AGG)6	18	255	272	AGCAGCATCATCGGAGAGTT	59.981	20	TCCTCCTCAGCACCACTTCT	59.986	20	148	224	371
HJN0PJ004IKD6B	1	c	(TC)7cgaaaaggggacnnnnnnnnnnnnnng(CT)7(AT)9	73	112	184	TTTCTGCTTTGCTTCACCCT	59.993	20	AGAGTGAGAGGACACTGCCG	60.608	20	262	68	329
HJN0PJ004H9X1G	1	p2	(GA)5	10	105	114	TGTGTGAGTTGGGAGCAGAG	60.022	20	CTCCATTTAAGCATTCGGGA	60.031	20	285	79	363
HJN0PJ004JF8DI	1	c	(GA)8gcgagaaggagaggagagagaaagtgcnnnngnnnnnnnnnnngaccttcgtcgtccgacagcttcttcttcttcatcgacttc(CT)5	110	69	178	GGTGGTCGCATAAATCATCA	59.355	20	TAGCCTTGCAGTCAGCACAT	59.621	20	263	31	293
HJN0PJ004IZTN0	1	p3	(AAT)7	21	37	57	GCAATCTTAAAAATAATAACAACACCA	58.964	27	GTTGTATGGCTGGCCCTTT	59.947	19	142	7	148
HJN0PJ004ITRP2	1	p3	(CTT)7	21	262	282	ACCAAGTTCAGTGTCGGGTC	60.009	20	CAGAACCTCGATTCCTCAGC	59.95	20	249	108	356
HJN0PJ004H9SJ4	1	p2	(AT)5	10	31	40	AAGAATGCTTTCCCGAGCA	60.869	19	GCAAGAGGAACTGATGGGTC	59.661	20	139	9	147
HJN0PJ004H2UHW	1	p2	(CT)5	10	339	348	ACCCTCGAATACTTCGCTCA	59.836	20	CGCACCGTCTAGAAGAATCC	59.836	20	147	303	449
HJN0PJ004IG3EF	1	p3	(TTC)7	21	139	159	GCTACTTTGGTGGACGGTGT	60.035	20	GGAAATTTGGTCACACCCAG	60.21	20	161	97	257
HJN0PJ004IHIBK	1	p2	(AG)5	10	430	439	CTCCCTCAGGTCATGTGGTT	59.962	20	ATTTCAGCCACGTCTTGTCC	60.119	20	229	257	485
HJN0PJ004IPOOO	1	p2	(TC)6	12	31	42	AGACTCCGCCCAATTCCT	59.612	18	AACAGTTCCCAAAATGCCAG	59.971	20	258	3	260
HJN0PJ004I2KSJ	1	p3	(GCA)8	24	189	212	GAGGGAGTTGCATTTTTCCA	60.051	20	CTTCTTTGAGCAGGTCAGGG	59.982	20	163	73	235
HJN0PJ004IFZJA	1	p3	(TTC)8	24	230	253	GAAGTTTCCGGAGCAATCAA	60.192	20	CGGAGTAGAGAGTTTTGCCG	60.008	20	293	16	308
HJN0PJ004IUWZA	1	p2	(CT)5	10	121	130	CAGCAAAGAAGCCCAAACTC	59.993	20	AGTTGTTCAGGCTTCCCAGA	59.844	20	198	26	223
HJN0PJ004JIK86	1	c	(AG)5aaagc(GA)6	27	192	218	CGCGGACATATGCAATTAAG	59.193	20	GGAGGGAGTAGGGGATGCTA	60.422	20	175	152	326
HJN0PJ004IC2CR	1	p2	(TA)6	12	167	178	TCCTCCATCGACCGATACTC	60.034	20	AGGTAGGCCAAAAGTGGACA	59.592	20	200	25	224
HJN0PJ004IJ9JB	1	p3	(TTC)5	15	352	366	TGCTTGAACACGAATTGAGC	59.995	20	ACCCCGTTTAGTTTTGGGAT	59.571	20	290	165	454
HJN0PJ004IJ21R	1	p3	(GAA)7	21	181	201	GGCACGTCTGAGGAAGAAGA	60.533	20	GAACGCTTGCACTGTCTGAG	59.776	20	296	146	441
HJN0PJ004I87Y6	1	p3	(CTT)7	21	50	70	GCTAATAATACGCCGTCTGTCTC	59.348	23	TTTGCAGAGGAAATGGGAAG	60.184	20	206	24	229
HJN0PJ004IIUNU	1	p2	(GA)13	26	149	174	GTTCTCCCTCCAGACTTCCC	60.05	20	CTCCATGATCGCTTCTGACA	59.942	20	194	34	227
HJN0PJ004JGE63	1	p2	(TA)5	10	191	200	GTGGTGGTGATGTCGGTGTA	60.294	20	CAAGCCCAAATTCAAAAGACA	60.096	21	283	51	333
HJN0PJ004JELHB	1	p3	(TGA)5	15	194	208	TAGATCTGCGACCTTGGCTT	59.978	20	TATTGGAAGGGATTTCGACG	59.894	20	208	60	267
HJN0PJ004JUA59	1	p2	(CA)5	10	45	54	GGTCCTAATTACGTGTTTCTCTTCA	59.952	25	GTGTTTGCTTTGCCTTGTGA	59.888	20	211	9	219
HJN0PJ004JOW2I	1	p2	(TC)6	12	186	197	GCAGATTCCTCCCAAGAAGA	59.361	20	TCGTGGGGTTCTAGGAGCTA	59.83	20	249	95	343
HJN0PJ004IWLKG	1	p2	(AG)11	22	266	287	TCCCCGGGTGTGAATAATAA	60.009	20	GATCAGTTCATGGTACGCCA	59.527	20	272	40	311
HJN0PJ004IDNJQ	1	p2	(GA)7	14	99	112	AGAGAAGTAGACGACGGGGA	58.891	20	CCGACGACACAAACTTCCTC	60.69	20	207	4	210
HJN0PJ004IGVMG	1	p2	(TC)5	10	52	61	CTGCCAGCTCTCTCGTTCTT	59.891	20	CAATCCGGCGATTGAATACT	59.923	20	251	16	266
HJN0PJ004JIWE7	1	p3	(GGT)5	15	300	314	AGCAGCAGATGAGTGGGAGT	60.017	20	CCATACACTCAGCCCCAGTT	59.989	20	196	261	456
HJN0PJ004JZHOF	1	p3	(AAC)5	15	157	171	TACTTCCAAGCAATCCTGGC	60.214	20	TCAGATGATTGCGAAACTCG	59.948	20	221	34	254
HJN0PJ004JNLIU	1	c	(AT)6cta(TG)16	47	114	160	GGCAAGTGGGAACATTCATT	59.797	20	CGTTGAACAATACCCAGCCT	59.993	20	222	71	292
HJN0PJ004IEC2S	1	p2	(AT)9	18	82	99	TGTTCCACATTTTCCATTCAA	58.855	21	TTCAAGTGTTTGCCATTCCA	60.088	20	281	10	290
HJN0PJ004JCEI6	1	p3	(TCT)8	24	25	48	CTGATACACGCAGACTTCGAT	57.993	21	GAGGAATCAGTTGGCGACAT	60.081	20	101	0	100
HJN0PJ004IUDNU	1	p2	(AG)7	14	97	110	CACAGTCCCAGTATCGAGAGC	59.883	21	AATGGAGCCATGGATGAGAG	60.034	20	101	55	155
HJN0PJ004INS83	1	c	(AG)5ccnnnnnnaatcgagcttc(AG)7	43	36	78	CGAGCACTCGCGACTAACTT	60.73	20	GATCAGCGACAGAGGTGTCC	60.84	20	187	2	188
HJN0PJ004IP2O1	1	p3	(TCT)5	15	126	140	ACGGATTCCGCTAACAGCTA	59.867	20	GGATTTGCGTGTTGGTTCTT	59.978	20	107	71	177
HJN0PJ004JCOBN	1	p3	(GGA)7	21	51	71	AAGGAGGAGGAGCGAGAGAG	60.23	20	AAATTCTCGAGCGCTTGTTC	59.597	20	152	9	160
HJN0PJ004H56JO	1	p2	(TA)5	10	59	68	AGCAGATAATAAAGGAAGCAAAAA	57.871	24	TTTCGCCTCTCTTCTTCCAA	60.066	20	192	28	219
HJN0PJ004JGW6K	1	p2	(TC)5	10	296	305	GAAAGCGGATCTTTCTCGTG	59.955	20	GGCTTCAAATATCAGGGCAT	59.001	20	239	109	347
HJN0PJ004I2XUY	2	p2	(TA)5	10	164	173	ATGTTGTCTGGCTCGAGGAC	60.269	20	TGTTGAAGCTGTCAATTGGG	59.691	20	169	65	233
HJN0PJ004IPKFI	1	p2	(GC)5	10	315	324	GTAGAAATGCATGACGCCCT	60.103	20	CCCTCTCTATCTCGACGTGC	59.973	20	256	213	468
HJN0PJ004I33HI	1	c	(AT)7annnntatannnn(TA)6	39	72	110	AAGAATGGCAAATGGTGATG	58.423	20	TGCCAACTGGCTTCTGTATG	59.864	20	223	49	271
HJN0PJ004JBGC7	1	c	(AT)10gcgaggtgtgtatatatatctc(TA)8	58	78	135	AATCCAGGCTACGACTTCCT	57.881	20	CACTCCACACCAGCAGTCAC	60.368	20	135	52	186
HJN0PJ004JVCQO	1	p2	(TA)10	20	185	204	CGGATGTATAAACACCCACACA	60.534	22	CCTCTAGCAGCATCAAGGGT	59.454	20	208	143	350
HJN0PJ004IR6ER	1	p2	(CT)5	10	196	205	GTAGCGGCGTCAGAGATAGG	60	20	CTGGCAAGTGTGGAGAGTCA	60.022	20	277	110	386
HJN0PJ004IVMOB	1	p2	(TA)5	10	362	371	AGGAAAGAGCTGCAATCTGG	59.574	20	CATTACCAGTCAAACATTATAGCCA	59.384	25	100	331	430
HJN0PJ004I152J	1	p3	(GTT)8	24	257	280	ATCACCTTGTAGACCGTGCC	59.997	20	CGTCTCATCACGATCACCC	60.063	19	163	152	314
HJN0PJ004I4GA3	1	p3	(ACG)5	15	184	198	GAATACTGGGACGAGGACGA	60.073	20	AGACGTTCCAGCTTTCTTCG	59.615	20	168	120	287
HJN0PJ004I9QVN	1	p3	(ATC)5	15	85	99	CATCCCCCAATTGAACTGAT	59.605	20	GTCGTTGGGCGAGATACATT	59.962	20	298	44	341
HJN0PJ004IXQFP	2	p3	(CCG)7	21	184	204	GCTGCACAAGCAGATCAGAG	59.887	20	GCTTCACCTCCTACAGCCAC	59.874	20	157	81	237
HJN0PJ004IW0VA	1	p3	(CAA)5	15	446	460	CGTGCTGTACCAAAAGAGCA	60.05	20	GCTAGGCAAGGTCTTGAACC	58.936	20	177	351	527
HJN0PJ004JG8ZW	1	p2	(TC)9	18	32	49	CTCTGCAATTCTAGGGTTTCG	58.983	21	GTCTGCCTCTGGAACTCGTC	59.993	20	157	7	163
HJN0PJ004IIPSU	1	p4	(TTGT)6	24	210	233	CACAAACTGGGTTTCCTTGG	60.38	20	AGCCAGCAGTGTAGAGGCAT	60.043	20	256	165	420
HJN0PJ004JPO95	1	p2	(GA)5	10	135	144	CGTTCAAATACCATGGGAGC	60.331	20	AGATTGGATTGAAGGCGATG	60.036	20	220	74	293
HJN0PJ004IY71M	1	p3	(CCG)6	18	143	160	TTTCGTGCAACTCCTCTCCT	59.989	20	CCAGCACTTCCTCCTCTGTC	59.986	20	252	31	282
HJN0PJ004ISYU5	1	c	(CTC)7ctgggactcccanttccagtgcttacttgctgctgctggtnnnggtgaagnnnngagag(GA)5	90	35	124	TGTGGTCTCCTCTCTCCTCC	59.352	20	TTACCCATGGAACCTGGAGA	60.309	20	181	11	191
HJN0PJ004I7HYF	1	p2	(TC)7	14	65	78	TCTGAAAGTCCCCAAATCGT	59.526	20	CATGAAATTGCACCGAAAGA	59.664	20	155	25	179
HJN0PJ004JFUYS	1	p2	(AG)5	10	35	44	ATGATGCAAACTGCCACAAA	60.119	20	AAACGAAGATCGGATTCACG	60.074	20	189	2	190
HJN0PJ004I1GOJ	1	p2	(AG)6	12	78	89	ACTTTTCTCATCGTCACCGC	60.263	20	TCATCTGGTTGTGCTGCTTC	59.992	20	140	17	156
HJN0PJ004H8C6U	1	p2	(CT)10	20	424	443	CAGCTTCTCCTTCAACTCCG	60.126	20	AGATCGTGGCGAGAGAGG	59.022	18	195	277	471
HJN0PJ004JD50C	1	p2	(TG)5	10	171	180	GTGCCTCTTTTCTGACGCTT	59.621	20	ACGCAATACCAATTTGAGGC	59.967	20	259	111	369
HJN0PJ004IJCXX	1	p2	(GA)8	16	202	217	GTACCCAGCTATCGGTTGGA	59.955	20	CTGTGACAGCAACATACTCCC	58.229	21	284	9	292
HJN0PJ004JI2J9	1	p3	(CTT)5	15	391	405	CCCCACTGAACCATCTTTGT	59.82	20	GGAAACTTGGAAGGAGATGGA	60.428	21	109	336	444
HJN0PJ004IA70X	1	p2	(TC)5	10	50	59	ATCCACAACATGGCCTTTTC	59.797	20	GATTGCGACTCTGCAAAACA	59.995	20	151	26	176
HJN0PJ004JCQCG	1	c	(TA)6acctgnnnnntatatgtgtgtg(TA)5	44	282	325	CACCATACTTCCCATGGACC	60.05	20	CACTCCAAGAGGAACACAAGC	59.899	21	281	77	357
HJN0PJ004JCV32	1	p2	(TA)7	14	305	318	TTGATGTAATGCTTCGCTCG	59.976	20	CAACGACATGCAACAATAGATGT	59.94	23	133	230	362
HJN0PJ004JWIJD	1	c	(TTC)5aannnnnncttctccaatggctgccgtaccaaccctccttcctcacccttacaccaactcctcttctcttcttctccgc(TCT)5	109	35	143	CTAAATGGGCGTTTTCATGC	60.456	20	TGGCGAAAGGAAGAGAAGAA	60.066	20	167	1	167
HJN0PJ004JQR8L	1	p3	(CGC)6	18	95	112	GTCTCACCGCACTTGAAACA	59.88	20	CGAGATCGTCGAGTTTGTGA	59.984	20	285	72	356
HJN0PJ004JJSTT	1	p2	(TC)8	16	76	91	TGCATGTCTTCACAGAGTTGG	59.889	21	CACTCACAGGCGCTGATAAA	60.011	20	259	17	275
HJN0PJ004JCQQ9	1	p2	(GA)5	10	34	43	AAAACTGGTCTTCTAGAGAGAGAAAGA	58.936	27	CAAAACATTGCACGCTGAGT	59.911	20	100	1	100
HJN0PJ004JG3MB	1	p2	(CT)5	10	46	55	CCCTTTCAAAATTTTCTTCGC	60.062	21	CTTTCCTGAAATACGCCTCG	59.839	20	216	13	228
HJN0PJ004IOK42	1	p3	(CCG)5	15	176	190	TCTCCTCAAGCTGCTTCTCC	59.827	20	AGGTTTTTGATGCCGTTGAC	59.978	20	191	48	238
HJN0PJ004IEPKP	1	p2	(AT)11	22	111	132	AAACAATATTGAACCCCCATATC	58.095	23	TAAGCTCGCTAGTGCTGCAA	60.059	20	251	65	315
HJN0PJ004JOG1W	1	p2	(GT)6	12	49	60	TTGACCAGTCTACTTGTAATTATTTGA	57.633	27	GCAAAGCTTTTCAATGGAGC	59.967	20	144	6	149
HJN0PJ004JU0TR	1	p2	(AG)5	10	147	156	TCGCCTTTTCTTTTTCCTCA	59.931	20	CTCCTGCTCTTTGTTCTGGC	60.134	20	214	79	292
HJN0PJ004H7VJK	1	p3	(CAA)5	15	356	370	TCAGATTGGAGGGTTTGAGG	60.042	20	CTGCTCATGCAGTTGTGGAT	59.862	20	256	138	393
HJN0PJ004IO47N	1	p2	(CT)8	16	109	124	AAACGGTGCTTCAAGAGGAA	59.853	20	GCCAAAAACCCTAATCCCAT	60.02	20	254	10	263
HJN0PJ004I6E9W	1	p2	(TA)12	24	217	240	GAGGATTTTGCCTGGATGAA	60.014	20	GTCAAAGCATGACCACAAGC	59.297	20	289	22	310
HJN0PJ004I1ZPJ	1	p2	(TA)14	28	74	101	TTTGGGGTTAAAAGATCCCA	59.246	20	GACAACTTTTTGGCTTGACTTG	58.927	22	146	51	196
HJN0PJ004JVLU1	1	p2	(CT)5	10	81	90	CTGCATAATGTTTGCTTTGTG	57.007	21	GCCAATGTTAGGCCTTGCTA	60.23	20	252	48	299
HJN0PJ004H8LDG	2	p3	(CTT)6	18	122	139	TTCCTATGGCGTCCTCAATC	60.036	20	TTTCAGACCAAACAACTGCG	59.881	20	179	67	245
HJN0PJ004J12Z9	1	c	(GA)7(AG)6	26	113	138	CTTCGTTGCGAACTTTGTGA	60.027	20	CCACGACTTACACACCATCG	60.025	20	215	76	290
HJN0PJ004IWY0K	1	p3	(CCG)5	15	54	68	CTCAACTCTCTCCCTCACCG	59.978	20	TCTTCGTCAACAGTGCCATC	59.837	20	222	0	221
HJN0PJ004JWVKO	1	p3	(GGC)5	15	309	323	AGGAAGAAGGGGATTGGAGA	60.008	20	ATCCTACGGAGGCATGGTG	60.898	19	253	163	415
HJN0PJ004IYQ36	1	c	(CT)5ttctcttcgg(TC)5	30	66	95	TGGTCAGTCCACGTACAGAGA	59.321	21	GGAGTTGGGACTCCTTGTGA	60.088	20	170	4	173
HJN0PJ004IPDUR	1	c	(TG)9(CG)6	30	408	437	GGCTGGGATCATCAGAAGAA	60.158	20	GCTGAAGTTGTACCTGTAGTCCC	59.225	23	276	188	463
HJN0PJ004JTDUF	1	p3	(ACG)5	15	165	179	AATCTGCTGAGGGCAATGAC	60.226	20	ATCGCCTTGCTGCTGTATCT	60.007	20	284	95	378
HJN0PJ004JEBCM	1	c	(AG)8(GA)5	26	80	105	TCCGATCCGCTTTAGAGAGA	60.051	20	AGAACCAGGTGTATCCGACG	59.989	20	183	53	235
HJN0PJ004IPFOG	1	p3	(GGA)6	18	379	396	CTGCTGTTGCTGTTGCTGAT	60.207	20	TCTCTCCTCATCCTCATCCC	59.132	20	191	230	420
HJN0PJ004IWV96	1	c	(TGC)6tgtctgnn(GCT)5	41	65	105	GTTTGCATCTGTGCAGGAAG	59.445	20	CAGCAGCAACAGACAGCAA	59.903	19	128	19	146
HJN0PJ004IVOGQ	1	p3	(AGT)5	15	207	221	TGTTAGGGTTAGGGTTTGCG	59.99	20	CAGATGGCAATCCGAATCTT	60.036	20	186	60	245
HJN0PJ004J0JFV	1	p2	(CT)8	16	117	132	CATATATTTACGTGTTTCCAGTTCG	58.969	25	ACAGCTTGATTTGTAAGCAGAGT	57.414	23	173	70	242
HJN0PJ004ICHQ6	1	p3	(AAG)6	18	299	316	AAATCGAGTTGTGGTGGGAG	59.966	20	TGCCTCCAATATAATCACCACA	60.209	22	126	250	375
HJN0PJ004ILOPC	1	p2	(AT)10	20	207	226	TCCTCGTGCCTATTTTGCTT	59.845	20	TACCTCACGCTGTCTCTTGC	59.191	20	250	123	372
HJN0PJ004IDAM9	1	p2	(AT)6	12	55	66	CGTGGAATCATGGTGGACTC	61.356	20	CGGAATCCTTCCCAAGAACT	60.434	20	133	19	151
HJN0PJ004JIU4K	1	p2	(TC)12	24	181	204	CGTCTTCTTGTCCCTTGGTC	59.697	20	AACGAAACACCACCTCCAAG	60.005	20	102	135	236
HJN0PJ004ITDZE	1	p2	(GT)5	10	362	371	TGTTTTGTGGTTGAGGGACA	59.976	20	AAACAACGCAAACAATTCCG	60.895	20	204	197	400
HJN0PJ004I7GNJ	1	p2	(CT)7	14	105	118	TGAACAACAAAGTCAGGCCA	60.278	20	CGAGCTATCATCATCGTCGT	58.853	20	288	76	363
HJN0PJ004IJFZA	1	p2	(TA)10	20	154	173	CCTACGCTTTCGTAACTCCG	59.898	20	TTTTACACAGCTCTTACAACAACATC	58.907	26	249	24	272
HJN0PJ004JOO0I	1	p2	(TC)6	12	108	119	TGTCAATACGATCCTTAATCTATTCAT	58.552	27	CCACAACATTGTTAGAATAAATCATCA	60.377	27	201	27	227
HJN0PJ004IH3Z8	1	p3	(CTT)8	24	236	259	TTCCAGAAAACGAGCACAAA	59.439	20	CAGATTAGATCGGAGTCGGAG	58.898	21	293	40	332
HJN0PJ004I7IV7	1	p3	(ACC)5	15	168	182	CTGCATCTGTTGCTTCAGGA	60.136	20	ACGAAAGCGAAGGAGAACAA	59.993	20	164	101	264
HJN0PJ004IPTO1	1	p3	(GCG)5	15	259	273	CTCCCACATCTCCTTCTCCA	60.191	20	GGGTGACCAAGAAGGGAGG	61.833	19	188	121	308
HJN0PJ004H84BJ	1	p2	(TC)7	14	311	324	TGTAGTGGAAACCGTGTGTGA	60.057	21	GTTCGAAGCCACCAGCAG	60.557	18	297	187	483
HJN0PJ004IP795	1	p2	(CT)5	10	37	46	GTTTGTCTGAAGGCTGGGTC	59.703	20	TCAGGAGGGGAAGAAGATGA	59.731	20	133	13	145
HJN0PJ004IVY36	1	p2	(TC)7	14	102	115	ACGTCTCGCTGAAGGAAAAA	59.993	20	CCTCGTTGAGAGCGAGAATC	60.096	20	128	41	168
HJN0PJ004JV4RA	1	p2	(AG)8	16	236	251	TCTGCGAGCACTACATCGAG	60.31	20	CCTCGCTCTCCTCAACCTC	60.08	19	291	5	295
HJN0PJ004I0ZD1	1	p2	(CT)7	14	267	280	TTTCGTCCAATTGTTTGGTG	59.415	20	TTCAACCATTGAGAATCCAAA	58.052	21	236	188	423
HJN0PJ004H3VDE	1	p3	(GAG)5	15	313	327	CAGAAGAAGCCCTCTCCTCC	60.468	20	ATTCCTCCCTCTCCCTCTCC	60.918	20	284	81	364
HJN0PJ004ISF1F	1	p6	(TTAGGG)5	30	211	240	TTTCCCCAACCGTGATAGAG	59.926	20	TGCATCCCCATTTCTTCTTC	60.014	20	280	5	284
HJN0PJ004IGGP0	1	c	(AT)7ttttgtatatataca(TG)6	41	280	320	TTTCAGTGGCATAAGATGCG	59.833	20	TCCTGTTCACAGCTAGGGCT	60.012	20	220	180	399
HJN0PJ004JJ5ZL	1	p2	(GT)7	14	178	191	CGTGCCTTGGGATTAACAAC	60.365	20	GCGGCCAGAGCAAGATATAG	59.967	20	264	81	344
HJN0PJ004JVCN6	1	p3	(CTG)7	21	86	106	ACTACTCGGCCGTATGCCAC	62.365	20	GCGCACACATCAGACTATGC	60.455	20	163	34	196
HJN0PJ004IMUVL	1	p2	(TC)11	22	208	229	GTGAGCACCGTGACTACCCT	60.182	20	GCAATCACATCCAATTAACGA	58.495	21	168	118	285
HJN0PJ004IXZSJ	1	p2	(CT)9	18	146	163	TTCCCTCACAGTTTCACAAGG	60.133	21	TTAACCAAAACGGAAGCAGG	60.103	20	275	51	325
HJN0PJ004IFGVM	1	p2	(AG)5	10	30	39	GTGGTGGTGGGAGCTTAGAG	59.721	20	CACGTACTTCCCATTGTCCA	59.415	20	106	3	108
HJN0PJ004JE7GW	1	p3	(CGA)5	15	71	85	CTGGGTGTGGAGGAACAAAC	60.399	20	CCTAAGGATCTCCTCGGTCC	60.03	20	208	46	253
HJN0PJ004I2O8Z	2	p3	(GAA)5	15	268	282	CCAAACCACCATCCAAAATC	60.029	20	GATTTCAATGGATCTGCGGT	59.9	20	293	38	330
HJN0PJ004JGLUY	1	p2	(TG)6	12	262	273	AGGTATGCTTTGCGCTTCAT	59.873	20	CAAAACTTTCGGACATTCGG	60.472	20	283	60	342
HJN0PJ004JKJCE	1	p3	(GAA)5	15	63	77	TGTTGCAGACAAAGGAGGAA	59.415	20	ACTTTGAGGTTGATGTGGGC	59.973	20	116	39	154
HJN0PJ004I2MOT	1	p2	(TC)7	14	62	75	CCACAATCATCCATTTCCCT	59.605	20	ACGGCGAAGAAAAGTGAGAA	59.993	20	126	22	147
HJN0PJ004IOKYJ	1	p2	(TC)6	12	49	60	TCCCAAGTCCAATATGAAGAAGA	59.952	23	ACTTCTCCTACTTCTGCCGC	58.697	20	126	9	134
HJN0PJ004JBDSA	1	p3	(GAA)6	18	379	396	TCGCCGTTACGAGTGATGTA	60.28	20	CTTGTAACTTCACAAATTCACCC	57.729	23	241	193	433
HJN0PJ004JF4TJ	1	p3	(CTG)8	24	125	148	TCGCTTTCCAGTCTTGTGAA	59.566	20	CATCACCAACATCATCAGCC	59.925	20	181	12	192
HJN0PJ004I4DUC	1	p2	(TC)7	14	344	357	CTCGGAGTTGGCGATTTAAG	59.839	20	ATCGAACGTTGCTTCGGATA	60.606	20	287	232	518
HJN0PJ004H7KTI	1	p2	(TA)5	10	321	330	TTCCGATGATGCAAAATCAA	60.012	20	ATAAATGGATCCACCCGACA	60.014	20	163	198	360
HJN0PJ004IM6IM	1	p2	(AG)6	12	191	202	CATTCGAGAAAAGGCTCGTC	59.955	20	CGTTTGAGGTTTTCCGACAT	59.971	20	159	151	309
HJN0PJ004H47CD	1	p3	(CCA)12	36	46	81	GTGGGAGTATTGGGTGGATG	60.05	20	TCGTTGTGACTTGTGAGGGA	60.285	20	107	16	122
HJN0PJ004ICZQU	1	p2	(AC)5	10	132	141	GATCGTGCATAAAAGCTCTCAG	59.138	22	CTTTCTTGCGGTTATGGCTC	59.845	20	165	98	262
HJN0PJ004JTUCE	1	p2	(TA)5	10	341	350	CTCTGTCGGGAGATTGGAAG	59.797	20	CAACATAGTTCCAAGAAGATTAACG	58.403	25	153	266	418
HJN0PJ004I0ZEK	1	c	(AG)5atcaagttatcttccgcttgtg(TA)8	48	48	95	AACAGGACCATGACTGAGCA	59.261	20	GGACCGTCATGTTCTTGAGC	60.667	20	289	7	295
HJN0PJ004ICJSL	1	p3	(GAG)5	15	178	192	GGACAAATGCGGAGAACATT	59.939	20	CGACAAGCTTCACCAGATCA	59.984	20	150	76	225
HJN0PJ004H87GS	1	p2	(AT)8	16	168	183	GCAGGGAAATAACGTTCCAA	59.938	20	ATCAGGAGTGAACCACAGGG	59.962	20	245	26	270
HJN0PJ004ISE0J	1	p3	(ATG)8	24	130	153	TGGACTCCGAGGTTCTGTTC	60.238	20	GCATCACCATGATTCAGCAC	60.088	20	183	19	201
HJN0PJ004H2NBX	1	p3	(TGC)5	15	134	148	TTTGAAGCGGCTTTGAAACT	59.996	20	TGGATCAAATGCAAACGGTA	59.93	20	165	53	217
HJN0PJ004JAPSE	1	p2	(AG)5	10	68	77	CTGAAGAGTCCAGATTAGCTGC	58.37	22	CCGCGTAACCGTTTAATGTT	59.89	20	228	36	263
HJN0PJ004IHF9F	1	p2	(TA)5	10	129	138	CAGTCACCACAGTGTTCTTCG	59.368	21	TCCAAAAGCTTCTTGAGCCT	59.195	20	150	49	198
HJN0PJ004IBI41	1	p2	(TC)5	10	114	123	GGCGATGCTCGCTTGTAT	59.939	18	GAATCGGGAGAAGAGGGAAG	60.147	20	119	55	173
HJN0PJ004IMWNG	1	p4	(TTAT)6	24	89	112	CCCAAATCTCAATCTCCCAC	59.336	20	TTTGGGAAAACATACCTGGG	59.657	20	148	51	198
HJN0PJ004JINCS	1	c	(AG)6aagagg(GA)5	28	68	95	TAGACTCTCTCCGACTGGCG	60.69	20	GCATGGGTCTCCCCTAAGAT	60.293	20	201	20	220
HJN0PJ004IE8EI	1	c*	(TC)5(CTC)6*	25	170	194	TGTTCGTCTTCGTCGTCATC	59.837	20	AGATCGTCGTGCTCGTGAC	60.004	19	199	19	217
HJN0PJ004JTYKR	1	p2	(TA)5	10	185	194	CCTTTGTTGTTTTCGGTGCT	60.147	20	TCATCACCACATAAGCAAAACAC	59.919	23	112	141	252
HJN0PJ004IIE7W	1	p3	(CGC)5	15	117	131	CGCGCTCATGTTGTTGTTAT	59.759	20	CTGAAGATGGTGTTTCCGGT	59.966	20	165	8	172
HJN0PJ004JNJNL	2	p2	(CT)5	10	245	254	GTTTGCCACGGAAGAAGAAA	60.227	20	GGCCTGAGTTCTTTCGGAAC	61.134	20	113	182	294
HJN0PJ004JED1Y	1	p2	(TC)5	10	205	214	CTGGAGGTGGTGGTGGTAGT	59.876	20	GGCGAATCCTGTTTCTGAAG	59.813	20	219	41	259
HJN0PJ004I39Q8	1	p2	(AG)5	10	153	162	CCCACACCCAAGTAGCTCAT	59.989	20	GAAGTAGTGAGGCAGCCGAC	60.02	20	147	82	228
HJN0PJ004I39Q8	2	p4	(GTTT)5	20	315	334	GTCGGCTGCCTCACTACTTC	60.02	20	TTCCTCCACTTGGCAATCTC	60.195	20	210	209	418
HJN0PJ004IC9VI	2	p3	(TCT)5	15	383	397	GGGAGGAGAGAGAAAGCGAT	59.919	20	TTCTCTGCTGAAGCTGTCCA	59.855	20	233	213	445
HJN0PJ004ISFBY	1	p2	(AT)8	16	119	134	AGCTGCCGGAGCTATATTCA	59.967	20	TAACTGGCCCGGTACTTGAG	60.125	20	144	44	187
HJN0PJ004JRDKI	1	p3	(TCC)7	21	274	294	CTGGACCTTCCTCTGTGTCC	59.682	20	CATGAACCATGCAGTGTCAA	59.085	20	278	194	471
HJN0PJ004JEFM8	1	p3	(GTG)5	15	187	201	AGCTGGATCTTCGTCGGAT	59.777	19	GGAGTCACGGAGTTCGTCTG	60.861	20	237	36	272
HJN0PJ004I83L8	1	c	(AG)7aagt(AG)5	28	79	106	CGAGGGTTTTGTCGAGAGAG	59.982	20	AGATACCGAAGTGCCTGCTG	60.419	20	274	13	286
HJN0PJ004JB38A	1	p3	(TCT)5	15	33	47	TGATAGCTTCCATATCCAGATCC	59.437	23	TTTTCTGACTCACTCGCCCT	59.989	20	101	4	104
HJN0PJ004JB38A	2	p3	(GGC)6	18	337	354	TTCGCCACCACTTCTCCTAC	60.255	20	GAGATCCTAGGGCCGAGAGT	59.801	20	223	265	487
HJN0PJ004IYLRU	1	p3	(TAA)6	18	328	345	CACCAACCCTCGAAACTCAT	59.966	20	CAATGAATTAGCCTGACGCA	59.833	20	142	278	419
HJN0PJ004JJAAW	1	p2	(TA)8	16	374	389	CACAGTATGCCCAACCTCCT	59.989	20	GGAATGCTACTTTAGACAGAATCTAAT	57.088	27	260	205	464
HJN0PJ004IQWSQ	1	p2	(TA)5	10	190	199	TTGCATCTTTTGGAGTTTCG	58.892	20	CATCAAGCAAAACGGACAAG	59.317	20	284	42	325
HJN0PJ004I20UF	1	p2	(GA)5	10	87	96	AAAACAGCAAAAGGCCAAAA	59.736	20	ACGTCGACAATCTCTGGTCC	60.12	20	274	54	327
HJN0PJ004JDJMW	1	p2	(CT)6	12	272	283	CGACGTCTTCTCCCATTCTC	59.803	20	CAATTTCTCCGAGCCACAAT	60.074	20	188	239	426
HJN0PJ004JZS9V	1	p2	(CA)5	10	192	201	CAAGAGAACCAAGGCTGGTC	59.844	20	GGAGGTTGGAACGGTATGAA	59.79	20	174	67	240
HJN0PJ004JCSQ7	1	p2	(CT)5	10	296	305	CTGGCATTCTTGCTTGTGAA	59.988	20	TTGGAAAATGGAGTGAGGCT	59.67	20	299	33	331
HJN0PJ004JZ058	1	p2	(GT)9	18	212	229	TTTCCGGATTTCGTTCAGAC	60.051	20	TGCCCTTGCACTCCATTACT	60.657	20	270	156	425
HJN0PJ004H7RXB	1	p2	(GA)5	10	74	83	CACGGGCATTTGTAATGTTG	59.849	20	TGCACCTTTGTAACATTCTTTGA	59.677	23	204	8	211
HJN0PJ004IH08K	1	p2	(TC)6	12	64	75	GCCAAGTCTCTCGTTCAGGA	60.533	20	TTGTGCTTGACGTCCATGAT	60.12	20	180	9	188
HJN0PJ004IU9E2	1	c	(AT)11gtatgtatgtatgtatannnn(TA)5	53	232	284	AGTCCCACGTGGTAGCATTC	59.997	20	TGAGATGCTAAGGAATATGACATGA	60.003	25	184	142	325
HJN0PJ004JBO0L	1	p2	(CT)5	10	250	259	GAAGTAGTGAGGCAGCCGAC	60.02	20	CACCAACTCAGCCACTCTCA	60.022	20	235	182	416
HJN0PJ004H3GUL	1	p2	(AG)6	12	203	214	ATCACCAGCCTGCACTTGTA	59.318	20	CCGAGGAAAGTCGTTTGTTC	59.711	20	141	149	289
HJN0PJ004I6444	1	p2	(TA)5	10	56	65	TTAATCAACCAGGCGTTTCT	57.367	20	ATGCTGGACTGCTCCTCAGT	60.017	20	286	31	316
HJN0PJ004IM5PC	1	p3	(GAA)6	18	214	231	GAAGAGACGTGACCTTTCACAA	59.377	22	CTCGGTTGCTTTTAAGGCTG	60.011	20	269	33	301
HJN0PJ004ILGVA	1	p3	(TCT)5	15	233	247	GCGCTTCTCTGTTTGGATTC	59.962	20	CAGCAGCCTCATCCCATATT	60.059	20	258	50	307
HJN0PJ004I0WVX	1	p2	(GA)5	10	305	314	GGAGAAGAAATGCGAGATGG	59.773	20	CCCACTTCTCTGCTAATCCG	59.83	20	176	252	427
HJN0PJ004I1EL1	1	p3	(CTG)5	15	188	202	TTCTGACTCGAGGAAGGCAT	59.95	20	AGCAGTTTCAGCAGCATCAA	59.746	20	115	119	233
HJN0PJ004H2ZGS	1	p3	(AAG)5	15	155	169	TTTGGTGAGACAGCTGATGC	59.992	20	AACGGTCTTCTTGACGATGG	60.111	20	258	37	294
HJN0PJ004IRAGC	1	p6	(GGCGGT)6	36	271	306	CCGGGTTTAAGGATTTTGGT	60.048	20	ATTTTGCAAGCAGACCCAAG	60.249	20	204	166	369
HJN0PJ004IK7MJ	1	p2	(GA)5	10	368	377	AAAAACGCTGAATTTGACGG	60.11	20	CCACCATCGTCTCCTTTCTC	59.655	20	135	270	404
HJN0PJ004H5MMM	1	p2	(TC)5	10	211	220	GAGGGGCAAATGCTTTACAA	60.074	20	TCTGTGCAGCTCACATCCTC	60.146	20	232	133	364
HJN0PJ004ICADU	1	p2	(AT)13	26	139	164	CATCATGTTGGAAGAAAGGGA	59.918	21	CACATTACTTGACGAGTACAGATGAA	59.659	26	164	41	204
HJN0PJ004ICW1Z	1	p2	(GT)5	10	46	55	TGTTTATAGCGTTTTATAGGACGTG	58.808	25	TCCTGAATTCCACTTCACCC	59.903	20	270	7	276
HJN0PJ004JMHT2	1	p2	(TA)6	12	91	102	TTGGTGATCTCTCAAAATCCAA	59.546	22	TTGAGCTCTTGACCTCCTCC	59.53	20	224	19	242
HJN0PJ004I2HIV	1	p2	(AT)10	20	111	130	ACAAAATTGCAGGGAAGCAA	60.617	20	AGGGACCGAAGAGAGGTCAG	60.78	20	168	51	218
HJN0PJ004H8ALG	1	p2	(TA)9	18	67	84	CCATAAAGCCAAGATGTATTATTCTTT	59.352	27	TTTCAAGGTTGGTTTCTGGG	59.942	20	123	23	145
HJN0PJ004IA93X	1	p2	(AT)8	16	186	201	AACCTGCCAAACAAATCAGC	60.118	20	AAAACATCATGATCAGCCCTC	58.998	21	144	139	282
HJN0PJ004J1ZVJ	1	p3	(ATT)7	21	151	171	TTGCTGTTGTTGGGTTCAAA	60.127	20	CCCCAGATCAGAAATCCTCA	60.003	20	192	58	249
HJN0PJ004IJ9PE	1	p2	(TA)6	12	334	345	GAGCTGTCATTCATTTATTGATCG	59.996	24	TGAAAAGATCCACTATTTCCAAAC	58.61	24	207	175	381
HJN0PJ004IK6U9	1	c	(TGT)5tgctgctgttgttct(TG)5tatatcc(AT)8	63	76	138	GCTAGCTGTTGTGGGGTTCT	59.357	20	TCTGGTGATGTTGGTGGAGA	60.088	20	300	10	309
HJN0PJ004IAKCS	1	p2	(AC)6	12	109	120	CTCCCACTGTCTACGACTGGT	59.236	21	TTGTTGCTGATCTCTTCCCC	60.195	20	196	81	276
HJN0PJ004JTZWQ	1	c	(CT)6taacggaagggaaggaaagg(GA)5	42	40	81	GCTGTGATTTTCAGCTTTTGG	59.875	21	AACGAGCGAAACAAGGAAGA	59.993	20	277	16	292
HJN0PJ004JEMRD	1	p2	(AG)6	12	46	57	TGCTATGCAAGTGTAAACCCC	60.011	21	TTCTCCGAAGAGAGCGTTGT	60.134	20	143	1	143
HJN0PJ004H8BFI	1	p2	(AT)9	18	136	153	GGGTCAGACTAAATCCATGC	57.043	20	GACGAGGTGAGGAACTCTGG	59.835	20	249	103	351
HJN0PJ004JC1UH	1	p2	(TC)6	12	206	217	CAGAACAGAGACACGGACCA	59.864	20	CACAAGCAGATGCAAGGCTA	60.157	20	200	161	360
HJN0PJ004JM96B	1	p3	(CCG)5	15	319	333	GGATATCGGGAAGCAGATGA	59.998	20	TCCTCCTCTTGTCGACGATT	59.803	20	210	261	470
HJN0PJ004JQLE4	1	p3	(GCC)7	21	277	297	GTTGCATGTACGGGCTAGGT	60.022	20	GTACCGTACGAGGGTACCGA	59.875	20	259	212	470
HJN0PJ004JD7I9	1	p3	(ACC)5	15	176	190	CAACGGACCAAACCCTAAAA	59.833	20	ACCTCACCATTTCCATGACC	59.636	20	225	84	308
HJN0PJ004IOQ4V	1	p2	(TA)6	12	171	182	ACCTCCTCCTTTTCCCCTTC	60.787	20	CGCCTGTATTTCACCTCACC	60.517	20	197	35	231
HJN0PJ004I2QEL	1	p2	(TC)12	24	290	313	AAGTGCGCCTCTCTTTTCAT	59.08	20	GTTTCGCTAGTGTCGCCTG	59.606	19	171	233	403
HJN0PJ004JPPVD	1	p2	(AT)8	16	320	335	GAGGACATCAGCGAAGGAAG	59.95	20	CTTGTCAAAGGCCACACAGA	59.873	20	253	125	377
HJN0PJ004IE80H	1	p3	(GAT)5	15	447	461	TCGTACGTCTTGGTGTCCAG	59.745	20	AGTCTGATCCGATTTTCAGTCA	58.792	22	290	197	486
HJN0PJ004IM6FK	1	c	(AT)9agannnnnggaacnnnnnnttggtcagaatcagtccagtgggtgcnnnannnnnnnnacgctgnnnaagacaccgggcgtctgctcttcatgtct(GA)5	123	63	185	GGTACCCTGGAATTCACCAA	59.647	20	GCCGAGACGGATCGTTGT	62.253	18	228	17	244
HJN0PJ004IDWXU	1	p2	(TA)8	16	60	75	CTGAAAACATCATCACTGCCTC	59.74	22	CTCATGGAGTCCCAGCAAGT	60.261	20	257	32	288
HJN0PJ004IWW4S	1	p3	(CCG)5	15	374	388	TTCTTGCCAGGAAGTTGCTT	59.993	20	GGAAAGAGAAAGGACGACG	57.438	19	230	196	425
HJN0PJ004INLX7	1	p2	(GT)7	14	322	335	GCTTTCCAGCTACCGAGATG	59.978	20	TGGCAATCCCATCTTCAAAT	60.274	20	299	128	426
HJN0PJ004IBZPW	1	p2	(AT)13	26	50	75	AACCGACGCCTACACCACTA	60.571	20	CATCTAAAGTCAAAGCATTTGGT	57.532	23	114	1	114
HJN0PJ004JW3R0	1	p2	(CA)6	12	272	283	CAGCCGGTAGTCACTCTCCT	59.474	20	CCAATTCATGAGACCTGAAGC	59.685	21	295	86	380
HJN0PJ004JA5IZ	1	p3	(CTT)8	24	323	346	ACTACAGCCCCATGATCTGC	60.104	20	GACAACATCGAGTGGCGAT	59.653	19	132	254	385
HJN0PJ004I338X	1	c	(CA)5cccatccagtccaggccaagaaaagactcctgtcctggatgg(GT)5	62	40	101	CAGGAAGAGCAAAAGGGATG	59.807	20	ACGCAGGTTCAAATACGGTC	60	20	279	17	295
HJN0PJ004JIUIA	1	p2	(TA)7	14	265	278	GAAGACATGCCGTGTTCAGA	59.837	20	CCGGATACATACGACTTCCG	60.344	20	192	122	313
HJN0PJ004IA6JF	1	p3	(TTA)7	21	140	160	GAAAGCAAGCAAACACAGCA	60.18	20	CTCCGGATGACGTTGCTTAT	60.096	20	298	25	322
HJN0PJ004IUGAJ	1	p2	(CT)6	12	57	68	GTCGTCATCGTCCTCACACA	60.759	20	GAGAAGGGAAGGAAAAGGGA	59.623	20	100	3	102
HJN0PJ004I4NHA	1	p3	(CCT)5	15	201	215	TAGAGGCTCCTCGCGTACAT	60	20	CATCCCCGTACTGAGAAGGA	60.065	20	254	127	380
HJN0PJ004IBG48	1	p3	(CGG)9	27	446	472	CTTCGGCTAGTGGGAACAAC	59.734	20	CGAGAATAGGCCGGTACG	59.247	18	297	237	533
HJN0PJ004JD3DF	1	p2	(TA)10	20	275	294	AAGGCTTACGCCTCAACTCA	60.015	20	ACTCATGTCATCATCATATACTGGA	57.53	25	275	103	377
HJN0PJ004JA6SB	1	p2	(TA)5	10	97	106	TGGAGGTTCTGGGCTCAA	60.33	18	GCAGCAAATTCAGTAACATAGGTC	59.252	24	166	0	165
HJN0PJ004IQ8QC	1	c	(GA)6g(GA)7	27	117	143	TCACAATCGCCAAAAATTCA	60.051	20	CCTCCACCTCCTCAGGATTC	60.991	20	102	68	169
HJN0PJ004JZCP7	2	p3	(CGA)7	21	227	247	TGACGCACTTCAACGGTTAG	59.904	20	GAACTCCAGGTCAGCCAAGA	60.386	20	262	122	383
HJN0PJ004ISFHW	1	p3	(AGA)6	18	88	105	TCAAGTCCTACTCAAGTTCCGAG	59.929	23	GCATGTCAGCCACTTGAAGA	59.992	20	231	57	287
HJN0PJ004IBT3V	1	p2	(AG)5	10	61	70	CTCTGGAAAGCCGAAATCTG	59.948	20	GGTGAGTGAGAAAAGGAGCG	59.989	20	274	25	298
HJN0PJ004IWT2K	1	p3	(TCC)5	15	143	157	AGCCTCGTCGACACTGTTCT	60.057	20	CCATTGCTGGAGATGAGGTT	60.073	20	146	81	226
HJN0PJ004IXAFP	1	p3	(CTT)7	21	142	162	ACACCGATTGGAAGACTTGG	59.966	20	AAATGCGCTTTGCTTTACCA	60.749	20	276	72	347
HJN0PJ004JX20W	1	p3	(GTC)5	15	103	117	CCGAAGTCATGTCGGTGTC	60.105	19	CGGAAAATTCTGACGGAGAC	59.67	20	206	0	205
HJN0PJ004I7ZOI	1	p3	(TGC)5	15	70	84	GATTTGCATGAAGATGGGAA	58.494	20	GTTGAAGCAGAAGCGTCCTC	60.142	20	235	3	237
HJN0PJ004H4UH0	2	p2	(TC)5	10	127	136	AAATCCTTCTCTCTCTCTCTCTTCC	59.219	25	CGAGGCGTAGTGAGAGCTG	59.889	19	170	1	170
HJN0PJ004H6W6B	1	p3	(ATC)5	15	120	134	CCATCAAACACCAGCAATATAAA	58.927	23	CACCTTGTGTTCTGCACCAT	59.597	20	206	90	295
HJN0PJ004IPQV7	1	p3	(TCG)6	18	111	128	ACCGTGACGACGACCATAAC	60.844	20	TTTGCTTGTGGAAGATGCAG	59.988	20	190	71	260
HJN0PJ004JEFK7	1	p3	(CGG)5	15	118	132	GAAGAAGGACCAGCGGAATC	61.106	20	ATTCAGTAGCGGCCTGAAAA	59.845	20	223	72	294
HJN0PJ004IBW2L	1	p3	(CTT)7	21	267	287	ATGATGAGGTTGCCTTCGTC	60.081	20	GAGAATCGAGAAGACGGTGC	59.957	20	276	205	480
HJN0PJ004I1JQB	1	p3	(CAT)6	18	359	376	TTGTACCCTCCACCAAGCTC	60.111	20	TGGGAAATTGATTCATACATATTCAG	60.308	26	291	138	428
HJN0PJ004IPW67	1	p2	(AG)5	10	39	48	TTGACAGTGTAAGTGAGAGAAGCA	59.236	24	CTCGCTTCCTCGAACAAAAC	59.993	20	144	3	146
HJN0PJ004JS6I2	1	p2	(CT)6	12	144	155	GTACCAGACCAGGTCCCCTT	60.23	20	TTATCATACATGGACAGTGTGTTG	57.51	24	188	42	229
HJN0PJ004IQPVD	1	p2	(CT)5	10	39	48	CGGCATCAACCCTCTCTTT	60.203	19	TGGCAGGAGGAGATTTTGTC	60.195	20	242	17	258
HJN0PJ004JVVI2	1	p2	(AG)6	12	22	33	AGCGAGCTTGAGGAGAGAG	57.562	19	CACCGTCAGCCTTCATCATA	59.673	20	244	0	243
HJN0PJ004IZ9XZ	1	p3	(GTT)5	15	55	69	GCTCCTGCTTGATGTGATGA	59.95	20	TAGCGGAGAGAGAAAGAGCG	59.993	20	293	26	318
HJN0PJ004ITNP6	3	p3	(TTC)9	27	301	327	TCCTCCTTCCCTCCTCTCTC	59.883	20	AGGAGAGGAATCAGAGGTCAG	57.506	21	280	154	433
HJN0PJ004ICZWK	1	p2	(TA)5	10	115	124	GAACAGAAAAACGCGTGCTA	59.111	20	AGAGGTGAAAATCGGTGTGC	60.119	20	195	40	234
HJN0PJ004I4HW2	1	p2	(CT)5	10	53	62	ATTTGGTTCGGGAGCTTTCT	60.074	20	ATGGCCTCCATTGCATACTC	59.923	20	170	3	172
HJN0PJ004H9213	1	p2	(AT)9	18	167	184	AACCAAGGATATTCCGTCCC	60.017	20	TTCACATGAGGCACAAGAGG	59.831	20	266	96	361
HJN0PJ004IUKDF	1	p3	(CGG)5	15	88	102	TCACAAGCGCATGAAGAATC	59.955	20	GTTCGTTGCCATTCAGCTCT	60.406	20	206	39	244
HJN0PJ004I8LQV	1	p6	(CTTCTC)6	36	30	65	AACATTCGGAAGCCATTTTG	59.938	20	GTCGGTTGGAGATGTGGAGT	59.969	20	108	5	112
HJN0PJ004IHT8G	1	p3	(TCC)7	21	33	53	TCTATTACTTTCTCTCTCCTCTGTGA	57.207	26	GATCTGGAGGTGGGTCTGAA	60.048	20	128	3	130
HJN0PJ004IHT8G	2	p3	(TCT)6	18	196	213	TTCCAAGCTTTGGACTTGCT	59.993	20	CGTTCTCTTCCCTGTGCTTC	59.989	20	247	68	314
HJN0PJ004I5D3O	1	p3	(GGC)5	15	107	121	CTTCGTGGCTCTGTCCTCTT	59.598	20	CCGAAGGAGGAGTCGCTTAT	60.723	20	129	64	192
HJN0PJ004JK7VP	1	p2	(AT)5	10	155	164	TGATACAAGTTCCATCCGCA	60.073	20	TGAATGGGTGAACCAAACG	60.351	19	218	55	272
HJN0PJ004I8HWH	1	c	(TC)6ctctctcttcttccgccactttgtttcccaccgctccactctttctcctccctcagatatctgatcgccacca(TC)5actctnnnntcctttctctctcctatcactgtccgctgtcaacgt(TC)11	162	64	225	TCTGTCTTTTCCTCCTCCCA	59.773	20	AGGCTTGGATCGATGTTGAC	60.081	20	262	1	262
HJN0PJ004JAZ3Z	1	p3	(CAG)5	15	372	386	CATCCCAGACACTGCTGCTA	60.008	20	TGTTGCAGCTGAGGAAGTTG	60.175	20	250	180	429
HJN0PJ004JP5RE	1	c	(GA)7aagtagagagagaaacctcaacnaaacgccactctacgcctatggcggtcctctcaattcaccaccaccattaacgaggccttcttctta(TTC)5	119	27	145	CAGACTTGGAGAAGGAGAAGGA	59.988	22	GATCGAATTGAGCAATACCCA	59.915	21	293	0	292
HJN0PJ004H7TM7	1	p2	(TA)10	20	337	356	GTGATTTAAAGCAAAGGCGG	59.72	20	TTTCGGGCCTTTATGATGAC	59.901	20	268	210	477
HJN0PJ004ILW91	1	p2	(TC)5	10	32	41	TGAACAACAAAGTCAGGCCA	60.278	20	CCTCCGAGTCTGATCCATTC	59.612	20	183	2	184
HJN0PJ004JOQCW	1	p2	(CT)5	10	365	374	TTTTCTTGTGCAGCATCGTC	59.995	20	CATGAACACAAACACCAGCC	60.008	20	284	157	440
HJN0PJ004H3PK8	1	p2	(TC)12	24	83	106	ATTACCATTTTGCCCTTCCC	60.02	20	GAAACTCGTCGTCGTCCATT	60.119	20	142	21	162
HJN0PJ004IQ6W4	1	p3	(GGT)7	21	145	165	CTTGCTAATCCAATTCCCCA	59.894	20	TGACCCCATCTTCCTTCTTG	60.042	20	284	27	310
HJN0PJ004JEM3Q	1	p2	(TC)5	10	387	396	TTCCTGTCGATGTGAGCTTG	59.984	20	AGAAACTCCGTACACAGCGG	60.312	20	207	219	425
HJN0PJ004I7YQC	1	p3	(CGA)7	21	82	102	GGGAGTTGCTAGACAATGGC	59.7	20	TCGACCCCAAAGCATTTTAC	59.938	20	187	56	242
HJN0PJ004IF3R0	1	p3	(TTC)5	15	27	41	TAGCTTCCGTGCTACTGCG	60.309	19	CCAGATTCGCCAGTTTTTGT	60.11	20	135	4	138
HJN0PJ004JGN60	1	p2	(AT)5	10	119	128	GTTCCGGTGTCTAGCCGTAG	59.757	20	ACCATAAAACGACAGTCGCC	60	20	214	29	242
HJN0PJ004IGOGY	1	p2	(CT)6	12	98	109	TTCCTTCCCAGTCCAATCAC	59.903	20	GGAATTCGCAGACACTCCAT	60.081	20	127	37	163
HJN0PJ004IUF37	1	c	(CT)5c(CT)5cctcacaaacacaacacaacacaacacgaacagactcgtctcattgtctgtttctgtgagttccaaagctctctgnnnnnccnctgtttcatttc(CT)5gtgttggacttgttcttttcttctcccat(GGC)9	182	55	236	GCTGTTCAGAGCCAGAGAGC	60.44	20	AGAGAATCCGAGGTGGTCCT	60.073	20	269	27	295
HJN0PJ004I7S55	1	p3	(GGA)5	15	200	214	GCCCTGGGAGACACAACTAC	59.579	20	CCGCCACAATTGTTACTCCT	59.993	20	257	55	311
HJN0PJ004JFI72	1	p3	(GAC)5	15	140	154	ATCGTCGTCCCTGTGAGTCT	59.713	20	ACCCACAACCCTCTTCCTCT	59.968	20	113	105	217
HJN0PJ004JFI72	2	c	(TCT)5tgttctacaagattcggaggaggattt(GTC)5gttggagcagaaatcgaaggaggattgagataaggttgagaattcaaagnnngagcagaaggggatttg(GGA)6	144	260	403	AGGAAGAGGGTTGTGGGTCT	59.968	20	AACAGCAGCAACAGCATCAC	60.064	20	267	200	466
HJN0PJ004H52HX	1	p2	(AT)11	22	84	105	TCCTCTCAATCAAAAATCCCC	60.251	21	CTTGGAATCGGTTTCTCTCAG	58.92	21	271	23	293
HJN0PJ004H7PE0	1	p6	(GCAACC)5	30	232	261	CATAAGGCCAGCTCTCAAGG	59.971	20	AAGTGGAGGCTGTTGCAGTT	59.914	20	136	153	288
HJN0PJ004IE84Q	1	p2	(AT)8	16	298	313	CCCCTATGACGGCTGATACA	60.874	20	CGGGACTGATATGGCATTCT	59.917	20	289	98	386
HJN0PJ004JAO53	1	p2	(AT)7	14	68	81	AGTCAGCTTCGCCTTCTCAG	59.891	20	CGATTGGAGATGCTGATGTG	60.225	20	205	6	210
HJN0PJ004H9432	1	p2	(AG)5	10	70	79	TGATCGCTTGATGAATGTGG	60.631	20	CTTTTCCGACAGGAAAGCAG	59.986	20	230	40	269
HJN0PJ004JM93A	1	c	(AT)6annnaacctg(TA)5tgtgtg(TA)5	48	209	256	CTCCTGAATGGTGTTTGCCT	60.111	20	GAGATAGACTCGACACTTCGCT	57.843	22	260	90	349
HJN0PJ004IHWAS	1	p2	(CT)7	14	243	256	ATGAGATCGACCCAGTGGAG	60.072	20	GGCTGGTGCTGCTTATGACT	60.428	20	182	178	359
HJN0PJ004JV9BY	1	p2	(AT)5	10	157	166	TCCTCAATTAACAGTTTGCCC	59.077	21	AGTCTGCTGAGCATCCCTGT	60.017	20	170	78	247
HJN0PJ004JJ50K	1	p3	(TCT)5	15	324	338	CACCATTCAAACCAAGGGAC	60.21	20	GGGAAGATGATGGTGATCAGA	59.878	21	234	131	364
HJN0PJ004I5YVX	1	p3	(GTG)5	15	212	226	TGTTTGTTTGTTTCGTGGGA	59.981	20	GGACAAGTTCCTCGTCCGT	60.104	19	137	155	291
HJN0PJ004J16QZ	1	c	(TG)7tc(TA)6	28	79	106	TGGGTATGGGGTCGTTTTAAT	60.299	21	CATAATCGCAAGCACCGTAA	59.725	20	137	43	179
HJN0PJ004JSZAS	1	p2	(AC)5	10	65	74	TTGCGAATGGAGCGTAATTT	60.588	20	GGAGGATGAAGAGGAGGAGG	60.149	20	266	0	265
HJN0PJ004I8YH4	1	p3	(CAG)7	21	263	283	CTGCTGAATGTGGATGGCTA	59.823	20	TCTGCAAAGTAGTAGCGGCA	59.776	20	256	61	316
HJN0PJ004ITX3D	1	p2	(AG)5	10	61	70	TCCGACTCCTGAAGTGAAGA	58.51	20	AGCTCTCAAAGCAGCCAGAG	60.035	20	106	0	105
HJN0PJ004JKO0F	1	p2	(GA)5	10	71	80	ACTAAAAGACACTGTTTTGCATTG	57.65	24	CTACGCATGCTTCTGGTTCA	60.011	20	120	35	154
HJN0PJ004JH2Z4	1	p2	(AT)10	20	155	174	GGGCATGGAAACTAGAAGAGC	60.222	21	CAAGGGAGGCACTGAGACA	59.963	19	271	112	382
HJN0PJ004I0PJ6	1	p3	(GTC)5	15	379	393	TCATCGTCGTCGGAATTGTA	60.073	20	CAATGGCGGAAGAGAATCAG	60.734	20	220	204	423
HJN0PJ004JNZVV	1	p3	(GAA)5	15	97	111	GCTACGGCGAAGAGAGAGAA	59.859	20	TGCGTTGCTCTTTAGAGGGT	60.015	20	215	0	214
HJN0PJ004JAAJ8	1	p3	(CGA)5	15	86	100	GCAGAAGCGTTGTTTGGAAG	60.944	20	GGAATCTTCGTGGTTGTCGT	59.973	20	214	55	268
HJN0PJ004IO9WO	1	p2	(TC)5	10	365	374	GGCTCAGGAGCTCTTCCTCT	60.238	20	TTTGTCGTCAAAAACGGAGA	59.293	20	187	263	449
HJN0PJ004H3F4H	1	p3	(AGG)6	18	323	340	GAGTTGGCGAAAGCGTAGTC	60.022	20	CCGTATCGATCTCGATGTCC	60.448	20	252	272	523
HJN0PJ004JYO7Q	1	p2	(AG)5	10	87	96	CAAAAATGGGCTTGTGAACC	60.344	20	ACTTGGCTACGTGGAATTGG	59.993	20	229	46	274
HJN0PJ004IICUC	1	p2	(CA)9	18	204	221	TCGAACAAGTCCACAAGCTG	60.025	20	GACCATGTCACAGACGCCTA	59.707	20	247	91	337
HJN0PJ004IRVHX	1	p3	(GCA)6	18	333	350	GAGAAAGGAGCCTAAGCCGT	59.983	20	TACGATTTCTCTCCTCGCCA	60.874	20	244	138	381
HJN0PJ004IV39H	1	p3	(TCT)5	15	66	80	ATCAAATCATGGCTCCGAAC	59.9	20	CGACGGAGTCTGGTAGAAGC	60.012	20	180	14	193
HJN0PJ004IPGEG	1	p3	(CCG)5	15	170	184	CTCCGTAAGATCCGTAACCG	59.587	20	GAGCAGGCTGTTCCCTACC	59.818	19	250	146	395
HJN0PJ004ITE8S	1	p2	(TG)5	10	180	189	GTTTGTTCCGCGAATCATTT	59.945	20	AGCTCGAACATTTCACCCAC	60.119	20	176	39	214
HJN0PJ004JAFTQ	1	c	(TA)5gatataa(AT)5	27	342	368	CAGGATTTCGGGATTCAAGA	60.006	20	TTCACCTCGGAAATCTTGCT	59.813	20	277	173	449
HJN0PJ004H9HFK	1	p3	(TCT)5	15	122	136	GGCCAGTGGATTAGGAGTCA	60.073	20	TTTCTTCCTGTTGGGGTGTC	59.943	20	255	41	295
HJN0PJ004I1U4U	1	p3	(TTA)5	15	379	393	CCGTGATGGGATGAGTTTCT	59.927	20	ATCAACCAAGCAAACAAGGC	60.118	20	194	242	435
HJN0PJ004IRCC1	1	p3	(GAA)5	15	210	224	TGTGGAGAGCAGAGCTGAGA	60.005	20	CATTCATCAATGGCAAACCA	60.321	20	191	81	271
HJN0PJ004II02L	1	p2	(TC)8	16	27	42	CCTTCTTCTTTCTCTCTCATTCCA	60.353	24	AACGAGGCCAATTGAAACAC	59.978	20	283	0	282
HJN0PJ004JP8JZ	1	c	(TA)5(TG)7	24	73	96	TTTCTCGTCCATTAATTTGCATT	59.864	23	CGAACAAACTCGTCCTCACA	59.873	20	255	44	298
HJN0PJ004I10R3	1	p3	(TCC)6	18	168	185	CAGGTTCCTTTCTCTGCTGC	60.134	20	GACAAAGCATTGGGGTGATT	59.797	20	197	24	220
HJN0PJ004IQVV6	1	c	(AT)13tt(AC)5	38	113	150	TTGGACAAAATCAAGCAGGA	59.247	20	AATCGAAGCCTCCTTTGACA	59.813	20	251	65	315
HJN0PJ004IJUDK	1	p2	(TC)8	16	79	94	TCCCTTCCATCTAGCAGAGC	59.532	20	GTTGAGAGGAGGACGGTGAG	59.835	20	123	55	177
HJN0PJ004IEXY0	1	p3	(GTT)9	27	281	307	CGGCACTAGCCCTGTTCTTA	60.399	20	CCTTGGAAGCCATGCATTT	60.987	19	300	183	482
HJN0PJ004JLA95	1	p3	(TTA)5	15	141	155	CACAGCAACAGTGGCGTATT	59.788	20	GAGGATTCCAGTGACGAGGA	60.199	20	164	71	234
HJN0PJ004H6XCE	1	p2	(CT)6	12	268	279	TTGCTCTCCATCCCTCTCTC	59.486	20	CCATCATGAAATCCACCAGC	61.282	20	124	230	353
HJN0PJ004I2N32	1	p2	(AT)11	22	123	144	CTCCCGAAGCTTCTTTACACA	59.503	21	CATGTCCAGGAAGGACTCGT	60.112	20	265	30	294
HJN0PJ004ILVPJ	1	p2	(TA)7	14	205	218	TTGAAGCTCCTGTTCTTGGC	60.517	20	TCGGAACTTCGACCTTCTTT	58.909	20	291	24	314
HJN0PJ004IWD84	1	p2	(CT)12	24	91	114	TCGGCAGATCATCAGAGAGA	59.611	20	AACACAGACTTTGCAAGCCC	60.299	20	127	30	156
HJN0PJ004IN6MI	1	p3	(CCA)5	15	163	177	CCGGGAGAGACAGACTGAAA	60.377	20	CACAATCTGCTTCTGCTGGA	60.136	20	209	25	233
HJN0PJ004IRV21	1	c	(AT)10tcatatga(AT)5	38	114	151	TCCTCCAATATCAGCTCCAAA	59.654	21	AAGACCCACACCAATGGCTA	60.375	20	252	82	333
HJN0PJ004IXLK8	1	p2	(TC)5	10	151	160	ATCAGCAATATCTGTCGCCC	60.066	20	TGAAACGCAATCAATGAAGC	59.816	20	220	19	238
HJN0PJ004JE9NU	1	p2	(CT)5	10	25	34	CCACTTTCTCTCTCATCCTCTC	57.185	22	GAGTTCTGCCTCCAGGCTC	60.088	19	247	0	246
HJN0PJ004IX57V	1	p3	(ACA)9	27	64	90	TGATTGGCGATCAGAGAAGA	59.476	20	CCCTGCGAGAGAAATGGTAA	60.206	20	131	31	161
HJN0PJ004IELAH	1	p3	(AGG)5	15	204	218	GCTGATGCCGGTAGAAAGAA	60.352	20	ACCACTCCTCTCGCCCTACT	60.274	20	169	73	241
HJN0PJ004I9VHI	1	p3	(CTA)5	15	447	461	GGTGGTGGCGGTAACAATAG	60.249	20	CGATTCGGGATGATGTGAA	60.428	19	290	292	581
HJN0PJ004IGLHL	1	p3	(GAA)6	18	303	320	GAAAAGCAGGCAGTCGAAAC	60	20	ATCAGCTTTTGTGGGTAGCG	60.27	20	198	222	419
HJN0PJ004IE83W	1	p2	(TC)8	16	168	183	TGCCTTTTTCTGCTTTGCTT	60.131	20	ATCCTCTTCTCTTCCCCCAA	60.008	20	236	66	301
HJN0PJ004JF62Z	1	p3	(CAT)13	39	51	89	TGTTTTTGGCATCATCTTGTTT	59.496	22	AAAGAGGTTGGCGGAAGAAT	60.074	20	232	25	256
HJN0PJ004JTMFV	1	p2	(AG)5	10	57	66	TTGGCAAATATTCCGTCTGA	59.112	20	TGGGAGTTGATAAAGTCGGC	60.074	20	215	12	226
HJN0PJ004H9EDL	1	c	(TA)5cacacacatatatatacaggt(TA)9agtnnnnnntcagccgtnngatcatcnnnnnntntannnnntcatcactcaatcaaatggctctgtctctctcaaagtccaagcttt(TC)5	146	95	240	ACACTTCGCTACAGGCTGCT	60.223	20	ACCCATCTACGGGTGAGAGA	59.53	20	254	10	263
HJN0PJ004H55WD	1	p3	(CAT)5	15	85	99	TAATCAATCGGAACCAAGGG	59.756	20	GTGGCAATGTCACCACAAAG	60.008	20	142	41	182
HJN0PJ004IRPWT	1	p2	(CT)5	10	138	147	CTATCTGTTTGCCCCGTCTC	59.694	20	ATGGCCAATAATCCAATCCA	59.979	20	297	102	398
HJN0PJ004JKANK	1	c	(TC)7nnnnnnnnngcttcggactagggtttttaatttcttgatcagtactagatcagaagcgcatac(AT)10	97	60	156	CGTCCTTGCATTCATTTCCT	60.074	20	GTTCTGCTCTCGGCTGATCT	59.709	20	201	0	200
HJN0PJ004IXBZT	1	p6	(TCTCTG)10	60	246	305	ATCATCGTCCTTGTCCTTGC	60.081	20	AGAGGTAGAGATTGGGACAGAGA	58.496	23	239	105	343
HJN0PJ004IDUIK	1	p3	(GAG)7	21	200	220	ACCTCAAGAAGTCCGACACG	60.298	20	TCTTGATGAAGGCCTCGACT	59.95	20	251	160	410
HJN0PJ004JQSKU	1	p2	(AC)16	32	139	170	AACGCACATGTGTTCGCATA	61.143	20	GATGGGTTTGGATTGGTTTG	60.029	20	214	108	321
HJN0PJ004JE2RD	1	p2	(TC)5	10	201	210	CTCATGTTTTCCCTGTCGGT	59.966	20	GGATTCATCACATTGGGGTT	59.464	20	171	98	268
HJN0PJ004H3C38	1	p3	(AGG)5	15	33	47	CGGATATACAGAGAATTGCGG	59.578	21	AGGGAGTGGTGGAATAGCCT	59.957	20	128	7	134
HJN0PJ004JSMK2	2	p2	(AG)7	14	174	187	AAGCAATGTTGAAAAGAGGCA	59.875	21	GGAGAGATTCCTTCTCTTTCTCTATC	58.69	26	219	65	283
HJN0PJ004H34YO	1	p2	(TC)6	12	354	365	CTTCAGCTTTGTCCTGGCTC	60.134	20	GGTCTCGTCCTTCTCGAGTG	59.986	20	289	106	394
HJN0PJ004H45TQ	1	p2	(GA)8	16	58	73	AAACTTGGGAAGAAGATAGATAAACTG	58.851	27	ACAGTCACCGTCACCGTCC	62.101	19	100	2	101
HJN0PJ004IDJBO	1	p2	(TC)5	10	244	253	AATCCACTGGTTTTGCTTGG	59.971	20	CCAAGCCCAGGTCTCATTTA	60.066	20	205	197	401
HJN0PJ004J1UPI	1	p2	(TA)7	14	142	155	CTTCATTCAAGCCGAACCAT	60.074	20	CCATTGTCTCTGGGTGTGC	60.105	19	288	13	300
HJN0PJ004I7Y5K	1	p3	(CAC)5	15	114	128	CTAATGCAAAAGTTGGCGGT	60.131	20	AGTCAGATGAGTGGAAGCGG	60.408	20	126	33	158
HJN0PJ004IG3UC	1	p3	(CGA)8	24	465	488	ACCAATTCGAACAGAACCCA	60.353	20	CACGAGGAATCGCTGCTG	61.737	18	278	261	538
HJN0PJ004IBB46	1	p2	(CA)5	10	187	196	CCACAATAACCAACTTTTCCTGA	60.255	23	CAGTTGCACTGCTTTTGCAT	60.058	20	164	125	288
HJN0PJ004JMOAK	1	c	(AT)7gtgtatatatgtatatatgtatata(TG)7	53	83	135	TCGAAGAGCATCAAAAAGGG	60.323	20	ATCTTGGGGAGGAGGTGATT	59.755	20	254	48	301
HJN0PJ004IVP32	1	p2	(AC)7	14	49	62	TTCTGAGTTTGTTCTTTTGTCCA	58.914	23	GGCTGAAGATGGGTTTGTGT	59.973	20	216	0	215
HJN0PJ004IN7JN	2	p2	(TA)6	12	427	438	TTTGCTAGCTCGTTTACCCA	58.582	20	ATGCTGGATCACTACTCGGC	60.249	20	279	285	563
HJN0PJ004JIOVI	1	p2	(GA)7	14	218	231	CCCTCAGTCCTGCAAATGTT	60.111	20	ACCCTGCCTCTCCCTCAA	60.762	18	233	20	252
HJN0PJ004I8CCY	1	p3	(CCG)7	21	290	310	TCCAAACCCAGAACAGAACC	59.943	20	GGTCGGCCAAGTGAGTGTAG	60.711	20	266	95	360
HJN0PJ004I8RF7	1	p2	(AG)5	10	204	213	AACCTTTGACTGGATGTCCG	59.966	20	TTCCTTGGATTGGCTCTTTG	60.184	20	300	61	360
HJN0PJ004JHSMU	1	c	(CA)5acacacttaaaacaaacacacgcac(AT)10	55	101	155	AAGGCTCCACAACACTAGCAA	59.928	21	TGATGAGCGTCAACATACCTG	59.731	21	283	77	359
HJN0PJ004IWBT1	1	p3	(CTT)5	15	27	41	TCAACTTGATTCCTTTTCATGC	59.205	22	CATCGCCAACGAAATTCAG	60.204	19	297	1	297
HJN0PJ004JTHUI	2	p3	(CTA)5	15	236	250	TGACCAAGGGAGAGAGCCTA	59.943	20	AAAAACTATGGTCAAGATTCATGG	58.505	24	138	140	277
HJN0PJ004IM6EJ	1	p3	(ATG)5	15	180	194	GTGACGGAGTTGGAGTTGGT	60.009	20	TCGAACAACACGGAATCAGA	60.24	20	250	87	336
HJN0PJ004IPVOU	1	p3	(TCT)7	21	148	168	GGTGTTGTTCTTTGGGTGGT	59.721	20	GTTCTCTCACCAAAGCAGCC	59.997	20	264	42	305
HJN0PJ004I16BX	1	p2	(GA)8	16	95	110	TGGTAAGAAGAAGAGGGGCA	59.807	20	GTTGAAGCTCAGACTTCCCG	59.989	20	166	39	204
HJN0PJ004JTL19	1	p3	(GAA)7	21	267	287	CGGAAACCGCTACATGATTT	59.96	20	TTGTGGTGCCACTCTCATTG	60.722	20	191	229	419
HJN0PJ004I7C6Y	1	p2	(GA)5	10	371	380	ACATGCATTTCAGCCTCCTT	59.7	20	AGCGGAACATTCAGAGATTGA	59.828	21	103	314	416
HJN0PJ004JEZ2H	1	p3	(ATA)6	18	142	159	GAGCCTTTACCCCCAAAAAG	59.939	20	CCCAGTTTAGTGGCGTGATT	59.993	20	267	41	307
HJN0PJ004IHKNK	1	p3	(TTC)6	18	256	273	TGAGTATCTCGCTGCACCAC	60.016	20	ATACGAAGTTGGCTCTCGGA	59.836	20	196	116	311
HJN0PJ004IHDLU	1	p2	(CT)5	10	72	81	TTTCACTTTTCCCAAACAACA	58.161	21	TATGGCTGCTGATGTGCTTC	59.979	20	283	48	330
HJN0PJ004IPQTU	1	p2	(AT)5	10	129	138	GAGAACCAGCCAGAGTTTGC	59.997	20	GGAATGCACTCTTTTCATGG	58.145	20	169	10	178
HJN0PJ004I1Q5J	1	c	(TA)5c(AT)6	23	63	85	CGCAAACAGCAATAATATGGA	58.712	21	CCGCATGATCACTTCTCTGA	59.942	20	266	2	267
HJN0PJ004IWL5E	1	p2	(TC)8	16	129	144	TCCCACAAGAATCAAAACCC	59.767	20	CGGAACCTTCTTGAATCGAA	60.184	20	228	1	228
HJN0PJ004H9705	1	p2	(CT)5	10	140	149	CGAGGAGGAGGAGGAAGAGT	59.945	20	TTGTAGAACTCGACGGGCTT	59.875	20	233	47	279
HJN0PJ004H2SC8	1	p3	(AAT)5	15	103	117	AATATTACCGGTGGTGGTGG	59.429	20	CAGATGCGGCTTTTCTTACC	59.845	20	267	6	272
HJN0PJ004IK1O8	1	p2	(AG)5	10	387	396	CTGCACTTCAGACGCCATTA	60.011	20	ACCCTAGCAGCAAAAACCCT	60.13	20	142	357	498
HJN0PJ004IBIET	1	p2	(AG)8	16	194	209	TTCTCCGTCCTCCTTTTCCT	60.183	20	CCAATCCCACAGATTAATAACCA	59.957	23	190	109	298
HJN0PJ004IIZJN	1	c	(AT)11ttatgtttgaggtannnnnnnnatatctatgnnttcaggtgataataattaattaagctgtcatgaatatataccaatattaactatata(TG)5	122	109	230	TCGAATCGATTTCTATGTCGTT	58.72	22	CATCTGCATCATGCTCGTTT	59.83	20	263	6	268
HJN0PJ004JZ78Q	1	p3	(ATA)5	15	229	243	GTAACGGACACTTGGAGGGA	59.966	20	CAGACTCTGAAACGACACTAACAGA	60.027	25	220	91	310
HJN0PJ004I8O3Y	1	p3	(TTG)5	15	348	362	GGCTTTTGATGCTTGTGGAA	61.149	20	GCCGTTCTAAATGTAGCCGA	60.23	20	297	276	572
HJN0PJ004ITZBA	1	p2	(CT)5	10	56	65	GAGTCACCTTCTCAGAGCCG	60.135	20	AGGCAAGTTGTTGCCAATG	59.707	19	231	8	238
HJN0PJ004JHYE0	1	p3	(GTG)8	24	92	115	CGGTGGAGACGAAATGTTG	60.096	19	CATTTTCCTCAACTCCGCC	60.588	19	132	17	148
HJN0PJ004I2IHK	1	c	(GA)12t(AG)7(TG)6	51	50	100	CAAGAGCTATGTTGATCCTCCA	59.336	22	GCATCTCTCTGCCGATTCTC	60.065	20	120	15	134
HJN0PJ004IM1ZI	1	p3	(GGA)5	15	141	155	TCTTCGGCCATGAAAGATTC	60.155	20	GGACCTCGGCATATCCTACA	59.917	20	131	48	178
HJN0PJ004H24YN	1	c	(TGT)7tga(TGT)6	42	249	290	TTTGCACTCCAAAAAGGTCC	60.088	20	AGACAATCACATGCCGTGTC	59.557	20	257	141	397
HJN0PJ004JIVSN	1	p2	(TC)5	10	253	262	AAGGTCTGTCTTTGTCAGCCA	59.899	21	GGGTGTGTAGCCAAGGAGTT	59.065	20	241	126	366
HJN0PJ004IMWNX	1	p3	(ACC)5	15	380	394	GAATGCAAGACAGATGCCAA	59.805	20	GGAATGGTGACGGAGAAGG	60.459	19	294	139	432
HJN0PJ004IGPES	1	p6	(TCTGCC)5	30	40	69	TCATTATCGTCTTCCACCGA	59.075	20	TGTGTCTTCGGAGTTGCTTG	60.025	20	276	0	275
HJN0PJ004JTHBQ	1	p2	(TA)5	10	374	383	GCCTACACGTTTTACCGCTC	59.775	20	TGAAAGTGTGACAGGTGGCT	59.31	20	184	340	523
HJN0PJ004JXYX4	1	p2	(AG)5	10	55	64	CGATCTGCAGAGAGTGAGGA	59.234	20	AGGGAATAGCAGTCCCCCTA	59.919	20	151	24	174
HJN0PJ004JKU90	1	p2	(AG)6	12	102	113	TGAGAATTTCTGATTCTGGTAAAA	57.172	24	GTTTCACTTTTCGCGCTCTC	60.14	20	147	21	167
HJN0PJ004IV43U	1	p2	(TC)5	10	147	156	CGTCGGAGTCAATTTCATCA	59.648	20	ACGCCATTGCTAAGGTCAAC	60.14	20	159	71	229
HJN0PJ004JOLM7	1	p3	(ACC)7	21	66	86	TTCCACTCCCACATTCATCA	59.893	20	TTGGTTCTGTGCGAGATGAG	59.984	20	259	37	295
HJN0PJ004IBKVN	2	p2	(AG)5	10	347	356	AAGAAAGGGCACGAGATTCA	59.813	20	AACCAGTACCTAGGCCCCAC	60.247	20	199	242	440
HJN0PJ004IM1PW	1	p3	(TGT)8	24	52	75	TGAAAACTGCTTTTGTTCACG	59	21	ATCAACTCCACCGCCATTAG	59.955	20	140	17	156
HJN0PJ004IF1RM	1	p2	(CT)5	10	172	181	ATGGTTTTGCTAAATTGCGG	59.964	20	ATGCTTTCTTCTTGCCTCCA	59.955	20	166	147	312
HJN0PJ004IRTYC	1	p2	(TA)5	10	183	192	TTGATGAGGTGGTTGCTGTC	59.682	20	TCAGAAGACTTTGGATCAAGGA	58.909	22	236	4	239
HJN0PJ004IRG8J	1	p3	(TGG)6	18	46	63	TTTGAATTTTGCTCTGCCAA	59.42	20	CAACTTCTCTTCCTCCGACG	59.982	20	244	19	262
HJN0PJ004JIR60	1	c	(TG)6(TA)7	26	130	155	CTGCTCTGCTCTGCTCCTCT	60.182	20	TTCCCTCCAACCTCCATAAT	58.307	20	171	51	221
HJN0PJ004H9DV4	1	p3	(TAA)5	15	170	184	AAGGCGCTTGAAACAAAAGA	59.996	20	AACTTCTTCCGAAACTCGCA	59.993	20	286	54	339
HJN0PJ004H9GNL	1	p2	(GT)5	10	354	363	GGCTTGTTGCTGAAGTCTCC	59.997	20	GCCCGCACTTAAACAATAGG	59.609	20	207	255	461
HJN0PJ004I6LNB	1	p2	(AG)9	18	220	237	CTTCCAACACAACCCCAACT	59.861	20	ATCAAGTTCTCGCTGCTGCT	60.307	20	269	61	329
HJN0PJ004IKBKQ	1	p3	(CAG)5	15	104	118	AGGAGGCTATGGTGGCAGT	59.694	19	CCCCTTCCTTGCTGATACTC	58.741	20	114	42	155
HJN0PJ004H2PFX	1	c	(AGG)5gtgagggtttggaagtggagtagaagaggaagaagaaggaggaa(GAG)5	74	245	318	AGGCAAGGAAGCCTTGAGAG	61.027	20	AGGACATGCTCCTCAACCTC	59.258	20	286	135	420
HJN0PJ004ITAC1	1	p3	(AGC)5	15	278	292	CAGTGCAAGTCAAACCTGGA	59.873	20	CCTTAATAGCAGAGGCAGCG	60.131	20	245	79	323
HJN0PJ004JBKUH	1	p2	(AT)8	16	228	243	TAGGCCATCTTTATGCCCAG	60.053	20	AATAACGCCACCGAGACAAC	60	20	186	169	354
HJN0PJ004IR7Z5	1	p3	(AAT)7	21	139	159	GCTCTCTTCTTCACCCAACG	59.989	20	TCAGGCATTCTCGGTACCTC	60.218	20	257	38	294
HJN0PJ004H5D9V	1	p2	(TA)10	20	240	259	CACAAGTCCTAGCTAGCTCCAAA	60.082	23	GATGCTGCAAAGCATAAAGC	58.68	20	232	193	424
HJN0PJ004I7N7M	1	p3	(CGT)5	15	53	67	GTCGTGGATTTCCTGAACG	59.074	19	TGGAGGATCATCGGAAACAT	60.281	20	268	2	269
HJN0PJ004H4LWM	1	p2	(GA)7	14	147	160	TTTTGTGCGAGAATGGAACC	61.012	20	TGTTGATTGTTTTCTTGCGAA	59.335	21	183	70	252
HJN0PJ004H9OVM	1	p2	(AT)9	18	65	82	TCAGTACTAGATCAGAAGCGCA	57.961	22	TCCGCAGTGTCTTCGCTC	61.316	18	101	39	139
HJN0PJ004INKCT	1	c	(GGC)6ttcatctccagagctgtaggacct(ATG)6	60	45	104	GTGGCGTTGATGGAGAAATG	61.449	20	GATCACGTTTTCAGCCGTTT	60.118	20	139	22	160
HJN0PJ004I2BSS	1	p2	(CT)8	16	60	75	TCGTTTTCCCTCTGCTTTTG	60.357	20	CCTGATTGTCCCACGAAGTT	59.966	20	204	37	240
HJN0PJ004JHYQD	1	p3	(ACA)5	15	286	300	CAGCATAGGCCTCAACAACA	59.864	20	CCGATGCCATAAATGAAACC	60.153	20	249	97	345
HJN0PJ004IZFXX	1	p3	(CAT)5	15	251	265	CAGCCTACTGGCAAATGGTT	60.132	20	GCGTCCAAAAAGGTGAAGAA	60.227	20	255	95	349
HJN0PJ004JY3OP	1	p3	(CTC)5	15	129	143	AAAGCAACGCTGACGAGAAT	60.022	20	TAGAGCTTGACGGCGTTTTT	60.018	20	160	22	181
HJN0PJ004JVR7R	1	p3	(GTG)7	21	85	105	AGAGGAAGAGGCGCTTGAAT	60.484	20	CAACAAAACCCTCCAAGGAA	59.942	20	144	39	182
HJN0PJ004JRV9K	1	p3	(GAC)8	24	356	379	CTACCTCCCCGGATTCAGAT	60.285	20	CTCGTCATCGTCATCGTCAT	59.663	20	266	140	405
HJN0PJ004IA0IN	1	p3	(CAC)5	15	213	227	TTGCACCTGAAACTCCTCCT	59.844	20	ATTCGAATCCCAATTCGTCA	60.274	20	188	168	355
HJN0PJ004I9HI7	1	p2	(AT)10	20	146	165	CCTAGTCCACATCACCCACT	57.416	20	TGGATGAAGAAAATGAAGACGA	59.685	22	295	21	315
HJN0PJ004JC46F	1	p3	(GCT)5	15	106	120	CCTGCACTAGACTCGGAATCA	60.403	21	ATCTGCGGAGGATGAAATTG	60.036	20	291	20	310
HJN0PJ004IH562	1	p2	(GA)5	10	282	291	TTCAATTTGCCAAGTACGGC	60.999	20	CATCATTATCTGGCTCTCCCA	60.044	21	290	75	364
HJN0PJ004IDMCO	1	p3	(TTG)5	15	50	64	TGTGATTTTGAGCTTCTTTTGG	59.379	22	TTCAAGTGTTCAAACACGCC	59.74	20	146	6	151
HJN0PJ004IK1RP	1	p3	(AGC)7	21	92	112	GTCGACATCGTCCACTTCCT	60.12	20	TGGTTCTTCAGGTACTGCCC	60.111	20	111	60	170
HJN0PJ004IFYPR	1	p2	(TA)6	12	69	80	GCCAACTGAGCACTAAAACCA	60.298	21	TGTGATCTGTCCACTTGGGA	60.088	20	124	16	139
HJN0PJ004JBHUX	1	p3	(CTA)5	15	72	86	AACTCGGATGATTGACTCGG	60.073	20	ACAGCATAATCGGGAACGAC	59.962	20	198	20	217
HJN0PJ004IBRJ8	1	p2	(TC)5	10	50	59	TCTGCACTTAGATCCCAGCC	60.362	20	AGAAAGATCCGAACGCTGAA	59.955	20	248	4	251
HJN0PJ004IL02U	1	p2	(TC)5	10	169	178	TTGTCCGTTGAGTGAAGCTG	60.025	20	TGTCTCATTGGCAACCAAAA	60.088	20	281	144	424
HJN0PJ004IBIMD	1	p3	(ACG)5	15	254	268	CAGGTACATGAACACGCACG	61.201	20	CTCTCCCTCCCTCACTTTCC	60.186	20	299	110	408
HJN0PJ004I8OFE	1	p2	(GA)9	18	171	188	CAGCGAGAGAGAATCGAAGG	60.232	20	ATGAGCCGATGGAAACTGAC	60.081	20	142	121	262
HJN0PJ004I1D3I	1	p2	(CT)5	10	281	290	TGACCAGATGTCTGCTTTCG	59.984	20	GAAGAATCTGCGAATGGCTC	59.923	20	258	130	387
HJN0PJ004IDMV4	1	p3	(GCA)5	15	61	75	CCCTAACCCTAACCCGACAT	60.068	20	CTTCCAAGCCGTGAGGTAAG	59.869	20	265	21	285
HJN0PJ004H7OAQ	1	p2	(AC)5	10	178	187	GATCGGGATCGGTCTTGTAA	59.894	20	TACGGCAGATTCAGAGAGCA	59.697	20	123	102	224
HJN0PJ004IG49O	1	p2	(TA)5	10	73	82	GGAAACATTTCGATACATGGC	59.291	21	TGGCTACAATGGAAGCCTCT	59.836	20	150	36	185
HJN0PJ004H3T6R	1	c	(CAG)5(CCG)5	30	113	142	GAAGAGGACGACGAGATCCA	60.349	20	GGAGGGCAAGAGTGAGAGTG	59.986	20	163	7	169
HJN0PJ004H6334	1	p3	(AAT)7	21	113	133	CCCATCATTATTGGAAACGG	60.009	20	TGCATCCAAAACATGTTACACTT	59.438	23	246	78	323
HJN0PJ004IIKM8	1	p3	(TTG)5	15	284	298	TGACATGGTTTTGTAAGCGG	59.585	20	GGTTTTGAGCAGACAGGGTC	59.703	20	148	239	386
HJN0PJ004I23BR	1	p2	(TC)5	10	229	238	TGCTTCTTCTTACACCGCCT	60.015	20	GGATCTGTCCCGTTTGAGAA	60.05	20	244	40	283
HJN0PJ004I0LFE	1	p4	(TCTT)5	20	201	220	TGGAATCTGTTCATTTCTGGC	60.066	21	CAAGGAATTCTCAAAGCCCT	58.385	20	261	162	422
HJN0PJ004ICP5G	1	p2	(CT)5	10	347	356	CCGATGTCCAACTTCTTCGT	60.111	20	GATCCATGTGCTGCTGAGAA	59.95	20	211	198	408
HJN0PJ004JZFRN	1	p3	(CTC)6	18	242	259	CTAGAATGCCGACGAAGCTC	60.118	20	GATGAAGAAGGCGATCAAGG	59.773	20	162	181	342
HJN0PJ004JHAOB	1	p2	(CT)5	10	99	108	AACCATGGACTTGTTCCGAG	59.966	20	GGTGAACTCAAGCTCCTTGC	59.997	20	266	45	310
HJN0PJ004IP2J3	1	p3	(GCA)5	15	426	440	GAATGAGGATTCGCAAGAGC	59.923	20	GCTGGTTTTAACTGCTGGGA	60.249	20	137	348	484
HJN0PJ004ISFFR	1	p2	(AG)5	10	277	286	GCGAAATTTATCAAAATACAACCTT	58.99	25	GGAAACGTCGGTGACTCTTG	60.69	20	300	36	335
HJN0PJ004JNMRG	1	c	(ACCATT)5accactttctctctttgatccgct(TTC)5	69	60	128	CGAATGGGATCTCCTTCTCTC	60.162	21	TGAGATGGGAATCTGGAACC	59.862	20	198	15	212
HJN0PJ004IAQG5	1	p2	(AG)5	10	62	71	AAAAAGAAACTGAAAGAGCACAA	57.451	23	GCAGCTCTTCGACAAAATCC	59.962	20	142	16	157
HJN0PJ004H4ZTD	1	p2	(GA)7	14	222	235	CAAATGTTGGCACAGTTGCT	59.764	20	GTATGTCGTGCTCTCCCCAC	60.542	20	239	35	273
HJN0PJ004H4741	2	p3	(AGG)7	21	354	374	ATGGACGACGAAGGCATTAC	59.962	20	TTCAGACCTCGACAGATCCA	59.34	20	225	218	442
HJN0PJ004IF6CN	2	c	(AAG)5gagaaaagannnntgaaatattatnnnnnttann(ATT)5	64	243	306	GCTAAAGAACAGCCCATTCG	59.845	20	GCTCATGAAAGCACTTGAACC	59.874	21	193	153	345
HJN0PJ004IX2NU	1	p2	(AG)10	20	46	65	TCTTCGATCTCTTCACAGAGGA	59.162	22	TTCCTACCGGCAGGTCATAC	59.955	20	270	8	277
HJN0PJ004IBESM	1	c	(ATC)5(TTC)5	30	177	206	CGTGATCGGACTCAAAGGAT	60.073	20	CGTCACGAACAGAATGTGCT	59.905	20	262	38	299
HJN0PJ004JD2ZI	1	c	(AT)11annnnnnnnncnnn(TC)7	50	163	212	TACGCTCATCCTGCTCTCCT	60.119	20	TCGAGATTCGAAGGTGTTGA	59.369	20	184	97	280
HJN0PJ004JDYT7	1	p2	(CT)6	12	75	86	CTGCAACCCCATCACTTCTT	60.111	20	GGAGGTTCAAGCTCAGCACT	59.604	20	158	44	201
HJN0PJ004JFCQ1	2	p2	(TC)5	10	382	391	AGAGCGAGCTCTTGCTGTTC	60.043	20	GGAATTTTCCCGAAATTCGTA	60.135	21	225	238	462
HJN0PJ004JBYPH	2	p2	(AG)8	16	341	356	TCAAAACACACCAAATTCCA	57.415	20	GCTCTCTCGTTTTCATTCTTCA	58.72	22	217	231	447
HJN0PJ004JUS3A	1	p3	(CGG)8	24	165	188	ATATTGATCCTTTGTGGGCG	59.784	20	GAATAGGCCGGTACGCATTA	59.95	20	213	34	246
HJN0PJ004H2V3Q	1	p3	(CCG)5	15	390	404	TACCGATCGCTCCAAAAATC	60.038	20	GGCGTGTACAACTTCAACGA	59.764	20	127	323	449
HJN0PJ004IXSNY	1	p2	(GA)5	10	412	421	GAGCTGGAGCGAAGCTAGTG	60.44	20	CACTTCCGTACACGACATGC	60.183	20	186	293	478
HJN0PJ004JEODM	1	p2	(GA)5	10	404	413	TCTTGCTCGAAATCTTGGCT	60.096	20	TGATTTGCAGCAATAGAAATGA	58.446	22	218	257	474
HJN0PJ004JXS92	1	p3	(GTT)7	21	428	448	TGGGTGGAGGGATCATAGAG	59.879	20	AAGCAGCGGACTGACGTT	59.577	18	264	270	533
HJN0PJ004IO57S	1	p2	(AC)7	14	161	174	GGCGTCTTGGTTCATCTAAGC	61.132	21	CTCGTTGCTTGGATCTCCTC	59.95	20	267	33	299
HJN0PJ004IMO5Y	1	p2	(CT)5	10	349	358	AAGAGAGCGGCTTACCTTCC	59.983	20	CAGCCTTGAGACAACATTGA	57.374	20	268	186	453
HJN0PJ004JEH52	1	c	(CGC)6cggcattaggagaattcccattttgcccacct(TTC)5	65	100	164	GCCAATATTCATGGTGGGAC	60.021	20	GGGAGTACTGGTGGCAAGAA	60.111	20	180	13	192
HJN0PJ004I2EY3	1	p3	(AAG)6	18	74	91	GTGGGACGTGATTGCTTGT	59.541	19	TGGTCTTCCAATTCGTCTCC	60.05	20	198	0	197
HJN0PJ004H2GMA	1	p3	(TCA)5	15	149	163	TCCTCTGCCTTTAGGTGACAA	59.861	21	TCGGGAATTGCATACACTCA	60.073	20	281	49	329
HJN0PJ004IENDS	1	p3	(CTC)6	18	360	377	CCTTCTTCAGCATCGCTTTC	60.096	20	TGATCGTAACAAGGAGAGCAAA	59.883	22	199	295	493
HJN0PJ004IVWS7	1	p2	(AG)5	10	354	363	AGACAAACGGGTCACCAAAG	60.005	20	CCTGTTCAAATTTGGCTTTCA	60.096	21	300	91	390
HJN0PJ004JHWSK	1	p3	(CCG)5	15	221	235	ATGAACTCCTGATTGTCGGC	60.081	20	CTGGACGCAGGAGTGAGAAT	60.408	20	221	139	359
HJN0PJ004IHVDF	1	p2	(TC)6	12	346	357	GGCCTGTGAATTTTCTCCAA	60.051	20	GCAGGTGATAAGCCACCAAG	60.657	20	211	218	428
HJN0PJ004IEH9B	1	p3	(GAA)6	18	133	150	ATCCGAGATCGAAGTTGGC	60.173	19	GAAGAAGACCAGAATCGGCA	60.34	20	141	103	243
HJN0PJ004IZHSK	1	c	(AT)7aaaggtatg(AT)7	37	102	138	GCACCAAATGGGTAGCAGTC	60.526	20	TTCTACCAGAGGACTTGGCTG	59.482	21	159	48	206
HJN0PJ004H4UTZ	1	p2	(CT)5	10	27	36	CCATTTTCTCTCTCCTAGGGTT	57.917	22	ACCTTCTCAGCTCCTCCTCC	59.952	20	112	0	111
HJN0PJ004I24OQ	1	c	(ATT)7aatattatttttgttgttcttcgcccttctttcatccctgctctcacgc(CT)6	82	143	224	ATGAGCGTGTGGGATGTTTT	60.384	20	TACGAAAGGCAGGGAAGAGA	59.948	20	244	10	253
HJN0PJ004H50BJ	1	p2	(AG)11	22	362	383	CTTCTGGCATAGGAAGCTGG	59.971	20	GCATCAATTTGCAGATTCTTCTT	59.756	23	200	211	410
HJN0PJ004JHN29	1	p3	(TTC)6	18	73	90	TTGGGGTCCAACATTTTCAG	60.724	20	CTCCTCCACCTCCACTACCA	60.104	20	159	24	182
HJN0PJ004IJ7S1	1	p2	(TC)6	12	33	44	GCCGCCCTTTCTCTCTCC	62.363	18	TTGAGCAGCAACTTCCATTG	59.988	20	227	12	238
HJN0PJ004INGLN	1	c	(CA)9tatatatgcgtg(TA)8	46	83	128	TTCTTATAAACGCCATTAAGCAA	58.12	23	GGTACTGCCGGTAACCAAGA	59.993	20	237	43	279
HJN0PJ004JGCRB	1	p3	(TGA)7	21	299	319	ACGCCTAACACTTCGTCGAT	59.763	20	CATGAACGCGAATCTCGG	61.355	18	221	212	432
HJN0PJ004H7C56	1	c	(CGCC)5(CG)7	34	151	184	CGTACGTGCGAAGTGCTAAG	59.697	20	GGGTGAAGTGCGAGGATTAC	59.556	20	148	73	220
HJN0PJ004IA6VC	1	p2	(TC)9	18	96	113	TTGGTTTCTTCTCACCCCAC	59.943	20	GCATCTGGTGCAGTTTGCTA	60.019	20	121	55	175
HJN0PJ004IEDUH	1	p2	(CT)9	18	28	45	CCGATTCCGAATTTTCTCTT	58.252	20	CGTAGCCGAGAAAGCCATAG	59.996	20	145	5	149
HJN0PJ004I11C8	1	p2	(TC)5	10	135	144	TGAGAATGTCGACAGCAACC	59.837	20	CGTCAATTTGATGGCAGATG	60.073	20	223	94	316
HJN0PJ004IDLEX	1	p4	(CCTT)5	20	51	70	ATCTGGACTGTGAACCGGAA	60.51	20	CCGTCTCAGTGAATTGGGAT	59.927	20	270	3	272
HJN0PJ004IQPXZ	1	p2	(AG)5	10	93	102	TGATTCTCGTTCTTCCCCAC	60.05	20	TTTCCCAAAATTCTCCAAGC	59.135	20	179	10	188
HJN0PJ004JIRR0	1	p2	(TC)9	18	117	134	TCTCTTCTCTCCACACTCGTGA	60.174	22	ATTCTGGGATCAGAGAAGACC	57.229	21	194	13	206
HJN0PJ004JUEPF	1	p2	(CT)6	12	130	141	ATCGGATCGCAATTTACAGC	60.067	20	CTCGAAGATCGGAGCCATAG	59.933	20	161	47	207
HJN0PJ004JGZCQ	1	p2	(TA)5	10	265	274	ACAGAACTCCGTCCTCCTCA	59.835	20	TCGGTGTGAAACAGGATGAA	60.088	20	267	85	351
HJN0PJ004IOKCS	1	p3	(TCT)7	21	297	317	CATGGATCTCTGTCAAGGCA	59.787	20	TGATCATTGCCAGCAAGAAG	59.948	20	243	98	340
HJN0PJ004JMTP8	1	c	(TC)5tannnnctctctcctctgaaatctcg(CT)7	50	29	78	TCTTCTCTGCACTGCACCTC	59.288	20	AGCCTTGAGAAGCATGGTGT	59.874	20	101	1	101
HJN0PJ004IWKFA	1	p3	(CAA)8	24	175	198	CATCGGTCCTCTTCACGACT	60.261	20	CCAGATCTTTCAGCAGCCAT	60.362	20	192	87	278
HJN0PJ004JG0BZ	1	c	(ATT)5cttattattgttattaaagtgagcaaggatagaatac(AT)11	74	103	176	CTGGTTTCTGGAGAGAGTGATG	58.94	22	GCGTGGTGAGTGTTGAGTTG	60.357	20	208	66	273
HJN0PJ004H86G9	1	p3	(GAA)5	15	37	51	GAAGAGGAAGCCATAGCAGC	59.178	20	AGCTTCGACGAGATTTCCAG	59.574	20	126	6	131
HJN0PJ004IMOCQ	1	p2	(GT)5	10	272	281	TCAGCAACTCCTGCAAACTG	60.175	20	TAAGGCACGGGCAGTAGATT	59.73	20	259	79	337
HJN0PJ004JFSWH	1	p2	(GA)10	20	178	197	CGGCTTTCGGTTTCTGTAAA	60.236	20	CCGATGATGATATACTTGAAGAGA	57.437	24	215	107	321
HJN0PJ004JVKP2	1	p4	(ACCA)5	20	142	161	GGGGACAAAACCACTAACGA	59.83	20	GTATGGAGACGGGGAACCTT	60.19	20	169	21	189
HJN0PJ004I76CP	1	p2	(TG)15	30	71	100	TCCTCGATATGATACTGAAATGC	58.238	23	CAATGAGGCTCTCTTTGCACT	59.63	21	142	36	177
HJN0PJ004IPVF8	1	p3	(AGC)5	15	75	89	AGCTCAAACCCTAGGAAGCC	59.848	20	CAGAGGAGAAGAGTCGGTGG	59.978	20	272	3	274
HJN0PJ004IDPTR	1	p3	(GGA)8	24	313	336	ACGCCATCACTTCTGCTTCT	60.02	20	CTGCCACCTTGTACCCTCAT	59.989	20	132	256	387
HJN0PJ004IE1ZY	1	p2	(AG)7	14	482	495	TGACCTCAAAATCCTTCCCA	60.43	20	GATTCGACGATCGCGTTG	61.368	18	240	288	527
HJN0PJ004H3QJE	1	c	(AC)16atatatg(TA)6	51	34	84	CAAGCATTCACATATAATTTTGCC	59.783	24	GAGTTCGTCCCAAAACTGGA	60.088	20	224	2	225
HJN0PJ004JN7O9	1	p2	(AC)10	20	297	316	CTTCCACATGCACATGCTTT	59.722	20	CCAAGGCCACCAATGCTAT	60.869	19	101	238	338
HJN0PJ004I771J	1	c	(AC)5g(CA)6tc(TA)6	37	57	93	GTCATAGGCCCCATTACCGT	60.959	20	TTTCATGTTTTGGTGGGTTG	59.268	20	146	32	177
HJN0PJ004I0FAP	1	p2	(CT)5	10	179	188	CAAAAGACGAGAGTCGGGAG	59.982	20	GAACGTGCTTTGCTGATTGA	59.995	20	172	46	217
HJN0PJ004H6J61	1	c	(CT)5gtgttggacttgttcttttcttctcccat(GGC)9	66	66	131	TTCCAAAGCTCTCTGTTTTTCC	59.871	22	AGAGAATCCGAGGTGGTCCT	60.073	20	161	30	190
HJN0PJ004IM6QV	1	p2	(GT)6	12	250	261	TTTTGGGCTAAAAGACGTGG	60.103	20	CCGAGGAATCCAGTGACCTA	60.065	20	210	101	310
HJN0PJ004IDJ5U	1	p3	(GGT)11	33	293	325	TGGAGAAGATCAGGTCGGAG	60.34	20	AGCTGGTCCACCACCACTAC	60.033	20	223	224	446
HJN0PJ004H4TB3	1	c	(TC)5gctctctcttcctctctcttcc(CT)5	42	138	179	CAGCACCATAGCTGAGTCCA	60.008	20	ATCTCGACGGAGGCTCAAG	60.504	19	198	70	267
HJN0PJ004H374I	1	c	(ACC)5gccacgatttccactacgatgacgacgacctcgttctctactcgaaggccaa(CGC)5	82	85	166	AATTGCTTCTTCGTCGTCGT	59.882	20	TCAAAACCCGTTCCTCGTAG	60.103	20	280	29	308
HJN0PJ004IPZL0	1	p2	(TC)11	22	26	47	TTCACAACAATTGCATCAAGC	59.727	21	CATTACTGGGATCTTGCCGT	59.955	20	192	2	193
HJN0PJ004JUQJ4	1	c	(CA)5(TA)5	20	228	247	GGTGTTGATCTGAACCCGAG	60.51	20	CGCATGGAAGAATAGGGTGT	59.955	20	279	12	290
HJN0PJ004I84A6	1	p3	(CCT)5	15	28	42	CAGCCTCACCTCCCTCTCT	59.518	19	TACTTGGAGGCAAAGCGAGT	60.015	20	195	6	200
HJN0PJ004IVUW6	1	p2	(TC)9	18	115	132	CGTGTTTCCAGTTCGTTATCTTC	60.048	23	GCGAGACTAACCTGTTAGAGCA	58.816	22	294	79	372
HJN0PJ004IUN3C	1	p3	(TTC)5	15	174	188	CCTTCTCGCACAGACAGACA	60.178	20	CGAACAGGAGAGGACGATTT	59.284	20	260	47	306
HJN0PJ004JGPS3	1	p2	(AG)7	14	47	60	TCTGCAATTCCTAGAGAGAGAAAA	58.845	24	GTCCAGCTTGATGACCTCGT	60.269	20	174	9	182
HJN0PJ004IE7JL	1	c	(GT)6(AT)5	22	402	423	GCACGCTGTCCAATCAATAC	59.156	20	TCTGTGAATGGTCATGATCTAAAG	58.264	24	169	300	468
HJN0PJ004H6Z7T	1	c	(AG)6a(AG)10aaatggagtgcagatcagagataggaaggccggtgatagtggcgatttgcggaagcctggtgtactaccactgcgcgtacagagaagccagcctc(CT)5	138	48	185	GAGAGGAACTGGTCTTGTCTGG	60.288	22	CGAGAGAACAAAGGAGGACG	59.982	20	201	20	220
HJN0PJ004IITEQ	1	p3	(TGG)7	21	322	342	TTGGGTGGTGGTTCTAGGTC	59.82	20	TCACTGAAGGCAACATCTGC	59.992	20	173	280	452
HJN0PJ004ITR49	1	p2	(GA)5	10	350	359	GTTTGGGGTTAACAGAGCCA	59.971	20	CACCTCCTCCTCCTCCAGTT	60.638	20	104	279	382
HJN0PJ004IMO7P	1	p2	(AC)10	20	46	65	TGTCTTAACAATTGACAGCCTAGTG	59.771	25	AGGCCACATGCCACAAGTAT	60.406	20	227	0	226
HJN0PJ004H5RSM	1	p2	(CT)5	10	67	76	TGCATTTGGTTTTCTCCTCC	60.051	20	GTGGATCCCTTCACTGGAGA	60.048	20	178	15	192
HJN0PJ004I1PG0	1	p3	(GAA)5	15	257	271	CGCTTTCATCTGTTTCACCA	59.84	20	GGTTATTTGGCTCTCCCACA	59.933	20	257	134	390
HJN0PJ004IW9JU	1	p2	(TC)5	10	47	56	CGCTTGCACTGGGAAATTA	59.818	19	TCCACAAAACCCACAATCAA	59.792	20	282	3	284
HJN0PJ004JZCQP	1	p2	(TC)5	10	81	90	CTCCTTTCTTCAAGCCCCTC	60.319	20	TTTATGGACCGCGAAGAAAC	60.074	20	298	58	355
HJN0PJ004IAZ8A	1	p2	(AC)6	12	327	338	TGGAATTGCAAGAACTGAAAA	58.4	21	ACAGGAAATCAAGAAGCGCA	60.914	20	107	287	393
HJN0PJ004IJ4XX	1	p3	(CAA)9	27	239	265	CGAAGCCTACAAGGAAACAAA	59.388	21	ACACAAACACCACCAACACC	59.179	20	176	199	374
HJN0PJ004IMPZD	1	p2	(GA)5	10	99	108	ATTGCCTCGGTTAGGGTTTT	59.835	20	TGGCACTGACGGAATTGTAA	60.111	20	226	50	275
HJN0PJ004JKK9W	1	c	(AT)5(AC)8	26	83	108	TTTTGTGTTGCCATACAATTCA	58.982	22	TTGCAGCTTCCTCTGAATATC	57.197	21	199	1	199
HJN0PJ004I3QP8	1	p3	(TTC)5	15	51	65	CGCCAACAAGCTCCACTAAT	60.27	20	TCCTCGGGAGACATCAAATC	60.011	20	217	10	226
HJN0PJ004I3FJ7	1	c*	(AT)6(TATG)6*	33	200	232	CTGCTTCTGCTCAGCATGTC	59.887	20	AAACCAGCAAATTGACGGAG	60.11	20	194	99	292
HJN0PJ004IRXPV	1	c	(AT)5ttgtatat(AC)5	28	323	350	AATTAATGGCCACAAGAGCG	60.096	20	AATTCGAAGCAGCTCCAAGA	60.096	20	192	208	399
HJN0PJ004JEQU7	1	p2	(GA)5	10	421	430	AAAGTGCCCGAGAGAGAACA	59.989	20	AGCTGAACGATCTTGTCTTGAA	59.125	22	167	323	489
HJN0PJ004JTXME	1	p3	(TCT)6	18	179	196	GGGTTCATCAGGACGAGTGT	59.969	20	TTCTCTGCTGAAGCTGTCCA	59.855	20	233	13	245
HJN0PJ004I8WCL	1	p2	(AT)9	18	188	205	CGCCATATACGCAGGAAG	57.831	18	AAGTGGTAGACCACCTGACCA	59.484	21	249	0	248
HJN0PJ004JKZ9R	1	p2	(AT)10	20	126	145	CTGTTGACAGTCAGGACACACA	59.826	22	AACCACATCATGCATGTCAA	58.322	20	222	19	240
HJN0PJ004JI26K	1	p3	(TTA)6	18	100	117	TGTAAAGTAAGCTCTCGGATCACA	60.308	24	GCGGAGACTATTGGAAGTGAG	58.947	21	263	45	307
HJN0PJ004JKKML	1	p2	(AT)7	14	104	117	TGACCTCAGTTATCTTGCCTGA	59.875	22	GCGGTTTGACTAAGCAGCTC	60.162	20	242	39	280
HJN0PJ004IKPRK	1	p2	(TC)9	18	59	76	CGTTTCTCCATCTCCCTCCT	60.586	20	CTTCCTTACCTCCCTCTGGG	60.06	20	298	36	333
HJN0PJ004JVY6I	1	p2	(CT)8	16	67	82	CCCGGCAATTCTCTGTTTTA	60.067	20	CGAGAGAGAGGCTTTTCGTT	58.815	20	228	20	247
HJN0PJ004I7HE4	1	p2	(TA)5	10	89	98	CGGCAACCTTAAACGACAAT	59.996	20	CCTTCCCTCTTCTTCAACCC	60.045	20	156	65	220
HJN0PJ004I9FEY	1	p3	(TCT)7	21	62	82	GCACGCAATTTGAACGAAC	60.258	19	CGATCCTTATCCTCTGCTCG	59.933	20	150	9	158
HJN0PJ004JEBL2	1	p2	(CA)5	10	404	413	CGCGTACGACGACTATGAGA	60.035	20	TGGAGCACAACAGGTACATC	57.067	20	134	370	503
HJN0PJ004H6915	1	c	(TA)5c(AT)5	21	325	345	AGCAATGGGCTGGTTTTAGA	59.708	20	GCATGTTATGGAGACTCCTGG	59.565	21	148	260	407
HJN0PJ004IQ7UR	1	p2	(AG)6	12	87	98	CGTTGTTTAATTGGTCATACACG	59.346	23	ACAGCCTTCTCGTGCTGATT	60.02	20	114	10	123
HJN0PJ004JF2UY	1	p2	(TG)9	18	192	209	CGTTGTGCTTTCGGTAACAA	59.769	20	ACGCAATGTCCAAGTTTTCC	59.978	20	163	113	275
HJN0PJ004I6ODQ	1	p2	(TC)5	10	363	372	AAATCAACAGGTTCGGCATC	59.939	20	GACGCGTTTTCATTCAGTCA	59.847	20	255	205	459
HJN0PJ004IBYYK	1	p2	(CT)6	12	92	103	GTGACGCCTGAGCTCTCTCT	59.89	20	AACTGAGGCGTACTGCCATT	59.763	20	128	53	180
HJN0PJ004JJX2P	1	p3	(TCA)5	15	317	331	AACGAGGAGAAAGTGGACGA	59.844	20	TTTTAAATCGAGGCTCTGGC	59.433	20	223	142	364
HJN0PJ004JPXHC	1	p2	(AT)10	20	67	86	CCTTTGTGGGCCATTGAATA	60.692	20	GATCTGAGGAGACTGCAGGG	59.945	20	237	25	261
HJN0PJ004JU53G	1	p3	(CTT)6	18	66	83	CTCCTCTTCGTCCACGTCTC	59.986	20	CTGTCGTTAAAAGCGAAGCC	60.018	20	205	18	222
HJN0PJ004J1LOU	1	p2	(AG)5	10	233	242	GGGCGAAAAATTGCATTAGA	60.04	20	ACTTCCAGCATTGATGCGTT	60.667	20	128	206	333
HJN0PJ004IQM41	1	p2	(TC)5	10	273	282	GTTTACTGAAGGCAGCGAGG	60.015	20	TCGAGTGACGAGGCCTATG	59.951	19	264	60	323
HJN0PJ004JTED2	1	p2	(TC)5	10	192	201	CTCCTCATTCTCGGATCTGG	59.755	20	ACTTAGCTGTGCCTGCACCT	60.081	20	240	26	265
HJN0PJ004I2XXZ	1	p2	(CT)5	10	28	37	AAGCTCTGCAACTCCTCCTC	58.77	20	GCAGAAGAGCAGCAGAAACC	60.285	20	193	1	193
HJN0PJ004JH53N	1	p3	(CCT)5	15	176	190	GACACCAAGGGCACCATCTA	60.924	20	CATATGATGCGCACCTCCTC	61.583	20	207	73	279
HJN0PJ004IKDC4	1	c	(AT)7ttactgtataaaaatctgtnnnnttctcannncgaaatttaagtcttaatttcttcctctg(TA)9	93	60	152	CACCACCAGTAACAACAACAGAA	59.981	23	TGCTACCGCAGAAAACACAG	60.05	20	243	2	244
HJN0PJ004I5WPY	1	p3	(GAA)9	27	362	388	GCTCAACTTTCAGGACCTCG	59.989	20	TCGCTTCTTCACCTTCACCT	59.989	20	279	173	451
HJN0PJ004JY9TR	1	c	(TCACCA)5taaaaggaaattnnnnnnnnnnnnnnnttnnnaagnaa(AG)7	82	130	211	ACCAAACAAGACCCTCCCTC	60.349	20	GGAGAACTTCACCTCCAAGC	58.868	20	197	100	296
HJN0PJ004JFGBA	1	p3	(GCT)5	15	322	336	CTCTTCTTCACAGCCTTGGG	59.982	20	CTCTTTCTCAACTGGCTCCG	60.126	20	297	72	368
HJN0PJ004IIKRN	1	p2	(TA)5	10	202	211	ATAAAAGGGCGCTGGAATTT	59.936	20	AAGATATCGCCAATTCGTGG	59.923	20	151	99	249
HJN0PJ004JQS7B	1	p2	(TC)9	18	91	108	TCCAGGAAATTGCAAAGCTC	60.331	20	TTCCCTTAGGGCTTCGATCT	60.166	20	147	40	186
HJN0PJ004J1YEG	1	p2	(TA)12	24	117	140	AGATGACAGTGAAGCCCGAC	60.269	20	ACCTAATTTCTGGCTACAAACG	57.546	22	252	45	296
HJN0PJ004JLU50	1	p2	(GA)6	12	53	64	TAGTGGCGCAATCTCAAACA	60.401	20	AGGCTTCACCAAACGATGAC	60.119	20	271	1	271
HJN0PJ004I0NWW	1	p2	(AG)11	22	57	78	AGGAGCTCCGAACTCAGACA	60.135	20	CACTGAATTTGTTCTCCGGG	60.486	20	259	12	270
HJN0PJ004IA8WZ	1	p2	(TA)8	16	74	89	TGCTTCAAGTGCTGCAATGT	60.606	20	AACTTTTGCCTGAATTAATGGAT	58.165	23	113	12	124
HJN0PJ004H5SU4	1	p2	(AC)11	22	59	80	AACGGCAAACAAAACAATCC	59.845	20	GTGTATGGGGATGTTGGGAG	60.05	20	252	1	252
HJN0PJ004H33Z3	1	p3	(ATA)8	24	36	59	GCATTTTACCACCACCCATC	60.059	20	GGGCATTTTGAGAAAGGTTG	59.546	20	254	1	254
HJN0PJ004JPC4K	1	p2	(AT)13	26	127	152	CAAACCATGACAAAAAGGAGA	57.715	21	TGTGGCTGCTTTCATTGTGT	60.31	20	141	96	236
HJN0PJ004INJY0	1	p3	(TTG)5	15	52	66	TGGGGTTGAGTTTATAATAACAATAAT	57.654	27	GCCTCAGCATCTCACCTTTC	59.957	20	117	1	117
HJN0PJ004JSJ6S	1	p2	(TC)5	10	292	301	TTTCTGGTACCGTCGAAAGG	60.103	20	TACCCAATCAAGAAAACCCG	59.795	20	238	165	402
HJN0PJ004ILMLJ	1	c	(AG)5ctcttaatttgttttannngtatacc(TA)9	54	182	235	ACACCTTCCCAATCGTGTGT	60.284	20	TTGGATTATGCTCTGCGTTG	59.833	20	293	119	411
HJN0PJ004ISSEQ	1	p3	(CTT)5	15	261	275	TAAGGCTTTTGGTGCTCGAT	59.845	20	TAATTGTAGGGGCTGGTTGC	59.96	20	284	83	366
HJN0PJ004H5P3P	1	p2	(GA)11	22	374	395	CTGGAAGAGGATTGGGATCA	60.003	20	TTCAATTCTCAGACTCTGCTCG	59.757	22	252	175	426
HJN0PJ004IQECQ	1	p2	(AG)12	24	72	95	CGTCGTCCCGAGAAAATAGA	60.206	20	ATTCGCTGAAATCAACCCAG	60.074	20	125	41	165
HJN0PJ004IGMHB	1	p3	(AGA)8	24	38	61	CAATTTTCAGACTTTCCTGGG	58.68	21	AATTTCCAAGGCCTTCGTTT	59.945	20	170	1	170
HJN0PJ004H6Z58	1	p2	(AG)5	10	50	59	GAAGAACAAACTTCTACAGTCCCA	58.871	24	GGAGAGGAGGGATTTCCAAG	60.008	20	272	0	271
HJN0PJ004IWAYB	1	p3	(CAG)5	15	346	360	ATTGCCGTCTGCTGTCTTCT	60.02	20	TGAGCTAACATGGACATCCG	59.673	20	221	289	509
HJN0PJ004JA1WO	1	c	(TGG)8cggcggc(GGA)5	46	138	183	TGGAAATTCGTGGTGAAACA	59.941	20	CATCGTCCAGTTCAGCTTCA	59.984	20	249	49	297
HJN0PJ004JNCW2	1	p2	(CT)6	12	87	98	GCGGACACGTACAGTACAGC	59.395	20	GCCTCCATTGATGGACTTCT	59.094	20	139	3	141
HJN0PJ004I6QWD	1	p3	(TGG)5	15	83	97	CCTGAGAGATGGCGAAGAAG	60.088	20	CCAGTTTCAAAGTACAAAATCCC	58.961	23	117	22	138
HJN0PJ004I1S6U	1	p3	(TCG)8	24	183	206	CTCGTCATCGTCATCGTCAT	59.663	20	CTTCATCGAAGCTCGGAATC	59.917	20	181	157	337
HJN0PJ004IV66G	1	p6	(CACATC)5	30	188	217	CCCCACCGGTCTTAATTTG	60.169	19	GCTGCTGATTCTGGTAAGGC	59.985	20	247	48	294
HJN0PJ004JGW7U	1	p2	(TG)5	10	383	392	CTTTTTGCCCTTAGGCCTCT	59.85	20	AAGGGACTTGATGAAGGCAT	58.595	20	267	259	525
HJN0PJ004IHA9Q	1	p2	(GA)5	10	84	93	ACTCCGGAAAAGAGGAGGAA	60.183	20	GTCATGGTGGTTGTTGATGC	59.819	20	295	5	299
HJN0PJ004IEEY8	1	p2	(AT)11	22	65	86	TTGATTCTTATAAAGTTCTCTGTCTCA	57.136	27	ATGACTTCCCAAGGCTGTTG	60.111	20	155	29	183
HJN0PJ004IRQ3Z	1	p2	(GA)8	16	519	534	CAGAGCTGAATTGTCGTCCA	59.984	20	GACTCCCGAAACTCCAACG	60.64	19	181	389	569
HJN0PJ004ID2IY	1	p3	(TCT)5	15	59	73	CTCTCTGTGAGAGCCTTCGC	60.431	20	TGAGATTGTGATCTGAGCCG	59.942	20	121	17	137
HJN0PJ004JE39K	1	p2	(CT)5	10	266	275	TCCAAGGGGTGATTGATGAT	60.135	20	GGCTGGATCGGAGGAAAG	60.703	18	273	26	298
HJN0PJ004ITLJ1	1	p2	(AT)10	20	74	93	TGATCATAATTTAAGCAAGCAAACA	60.04	25	CGGGCTAATCATTCAGAGGA	60.17	20	246	44	289
HJN0PJ004I6HVW	1	p2	(AG)5	10	216	225	ATGCCAAACTGGAAGTCGAT	59.556	20	TTGCAGAAGTTCCACACTGG	59.873	20	211	182	392
HJN0PJ004I9WPY	1	p3	(GGC)7	21	233	253	TGTGCTGATGGTTCAAGCTC	59.992	20	CAGATGAAATTCCGCACCTT	60.074	20	183	133	315
HJN0PJ004IH2JF	1	c	(AGCCTC)6ggaggcccagggggttcgcagccacccagtcccaaaccatcactcctccttctgtttctaagggtnnnattgggagtggga(AG)5	127	162	288	CCGACTTCCCTCATTCTCAA	60.187	20	AGGGAAGTTGCCAAACTGG	60.096	19	269	116	384
HJN0PJ004JFZO9	1	p3	(GGT)5	15	276	290	CGTCTCCTTCTTCCTGATCG	59.943	20	CCCAGCGTGCGTTTAATAGT	60.152	20	222	191	412
HJN0PJ004H4UX9	1	p2	(TA)5	10	196	205	TGTGGTGTGATGGGATTTTG	60.216	20	ACAATATTCCGGCGAGTCAC	59.962	20	231	38	268
HJN0PJ004IR5PA	1	p3	(CTC)6	18	290	307	GTAGTTTGGTGAGGGCGGTA	59.993	20	ACCGAGAGCGAGATGTTTGT	59.874	20	129	226	354
HJN0PJ004IRN8P	1	p2	(TA)10	20	74	93	CCAAACTTCATTGCACCATC	58.976	20	CTTCTTGTTGAGGCTGAGGC	60.134	20	154	20	173
HJN0PJ004IH0G3	1	p3	(AAG)6	18	116	133	TTGTTTGAGCTACCAACCGA	59.317	20	CAGAGCCAGGTAGGAACCAA	60.246	20	216	5	220
HJN0PJ004I8QKU	1	p2	(AT)9	18	337	354	TCGTGGAGATAAGGCTCTGC	60.504	20	AAGTGGTAGACCACCTGACCA	59.484	21	183	215	397
HJN0PJ004I635J	1	p3	(AGG)6	18	77	94	CCTGAGCTTTCTCCTCTTGG	59.158	20	GCAATGTTGCTTTTGCTGAA	59.999	20	264	54	317
HJN0PJ004IHPSG	1	p3	(CTT)9	27	363	389	AAAGCCATCGAATTGGACAC	59.939	20	GGTGAAAGGAAGCAGGAAGA	59.405	20	265	170	434
HJN0PJ004H3PQG	2	p3	(CTC)5	15	139	153	CTCCTCGGTGTTCAGGACTT	59.3	20	GCTGCTGCTGATCATCATTG	60.536	20	265	104	368
HJN0PJ004JE0CY	1	p2	(TC)7	14	55	68	TCCTGTTCCTCCTCCTCCTT	60.186	20	GTCATCATGCACAGCCATTC	60.088	20	194	6	199
HJN0PJ004IHORP	1	p3	(CGG)6	18	227	244	GGATCAGAGACGAACAAGCC	59.81	20	TGCAGCTACAGCACCTGTTC	60.207	20	215	53	267
HJN0PJ004IC84J	1	c	(CTC)6(CTT)13	57	106	162	TTGCGGCTTCTCTCTTCAAT	60.096	20	CCGATTCCAATCCCACTCTA	59.887	20	223	64	286
HJN0PJ004IJZSU	1	p3	(GGC)5	15	383	397	CAGGCGAAGAGTTCGAAGAT	59.574	20	CTAGCTTCGTTCGCCAACTC	60.154	20	267	276	542
HJN0PJ004J0ZHY	1	p2	(CT)10	20	50	69	TATTTTCATTCCTCGCTCGC	60.31	20	CCATAACCAGAACCACCACC	60.088	20	220	6	225
HJN0PJ004H5WXL	1	p2	(GA)7	14	221	234	ATTGGAGGGAGGGAGAGAGA	60.149	20	CTCCAAGCTGTTAAGGCAGC	60.154	20	165	198	362
HJN0PJ004I7UXG	1	p2	(GA)5	10	91	100	AGCCAACGGCTAGCAAAATA	59.875	20	GTTCGGTTCCTGAATTGGTG	60.353	20	281	58	338
HJN0PJ004IJD6M	1	c	(GA)6aagat(AG)5	27	69	95	AAATTGGGGTTTGGACACAA	60.066	20	AGTTCGAGGCTTGGACTTGA	59.989	20	237	14	250
HJN0PJ004I88WU	1	c	(GCG)7gcagaaaatggaagctccagcttgtacacagagacaagctgtccattcctcgtcagaatcatgatcatgatggtg(ATC)5	111	28	138	GAATACGACGAGCTCCGAA	58.964	19	GCGAGTAAGGCTGGACACTC	60.02	20	231	2	232
HJN0PJ004I7M0E	1	c	(AG)6ac(AG)5	24	139	162	AGCTAATTGGCGGGAAGATT	60.061	20	CGAAGAGAAAGTTGCGGAAG	60.125	20	274	44	317
HJN0PJ004JUAO9	1	p3	(TCC)5	15	96	110	GGAGAATCACCATGAATGCC	60.289	20	GAGTAAATCTTGGCGCTTGC	59.988	20	252	67	318
HJN0PJ004INLQW	1	p2	(CT)8	16	88	103	TGGGGAGCTCAACTACTGCT	60.012	20	CCAAAGATTCCGACTTTCCA	60.044	20	170	18	187
HJN0PJ004IDQL8	1	c	(GA)5acaacaagag(GA)5	30	155	184	ATCGAGCTGAGCTGTTTGGT	60.02	20	GAGCTTTGAGGACCTCGTTG	59.989	20	201	83	283
HJN0PJ004IC9RL	1	p2	(TA)7	14	222	235	AGCCTCCCTTTTCTCTTTGG	59.821	20	AAGCGTTGAACAGCAGAACA	59.64	20	256	38	293
HJN0PJ004IC9RL	2	p2	(AC)7	14	390	403	TGTTCTGCTGTTCAACGCTT	59.64	20	TTGGATTTGGCGGCTCTT	61.67	18	245	274	518
HJN0PJ004I026M	1	c	(AG)6tt(AG)5	24	140	163	CCATAACTCTTTCCGAGCCA	60.206	20	CCAGATCTACTCTCGCCGAC	59.973	20	131	87	217
HJN0PJ004JIS7Z	1	p2	(CT)8	16	168	183	AATTCGGAGAACAAGGCTGA	59.813	20	GCAGAGGCAAATCAGATTCC	59.78	20	156	98	253
HJN0PJ004H3VUX	2	p3	(GTC)5	15	404	418	GCAGAGAATCCAAGCTCGAC	60.104	20	CCAAAACGACAATAGCAACAA	58.736	21	140	309	448
HJN0PJ004H2764	1	p2	(CT)8	16	341	356	CCCACATCTCAGGAGTGCTT	60.261	20	TCTGCATTTCACCAACTCCA	60.24	20	242	149	390
HJN0PJ004JB5S2	1	p3	(TCT)5	15	102	116	TCGTGCACAATTTCCTTCAC	59.697	20	TCGTGGGATTGATGAGTTGA	60.048	20	210	59	268
HJN0PJ004I22OI	2	p2	(CT)6	12	396	407	AAATGCAAAAAGCCCAGAAA	59.699	20	TGACAAAGCTAGAGAGAGAAAGTATG	57.753	26	219	264	482
HJN0PJ004IX8XZ	1	p3	(TCC)5	15	49	63	CTGCAGATTCATCTCCACGA	59.942	20	ATTCCAAGGCCTTTCTGGTT	59.94	20	246	10	255
HJN0PJ004ISPE0	1	p2	(TA)7	14	204	217	AGGGCAAAGCAGTCTTGAAA	59.993	20	TCCACAACAATGTCAGCTCC	59.682	20	254	100	353
HJN0PJ004IELCC	1	p2	(AC)5	10	70	79	CACAGACAAAACAGGGGAAA	58.594	20	GGACTCATGGTCCAGAAGGA	60.048	20	261	15	275
HJN0PJ004I4FQ0	1	p3	(ATT)6	18	271	288	TCTTTTGGAAGCTCCTCTGC	59.694	20	CCACTGCAATAAAACAGAGCC	59.761	21	250	151	400
HJN0PJ004IUIIF	1	p2	(TG)7	14	107	120	GACTCGCTAGAGCTCTCACTATATCTC	59.794	27	CATATCGTCTGGTTCTTCGTGA	60.132	22	119	31	149
HJN0PJ004I5X2V	1	p4	(TTTA)5	20	74	93	GAGTCTCACAAGACATTTAATCCC	58.212	24	TGGCAACAACGCAAATAAGA	60.251	20	156	6	161
HJN0PJ004JO3IR	1	p2	(GA)5	10	139	148	GCAGTTACTGTTGCTGGTGG	59.365	20	TGTGCCAAGGAAACACTCAA	60.278	20	132	82	213
HJN0PJ004H45SS	1	p2	(AG)7	14	188	201	GGGGATGACGTTGACAATTT	59.653	20	CATGAGGGCTTCTTGACCAT	60.073	20	267	1	267
HJN0PJ004JYK5F	1	p2	(GT)5	10	347	356	GAGACTGCACAGCTTACCCA	59.037	20	CATGCTTGGATCCACTTGATT	59.947	21	291	171	461
HJN0PJ004I88EZ	1	c	(TCT)8tcnnnnncn(GCT)7actcctcctcctcttcgcagtcgccgct(TC)5	92	137	228	TTGGATTCAGCCTCCTTCAC	60.195	20	CATCCTGAAAGAGAGAGCGG	60.088	20	276	77	352
HJN0PJ004JU3UP	1	p2	(GA)13	26	101	126	CCTCTCCACAGTCATAAGCCA	60.262	21	GCAGAGTCCATGTAGCACGA	60.016	20	247	24	270
HJN0PJ004IJ3LJ	1	p6	(AGTAGG)5	30	84	113	GCCCTGAAAGGGTTAGAACA	59.17	20	GGTCTGGCACTGCTTGTGTA	59.905	20	300	18	317
HJN0PJ004ITIPA	1	c	(GC)5acac(AT)6	26	93	118	TCAACACCCTACAACTTTTCCC	60.254	22	TGAGAGTTAAGCCTGTCCCG	60.388	20	281	51	331
HJN0PJ004JV8ZU	1	c	(AT)6aagttggatttttggaaagattgaagaaattatcaca(AT)11	71	176	246	CATTAATTTGATTGAATTCACTTTTCA	59.712	27	CTTGGCTTGAGCTTCACCAC	60.975	20	225	132	356
HJN0PJ004JX82D	1	p3	(TCG)6	18	272	289	GAATATTCGGCGGCTTCATA	60.026	20	TACTGAAAGCCCTCATTGGG	60.066	20	189	242	430
HJN0PJ004I5CAR	1	p3	(CAG)5	15	475	489	CAGGAATCCCTTCAGCAGAG	59.943	20	TTTTGATCACGTATATCGAACG	57.743	22	141	402	542
HJN0PJ004JGOM2	1	p2	(AG)5	10	324	333	AATCGGAACTCGTGAAAACC	59.031	20	AGTGCTATCGTCGTCCTCGT	59.898	20	252	175	426
HJN0PJ004IJ6Q5	1	p2	(TA)7	14	224	237	GGAATTTTGATTGCGCTTATTT	59.506	22	GGAAGAAGCCATCAGGAGTG	59.803	20	277	109	385
HJN0PJ004IEO1I	1	p2	(AT)5	10	212	221	TGCGTAAACAAACTCCTTTTGA	59.795	22	CCTTGCATCATCAACGACTC	59.245	20	293	22	314
HJN0PJ004IQILN	1	c	(AC)6agatatacatac(AT)10	44	190	233	AAAGGCTTTCTTTTCCATCTACC	59.214	23	AATGGTGTGGTCTTATTCGGA	59.302	21	204	60	263
HJN0PJ004IMPP8	1	p3	(CAA)12	36	93	128	GGATGTGCATGCAAAACAGT	59.577	20	GCTGACGTGCTTGTTGTTGT	59.953	20	122	34	155
HJN0PJ004JZ6IV	2	p3	(GTC)5	15	130	144	GGAGAGAGAAAGGCGGAAAT	59.789	20	ATGATGACGTGTCGTTCTGC	59.714	20	136	58	193
HJN0PJ004JI1M2	1	p2	(TC)5	10	69	78	TCTTCTAGAAAATCGAGCGGA	59.192	21	GTCGGTCAAGGGAGAACCTC	61.032	20	232	41	272
HJN0PJ004IJFLU	1	p6	(CACCGC)5	30	103	132	AGGACCACCATTAGCACCAG	59.989	20	TTTCATCATCCTCGTCCTCC	60.011	20	186	67	252
HJN0PJ004JWWI4	2	c	(AT)10t(TA)11	43	221	263	GTCCAACAGCGAAAATTGGT	59.978	20	GCAGGTATCTGCGTGATGTG	60.296	20	137	177	313
HJN0PJ004I6OPE	1	p4	(AGAA)5	20	81	100	GCGAGTTTTTCCTTTCCCAT	60.431	20	GGGATGTACCACTCGCTCAT	59.957	20	240	1	240
HJN0PJ004IQ6FA	2	p2	(GA)5	10	297	306	GAAGACAGAGAAGACCCAAAAA	57.58	22	TCAGCCTTATATCCTTGATGAACA	59.99	24	260	167	426
HJN0PJ004JADOL	1	p2	(AT)10	20	240	259	CTTCTGACCGCTGATCCATT	60.218	20	CACGGACAATCTACCGTCG	60.12	19	190	113	302
HJN0PJ004JVHJC	1	p3	(ATC)5	15	43	57	GACGCTTCAGGATATGACCAA	60.088	21	GAGTCGTCCAGGTCGTGTTT	60.159	20	158	12	169
HJN0PJ004IUY1U	1	p2	(AT)13	26	176	201	ACCGAAATCATTCTTCCCCT	59.766	20	GAGAGTGTCGACTCCAAGGC	59.993	20	252	126	377
HJN0PJ004IA53S	1	p3	(GAA)5	15	204	218	TCTTTGTCGTAATGGCCTCC	60.074	20	TTGTTCTTATTTCGATCAGTTGGA	60.004	24	158	114	271
HJN0PJ004IB71B	1	p3	(TCT)6	18	31	48	AACCGGGCAACCAAAAAC	60.734	18	CCAACACACTCACATGCTCC	60.162	20	103	9	111
HJN0PJ004JK2L0	1	p2	(AC)5	10	182	191	TCCCAATATCTACTCTCTCTGGC	58.883	23	AAGCCATAGTATAACGACATAGCA	57.228	24	287	41	327
HJN0PJ004JWNXQ	1	p2	(TC)5	10	166	175	TCAACACCTTCGCAAAATCA	60.234	20	GAGAGGTGAGGCATGGAGAG	59.945	20	270	138	407
HJN0PJ004IGTZN	1	p2	(TA)12	24	89	112	TCCTTGGTTTGGTTAGCAGC	60.249	20	AACAGTGCAGATCAGAGGCA	59.577	20	241	6	246
HJN0PJ004IWR3Q	1	p2	(CT)6	12	79	90	TCTTCTTCCTCATTGGACGC	60.34	20	AACCTGAAATCCCTCCGATT	59.766	20	139	12	150
HJN0PJ004ILS49	1	p2	(CT)7	14	64	77	GGCTCTGAAACCGACCGTA	61.192	19	TCCTCCTCCTCCTCTTCCTC	59.883	20	251	19	269
HJN0PJ004H2Y27	1	p2	(TG)8	16	123	138	CAGAATCAGATCGATGGCCT	60.181	20	GAGGATTATTCAGTGGTTGCC	58.517	21	172	15	186
HJN0PJ004JSVI0	1	p3	(TCT)9	27	28	54	ACCAACTCGTCAGCCGACTC	62.79	20	TTCGGCTCTCCAATATCCAC	60.036	20	269	2	270
HJN0PJ004JF5UP	1	p2	(TC)7	14	59	72	TTGTCTCCAACTTTCTCCGC	60.375	20	ATAGCTCTTGACCCCATCCC	60.293	20	162	35	196
HJN0PJ004I7WQO	1	p3	(TTA)6	18	107	124	AAAGCCCCAACAACATCAAC	59.836	20	CCCTCAGAATCCACTCCAAA	60.042	20	147	77	223
HJN0PJ004I5JGX	1	p2	(AT)6	12	154	165	CCTAATGCGCCATTGTTTCT	60.096	20	ACTCGGTGATTGAAATTCGC	60.081	20	158	93	250
HJN0PJ004JHZYI	1	p3	(TCT)5	15	75	89	ATGCCCTTGTTCTTGCTTTG	60.249	20	TACGGGTAACAGGAACTGCC	59.993	20	226	14	239
HJN0PJ004I58V9	1	p2	(TC)6	12	66	77	GACCATTCCCCATACAAGTGA	59.662	21	TCATGATCGGGTTTCTCCTC	60.011	20	118	26	143
HJN0PJ004IMJVB	1	p2	(CT)11	22	46	67	CCATACTCTCTCCTCATCTGCC	60.233	22	GCTAGCTGGATCTCGTCCAC	59.981	20	277	7	283
HJN0PJ004JDE3P	1	p2	(AG)6	12	131	142	CGAGAGGGCTTGTTGTTGTT	60.291	20	GACGAGAAGAAATGGGTGGA	60.05	20	212	88	299
HJN0PJ004JC3V5	1	p2	(TA)10	20	101	120	CAGCACCCAAAACTATATCAAGAA	59.577	24	TGCCTGATTCTCTTCCTCGT	59.95	20	184	9	192
HJN0PJ004IE80B	1	p3	(GAA)5	15	347	361	GAATTCCAAACCGAATCTGG	59.363	20	ACAACACAACAAGGCGTTTG	59.658	20	287	169	455
HJN0PJ004JZ3BB	1	p2	(AT)5	10	113	122	TGTTCAAGGTCTCATACGCAA	59.332	21	GATCAAGCAGCGTGTTCTCA	60.144	20	206	31	236
HJN0PJ004INCMQ	1	p2	(CT)5	10	67	76	TTCATTTGCTAGGCGTTTCC	60.209	20	ACACAAGGTGGGTCGTGAAT	60.284	20	158	2	159
HJN0PJ004IRD82	1	p2	(AC)5	10	114	123	AAATTGTGCCGAAATCCAAA	60.302	20	ATACCAGAAGAGGGTGCGTG	60.134	20	170	33	202
HJN0PJ004IQ218	1	p2	(AC)7	14	143	156	GATCCTTTCTGTTCCTCCCC	59.874	20	CCTAAGCAGGACTTTGGTGC	59.875	20	210	35	244
HJN0PJ004I60AS	1	p2	(AG)6	12	190	201	GGATACGAGAGGAGGATCGG	60.95	20	TTCCACTTTCTCTCTCCTCTTCA	59.624	23	148	84	231
HJN0PJ004JG6DX	1	p2	(AG)5	10	157	166	AAAAACAACCTCCGTCATGG	59.83	20	CTGAAGAGGTTGCAAAAGCC	59.993	20	286	59	344
HJN0PJ004H8L3G	1	p2	(TC)7	14	225	238	ATTCTCAATATGCTCGCGGT	59.696	20	GAATCGCAGATGGTCCAGAT	60.042	20	230	138	367
HJN0PJ004H8XVP	1	p2	(GT)5	10	66	75	GTGTGTATGCGTAGTCGCGT	59.818	20	AAAATGTGGATGATGGGGAA	59.991	20	188	25	212
HJN0PJ004I2JX0	1	p2	(CT)6	12	46	57	CTAGGCCGCCTCTCTGTTC	60.104	19	TTGCTCCAAAAAGTTTCGCT	59.996	20	139	9	147
HJN0PJ004H5542	1	p3	(TCT)5	15	67	81	GCAACGACGCAATATTCTCC	60.615	20	GTCTCCTCCTCCTTCAACCC	60.05	20	148	10	157
HJN0PJ004JUKZ2	1	p2	(TC)5	10	140	149	GTGACAACAGGGCCAAGATT	59.973	20	AGAGTTGCCAGCGACAAGTT	60.058	20	147	98	244
HJN0PJ004IULGA	1	p3	(CCT)5	15	359	373	CTTGTCCTGTTCCTCCGGTA	60.103	20	CGATGGAGAGTGCCAAGG	60.354	18	227	170	396
HJN0PJ004IT3UI	1	p2	(CT)6	12	56	67	TCTCCTCAGATCCCTCTCCC	60.694	20	CACCGAACGAAAGAGAGGAG	59.982	20	264	4	267
HJN0PJ004H55K5	1	p3	(TCC)6	18	209	226	AACAAGGCCTTCCCTTCCTA	60.068	20	TCTTATGGCAGATGGAGCACT	59.851	21	175	151	325
HJN0PJ004JXOK8	1	p3	(TCT)6	18	166	183	ATACCTCGAAGCGGAAACCT	60.096	20	GACGGTGGAGATCGATAGGA	60.034	20	166	54	219
HJN0PJ004IQTGE	1	p2	(AT)5	10	108	117	AAAAGTTGGAATTTCGAAACGA	59.984	22	TCAAATCAAATAGGACATCGGA	59.411	22	236	45	280
HJN0PJ004IOUV8	1	p3	(ATC)5	15	132	146	GCCGTTTGGTAACATTGCTT	60.003	20	AGGGTGTAGGGGTAGCGACT	60.016	20	220	15	234
HJN0PJ004I5IMR	1	p2	(TC)5	10	189	198	ACTCTCCGAGGGATCCTAGC	59.801	20	AGAGGAAGGGAATTCAGGGA	60.008	20	239	64	302
HJN0PJ004IW2Y1	1	c	(TC)6accgcttctagggttttagcttttctttccctcttcc(CT)6	61	41	101	GCCACGTTTTGTAAGCCTCT	59.383	20	GAAGCTTTCCTTGTCGTTGC	60	20	155	11	165
HJN0PJ004J10B8	1	p2	(AT)9	18	106	123	TCCACCATGTTGCTTAATCCT	59.443	21	CGTTTGGACATGGAAACAGA	59.541	20	266	40	305
HJN0PJ004JTTTJ	1	p2	(TC)7	14	26	39	CTCTGTCTCTCTCAAAGTCCAAG	57.474	23	AGGTTGCTCATTGAGGCATT	59.7	20	285	0	284
HJN0PJ004JDTHV	1	p3	(GTT)7	21	74	94	GGGGTGGCTAGATGAGATGA	60.034	20	TCCGTGATGACCCCAGTAAT	60.195	20	165	26	190
HJN0PJ004J1IUH	1	p2	(GA)5	10	115	124	GACTGACGTTCCGAAACCAT	59.973	20	TATTGGGGATTCGAGAGCTG	60.17	20	191	57	247
HJN0PJ004IHT1U	2	p2	(TC)5	10	154	163	CCAGCCTCAAGTTCCTTCTG	59.982	20	CGCCAATCAGAACTCGAAAT	60.214	20	225	71	295
HJN0PJ004JKRKB	1	p2	(TC)7	14	97	110	TAGGTTTGCCCTGAAGCTGT	59.875	20	GTTCTCAAGGCCCAGAAATG	59.67	20	228	30	257
HJN0PJ004ISS9Z	1	p4	(TAAA)5	20	108	127	TGAAGTGATTCACCACATGGA	59.951	21	CAGCAAATGGGTTTTCAGGT	59.971	20	148	29	176
HJN0PJ004JFAMQ	1	p3	(GAA)8	24	172	195	GGGTACTTCTGGATCCTGTTTG	59.864	22	GAAAGTAGGCCACTGGGTGA	60.111	20	270	28	297
HJN0PJ004IZU5L	1	p6	(GCCGAA)5	30	47	76	ACCCATCATCCTCCAAAACA	60.173	20	TCAACGACGACATCTTCGAG	59.984	20	123	23	145
HJN0PJ004JK8P4	1	p2	(AG)5	10	143	152	GCGAATAATCTCCGAGCACT	59.439	20	TTCTCTCTCATGAATCTCGTCTCT	58.763	24	203	1	203
HJN0PJ004H6CH9	1	p3	(GAA)5	15	110	124	GGAGGAGTCGGTGGTGATAA	59.927	20	GAGCCCAAAACACCTCCTTC	60.999	20	170	55	224
HJN0PJ004I68QZ	1	p3	(ACG)5	15	102	116	AATCCAACGGACAAATCTCG	59.933	20	CATTCTCCTCTTCATTCTCGC	59.02	21	214	18	231
HJN0PJ004H9HUN	2	p3	(GAA)6	18	305	322	GAATTCTTCGCGATCCTGAG	59.917	20	GATTCTCCTCCACTCCCTCC	60.012	20	231	130	360
HJN0PJ004IOQAN	1	p3	(ATT)5	15	472	486	CCCAAGAACGTGAGGGTTTA	59.964	20	CAGCCAGGAGGACAATGG	60.197	18	107	432	538
HJN0PJ004JJD3Y	2	p3	(CTT)5	15	200	214	CTTGTGGTGGTGGTCCTTCT	60.002	20	TCTTCGAACACCGCTAACAA	59.464	20	105	139	243
HJN0PJ004I0L66	1	p2	(GA)5	10	339	348	GCAAACATTGGATCGAGGAT	59.9	20	TTCATTCTACTTCAGTTCCTGCTC	59.091	24	275	133	407
HJN0PJ004ITX77	1	p2	(AT)11	22	48	69	CCATCTACTGTATTTCTGAAAGATGA	58.016	26	TCGTAATGGCTTCGGATCTT	59.668	20	247	3	249
HJN0PJ004ILUTK	1	p2	(TC)6	12	47	58	CTCTCCCCATTCTCACGCT	60.356	19	CCTCAACTGGAGGTAACCGA	60.103	20	253	0	252
HJN0PJ004IEH6D	1	p2	(TC)6	12	317	328	CAGAAAATCAGGAGTCCCCA	60.042	20	CACGAAATTTCCCCAAACAT	59.662	20	209	194	402
HJN0PJ004INV8J	1	p2	(AT)5	10	101	110	CATGGCTAGAGAATGAGGGG	59.647	20	TTTTGTTGCGTGGATCGTAA	60.111	20	150	58	207
HJN0PJ004IF2HS	1	p2	(AT)11	22	235	256	CCCAATCTCCAGAAGAATCC	58.516	20	CAGCAGAGTACACGCCTGAG	59.794	20	298	80	377
HJN0PJ004IBLKW	1	p2	(TA)10	20	200	219	TCACCTCAAAATTCCATCCA	58.897	20	CTGATCCAACCTCCACCCTA	59.92	20	219	49	267
HJN0PJ004IFN2N	1	p2	(CT)6	12	110	121	CTCTTCCTCAAACCCTTCCC	60.045	20	GGAGTTCATCAGGAAGCGAG	59.95	20	235	8	242
HJN0PJ004JVB1W	1	p4	(TGTT)6	24	80	103	GTGGGATTGAGAATTTGCAC	57.99	20	GATCCTTGGTCTCAACCGAA	60.05	20	198	0	197
HJN0PJ004IWPCR	1	p2	(TA)8	16	155	170	TTCGTGCCCACTTATGAAGA	59.272	20	AGCCCAAGCCGAAGTGTC	61.376	18	240	0	239
HJN0PJ004ITZLJ	1	p2	(TA)10	20	139	158	GCCATCAGGATCGTCCCTA	60.99	19	GAGAACGGTGGATGGAAAAA	59.91	20	240	0	239
HJN0PJ004IBZDD	1	p3	(CCG)5	15	89	103	GTCCGTACTGCCGGAGAATA	60.096	20	TCTCCCATAAACCGAACCAG	59.926	20	147	51	197
HJN0PJ004I2C9E	1	p2	(CA)6	12	373	384	ACATATTGGCCATGCAACAA	59.816	20	AGCAGCTTGTATATGGCATGA	58.427	21	159	271	429
HJN0PJ004I1QQY	1	p3	(ACA)6	18	287	304	AGCACCAGCAAATGTTTCAA	59.322	20	TAACCAGTGGGCAAATGTCA	59.964	20	299	137	435
HJN0PJ004IJ0C0	1	p2	(GA)9	18	46	63	GGAAGTTGTGTTGTTTTGTTGTG	59.475	23	CCAATGGTGGATTTGGATTC	59.991	20	201	17	217
HJN0PJ004I6XUQ	1	p2	(AG)5	10	251	260	AATTGCCACCTGAAAGCAAC	60.118	20	TCTACTTCCAGCCAAGCGAT	59.978	20	223	65	287
HJN0PJ004JILA4	1	p3	(GCG)9	27	197	223	CTCGCCCTCCATGTTATTGT	59.955	20	AATCTTGCCAGGAAGCTGAA	59.955	20	294	19	312
HJN0PJ004IU9IG	1	p3	(GAA)5	15	95	109	GAGCGTATTTCCGTTTTCCA	60.074	20	GAACGGAATGGTTGGAGAGA	60.05	20	151	10	160
HJN0PJ004IDUE6	1	p3	(GTC)5	15	40	54	GTTGTTGTCGTCCTCGCAGT	61.32	20	CCACAAGAGATCGGAGAAGC	59.95	20	193	3	195
HJN0PJ004IDUE6	2	p3	(CTG)5	15	253	267	GCTTCTCCGATCTCTTGTGG	59.95	20	CCATTATGGGATGAACAGGG	60.006	20	275	176	450
HJN0PJ004JPPWJ	1	p2	(GA)9	18	158	175	GGGGGCTTAGCTGGAGTTAC	60.096	20	TGTGTTTCCACGAAAGCAAG	59.881	20	173	78	250
HJN0PJ004IJV7A	1	p3	(TAC)6	18	98	115	GACACTCCTCGTCCAACGAC	60.723	20	CTACGAAGGAAGGACGGACC	61.008	20	201	21	221
HJN0PJ004IO42E	1	p2	(AG)6	12	95	106	GGAAAGCAAAGCCAATTCAG	59.823	20	GCTGGCCTCTGTTTTCTGTT	59.478	20	208	13	220
HJN0PJ004H47ND	1	p2	(GA)5	10	314	323	CGAACCAGTTTCACCATCCT	59.966	20	ATTGGGGACCAGTTCTTGC	59.918	19	242	123	364
HJN0PJ004I1RP6	1	p2	(CT)5	10	128	137	GCTGGAGACTCTCATCGGAC	59.952	20	AGTATCCTTACTCGGCCCGT	59.983	20	201	89	289
HJN0PJ004ITE60	1	p2	(AG)6	12	137	148	TCCGTTTTCTTCTCCACCAC	60.088	20	GCATTTTCACAAACGACGAA	59.712	20	208	74	281
HJN0PJ004JRH05	1	p2	(CT)5	10	83	92	CCAGACTTCTCGTCATCAGC	58.54	20	AAAAGGTGTTGAAGGCATCG	60.11	20	265	38	302
HJN0PJ004JUD1N	1	p2	(AG)5	10	415	424	TCTCGGGGTTTCTGTACGAT	59.55	20	TCATCCAACTTAGCCGATGC	61.141	20	217	232	448
HJN0PJ004JLG62	1	p2	(CT)5	10	23	32	GCTCTGCAGCCTCGTCTC	59.97	18	CTCCCTCTCCAGAACCTTCC	60.186	20	241	0	240
HJN0PJ004IFBGU	1	p2	(TA)11	22	71	92	TCAACTTTGGTAGCACTACCTCATA	59.296	25	ACGTGTTAGACAAGAGGCGG	60.312	20	276	24	299
HJN0PJ004IG3LC	2	p3	(GAA)6	18	255	272	TCGCACTCTGAGTTTCATGG	59.984	20	CAACCTGTGGGTGACAGATG	59.997	20	158	213	370
HJN0PJ004IUL6D	1	p2	(CT)11	22	455	476	CAAGGAATAGCCCAGTTGGA	60.066	20	GAAAATCATCACCTGCTTCAA	57.806	21	279	232	510
HJN0PJ004J1AX7	1	c	(AG)7aaaaatggggnnnnntcctttctcctttcgccggaccagcgcccgccgccgaatcnnnnnnnncgccggagtcgcccccgacgccgtcgat(CAA)5	120	57	176	ACTCCCATGGCCTCCTAAAC	60.328	20	CAAGCTGTTGTCGTTGCTGT	60.096	20	195	6	200
HJN0PJ004IP2VG	1	p2	(GT)8	16	279	294	AGGGCCACTCACTGAAACAG	60.298	20	TTCTCTTTCATCAGTCTCTAATCACT	57.071	26	105	219	323
HJN0PJ004IQ4H1	1	p2	(GA)6	12	98	109	GAGCGACTCTCTGTCTCGGT	59.738	20	CTCCATCTCCGTTGAGCCT	60.356	19	221	9	229
HJN0PJ004IYIEE	1	p2	(TG)5	10	53	62	CCCCTCCTATTTTTCTTCTCTGA	60.076	23	CAGAAAACCCCAAATCGAAA	59.91	20	113	6	118
HJN0PJ004IGOUR	1	p3	(TCC)5	15	236	250	CTCTCCTCGTCCTCATCGAC	59.945	20	GCTCGTTTCGCTTGATCTCT	59.723	20	276	115	390
HJN0PJ004JVQY1	1	c	(TGG)5tannnngccaagagnnnnnncagacnnnnagaggagagagnnngagagaagaggagagagaa(AG)5	87	44	130	GTCAAATCGAGTGGCGAAG	59.384	19	GAGCTTTCAAAGGGGCTTCT	59.962	20	160	0	159
HJN0PJ004H2LYO	1	p3	(CGC)5	15	59	73	CCACGATCTTTGGTTAGCCT	59.195	20	AAAATCTGGCCGTTGATCC	59.886	19	112	34	145
HJN0PJ004H73C8	1	p3	(TGG)6	18	134	151	TCTCCTCCGACTAAACTCCG	59.425	20	GCTTTCTCCTCTCGCCTCTT	60.233	20	192	5	196
HJN0PJ004I1FKZ	2	c	(CGT)5gttcgtgtgggggaan(AAG)5	46	237	282	TCCTCCTCTTCATCGTCGTC	60.349	20	AGTTTGGGCTCATTTGATGG	59.933	20	234	214	447
HJN0PJ004JZ0EW	1	c	(CT)7tccctcatcttct(TC)7	41	89	129	CCTCGATCCGAACCTCAGTA	60.21	20	TTGTCAGTGACGCTGAGAGG	60.178	20	227	14	240
HJN0PJ004H24BD	1	c	(AC)8ca(AT)6	30	126	155	GTCTTGGCAAGCTCAGGAAG	60.134	20	TCTGGTACACCTTGCTGCTG	60.049	20	247	62	308
HJN0PJ004JCOOC	1	p2	(TA)5	10	441	450	CTTGTGACAACAAAGCTCGC	59.64	20	GCCATATCAAAACCAATCGC	60.297	20	198	279	476
HJN0PJ004I8C4R	1	p2	(AG)6	12	86	97	GCCTGTCGAATCCCAAGAT	60.026	19	GTTCGGAACCACATCCAGAC	60.372	20	127	62	188
HJN0PJ004IIR0G	1	p2	(AT)9	18	85	102	TCAAATTCTAATGGAAACAAACAAA	59.027	25	GGCTGAAGAAGCTGGATGAG	60.096	20	233	13	245
HJN0PJ004IVDIW	1	c	(TC)5tatatccactttctctctctagaaaattcttcgta(CT)5	55	83	137	CCTGTTTCGGACGAGCTTAG	60.008	20	GCTCAATCGGAGCTGAAGAC	60.104	20	284	40	323
HJN0PJ004ITTSS	1	p3	(CTC)5	15	156	170	GAATTCCTCGGAAAAGACCC	59.881	20	AAGAGCCTGATCGAGGATGA	59.91	20	248	74	321
HJN0PJ004JQ8UT	1	p2	(GA)5	10	110	119	ATTTGCAGAGGAAATCGCTG	60.352	20	TTATAGGGATTGACGGCGAG	60.053	20	200	23	222
HJN0PJ004IIIGE	1	p2	(AT)5	10	191	200	GGTAGTTATTAAAAATGGCGTCG	59.03	23	GACATTGAATAATGTACAACAAATGAA	58.432	27	216	35	250
HJN0PJ004JIEX5	1	p2	(AG)6	12	284	295	GTCTTTGGAGACTGCTTGGG	59.844	20	TCTCGAGAGGAAACTCTCGTAGTAT	59.165	25	267	68	334
HJN0PJ004I8Y27	1	p2	(TC)7	14	200	213	ACAGCCTAGTGGCCTTAGCA	60.037	20	ACTGATGGTTCCCACACGAT	60.246	20	257	89	345
HJN0PJ004IZN4Q	2	p2	(TA)9	18	270	287	TCCCCTTATCTTTCTCTCTCCC	60.035	22	TGAAACGCCAGTCGACTAACTA	59.941	22	125	210	334
HJN0PJ004JBMIL	1	p2	(TA)10	20	158	177	TGGGGTTTGTATTATCTATCTGTCT	57.331	25	AGCAGGCAACCTCATGTTCT	59.874	20	225	125	349
HJN0PJ004IVBY6	1	c	(TC)5t(TC)5	21	36	56	CTTCCTTAGCGCCGTCTGT	60.544	19	TGGCATTGACCCCTATTCTC	59.894	20	244	3	246
HJN0PJ004H3EIO	1	p3	(AGA)5	15	105	119	ACTGCATAACCACCAAAGCC	60	20	TGTCAAGCATGGTGGAAAAA	60.088	20	184	39	222
HJN0PJ004I06G0	1	p3	(TGG)7	21	394	414	GGCTCTTTCTTGGAAATCCC	60.017	20	TTCACACAGAGCAGTCGCTT	59.776	20	297	188	484
HJN0PJ004JGSPP	1	p2	(GA)5	10	304	313	ACAGCGACTCCAAACTCCAG	60.444	20	TGTCTCTGTCTCGGTCCCTT	59.835	20	202	169	370
HJN0PJ004IDS2R	1	p3	(ACC)5	15	188	202	GCTGCCTTAACTGGACTTGC	60.022	20	CATTTGGCTGGGGATAGAGA	60.029	20	295	70	364
HJN0PJ004IFELW	1	p2	(CT)6	12	170	181	GTTGGATTGAGAAATGCGGT	59.939	20	CCCAGAAAAGCTACCACACC	59.592	20	220	21	240
HJN0PJ004H3R3N	1	p3	(TCT)9	27	42	68	CAGCAGTTGGTACAAATTACAGTT	57.542	24	GCAAATTGTTCAATTCTGGAAA	59.101	22	116	4	119
HJN0PJ004IL41D	1	p2	(TA)7	14	110	123	GCAAGGATGGTATATTCTTCAACT	57.838	24	TCATTATCGAGCAATGGTCATC	59.929	22	263	41	303
HJN0PJ004I7EM3	1	c	(TA)10nnnc(TG)5	34	49	82	TTGCTGGGTGTGAAGAACTG	59.873	20	GCATCTGAAGAAAAGGCCAA	60.331	20	207	5	211
HJN0PJ004JCI5L	1	p2	(GA)7	14	205	218	GGAAATCGCTGCAGGAGTAG	59.978	20	GAGGCGACTTAATACATTACCGA	59.553	23	131	121	251
HJN0PJ004I6HAM	1	p2	(AT)9	18	134	151	GGGTTCTAGCCAATCATGGA	59.894	20	CGAGGACAAGGTGGATTCAT	59.927	20	249	64	312
HJN0PJ004ITAXJ	1	p2	(TC)5	10	294	303	CTTAGCGGCAATGGCTCTT	60.496	19	AGAAACTGACACATCAAGGGG	59.051	21	176	249	424
HJN0PJ004JW6HM	1	p3	(CAA)5	15	248	262	ATCCCACGTTGTTATCCGAG	59.813	20	CTTATGGATGCTTTGGTCCG	60.46	20	254	53	306
HJN0PJ004JWD2M	1	p2	(TA)7	14	246	259	AAGAGAGTGGCTCCATTGGT	58.744	20	TGGAATATCTACAACTATCCTGAAAGG	60.147	27	193	204	396
HJN0PJ004JHNZ8	1	p2	(AC)10	20	172	191	GCATTTACACTAAAGAAGCAGTTCC	59.766	25	TCTGGATATGGTGCTGGAGA	59.193	20	295	133	427
HJN0PJ004IXDC4	1	p3	(CCA)5	15	67	81	TTCTCTTCTCTTCTCCCTCCG	60.074	21	GTTCACTATGGGGATCACGG	60.195	20	142	41	182
HJN0PJ004H4JMB	1	p2	(TC)7	14	162	175	GCTTTTGGATTTGGCTGTCT	59.316	20	CAACTCTCGTTGGGTGGAGT	60.151	20	278	33	310
HJN0PJ004JMVAM	1	p4	(AAAC)5	20	181	200	AGCCTCTGCGCATTACAAGT	60.044	20	GATCAAGAAGATTACCGGCG	59.668	20	263	10	272
HJN0PJ004I4D58	1	p2	(AT)10	20	147	166	AGCCAAGGTTTCAGAAGCAA	59.993	20	TGAACAATTGGTGAGAGGTGA	59.124	21	176	40	215
HJN0PJ004IRNLG	1	p3	(TGG)5	15	146	160	CTCTGGTGGCAGCATCTACA	60.008	20	GGCTTCTAGGAACAGCATCG	59.978	20	229	62	290
HJN0PJ004IZT5C	1	p2	(AT)7	14	144	157	CACTGCATTGACATCCCAAG	60.112	20	CTGCTGTTGTGGCTGCTCTA	60.347	20	207	100	306
HJN0PJ004H8PEH	1	p2	(AG)5	10	462	471	GCGATGTTAGCCCAAATGTT	59.967	20	ACTACTGCGGCAAGTGTGG	59.913	19	179	370	548
HJN0PJ004I83KE	1	p3	(AAT)11	33	50	82	GGCAAATATGATACAAGACAACTTTC	59.408	26	AGCAGAAGGAGTTGCGAGAG	59.891	20	189	0	188
HJN0PJ004JOHHM	2	p6	(ATATGT)6	36	263	298	CGGATCGTTTGTTGTGTTTG	60.004	20	GACAAAATTCCATTAAAGAACATCA	58.542	25	159	169	327
HJN0PJ004IMN2M	1	p2	(TC)5	10	136	145	AAAGATGACATTTTCTACCTCTATTGC	59.554	27	CCAAGCTTCCCAAAGAAACA	60.22	20	105	65	169
HJN0PJ004IQNVC	1	p3	(AAG)6	18	47	64	TCGACTCAGAGAGGAACAAGAA	59.208	22	GAAGGATCGAAGAGACACGC	59.957	20	132	20	151
HJN0PJ004JH972	1	p2	(GA)9	18	140	157	ACAGACTCCGCTGTGGAAAT	59.727	20	AAGCAGAGAGAGCAAGCGTC	60.043	20	284	12	295
HJN0PJ004H5O8Z	1	p2	(TA)5	10	100	109	CATCAACCATCCTCCTCTTTG	59.536	21	GCTGAGAGCAACATGAACGA	60.144	20	212	22	233
HJN0PJ004J2MPU	1	p2	(TA)5	10	110	119	CACAAAACCTGATGTCCGTG	60.001	20	GGCTAGCCATTGTTGGTGTT	60	20	111	47	157
HJN0PJ004H8LVD	1	p3	(ATC)5	15	360	374	CATCCTCTCGGAAGAACTCG	59.943	20	GAGGTGTCGTGGAGACCATT	59.969	20	214	214	427
HJN0PJ004H6XVD	1	p2	(CT)7	14	37	50	GCTGGTCAAGATCCTTCTCTTC	59.466	22	CATGAGAGGGTTGATTGGCT	60.073	20	143	0	142
HJN0PJ004IXRD4	1	p2	(AT)9	18	123	140	CGCATGAATCTAGGGTTCTCA	60.22	21	TCGAATTCTAACTTTAATACCCCA	58.233	24	178	34	211
HJN0PJ004IHY14	1	p2	(AC)5	10	229	238	GGGTTTCTCCGTCATCTGAG	59.655	20	TGATCGGCAACTGATGATGT	60.08	20	192	188	379
HJN0PJ004H72PM	1	c	(TC)6(TA)8	28	119	146	AGCGATGATGACCACAATCA	60.08	20	CCGTACTTCGACCACTCGAT	60.134	20	162	41	202
HJN0PJ004JV4ZL	1	p2	(CT)5	10	337	346	CCAGAGCTTACCGTTTCACC	59.734	20	TCATGCTACAGTTGAACCAAAA	58.346	22	268	176	443
HJN0PJ004IAMJH	1	p2	(TA)12	24	98	121	GTTGGCCATGTCAGGGATTA	60.723	20	CACAACAAGCAGCCAGGATA	59.864	20	185	22	206
HJN0PJ004JRFHV	1	p2	(AT)11	22	314	335	CCAGTTGAGAGATGAAGGTGC	59.859	21	CAAAGACTTTACAAAGCAGTTCCA	59.862	24	188	256	443
HJN0PJ004H5PRS	1	p2	(AT)5	10	111	120	AGCTTCTGGCTTATGTGCGT	60.044	20	TCACGTACCGGATACCATACC	59.583	21	100	65	164
HJN0PJ004H249W	1	p2	(AC)5	10	216	225	TGCGATCGATATCCAATGAG	59.604	20	TTCCAGTGTTCCGCTTAGGT	59.734	20	298	30	327
HJN0PJ004JQQT1	1	p2	(CT)5	10	122	131	TGCTTTCATTCCAATCCCTT	59.505	20	AATCCCCCAATTCGTTCTTC	60.131	20	277	77	353
HJN0PJ004IVI7X	1	c	(GCG)7(ACG)5	36	92	127	TTGAGCTGGTCGTTTTGGAT	60.636	20	CTGGAGAAAAGCCGAGTACG	60.008	20	123	63	185
HJN0PJ004JNIR4	1	p2	(TC)5	10	161	170	TGTTTTTCTGATGCCACTCG	59.84	20	AAAACCAATCACCAAGCCAC	59.836	20	207	100	306
HJN0PJ004JJ22H	1	p3	(AGA)6	18	127	144	AGCCTCCATGGATTCACAAC	59.934	20	CGTAGGTCACAAACCCGAAT	59.853	20	246	48	293
HJN0PJ004I2WTY	1	p3	(TCT)5	15	130	144	AAACCCCCAAACTACCCTTG	60.082	20	GCGAGTGGTGGAGAAGAAGA	60.533	20	215	93	307
HJN0PJ004IZKJN	1	p2	(AG)6	12	491	502	TTCAGCCTCATCTTTGGCTT	59.955	20	TCAAACTCTTCTCCGTCTCCA	59.974	21	196	349	544
HJN0PJ004IE4JJ	1	p3	(TGG)5	15	78	92	GCTTCAATTGTGGCAAACCT	60.118	20	CGGTCAGGACCATAACGACT	59.989	20	151	7	157
HJN0PJ004ILC6I	1	p2	(AT)9	18	133	150	CCGAGAGTGTTCCCATCAAT	59.927	20	CCAAGGCGTGAGATCTTTGT	60.255	20	187	35	221
HJN0PJ004H7PKK	1	p2	(GA)6	12	325	336	TTTTCCCGTACAGAACCCTG	59.964	20	TGTCCAGTTTTCCCATAATGAA	59.315	22	234	167	400
HJN0PJ004IV745	1	p3	(TCG)5	15	122	136	TCTCCTCCGTGGTGAAACTC	60.238	20	AGGAGTCCACCCTTCACCTT	59.968	20	278	88	365
HJN0PJ004JGFKF	1	p4	(AAGA)5	20	169	188	CACATTCCAAGCGAAAATGA	59.664	20	CCGACGATGATATGGGTTTC	60.155	20	112	131	242
HJN0PJ004JBG1Q	1	p2	(AT)6	12	211	222	AGGTACCACCATGGCACATT	60.119	20	GAATTCGTTGCCAAACAGGT	59.978	20	231	15	245
HJN0PJ004IHFDY	1	p3	(AAT)5	15	98	112	GGCTCTGGTCTCCAAGTACG	59.867	20	GGTAGCTCCATCGTCGTCTC	59.834	20	125	39	163
HJN0PJ004H2AD9	1	p2	(TC)5	10	94	103	CAAAGAGAAATTTTGATCTTCGATT	59.24	25	GATTGAATCCTCCCTCCGAT	60.236	20	111	50	160
HJN0PJ004H8568	1	p3	(GGC)5	15	138	152	CAGCTCCAACACCCTCTCTC	59.986	20	GCCGGGTAACCTTATCGTCT	60.34	20	191	34	224
HJN0PJ004H5M49	1	p3	(GTG)5	15	32	46	GCTTGGAGGAGGACAGCC	60.924	18	CATGGCAAGACTACCAAGCA	59.864	20	165	0	164
HJN0PJ004JQRPH	1	p2	(GA)8	16	356	371	AGGAAGGTGTCGTAGAGCCA	59.867	20	CTCGCATCCACTCTCTCTCC	60.096	20	201	213	413
HJN0PJ004IE0A8	1	p3	(CTT)7	21	351	371	GACCAGCTTCTTCCCCATTT	60.443	20	GATCATGAAGATCAAGAGGATGC	60.06	23	178	242	419
HJN0PJ004JMK4B	1	p3	(CCA)5	15	172	186	AGGCGGAGATGGTGATAATG	59.917	20	TGGGGCTGGCTACTCTATCC	61.497	20	223	35	257
HJN0PJ004IXHUP	1	p2	(GA)7	14	36	49	AAGAAGCCATTGCAGAGAGC	59.723	20	GAGTATCCACGCCTGGTGAT	59.957	20	286	13	298
HJN0PJ004I3LID	1	p2	(GA)5	10	162	171	CGACGATAAAAGAAGCGGAG	59.975	20	TGTGAGGCGTCACTGAGAAG	60.178	20	174	66	239
HJN0PJ004J04PA	1	p6	(AGGATT)5	30	46	75	TTAAAAATAGGATTATTAGGATCAGGA	57.227	27	GCACTCCAAATGGCTCTCTC	59.957	20	159	16	174
HJN0PJ004JSX5L	1	p3	(ATA)5	15	92	106	TACATGCAGTCTCCAGCAGC	60.168	20	CCATCGATTACTGGCAGCTT	60.235	20	272	43	314
HJN0PJ004ILSLY	1	p2	(AT)5	10	377	386	TTGCCGTTTCTTTTCATTCC	60.053	20	TCCAGTCCATCAAATTTCCTTC	60.299	22	296	228	523
HJN0PJ004JZIZ8	1	p2	(CA)5	10	231	240	TCTCATCAACATTTGGGTGG	59.343	20	CAATTGCATTTGCTGAGGC	60.359	19	253	107	359
HJN0PJ004H5HMP	1	p2	(TA)6	12	49	60	GAGCAATGAGCATGTATATAAAAATAA	57.3	27	CAACCCAAAAACGAGGAGAG	59.705	20	111	5	115
HJN0PJ004IU6C8	1	c	(CTTCAT)5cctcctcatcctcagtcgtcgacttgacctcgacgacctcggggagccgctcgtcgtcgctt(TCG)5	107	177	283	GCCATTGAAGAGCCGTAGAG	59.978	20	GATTGCCTTGATTTGGAGGA	60.014	20	296	67	362
HJN0PJ004H5YWJ	1	p2	(CT)5	10	100	109	GTGCCTGAGTTGCCTTCTTC	59.997	20	AGTGAGCTGCTCCAAGTGGT	60.057	20	190	26	215
HJN0PJ004ITO4D	1	p3	(TCG)6	18	310	327	CTTGAAGAAGAGGTCGTCGG	59.982	20	TTCGACTTGGAGTTCTCCGT	59.844	20	240	119	358
HJN0PJ004JFIY3	1	p2	(CT)6	12	99	110	TACCTTTTAATTGCGCCAGG	60.089	20	TAACTCTGGCACCCAACTCC	60.111	20	246	24	269
HJN0PJ004IYIUT	1	p2	(TC)9	18	95	112	CTTCTCCGATTTCCTCGTTT	58.385	20	CAAACACGAGCGAGCGTA	59.721	18	175	50	224
HJN0PJ004JLP8D	1	p2	(AG)9	18	176	193	CCGGAGACAAGGAGGAAGTA	59.28	20	ATCGAAGCCACACCTACACC	59.997	20	266	127	392
HJN0PJ004JZXE9	1	c	(AGA)6gagtttgaaatatcaagtgcccactttagtaaacttctctctctaccnnnnnnncag(CT)10	95	75	169	CTTGTGAGTGTGAGTGGGGA	59.705	20	CGGAGCATTTTTAGAACCCA	60.067	20	189	37	225
HJN0PJ004IKE3B	1	p3	(AGA)5	15	244	258	GCCACATTTGAACCTTCCAT	59.797	20	CCAAGCCTTTCGTCAAGAAG	59.986	20	251	181	431
HJN0PJ004IRETG	1	p2	(TA)7	14	397	410	ATCGAATGCTTGTGTTGTGC	59.728	20	CATGACTAACATGAAGACCAAGC	58.781	23	222	330	551
HJN0PJ004IMW5W	1	p2	(TA)10	20	77	96	CCTCAAGCTCATCTTCTTTCG	59.205	21	GAGACGCAAGCTTCAAAACC	60	20	166	11	176
HJN0PJ004IAJRY	1	p3	(TCT)6	18	69	86	TCAGTTCATCCACTGCCTTCT	59.859	21	CAATCGCCATTTTCACACAC	59.972	20	175	16	190
HJN0PJ004JYOG1	1	p2	(AG)5	10	254	263	GAATGCTGATGGGGAGAGAG	59.761	20	CAACAGCAGCATCTTTCAGC	59.746	20	224	106	329
HJN0PJ004JEFTG	1	p2	(GA)5	10	94	103	GAAAGAAGTCGTGGACGAGG	59.844	20	AGATCTGCGCCAACTCTTGT	60.02	20	186	16	201
HJN0PJ004JM075	1	p2	(TC)5	10	180	189	ACACAGCGGCTGACTTTCTT	60.058	20	ATGGCTATGAGCTTGCGAGT	60.007	20	175	144	318
HJN0PJ004IWP0S	1	p2	(CT)5	10	72	81	ACTTGCACAACTCACAGGCA	60.51	20	AACCCAATGGTACCCTCTCC	60.052	20	297	42	338
HJN0PJ004JUC4D	1	p3	(CCG)6	18	216	233	AATGTCGGGCTTCTCCTTCT	60.212	20	TGGTCTCGAAACAATGGACA	60.088	20	242	91	332
HJN0PJ004IP66J	1	p2	(AG)5	10	271	280	GCTTATCACTGAAGGCAGGC	59.985	20	GATCGCGTTGATTCCTCAAT	60.043	20	264	83	346
HJN0PJ004JCO4L	1	p3	(GAC)6	18	46	63	GAGGACGAGACCCAGTACGA	60.261	20	GAGGAAGGTGTCCAGATCCA	60.048	20	297	21	317
HJN0PJ004JTPGZ	1	p2	(GA)6	12	110	121	TCCGAAACCTAATTTGCAGC	60.209	20	GGCATTGTGTGGAGGAAAAG	60.495	20	237	11	247
HJN0PJ004IU0H6	1	p3	(GGT)5	15	136	150	AGGACGAGGTGAGCTAGCAG	59.769	20	CGTGGTCAACAAGCATCATC	60.12	20	297	101	397
HJN0PJ004ISTGF	1	p3	(TTG)6	18	110	127	TTTCAGCTGAGAAAAACAGGG	59.48	21	GAATTGGGAGCGTGATGAAT	59.9	20	234	69	302
HJN0PJ004I4ZRE	1	p2	(AT)5	10	32	41	TGATTGGGTAATCAGTGACAGC	60	22	CAAAAAGGCTAGGCCTGCTA	59.625	20	121	7	127
HJN0PJ004I505I	1	c*	(CT)5(CTC)5*	23	53	75	TCAATCCGGTACTTCCATGC	60.864	20	GCGACGAGAGATGAGGAGAG	60.246	20	154	11	164
HJN0PJ004IYULH	1	p2	(AC)5	10	151	160	GAGCAACTGGTGATGCTGAA	59.992	20	TTTGCAAGTGAAACAGCCAG	60.027	20	262	61	322
HJN0PJ004ID02T	1	p2	(AG)5	10	49	58	TCGTTGAGACTTGCTTGAGACT	59.281	22	ATCTTGATGATGGGGTCCAC	59.593	20	215	1	215
HJN0PJ004I1RIP	1	p3	(TCA)5	15	216	230	CATTCCTCTTGCTCGCTTTC	60.096	20	CGAGAAGTCGTCCACAACAA	59.873	20	236	66	301
HJN0PJ004IDWYR	1	p3	(TCT)6	18	151	168	GTCTCGAGGGATTCAAGTGC	59.81	20	AAGATGGAAGAGGAGGGCAT	60.037	20	224	90	313
HJN0PJ004IOQSZ	1	p6	(AAAAAT)5	30	117	146	CGCAAACTGACACTAACCGA	59.904	20	GCAGGAAATTGGTTCCAAAC	59.41	20	253	1	253
HJN0PJ004I7DX9	1	p2	(TC)11	22	74	95	AGGCTTTCCGACAATCACAC	60.119	20	ACAGATCTCCACCACCGTTC	59.969	20	135	3	137
HJN0PJ004JOZ0B	1	p2	(CT)6	12	131	142	GAAACTTAACTCCGCCATCG	59.708	20	CCTAAACATGGAGGGCAAGA	60.066	20	296	91	386
HJN0PJ004IYNOY	1	p3	(CAT)5	15	313	327	CCTTTTCAGCATCTGCCTTC	59.955	20	CTGGCAAACGAACTGCTGTA	60.05	20	231	135	365
HJN0PJ004JU0KN	1	p2	(TA)5	10	146	155	CTGGGCTCAAGAAAAGTGGA	60.366	20	ATAAAACGACGCCATTGTGG	60.752	20	124	58	181
HJN0PJ004JTFYD	1	p2	(AT)11	22	88	109	CCTCCTCTCAATCAAAATCCC	59.889	21	CAGAAGGGTTCAAAACCCAG	59.563	20	232	28	259
HJN0PJ004ICWUC	1	p3	(TAC)5	15	175	189	CCGCCTTCGTGGTACTACAT	60.015	20	CTACAGCTTCTCACCAGCGA	59.339	20	237	47	283
HJN0PJ004JCIBA	1	p3	(GGA)6	18	96	113	CCGTTACGGTTCACTCTTGG	60.541	20	TCGTTGATTCCCTCCAAATC	59.871	20	169	13	181
HJN0PJ004JH8S0	1	p2	(AT)5	10	105	114	ACCCACCTAACTCCAAGCAG	59.208	20	CCGCTTCAACCCGTCTATTA	60.089	20	277	47	323
HJN0PJ004JPVZO	1	p2	(TC)7	14	54	67	GAAGTTTGCAATTGGGCAG	59.262	19	ACGACCGAAACTCCACAAAG	60.149	20	257	1	257
HJN0PJ004JTLS4	1	c	(TA)8nnncgttngnntagnannntatatac(AT)8	58	109	166	CTCTCCTATCACGGCTGAGAA	59.583	21	CCATTCTCATCAACACAACAACT	59.018	23	262	74	335
HJN0PJ004H3GFO	1	p2	(AG)5	10	189	198	TGGGACCCAAATTCGTAGAG	59.926	20	TTAGGCTATTGAGGCGAAGG	59.451	20	222	144	365
HJN0PJ004I55W2	1	p2	(AG)12	24	50	73	GCGCAAATTCTTCATTCTCA	58.994	20	ATTTCGTCGCTGCTTCTGTT	60.022	20	127	0	126
HJN0PJ004JG02B	1	p3	(CCG)5	15	108	122	GTCCTCAGGAGGCGGACT	60.359	18	ATTTCGCGTGAAAGCTCCTA	59.982	20	196	43	238
HJN0PJ004ICX09	1	p3	(TCC)6	18	202	219	ACCCATAATTGTTGCTTGCC	59.829	20	AAAGGCCTCTCCTGAGCTTC	60.096	20	251	16	266
HJN0PJ004I4LJT	1	c	(TC)6ctgatctggtcatcctcttcttc(CT)9	53	72	124	AGGCAGTGTTTGCTTGTTTG	58.975	20	AGGATCTTGTCCAGAGCGAG	59.555	20	227	5	231
HJN0PJ004JIM7X	1	p3	(CAG)8	24	123	146	GGGCACGAGTTCTTGATGAT	60.081	20	GGAGGAGAGGTGGTGATTGA	60.048	20	252	89	340
HJN0PJ004JD63O	1	p3	(CAA)8	24	210	233	TAACCCGGTTCACGAGAGAG	60.246	20	AGCAATCGACGGATGAAAAC	60.081	20	238	180	417
HJN0PJ004I6CAM	1	c	(TA)8tctatc(TA)6	34	296	329	CAAGATCGCGTGCAATAAGA	59.976	20	TTCTAGATCATCAGATTCAGAACAA	57.228	25	145	217	361
HJN0PJ004I6Z4Q	1	p2	(GA)6	12	343	354	CTTGAAGATCTCGAGGCTGG	60.088	20	CCCCAAATCCTCTTCCATTT	60.124	20	223	172	394
HJN0PJ004IE2PU	1	p3	(AAC)5	15	65	79	GGCCGTGTACTCACACAGAA	59.751	20	CCAACTCTTCGATTTCTCCG	59.807	20	148	12	159
HJN0PJ004JVMTB	1	p2	(CT)5	10	339	348	ACATCTGACCGACCAAGACC	59.969	20	AAAACGACGTCGGAGTGTCT	59.769	20	226	198	423
HJN0PJ004IJSUP	1	p6	(CGGTCA)5	30	232	261	AACAGCCACCCGAGAATATG	59.955	20	TGCAATCATGTTGGTTCGAG	60.665	20	239	96	334
HJN0PJ004H6CG2	1	p3	(TAC)6	18	77	94	GGGTTGTTAGTGTTTCGGAGTC	59.907	22	AAATTCTCCCCACTCCCACT	59.795	20	214	39	252
HJN0PJ004IMQQF	1	p3	(CTC)5	15	199	213	CGCCTCAACTCCTTTGACTC	59.989	20	CCATTGAGACGATGATGCAC	60.08	20	264	151	414
HJN0PJ004JM9HF	1	p2	(AG)6	12	375	386	CCGCTCTGCAAGAGAGTTTC	60.277	20	CACAGCACATGGCTTCCTC	60.419	19	192	327	518
HJN0PJ004H3ROQ	1	c	(CT)5cactccg(TC)6	29	114	142	TGTGCCACTGAGAAAAGTCG	60.025	20	AAACAGGGGACTAGAACCGC	60.496	20	263	6	268
HJN0PJ004IS4ZH	1	p2	(CT)5	10	139	148	AACCCTGTCAGCTGAACGAC	60.307	20	ATCCGAGTCTGGTTCAATGC	60.081	20	157	86	242
HJN0PJ004IFWSA	1	p3	(ATC)5	15	353	367	CTAATTCTTCCTTCGCGTCG	59.975	20	CGAAGAGGAATTTGTAGCCG	59.839	20	110	307	416
HJN0PJ004H4XXO	1	p2	(AT)13	26	24	49	AAGAAGACCGCAGCAAAATG	60.386	20	CGCAGAAGACAGAACTGTGG	59.616	20	246	1	246
HJN0PJ004I1OLG	1	p3	(GAG)6	18	33	50	GAGCTCCACCACCAGCAG	60.576	18	CTCTGTTCCAGGAGCGAAAC	59.989	20	155	8	162
HJN0PJ004I1OLG	2	p3	(TCC)5	15	253	267	GTTTCGCTCCTGGAACAGAG	59.989	20	TCTACGTCAGCGTCATCGTC	60.016	20	187	143	329
HJN0PJ004H60G3	1	p2	(TG)8	16	135	150	ATCTCCTCAGCTTGAACCGA	59.95	20	CAACACAATGGGCTGCATAC	59.995	20	103	82	184
HJN0PJ004JJ09O	1	p3	(ATT)5	15	120	134	CCTATATATACACATGGTGATTGTGG	58.597	26	GCAGATTTTGTCCAAAACAGAA	59.248	22	271	26	296
HJN0PJ004JVRRD	1	p3	(ATG)5	15	30	44	AAAAACGGAGGGCTGTTTG	60.096	19	CCAGGTGACAGAGACCCATT	59.962	20	235	5	239
HJN0PJ004JOQRK	1	p2	(GA)5	10	180	189	GCTGCGTTGCGTTAAAAGTC	60.944	20	ATCTTTCCCTTCGGTGTGTG	59.966	20	106	128	233
HJN0PJ004H77ST	1	p2	(CT)5	10	319	328	TTCTTATAGGGGCTTGGGCT	60.055	20	GAGAGAGGCCGTGACAGAAG	60.135	20	152	218	369
HJN0PJ004IRDWK	1	p2	(TC)5	10	230	239	TTGGTGTGGTTTGTGTTGCT	60.049	20	TGGTGCTGCTTATGACTCCA	60.413	20	283	35	317
HJN0PJ004JC31R	1	p2	(TC)5	10	127	136	GGTCCGCATACACACACAGA	60.604	20	ATTGTTTCAGAGAGCCCGAA	59.813	20	181	18	198
HJN0PJ004I7VS1	1	c	(CTT)5gtcgccaaacgaaaccctaa(TC)7	49	50	98	ATTGCCCAACCAAAAGCAT	60.324	19	CTTCTTCATTGCATCGACCA	59.799	20	207	3	209
HJN0PJ004I6Z4G	1	p2	(AT)6	12	47	58	AGAGGAAAAGGAAGAGGGGC	61.048	20	TCGGTACTTCCACCAGTTCC	59.966	20	243	15	257
HJN0PJ004JGNZ6	1	p2	(AG)6	12	49	60	GAGAGAGAGTTTTGATTTGATTTGA	58.152	25	GAGGACCAGTAGGGAGGAGG	60.066	20	194	18	211
HJN0PJ004IDQLL	1	p2	(AG)10	20	131	150	GGAGGGGGTTGACTAAGGAG	59.928	20	TTACCACGCTGCCGTAGAT	59.312	19	227	15	241
HJN0PJ004IL780	1	p3	(TGG)5	15	198	212	CTTCCTTGAGCTGCGATTTT	59.592	20	AAATCCCACACCAAAGCATC	59.797	20	226	136	361
HJN0PJ004IY1RU	1	p2	(CT)5	10	37	46	GGTCGGAACTTTCTCCAACA	60.088	20	GGTCTGTCGAAACGGACTTC	59.703	20	273	9	281
HJN0PJ004I0C6L	1	p3	(CTG)8	24	276	299	GCGCCAGAGGCTGAGTATAG	60.14	20	ACAGCATCAGCAGCATCAAC	60.024	20	188	145	332
HJN0PJ004H4ZZZ	1	p3	(GCG)5	15	337	351	ACAATCTTGGGGGTGATGAG	59.779	20	CAAGGCTCACCATCATCGTC	61.645	20	240	252	491
HJN0PJ004JJ5WF	1	p3	(AAG)7	21	143	163	TCATGGCAGACGAGAATGAG	59.942	20	ACCGAGAGGTTTTCGGTTTT	59.976	20	151	80	230
HJN0PJ004IX4TI	1	c	(CT)7tccc(CT)5	28	116	143	CGTCCCTGTCACCGTAGTTT	60.028	20	GGGCTCTTCCTTGGAGTTGT	60.628	20	104	77	180
HJN0PJ004JZTKW	1	p3	(CAC)6	18	62	79	CGTCTCTTTTTCCACTCCCA	60.224	20	CCAAACCGAAGAGCCAAATA	60.067	20	119	37	155
HJN0PJ004JKFGG	1	c	(TC)7tgtctctgtg(TA)7	38	108	145	AGTCGTCGCCTTGCTAGGTA	60.037	20	ATATCTCGACACGTCTTTGTGA	57.357	22	197	63	259
HJN0PJ004H69HF	1	p2	(TA)13	26	59	84	TTCACTTTTCTTTTTCCGGG	59.175	20	GACATCAAGCTGTTGGGTTG	59.139	20	300	9	308
HJN0PJ004IBUFA	1	p2	(CT)7	14	263	276	ATTGGCCTTACTCGCAAGAT	58.814	20	TCTATGATCTGCCATAGAGATTGC	59.748	24	164	230	393
HJN0PJ004H47C1	1	p3	(CTT)6	18	196	213	TGTTCTTTTGTGCTGTTCCG	59.881	20	CTGCTGAAGTGCTGAACCTG	59.77	20	259	20	278
HJN0PJ004JL8TQ	1	c	(TA)9tgtatgtatatc(TG)6	42	122	163	TGGTCATTAATGGTGTGGTCTT	59.218	22	GATCTGATTTTTCATTTCTTCATTT	57.079	25	176	80	255
HJN0PJ004I92OT	1	p2	(AC)5	10	59	68	TTTGTGAAATAATTGCGCTTG	58.872	21	CAACAACTCTTCCGCTGTCA	60.025	20	143	30	172
HJN0PJ004I92OT	2	p3	(GTG)8	24	252	275	TGACAGCGGAAGAGTTGTTG	60.025	20	TGATCAGGACGTTTCGAATG	59.648	20	174	153	326
HJN0PJ004JZSNF	1	p2	(AC)8	16	175	190	CCACCGTCTCCCAGAATTTA	59.926	20	ATTCACGAACCTCTCTGCCT	58.894	20	163	60	222
HJN0PJ004II4F2	1	p2	(GA)6	12	162	173	TCGACTCTATACCCCTCAGCA	59.845	21	ATTGTAAAAGACGTTGCGGC	60.138	20	161	125	285
HJN0PJ004H6ILB	1	p3	(AGG)5	15	127	141	GAGAAGCTCGTCCGTACGTT	59.501	20	CCTCCGAGCTCGAGTAGATG	60.111	20	199	59	257
HJN0PJ004H6ILB	2	p3	(CGA)5	15	313	327	TACTCGAGCTCGGAGGAGTC	59.703	20	TCGACCTCGAACACTTGATG	59.831	20	248	242	489
HJN0PJ004JCXCG	1	p2	(AG)5	10	376	385	CTTTACCCTTTTGTGGTGCC	59.471	20	AAGAGATGTTGCAGCCAAAGA	60.008	21	292	186	477
HJN0PJ004IN20C	1	p2	(AG)5	10	168	177	GAACGGCCTTTGATTCATGT	59.939	20	ACCAAGAGAACGAGCTTGGA	59.989	20	148	112	259
HJN0PJ004IM872	1	p2	(AT)5	10	62	71	TCGGATCGACCAACTCTTTC	60.195	20	GAGATCAGTACTCCGGTGGC	59.685	20	229	11	239
HJN0PJ004IKVDG	1	p2	(TC)7	14	72	85	TCTGGGAATTCTCTCTCCGA	59.879	20	CCACAACCTCTGCTTCCTTC	59.844	20	190	31	220
[truncated: 168 more rows]
