# Supplementary material for: Identification of RAN1 orthologue associated with sex determination through whole genome sequencing analysis in fig (Ficus carica L.)
Source: Sci Rep. 2017 Jan 25;7:41124. doi: 10.1038/srep41124 (PMC5264649; doi:10.1038/srep41124)
Supplement: Supplementary Dataset 4 [file srep41124-s5.xls]

## Sheet: fig.hmp.txt
chrom	pos	Zj_chr	Zj_pos	P1-LG	P1-cM	P2-LG	P2-cM	Con-LG	Con-cM	caprifig6058	HO	loci	seg type	phase	class	HOcaprifigF1-01	HOcaprifigF1-02	HOcaprifigF1-03	HOcaprifigF1-04	HOcaprifigF1-05	HOcaprifigF1-06	HOcaprifigF1-07	HOcaprifigF1-08	HOcaprifigF1-09	HOcaprifigF1-10	HOcaprifigF1-11	HOcaprifigF1-12	HOcaprifigF1-13	HOcaprifigF1-14	HOcaprifigF1-15	HOcaprifigF1-16	HOcaprifigF1-17	HOcaprifigF1-18	HOcaprifigF1-19	HOcaprifigF1-20	HOcaprifigF1-21	HOcaprifigF1-22	HOcaprifigF1-23	HOcaprifigF1-24	HOcaprifigF1-25	HOcaprifigF1-26	HOcaprifigF1-27	HOcaprifigF1-28	HOcaprifigF1-29	HOcaprifigF1-30	HOcaprifigF1-31	HOcaprifigF1-32	HOcaprifigF1-33	HOcaprifigF1-34
seq001050_scaffold26773_cov38_len58395	1894			FcF01a	0			Fc01a	0	ll	lm	SEQ1050_1894	<lmxll>		(ll,lm)	lm	ll	ll	ll	lm	lm	ll	ll	ll	lm	ll	lm	ll	ll	ll	ll	lm	ll	lm	ll	lm	lm	lm	ll	lm	lm	lm	ll	ll	lm	lm	ll	lm	lm
seq000371_scaffold27360_cov45_len167231	129890			FcF01a	2.202			Fc01a	2.391	ll	lm	SEQ371_129890	<lmxll>		(ll,lm)	lm	ll	ll	ll	lm	ll	ll	ll	ll	lm	ll	lm	ll	ll	ll	ll	lm	ll	lm	ll	lm	lm	lm	ll	lm	lm	lm	ll	ll	lm	lm	ll	lm	lm
seq000500_scaffold360_cov47_len132469	72938			FcF01a	2.202			Fc01a	2.391	ll	lm	SEQ500_72938	<lmxll>		(ll,lm)	lm	ll	ll	ll	lm	ll	ll	ll	ll	lm	ll	lm	ll	ll	ll	ll	lm	ll	lm	ll	lm	lm	lm	ll	lm	lm	lm	ll	ll	lm	lm	ll	lm	lm
seq000500_scaffold360_cov47_len132469	72939			FcF01a	2.202			Fc01a	2.391	ll	lm	SEQ500_72939	<lmxll>		(ll,lm)	lm	ll	ll	ll	lm	ll	ll	ll	ll	lm	ll	lm	ll	ll	ll	ll	lm	ll	lm	ll	lm	lm	lm	ll	lm	lm	lm	ll	ll	lm	lm	ll	lm	lm
seq000500_scaffold360_cov47_len132469	72953			FcF01a	2.202			Fc01a	2.391	ll	lm	SEQ500_72953	<lmxll>		(ll,lm)	lm	ll	ll	ll	lm	ll	ll	ll	ll	lm	ll	lm	ll	ll	ll	ll	lm	ll	lm	ll	lm	lm	lm	ll	lm	lm	lm	ll	ll	lm	lm	ll	lm	lm
seq000887_scaffold27486_cov46_len73271	47887	Zj01	3.01487	FcF01a	2.202			Fc01a	2.391	ll	lm	SEQ887_47887	<lmxll>		(ll,lm)	ll	lm	lm	lm	ll	lm	lm	lm	lm	ll	lm	ll	lm	lm	lm	lm	ll	lm	ll	lm	ll	ll	ll	lm	ll	ll	ll	lm	lm	ll	ll	lm	ll	ll
seq001050_scaffold26773_cov38_len58395	18157			FcF01a	2.202			Fc01a	2.391	ll	lm	SEQ1050_18157	<lmxll>		(ll,lm)	lm	ll	ll	ll	lm	ll	ll	ll	ll	lm	ll	lm	ll	ll	ll	ll	lm	ll	lm	ll	lm	lm	lm	ll	lm	lm	lm	ll	ll	lm	lm	ll	lm	lm
seq001205_scaffold850_cov38_len45907	29631	Zj01	2.98226	FcF01a	2.202			Fc01a	2.391	ll	lm	SEQ1205_29631	<lmxll>		(ll,lm)	ll	lm	lm	lm	ll	lm	lm	lm	lm	ll	lm	ll	lm	lm	lm	lm	ll	lm	ll	lm	ll	ll	ll	lm	ll	ll	ll	lm	lm	ll	ll	lm	ll	ll
seq002003_scaffold1694_cov43_len11874	4367			FcF01a	2.202			Fc01a	2.391	ll	lm	SEQ2003_4367	<lmxll>		(ll,lm)	ll	lm	lm	lm	ll	lm	lm	lm	lm	ll	lm	ll	lm	lm	lm	lm	ll	lm	ll	lm	ll	ll	ll	lm	ll	ll	ll	lm	lm	ll	ll	lm	ll	ll
seq002003_scaffold1694_cov43_len11874	4370			FcF01a	2.202			Fc01a	2.391	ll	lm	SEQ2003_4370	<lmxll>		(ll,lm)	ll	lm	lm	lm	ll	lm	lm	lm	lm	ll	lm	ll	lm	lm	lm	lm	ll	lm	ll	lm	ll	ll	ll	lm	ll	ll	ll	lm	lm	ll	ll	lm	ll	ll
seq002049_scaffold27639_cov54_len10925	7121			FcF01a	2.202			Fc01a	2.391	ll	lm	SEQ2049_7121	<lmxll>		(ll,lm)	lm	ll	ll	ll	lm	ll	ll	ll	ll	lm	ll	lm	ll	ll	ll	ll	lm	ll	lm	ll	lm	lm	lm	ll	lm	lm	lm	ll	ll	lm	lm	ll	lm	lm
seq002056_scaffold1850_cov40_len10757	4667			FcF01a	2.202			Fc01a	2.391	ll	lm	SEQ2056_4667	<lmxll>		(ll,lm)	ll	lm	lm	lm	ll	lm	lm	lm	lm	ll	lm	ll	lm	lm	lm	lm	ll	lm	ll	lm	ll	ll	ll	lm	ll	ll	ll	lm	lm	ll	ll	lm	ll	ll
seq000381_scaffold27656_cov47_len163600	5109	Zj01	11.286	FcF01a	5.175			Fc01a	4.694	ll	lm	SEQ381_5109	<lmxll>		(ll,lm)	lm	ll	ll	ll	lm	ll	ll	lm	ll	lm	ll	lm	ll	lm	ll	ll	lm	ll	lm	ll	lm	lm	lm	ll	lm	lm	lm	ll	ll	lm	lm	ll	lm	lm
seq000381_scaffold27656_cov47_len163600	5113	Zj01	11.286	FcF01a	5.175			Fc01a	4.694	ll	lm	SEQ381_5113	<lmxll>		(ll,lm)	lm	ll	ll	ll	lm	ll	ll	lm	ll	lm	ll	lm	ll	lm	ll	ll	lm	ll	lm	ll	lm	lm	lm	ll	lm	lm	lm	ll	ll	lm	lm	ll	lm	lm
seq000381_scaffold27656_cov47_len163600	21722			FcF01a	5.175			Fc01a	4.694	ll	lm	SEQ381_21722	<lmxll>		(ll,lm)	lm	ll	ll	ll	lm	ll	ll	lm	ll	lm	ll	lm	ll	lm	ll	ll	lm	ll	lm	ll	lm	lm	lm	ll	lm	lm	lm	ll	ll	lm	lm	ll	lm	lm
seq000381_scaffold27656_cov47_len163600	21723			FcF01a	5.175			Fc01a	4.694	ll	lm	SEQ381_21723	<lmxll>		(ll,lm)	lm	ll	ll	ll	lm	ll	ll	lm	ll	lm	ll	lm	ll	lm	ll	ll	lm	ll	lm	ll	lm	lm	lm	ll	lm	lm	lm	ll	ll	lm	lm	ll	lm	lm
seq000381_scaffold27656_cov47_len163600	21746			FcF01a	5.175			Fc01a	4.694	ll	lm	SEQ381_21746	<lmxll>		(ll,lm)	lm	ll	ll	ll	lm	ll	ll	lm	ll	lm	ll	lm	ll	lm	ll	ll	lm	ll	lm	ll	lm	lm	lm	ll	lm	lm	lm	ll	ll	lm	lm	ll	lm	lm
seq000381_scaffold27656_cov47_len163600	21748			FcF01a	5.175			Fc01a	4.694	ll	lm	SEQ381_21748	<lmxll>		(ll,lm)	lm	ll	ll	ll	lm	ll	ll	lm	ll	lm	ll	lm	ll	lm	ll	ll	lm	ll	lm	ll	lm	lm	lm	ll	lm	lm	lm	ll	ll	lm	lm	ll	lm	lm
seq000381_scaffold27656_cov47_len163600	21751			FcF01a	5.175			Fc01a	4.694	ll	lm	SEQ381_21751	<lmxll>		(ll,lm)	lm	ll	ll	ll	lm	ll	ll	lm	ll	lm	ll	lm	ll	lm	ll	ll	lm	ll	lm	ll	lm	lm	lm	ll	lm	lm	lm	ll	ll	lm	lm	ll	lm	lm
seq000381_scaffold27656_cov47_len163600	25240			FcF01a	5.175			Fc01a	4.694	ll	lm	SEQ381_25240	<lmxll>		(ll,lm)	lm	ll	ll	ll	lm	ll	ll	lm	ll	lm	ll	lm	ll	lm	ll	ll	lm	ll	lm	ll	lm	lm	lm	ll	lm	lm	lm	ll	ll	lm	lm	ll	lm	lm
seq000381_scaffold27656_cov47_len163600	29685	Zj01	40.3122	FcF01a	5.175			Fc01a	4.694	ll	lm	SEQ381_29685	<lmxll>		(ll,lm)	lm	ll	ll	ll	lm	ll	ll	lm	ll	lm	ll	lm	ll	lm	ll	ll	lm	ll	lm	ll	lm	lm	lm	ll	lm	lm	lm	ll	ll	lm	lm	ll	lm	lm
seq000381_scaffold27656_cov47_len163600	29691	Zj01	40.3168	FcF01a	5.175			Fc01a	4.694	ll	lm	SEQ381_29691	<lmxll>		(ll,lm)	lm	ll	ll	ll	lm	ll	ll	lm	ll	lm	ll	lm	ll	lm	ll	ll	lm	ll	lm	ll	lm	lm	lm	ll	lm	lm	lm	ll	ll	lm	lm	ll	lm	lm
seq000749_scaffold665_cov41_len87454	48085			FcF01a	8.527			Fc01a	7.557	ll	lm	SEQ749_48085	<lmxll>		(ll,lm)	lm	ll	ll	ll	lm	ll	ll	lm	ll	lm	lm	lm	ll	lm	ll	ll	lm	ll	ll	ll	lm	lm	lm	ll	lm	lm	lm	ll	ll	lm	lm	ll	lm	lm
seq000749_scaffold665_cov41_len87454	48119			FcF01a	8.527			Fc01a	7.557	ll	lm	SEQ749_48119	<lmxll>		(ll,lm)	lm	ll	ll	ll	lm	ll	ll	lm	ll	lm	lm	lm	ll	lm	ll	ll	lm	ll	ll	ll	lm	lm	lm	ll	lm	lm	lm	ll	ll	lm	lm	ll	lm	lm
seq000749_scaffold665_cov41_len87454	48174			FcF01a	8.527			Fc01a	7.557	ll	lm	SEQ749_48174	<lmxll>		(ll,lm)	lm	ll	ll	ll	lm	ll	ll	lm	ll	lm	lm	lm	ll	lm	ll	ll	lm	ll	ll	ll	lm	lm	lm	ll	lm	lm	lm	ll	ll	lm	lm	ll	lm	lm
seq001076_scaffold755_cov45_len56342	4888	Zj01	11.472	FcF01a	8.273			Fc01a	7.557	ll	lm	SEQ1076_4888	<lmxll>		(ll,lm)	ll	lm	lm	lm	ll	lm	lm	ll	lm	ll	ll	ll	lm	ll	lm	lm	ll	lm	lm	lm	ll	ll	ll	lm	ll	ll	ll	lm	lm	ll	ll	lm	ll	ll
seq000148_scaffold27655_cov44_len290711	157927			FcF01a	10.133			Fc01a	8.638	hk	hk	SEQ148_157927	<hkxhk>		(hh,hk,kk)	kk	hk	hk	hk	hk	hk	hh	hk	hh	hk	hh	hk	hh	hh	hk	hh	hk	hk	kk	hk	kk	hk	hk	hh	hk	hk	hk	hh	hh	hk	hk	hk	hk	kk
seq000148_scaffold27655_cov44_len290711	157928			FcF01a	10.133			Fc01a	8.638	hk	hk	SEQ148_157928	<hkxhk>		(hh,hk,kk)	kk	hk	hk	hk	hk	hk	hh	hk	hh	hk	hh	hk	hh	hh	hk	hh	hk	hk	kk	hk	kk	hk	hk	hh	hk	hk	hk	hh	hh	hk	hk	hk	hk	kk
seq000425_scaffold295_cov43_len151597	142327			FcF01a	10.133			Fc01a	8.638	hk	hk	SEQ425_142327	<hkxhk>		(hh,hk,kk)	kk	hk	hk	hk	hk	hk	hh	hk	hh	hk	hh	hk	hh	hh	hk	hh	hk	hk	kk	hk	kk	hk	hk	hh	hk	hk	hk	hh	hh	hk	hk	hk	hk	kk
seq000425_scaffold295_cov43_len151597	142541			FcF01a	10.133			Fc01a	8.638	hk	hk	SEQ425_142541	<hkxhk>		(hh,hk,kk)	kk	hk	hk	hk	hk	hk	hh	hk	hh	hk	hh	hk	hh	hh	hk	hh	hk	hk	kk	hk	kk	hk	hk	hh	hk	hk	hk	hh	hh	hk	hk	hk	hk	kk
seq000425_scaffold295_cov43_len151597	142577			FcF01a	10.133			Fc01a	8.638	hk	hk	SEQ425_142577	<hkxhk>		(hh,hk,kk)	kk	hk	hk	hk	hk	hk	hh	hk	hh	hk	hh	hk	hh	hh	hk	hh	hk	hk	kk	hk	kk	hk	hk	hh	hk	hk	hk	hh	hh	hk	hk	hk	hk	kk
seq000768_scaffold27676_cov42_len85458	45968	Zj01	11.726	FcF01a	10.133			Fc01a	8.638	hk	hk	SEQ768_45968	<hkxhk>		(hh,hk,kk)	kk	hk	hk	hk	hk	hk	hh	hk	hh	hk	hh	hk	hh	hh	hk	hh	hk	hk	kk	hk	kk	hk	hk	hh	hk	hk	hk	hh	hh	hk	hk	hk	hk	kk
seq002687_scaffold2078_cov55_len2263	343			FcF01a	10.133			Fc01a	8.638	hk	hk	SEQ2687_343	<hkxhk>		(hh,hk,kk)	kk	hk	hk	hk	hk	hk	hh	hk	hh	hk	hh	hk	hh	hh	hk	hh	hk	hk	kk	hk	kk	hk	hk	hh	hk	hk	hk	hh	hh	hk	hk	hk	hk	kk
seq000243_scaffold27443_cov45_len218494	71131	Zj01	11.8409			FcM01a	8.803	Fc01a	9.15	np	nn	SEQ243_71131	<nnxnp>		(nn,np)	np	np	np	np	nn	np	nn	np	nn	nn	nn	nn	nn	nn	np	nn	nn	np	np	np	np	nn	nn	nn	nn	nn	nn	nn	nn	nn	nn	np	nn	np
seq000259_scaffold27356_cov45_len210872	8998					FcM01a	8.803	Fc01a	9.15	np	nn	SEQ259_8998	<nnxnp>		(nn,np)	np	np	np	np	nn	np	nn	np	nn	nn	nn	nn	nn	nn	np	nn	nn	np	np	np	np	nn	nn	nn	nn	nn	nn	nn	nn	nn	nn	np	nn	np
seq000259_scaffold27356_cov45_len210872	9255					FcM01a	8.803	Fc01a	9.15	np	nn	SEQ259_9255	<nnxnp>		(nn,np)	np	np	np	np	nn	np	nn	np	nn	nn	nn	nn	nn	nn	np	nn	nn	np	np	np	np	nn	nn	nn	nn	nn	nn	nn	nn	nn	nn	np	nn	np
seq000259_scaffold27356_cov45_len210872	39953					FcM01a	8.803	Fc01a	9.15	np	nn	SEQ259_39953	<nnxnp>		(nn,np)	np	np	np	np	nn	np	nn	np	nn	nn	nn	nn	nn	nn	np	nn	nn	np	np	np	np	nn	nn	nn	nn	nn	nn	nn	nn	nn	nn	np	nn	np
seq000259_scaffold27356_cov45_len210872	100369					FcM01a	8.803	Fc01a	9.15	np	nn	SEQ259_100369	<nnxnp>		(nn,np)	np	np	np	np	nn	np	nn	np	nn	nn	nn	nn	nn	nn	np	nn	nn	np	np	np	np	nn	nn	nn	nn	nn	nn	nn	nn	nn	nn	np	nn	np
seq000259_scaffold27356_cov45_len210872	100417					FcM01a	8.803	Fc01a	9.15	np	nn	SEQ259_100417	<nnxnp>		(nn,np)	np	np	np	np	nn	np	nn	np	nn	nn	nn	nn	nn	nn	np	nn	nn	np	np	np	np	nn	nn	nn	nn	nn	nn	nn	nn	nn	nn	np	nn	np
seq000304_scaffold471_cov45_len193137	157405					FcM01a	8.803	Fc01a	9.15	np	nn	SEQ304_157405	<nnxnp>		(nn,np)	np	np	np	np	nn	np	nn	np	nn	nn	nn	nn	nn	nn	np	nn	nn	np	np	np	np	nn	nn	nn	nn	nn	nn	nn	nn	nn	nn	np	nn	np
seq000304_scaffold471_cov45_len193137	157511					FcM01a	8.803	Fc01a	9.15	np	nn	SEQ304_157511	<nnxnp>		(nn,np)	np	np	np	np	nn	np	nn	np	nn	nn	nn	nn	nn	nn	np	nn	nn	np	np	np	np	nn	nn	nn	nn	nn	nn	nn	nn	nn	nn	np	nn	np
seq000304_scaffold471_cov45_len193137	157512					FcM01a	8.803	Fc01a	9.15	np	nn	SEQ304_157512	<nnxnp>		(nn,np)	np	np	np	np	nn	np	nn	np	nn	nn	nn	nn	nn	nn	np	nn	nn	np	np	np	np	nn	nn	nn	nn	nn	nn	nn	nn	nn	nn	np	nn	np
seq000482_scaffold26883_cov41_len136840	12575					FcM01a	8.803	Fc01a	9.15	np	nn	SEQ482_12575	<nnxnp>		(nn,np)	nn	nn	nn	nn	np	nn	np	nn	np	np	np	np	np	np	nn	np	np	nn	nn	nn	nn	np	np	np	np	np	np	np	np	np	np	nn	np	nn
seq001046_scaffold26795_cov49_len58968	52551					FcM01a	8.803	Fc01a	9.15	np	nn	SEQ1046_52551	<nnxnp>		(nn,np)	np	np	np	np	nn	np	nn	np	nn	nn	nn	nn	nn	nn	np	nn	nn	np	np	np	np	nn	nn	nn	nn	nn	nn	nn	nn	nn	nn	np	nn	np
seq001515_scaffold27591_cov51_len29155	9900					FcM01a	8.803	Fc01a	9.15	np	nn	SEQ1515_9900	<nnxnp>		(nn,np)	np	np	np	np	nn	np	nn	np	nn	nn	nn	nn	nn	nn	np	nn	nn	np	np	np	np	nn	nn	nn	nn	nn	nn	nn	nn	nn	nn	np	nn	np
seq000590_scaffold760_cov47_len114068	26735					FcM01a	10.247	Fc01a	10.071	np	nn	SEQ590_26735	<nnxnp>		(nn,np)	np	np	np	np	nn	np	nn	np	nn	nn	nn	nn	nn	nn	np	nn	np	np	np	np	np	nn	nn	nn	nn	nn	nn	nn	nn	nn	nn	np	nn	np
seq000749_scaffold665_cov41_len87454	7839			FcF01a	12.906			Fc01a	10.899	ll	lm	SEQ749_7839	<lmxll>		(ll,lm)	lm	ll	ll	ll	lm	ll	ll	lm	ll	lm	lm	lm	ll	lm	lm	ll	lm	ll	ll	ll	lm	lm	lm	ll	lm	lm	lm	ll	ll	lm	lm	ll	lm	lm
seq008389_scaffold7060_cov20_len1165	67			FcF01a	12.84			Fc01a	11.042	ll	lm	SEQ8389_67	<lmxll>		(ll,lm)	lm	ll	ll	ll	lm	ll	ll	lm	ll	lm	lm	lm	ll	lm	lm	ll	lm	ll	ll	ll	lm	lm	lm	ll	--	lm	--	ll	ll	lm	lm	ll	--	lm
seq008389_scaffold7060_cov20_len1165	56			FcF01a	13.087			Fc01a	11.471	ll	lm	SEQ8389_56	<lmxll>		(ll,lm)	lm	ll	ll	ll	lm	ll	ll	lm	ll	lm	lm	lm	ll	lm	lm	ll	lm	ll	ll	ll	lm	lm	lm	--	lm	lm	lm	ll	ll	lm	lm	ll	lm	lm
seq001076_scaffold755_cov45_len56342	5700	Zj01	11.4712	FcF01a	13.66			Fc01a	11.827	hk	hk	SEQ1076_5700	<hkxhk>		(hh,hk,kk)	hh	hk	hk	hk	hk	hk	kk	hh	kk	hk	hk	hk	kk	hk	hk	kk	hh	hk	hk	hk	hh	hk	hk	kk	hk	hk	hk	kk	kk	hk	hk	hk	hk	hh
seq001076_scaffold755_cov45_len56342	2105	Zj01	11.475			FcM01a	11.691	Fc01a	12.133	np	nn	SEQ1076_2105	<nnxnp>		(nn,np)	nn	nn	nn	nn	np	nn	np	nn	np	np	np	np	np	np	nn	np	nn	nn	nn	nn	nn	np	np	np	np	np	np	np	np	np	np	nn	np	nn
seq001076_scaffold755_cov45_len56342	22688					FcM01a	11.691	Fc01a	12.133	np	nn	SEQ1076_22688	<nnxnp>		(nn,np)	nn	nn	nn	nn	np	nn	np	nn	np	np	np	np	np	np	nn	np	nn	nn	nn	nn	nn	np	np	np	np	np	np	np	np	np	np	nn	np	nn
seq001076_scaffold755_cov45_len56342	22747					FcM01a	11.691	Fc01a	12.133	np	nn	SEQ1076_22747	<nnxnp>		(nn,np)	nn	nn	nn	nn	np	nn	np	nn	np	np	np	np	np	np	nn	np	nn	nn	nn	nn	nn	np	np	np	np	np	np	np	np	np	np	nn	np	nn
seq001076_scaffold755_cov45_len56342	23106					FcM01a	11.691	Fc01a	12.133	np	nn	SEQ1076_23106	<nnxnp>		(nn,np)	nn	nn	nn	nn	np	nn	np	nn	np	np	np	np	np	np	nn	np	nn	nn	nn	nn	nn	np	np	np	np	np	np	np	np	np	np	nn	np	nn
seq001076_scaffold755_cov45_len56342	23137					FcM01a	11.691	Fc01a	12.133	np	nn	SEQ1076_23137	<nnxnp>		(nn,np)	nn	nn	nn	nn	np	nn	np	nn	np	np	np	np	np	np	nn	np	nn	nn	nn	nn	nn	np	np	np	np	np	np	np	np	np	np	nn	np	nn
seq001076_scaffold755_cov45_len56342	37864					FcM01a	11.691	Fc01a	12.133	np	nn	SEQ1076_37864	<nnxnp>		(nn,np)	nn	nn	nn	nn	np	nn	np	nn	np	np	np	np	np	np	nn	np	nn	nn	nn	nn	nn	np	np	np	np	np	np	np	np	np	np	nn	np	nn
seq001076_scaffold755_cov45_len56342	44282					FcM01a	11.691	Fc01a	12.133	np	nn	SEQ1076_44282	<nnxnp>		(nn,np)	nn	nn	nn	nn	np	nn	np	nn	np	np	np	np	np	np	nn	np	nn	nn	nn	nn	nn	np	np	np	np	np	np	np	np	np	np	nn	np	nn
seq001462_scaffold27492_cov47_len31741	22040			FcF01a	13.526			Fc01a	12.162	hk	hk	SEQ1462_22040	<hkxhk>		(hh,hk,kk)	hh	hk	hk	hk	hk	hk	kk	hh	kk	hk	kk	hk	kk	hk	hk	kk	hh	hk	hk	hk	hh	hk	hk	kk	hk	hk	hk	kk	kk	hk	hk	hk	hk	hh
seq001462_scaffold27492_cov47_len31741	22091			FcF01a	14.012			Fc01a	12.162	hk	hk	SEQ1462_22091	<hkxhk>		(hh,hk,kk)	kk	hk	hk	hk	hk	hk	hh	kk	hh	hk	hh	hk	hh	hk	hk	hh	kk	hk	hk	hk	kk	hk	hk	hh	hk	hk	hk	hh	hh	hk	hk	hk	hk	kk
				FcF01a	9.598			Fc01a	12.335	ab	cd	FCLSR0066	<abxcd>		(ac,ad,bc,bd)	ad	ac	ac	ac	bd	ac	bc	ac	bc	bd	bc	bd	bc	bc	ac	bc	bd	ac	ad	ac	ad	bd	bd	bc	bd	bd	bd	bc	bc	bd	bd	ac	bd	ad
seq000435_scaffold27457_cov45_len149850	95134			FcF01a	14.813			Fc01a	13.208	ll	lm	SEQ435_95134	<lmxll>		(ll,lm)	ll	lm	lm	lm	ll	lm	lm	ll	lm	ll	ll	ll	lm	ll	ll	lm	ll	lm	lm	lm	ll	ll	ll	lm	ll	ll	ll	lm	lm	ll	ll	lm	ll	ll
seq000435_scaffold27457_cov45_len149850	126375			FcF01a	15.617			Fc01a	13.724	ll	lm	SEQ435_126375	<lmxll>		(ll,lm)	lm	ll	ll	ll	lm	ll	ll	lm	ll	lm	lm	lm	ll	lm	lm	ll	lm	ll	ll	ll	lm	lm	lm	ll	lm	lm	lm	ll	ll	lm	lm	ll	lm	lm
seq000749_scaffold665_cov41_len87454	7850			FcF01a	18.434			Fc01a	14.256	hk	hk	SEQ749_7850	<hkxhk>		(hh,hk,kk)	hh	hk	hk	hk	hk	hk	kk	hh	kk	hk	hk	hk	kk	hk	hh	kk	hh	hk	hk	hk	hh	hk	hk	kk	hk	hk	hk	kk	kk	hk	hk	hk	hk	hk
seq000749_scaffold665_cov41_len87454	10526			FcF01a	18.434			Fc01a	14.256	hk	hk	SEQ749_10526	<hkxhk>		(hh,hk,kk)	kk	hk	hk	hk	hk	hk	hh	kk	hh	hk	hk	hk	hh	hk	kk	hh	kk	hk	hk	hk	kk	hk	hk	hh	hk	hk	hk	hh	hh	hk	hk	hk	hk	hk
seq001106_scaffold791_cov42_len54197	37155			FcF01a	16.279			Fc01a	14.717	ll	lm	SEQ1106_37155	<lmxll>		(ll,lm)	ll	lm	--	lm	ll	lm	lm	ll	lm	ll	ll	ll	lm	ll	ll	lm	ll	lm	lm	lm	ll	ll	ll	lm	ll	ll	ll	lm	lm	ll	ll	lm	ll	ll
seq000435_scaffold27457_cov45_len149850	104392			FcF01a	16.827			Fc01a	15.093	ll	lm	SEQ435_104392	<lmxll>		(ll,lm)	ll	lm	lm	lm	ll	lm	lm	ll	lm	ll	ll	ll	lm	ll	ll	lm	ll	lm	lm	lm	ll	ll	ll	lm	ll	ll	ll	lm	lm	ll	ll	lm	ll	ll
seq000435_scaffold27457_cov45_len149850	111230			FcF01a	16.827			Fc01a	15.093	ll	lm	SEQ435_111230	<lmxll>		(ll,lm)	ll	lm	lm	lm	ll	lm	lm	ll	lm	ll	ll	ll	lm	ll	ll	lm	ll	lm	lm	lm	ll	ll	ll	lm	ll	ll	ll	lm	lm	ll	ll	lm	ll	ll
seq000499_scaffold444_cov48_len132912	38436			FcF01a	16.827			Fc01a	15.093	ll	lm	SEQ499_38436	<lmxll>		(ll,lm)	ll	lm	lm	lm	ll	lm	lm	ll	lm	ll	ll	ll	lm	ll	ll	lm	ll	lm	lm	lm	ll	ll	ll	lm	ll	ll	ll	lm	lm	ll	ll	lm	ll	ll
seq000499_scaffold444_cov48_len132912	38487			FcF01a	16.827			Fc01a	15.093	ll	lm	SEQ499_38487	<lmxll>		(ll,lm)	ll	lm	lm	lm	ll	lm	lm	ll	lm	ll	ll	ll	lm	ll	ll	lm	ll	lm	lm	lm	ll	ll	ll	lm	ll	ll	ll	lm	lm	ll	ll	lm	ll	ll
seq001106_scaffold791_cov42_len54197	17438			FcF01a	16.827			Fc01a	15.093	ll	lm	SEQ1106_17438	<lmxll>		(ll,lm)	ll	lm	lm	lm	ll	lm	lm	ll	lm	ll	ll	ll	lm	ll	ll	lm	ll	lm	lm	lm	ll	ll	ll	lm	ll	ll	ll	lm	lm	ll	ll	lm	ll	ll
seq001106_scaffold791_cov42_len54197	17545			FcF01a	16.827			Fc01a	15.093	ll	lm	SEQ1106_17545	<lmxll>		(ll,lm)	ll	lm	lm	lm	ll	lm	lm	ll	lm	ll	ll	ll	lm	ll	ll	lm	ll	lm	lm	lm	ll	ll	ll	lm	ll	ll	ll	lm	lm	ll	ll	lm	ll	ll
seq001106_scaffold791_cov42_len54197	17551			FcF01a	16.827			Fc01a	15.093	ll	lm	SEQ1106_17551	<lmxll>		(ll,lm)	ll	lm	lm	lm	ll	lm	lm	ll	lm	ll	ll	ll	lm	ll	ll	lm	ll	lm	lm	lm	ll	ll	ll	lm	ll	ll	ll	lm	lm	ll	ll	lm	ll	ll
seq001106_scaffold791_cov42_len54197	17578			FcF01a	16.827			Fc01a	15.093	ll	lm	SEQ1106_17578	<lmxll>		(ll,lm)	ll	lm	lm	lm	ll	lm	lm	ll	lm	ll	ll	ll	lm	ll	ll	lm	ll	lm	lm	lm	ll	ll	ll	lm	ll	ll	ll	lm	lm	ll	ll	lm	ll	ll
seq001106_scaffold791_cov42_len54197	28286			FcF01a	16.827			Fc01a	15.093	ll	lm	SEQ1106_28286	<lmxll>		(ll,lm)	ll	lm	lm	lm	ll	lm	lm	ll	lm	ll	ll	ll	lm	ll	ll	lm	ll	lm	lm	lm	ll	ll	ll	lm	ll	ll	ll	lm	lm	ll	ll	lm	ll	ll
seq001106_scaffold791_cov42_len54197	53750			FcF01a	16.827			Fc01a	15.093	ll	lm	SEQ1106_53750	<lmxll>		(ll,lm)	ll	lm	lm	lm	ll	lm	lm	ll	lm	ll	ll	ll	lm	ll	ll	lm	ll	lm	lm	lm	ll	ll	ll	lm	ll	ll	ll	lm	lm	ll	ll	lm	ll	ll
seq001106_scaffold791_cov42_len54197	53765			FcF01a	16.827			Fc01a	15.093	ll	lm	SEQ1106_53765	<lmxll>		(ll,lm)	ll	lm	lm	lm	ll	lm	lm	ll	lm	ll	ll	ll	lm	ll	ll	lm	ll	lm	lm	lm	ll	ll	ll	lm	ll	ll	ll	lm	lm	ll	ll	lm	ll	ll
seq001269_scaffold891_cov45_len42216	9197			FcF01a	16.827			Fc01a	15.093	ll	lm	SEQ1269_9197	<lmxll>		(ll,lm)	ll	lm	lm	lm	ll	lm	lm	ll	lm	ll	ll	ll	lm	ll	ll	lm	ll	lm	lm	lm	ll	ll	ll	lm	ll	ll	ll	lm	lm	ll	ll	lm	ll	ll
seq004358_scaffold3177_cov30_len1411	454			FcF01a	16.827			Fc01a	15.093	ll	lm	SEQ4358_454	<lmxll>		(ll,lm)	ll	lm	lm	lm	ll	lm	lm	ll	lm	ll	ll	ll	lm	ll	ll	lm	ll	lm	lm	lm	ll	ll	ll	lm	ll	ll	ll	lm	lm	ll	ll	lm	ll	ll
				FcF01a	16.827			Fc01a	15.093	ll	lm	FCLSR0108	<lmxll>		(ll,lm)	ll	lm	lm	lm	ll	lm	lm	ll	lm	ll	ll	ll	lm	ll	ll	lm	ll	lm	lm	lm	ll	ll	ll	lm	ll	ll	ll	lm	lm	ll	ll	lm	ll	ll
seq000435_scaffold27457_cov45_len149850	94329			FcF01a	16.636			Fc01a	15.284	ll	lm	SEQ435_94329	<lmxll>		(ll,lm)	lm	ll	ll	ll	lm	ll	ll	lm	ll	lm	lm	lm	ll	lm	lm	ll	lm	ll	ll	ll	lm	lm	lm	ll	lm	lm	lm	ll	ll	lm	lm	ll	lm	lm
seq000435_scaffold27457_cov45_len149850	95521			FcF01a	16.636			Fc01a	15.284	ll	lm	SEQ435_95521	<lmxll>		(ll,lm)	lm	ll	ll	ll	lm	ll	ll	lm	ll	lm	lm	lm	ll	lm	lm	ll	lm	ll	ll	ll	lm	lm	lm	ll	lm	lm	lm	ll	ll	lm	lm	ll	lm	lm
seq000435_scaffold27457_cov45_len149850	95632			FcF01a	16.636			Fc01a	15.284	ll	lm	SEQ435_95632	<lmxll>		(ll,lm)	lm	ll	ll	ll	lm	ll	ll	lm	ll	lm	lm	lm	ll	lm	lm	ll	lm	ll	ll	ll	lm	lm	lm	ll	lm	lm	lm	ll	ll	lm	lm	ll	lm	lm
seq000435_scaffold27457_cov45_len149850	104223			FcF01a	16.636			Fc01a	15.284	ll	lm	SEQ435_104223	<lmxll>		(ll,lm)	lm	ll	ll	ll	lm	ll	ll	lm	ll	lm	lm	lm	ll	lm	lm	ll	lm	ll	ll	ll	lm	lm	lm	ll	lm	lm	lm	ll	ll	lm	lm	ll	lm	lm
seq000435_scaffold27457_cov45_len149850	104422			FcF01a	16.636			Fc01a	15.284	ll	lm	SEQ435_104422	<lmxll>		(ll,lm)	lm	ll	ll	ll	lm	ll	ll	lm	ll	lm	lm	lm	ll	lm	lm	ll	lm	ll	ll	ll	lm	lm	lm	ll	lm	lm	lm	ll	ll	lm	lm	ll	lm	lm
seq000435_scaffold27457_cov45_len149850	105101			FcF01a	16.636			Fc01a	15.284	ll	lm	SEQ435_105101	<lmxll>		(ll,lm)	lm	ll	ll	ll	lm	ll	ll	lm	ll	lm	lm	lm	ll	lm	lm	ll	lm	ll	ll	ll	lm	lm	lm	ll	lm	lm	lm	ll	ll	lm	lm	ll	lm	lm
seq000435_scaffold27457_cov45_len149850	105271			FcF01a	16.636			Fc01a	15.284	ll	lm	SEQ435_105271	<lmxll>		(ll,lm)	lm	ll	ll	ll	lm	ll	ll	lm	ll	lm	lm	lm	ll	lm	lm	ll	lm	ll	ll	ll	lm	lm	lm	ll	lm	lm	lm	ll	ll	lm	lm	ll	lm	lm
seq000435_scaffold27457_cov45_len149850	126754			FcF01a	16.636			Fc01a	15.284	ll	lm	SEQ435_126754	<lmxll>		(ll,lm)	lm	ll	ll	ll	lm	ll	ll	lm	ll	lm	lm	lm	ll	lm	lm	ll	lm	ll	ll	ll	lm	lm	lm	ll	lm	lm	lm	ll	ll	lm	lm	ll	lm	lm
seq000435_scaffold27457_cov45_len149850	126757			FcF01a	16.636			Fc01a	15.284	ll	lm	SEQ435_126757	<lmxll>		(ll,lm)	lm	ll	ll	ll	lm	ll	ll	lm	ll	lm	lm	lm	ll	lm	lm	ll	lm	ll	ll	ll	lm	lm	lm	ll	lm	lm	lm	ll	ll	lm	lm	ll	lm	lm
seq001083_scaffold768_cov42_len55804	5528			FcF01a	16.636			Fc01a	15.284	ll	lm	SEQ1083_5528	<lmxll>		(ll,lm)	lm	ll	ll	ll	lm	ll	ll	lm	ll	lm	lm	lm	ll	lm	lm	ll	lm	ll	ll	ll	lm	lm	lm	ll	lm	lm	lm	ll	ll	lm	lm	ll	lm	lm
seq001083_scaffold768_cov42_len55804	36328			FcF01a	16.636			Fc01a	15.284	ll	lm	SEQ1083_36328	<lmxll>		(ll,lm)	lm	ll	ll	ll	lm	ll	ll	lm	ll	lm	lm	lm	ll	lm	lm	ll	lm	ll	ll	ll	lm	lm	lm	ll	lm	lm	lm	ll	ll	lm	lm	ll	lm	lm
seq000435_scaffold27457_cov45_len149850	94256					FcM01a	15.658	Fc01a	15.48	np	nn	SEQ435_94256	<nnxnp>		(nn,np)	nn	nn	nn	nn	np	nn	np	nn	np	np	np	np	np	np	nn	np	nn	nn	nn	nn	nn	np	np	np	np	np	nn	np	np	np	np	nn	np	np
seq000435_scaffold27457_cov45_len149850	95502					FcM01a	15.658	Fc01a	15.48	np	nn	SEQ435_95502	<nnxnp>		(nn,np)	nn	nn	nn	nn	np	nn	np	nn	np	np	np	np	np	np	nn	np	nn	nn	nn	nn	nn	np	np	np	np	np	nn	np	np	np	np	nn	np	np
seq000435_scaffold27457_cov45_len149850	95638					FcM01a	15.658	Fc01a	15.48	np	nn	SEQ435_95638	<nnxnp>		(nn,np)	nn	nn	nn	nn	np	nn	np	nn	np	np	np	np	np	np	nn	np	nn	nn	nn	nn	nn	np	np	np	np	np	nn	np	np	np	np	nn	np	np
seq000435_scaffold27457_cov45_len149850	95641					FcM01a	15.658	Fc01a	15.48	np	nn	SEQ435_95641	<nnxnp>		(nn,np)	nn	nn	nn	nn	np	nn	np	nn	np	np	np	np	np	np	nn	np	nn	nn	nn	nn	nn	np	np	np	np	np	nn	np	np	np	np	nn	np	np
seq000435_scaffold27457_cov45_len149850	104456					FcM01a	15.658	Fc01a	15.48	np	nn	SEQ435_104456	<nnxnp>		(nn,np)	nn	nn	nn	nn	np	nn	np	nn	np	np	np	np	np	np	nn	np	nn	nn	nn	nn	nn	np	np	np	np	np	nn	np	np	np	np	nn	np	np
seq000435_scaffold27457_cov45_len149850	111149					FcM01a	15.658	Fc01a	15.48	np	nn	SEQ435_111149	<nnxnp>		(nn,np)	nn	nn	nn	nn	np	nn	np	nn	np	np	np	np	np	np	nn	np	nn	nn	nn	nn	nn	np	np	np	np	np	nn	np	np	np	np	nn	np	np
seq000435_scaffold27457_cov45_len149850	111221					FcM01a	15.658	Fc01a	15.48	np	nn	SEQ435_111221	<nnxnp>		(nn,np)	np	np	np	np	nn	np	nn	np	nn	nn	nn	nn	nn	nn	np	nn	np	np	np	np	np	nn	nn	nn	nn	nn	np	nn	nn	nn	nn	np	nn	nn
seq000435_scaffold27457_cov45_len149850	126387					FcM01a	15.658	Fc01a	15.48	np	nn	SEQ435_126387	<nnxnp>		(nn,np)	np	np	np	np	nn	np	nn	np	nn	nn	nn	nn	nn	nn	np	nn	np	np	np	np	np	nn	nn	nn	nn	nn	np	nn	nn	nn	nn	np	nn	nn
seq000891_scaffold27199_cov44_len72761	10396					FcM01a	15.658	Fc01a	15.48	np	nn	SEQ891_10396	<nnxnp>		(nn,np)	np	np	np	np	nn	np	nn	np	nn	nn	nn	nn	nn	nn	np	nn	np	np	np	np	np	nn	nn	nn	nn	nn	np	nn	nn	nn	nn	np	nn	nn
seq000891_scaffold27199_cov44_len72761	10497					FcM01a	15.658	Fc01a	15.48	np	nn	SEQ891_10497	<nnxnp>		(nn,np)	np	np	np	np	nn	np	nn	np	nn	nn	nn	nn	nn	nn	np	nn	np	np	np	np	np	nn	nn	nn	nn	nn	np	nn	nn	nn	nn	np	nn	nn
seq001481_scaffold1072_cov46_len30773	675					FcM01a	15.658	Fc01a	15.48	np	nn	SEQ1481_675	<nnxnp>		(nn,np)	np	np	np	np	nn	np	nn	np	nn	nn	nn	nn	nn	nn	np	nn	np	np	np	np	np	nn	nn	nn	nn	nn	np	nn	nn	nn	nn	np	nn	nn
seq001481_scaffold1072_cov46_len30773	704					FcM01a	15.658	Fc01a	15.48	np	nn	SEQ1481_704	<nnxnp>		(nn,np)	np	np	np	np	nn	np	nn	np	nn	nn	nn	nn	nn	nn	np	nn	np	np	np	np	np	nn	nn	nn	nn	nn	np	nn	nn	nn	nn	np	nn	nn
seq001481_scaffold1072_cov46_len30773	720					FcM01a	15.658	Fc01a	15.48	np	nn	SEQ1481_720	<nnxnp>		(nn,np)	np	np	np	np	nn	np	nn	np	nn	nn	nn	nn	nn	nn	np	nn	np	np	np	np	np	nn	nn	nn	nn	nn	np	nn	nn	nn	nn	np	nn	nn
seq001813_scaffold27165_cov47_len17111	6425					FcM01a	15.658	Fc01a	15.48	np	nn	SEQ1813_6425	<nnxnp>		(nn,np)	np	np	np	np	nn	np	nn	np	nn	nn	nn	nn	nn	nn	np	nn	np	np	np	np	np	nn	nn	nn	nn	nn	np	nn	nn	nn	nn	np	nn	nn
seq001813_scaffold27165_cov47_len17111	6448					FcM01a	15.658	Fc01a	15.48	np	nn	SEQ1813_6448	<nnxnp>		(nn,np)	np	np	np	np	nn	np	nn	np	nn	nn	nn	nn	nn	nn	np	nn	np	np	np	np	np	nn	nn	nn	nn	nn	np	nn	nn	nn	nn	np	nn	nn
seq001899_scaffold1456_cov40_len14429	9628					FcM01a	15.658	Fc01a	15.48	np	nn	SEQ1899_9628	<nnxnp>		(nn,np)	np	np	np	np	nn	np	nn	np	nn	nn	nn	nn	nn	nn	np	nn	np	np	np	np	np	nn	nn	nn	nn	nn	np	nn	nn	nn	nn	np	nn	nn
seq000435_scaffold27457_cov45_len149850	126395			FcF01a	17.792			Fc01a	15.684	ll	lm	SEQ435_126395	<lmxll>		(ll,lm)	ll	lm	lm	lm	ll	lm	lm	ll	lm	ll	ll	ll	lm	ll	ll	lm	ll	lm	lm	lm	ll	ll	ll	lm	ll	ll	ll	lm	lm	ll	ll	lm	ll	ll
seq000500_scaffold360_cov47_len132469	72992			FcF01a	10.704	FcM01a	13.223	Fc01a	16.077	hk	hk	SEQ500_72992	<hkxhk>		(hh,hk,kk)	hk	kk	kk	kk	hh	kk	hk	kk	hk	hh	hk	hh	hk	hk	kk	hk	hh	kk	hk	kk	hk	hh	hh	hk	hh	hh	hh	hk	hk	hh	hh	kk	hh	hk
seq000500_scaffold360_cov47_len132469	73078			FcF01a	10.704	FcM01a	13.223	Fc01a	16.077	hk	hk	SEQ500_73078	<hkxhk>		(hh,hk,kk)	hk	kk	kk	kk	hh	kk	hk	kk	hk	hh	hk	hh	hk	hk	kk	hk	hh	kk	hk	kk	hk	hh	hh	hk	hh	hh	hh	hk	hk	hh	hh	kk	hh	hk
seq000500_scaffold360_cov47_len132469	73079			FcF01a	10.704	FcM01a	13.223	Fc01a	16.077	hk	hk	SEQ500_73079	<hkxhk>		(hh,hk,kk)	hk	hh	hh	hh	kk	hh	hk	hh	hk	kk	hk	kk	hk	hk	hh	hk	kk	hh	hk	hh	hk	kk	kk	hk	kk	kk	kk	hk	hk	kk	kk	hh	kk	hk
seq000887_scaffold27486_cov46_len73271	47665	Zj01	3.0146	FcF01a	10.704	FcM01a	13.223	Fc01a	16.077	hk	hk	SEQ887_47665	<hkxhk>		(hh,hk,kk)	hk	kk	kk	kk	hh	kk	hk	kk	hk	hh	hk	hh	hk	hk	kk	hk	hh	kk	hk	kk	hk	hh	hh	hk	hh	hh	hh	hk	hk	hh	hh	kk	hh	hk
seq001533_scaffold1119_cov43_len28372	1712			FcF01a	10.704	FcM01a	13.223	Fc01a	16.077	hk	hk	SEQ1533_1712	<hkxhk>		(hh,hk,kk)	hk	hh	hh	hh	kk	hh	hk	hh	hk	kk	hk	kk	hk	hk	hh	hk	kk	hh	hk	hh	hk	kk	kk	hk	kk	kk	kk	hk	hk	kk	kk	hh	kk	hk
seq002049_scaffold27639_cov54_len10925	7088			FcF01a	10.704	FcM01a	13.223	Fc01a	16.077	hk	hk	SEQ2049_7088	<hkxhk>		(hh,hk,kk)	hk	kk	kk	kk	hh	kk	hk	kk	hk	hh	hk	hh	hk	hk	kk	hk	hh	kk	hk	kk	hk	hh	hh	hk	hh	hh	hh	hk	hk	hh	hh	kk	hh	hk
seq002049_scaffold27639_cov54_len10925	7096			FcF01a	10.704	FcM01a	13.223	Fc01a	16.077	hk	hk	SEQ2049_7096	<hkxhk>		(hh,hk,kk)	hk	hh	hh	hh	kk	hh	hk	hh	hk	kk	hk	kk	hk	hk	hh	hk	kk	hh	hk	hh	hk	kk	kk	hk	kk	kk	kk	hk	hk	kk	kk	hh	kk	hk
seq000617_scaffold430_cov43_len109246	88018			FcF01a	10.601	FcM01a	14.23	Fc01a	16.55	hk	hk	SEQ617_88018	<hkxhk>		(hh,hk,kk)	hk	kk	kk	kk	hh	kk	hk	kk	hk	hh	hk	hh	hk	hk	kk	hk	hk	kk	hk	kk	hk	hh	hh	hk	hh	hh	hh	hk	hk	hh	hh	kk	hh	hk
seq000617_scaffold430_cov43_len109246	88062			FcF01a	10.601	FcM01a	14.23	Fc01a	16.55	hk	hk	SEQ617_88062	<hkxhk>		(hh,hk,kk)	hk	hh	hh	hh	kk	hh	hk	hh	hk	kk	hk	kk	hk	hk	hh	hk	hk	hh	hk	hh	hk	kk	kk	hk	kk	kk	kk	hk	hk	kk	kk	hh	kk	hk
seq000435_scaffold27457_cov45_len149850	104953			FcF01a	18.812			Fc01a	17.147	hk	hk	SEQ435_104953	<hkxhk>		(hh,hk,kk)	hh	hk	hk	hk	hh	hk	kk	hh	kk	hh	hh	hh	kk	hh	hh	kk	hh	hk	hk	hk	hh	hh	hh	kk	hh	hk	hh	kk	kk	hh	hk	hk	hh	hh
seq000435_scaffold27457_cov45_len149850	105007			FcF01a	18.895			Fc01a	17.289	hk	hk	SEQ435_105007	<hkxhk>		(hh,hk,kk)	kk	hk	hk	hk	kk	hk	hh	kk	hh	kk	kk	hk	hh	kk	kk	hh	kk	hk	hk	hk	kk	kk	hk	hh	hk	hk	kk	hh	hh	kk	hk	hk	hk	hk
seq000435_scaffold27457_cov45_len149850	95511			FcF01a	16.618	FcM01a	16.717	Fc01a	17.736	hk	hk	SEQ435_95511	<hkxhk>		(hh,hk,kk)	hk	hh	hh	hh	kk	hh	hk	hk	hk	kk	kk	kk	hk	kk	hk	hk	hk	hh	hh	hh	hk	kk	kk	hk	kk	kk	hk	hk	hk	kk	kk	hh	kk	kk
seq000435_scaffold27457_cov45_len149850	126377			FcF01a	19.861			Fc01a	17.766	hk	hk	SEQ435_126377	<hkxhk>		(hh,hk,kk)	hh	hk	hk	hk	hk	hk	kk	hh	kk	hk	hk	hk	kk	hk	hh	kk	hh	hk	hk	hk	hh	hk	hk	kk	hk	hk	hh	kk	kk	hk	hk	hk	hk	hk
seq000485_scaffold338_cov46_len136106	124124					FcM01a	17.686	Fc01a	18.007	np	nn	SEQ485_124124	<nnxnp>		(nn,np)	np	np	np	np	nn	np	np	np	nn	nn	nn	nn	nn	nn	np	nn	np	np	np	np	np	nn	nn	nn	nn	nn	np	nn	nn	nn	nn	np	nn	nn
seq000485_scaffold338_cov46_len136106	124168					FcM01a	17.686	Fc01a	18.007	np	nn	SEQ485_124168	<nnxnp>		(nn,np)	np	np	np	np	nn	np	np	np	nn	nn	nn	nn	nn	nn	np	nn	np	np	np	np	np	nn	nn	nn	nn	nn	np	nn	nn	nn	nn	np	nn	nn
seq000485_scaffold338_cov46_len136106	126982					FcM01a	17.686	Fc01a	18.007	np	nn	SEQ485_126982	<nnxnp>		(nn,np)	np	np	np	np	nn	np	np	np	nn	nn	nn	nn	nn	nn	np	nn	np	np	np	np	np	nn	nn	nn	nn	nn	np	nn	nn	nn	nn	np	nn	nn
seq000485_scaffold338_cov46_len136106	127272					FcM01a	17.686	Fc01a	18.007	np	nn	SEQ485_127272	<nnxnp>		(nn,np)	np	np	np	np	nn	np	np	np	nn	nn	nn	nn	nn	nn	np	nn	np	np	np	np	np	nn	nn	nn	nn	nn	np	nn	nn	nn	nn	np	nn	nn
seq000485_scaffold338_cov46_len136106	127303					FcM01a	17.686	Fc01a	18.007	np	nn	SEQ485_127303	<nnxnp>		(nn,np)	np	np	np	np	nn	np	np	np	nn	nn	nn	nn	nn	nn	np	nn	np	np	np	np	np	nn	nn	nn	nn	nn	np	nn	nn	nn	nn	np	nn	nn
seq001106_scaffold791_cov42_len54197	17454			FcF01a	20.701			Fc01a	18.54	hk	hk	SEQ1106_17454	<hkxhk>		(hh,hk,kk)	kk	hk	hk	hh	hk	hk	hk	kk	hh	hk	hk	hk	hh	hk	kk	hh	kk	hk	hk	hk	kk	hk	hk	hh	hk	hk	kk	hh	hh	hk	hk	hk	hk	hk
seq001106_scaffold791_cov42_len54197	37128			FcF01a	16.973	FcM01a	18.237	Fc01a	18.555	hk	hk	SEQ1106_37128	<hkxhk>		(hh,hk,kk)	hk	kk	kk	hk	hh	kk	kk	hk	hk	hh	hh	hh	hk	hh	hk	hk	hk	kk	kk	kk	hk	hh	hh	hk	hh	hh	hk	hk	hk	hh	hh	kk	hh	hh
seq001083_scaffold768_cov42_len55804	36315			FcF01a	16.817	FcM01a	18.521	Fc01a	18.79	hk	hk	SEQ1083_36315	<hkxhk>		(hh,hk,kk)	hk	hh	hh	hk	kk	hh	hh	hk	hk	kk	kk	kk	hk	kk	hk	hk	hk	hh	hh	hh	hk	kk	kk	hk	kk	kk	hk	hk	hk	kk	kk	hk	kk	kk
seq001083_scaffold768_cov42_len55804	36319			FcF01a	16.817	FcM01a	18.521	Fc01a	18.79	hk	hk	SEQ1083_36319	<hkxhk>		(hh,hk,kk)	hk	hh	hh	hk	kk	hh	hh	hk	hk	kk	kk	kk	hk	kk	hk	hk	hk	hh	hh	hh	hk	kk	kk	hk	kk	kk	hk	hk	hk	kk	kk	hk	kk	kk
seq001083_scaffold768_cov42_len55804	36661			FcF01a	16.817	FcM01a	18.521	Fc01a	18.79	hk	hk	SEQ1083_36661	<hkxhk>		(hh,hk,kk)	hk	kk	kk	hk	hh	kk	kk	hk	hk	hh	hh	hh	hk	hh	hk	hk	hk	kk	kk	kk	hk	hh	hh	hk	hh	hh	hk	hk	hk	hh	hh	hk	hh	hh
seq001083_scaffold768_cov42_len55804	36691			FcF01a	16.817	FcM01a	18.521	Fc01a	18.79	hk	hk	SEQ1083_36691	<hkxhk>		(hh,hk,kk)	hk	hh	hh	hk	kk	hh	hh	hk	hk	kk	kk	kk	hk	kk	hk	hk	hk	hh	hh	hh	hk	kk	kk	hk	kk	kk	hk	hk	hk	kk	kk	hk	kk	kk
seq001083_scaffold768_cov42_len55804	36714			FcF01a	16.817	FcM01a	18.521	Fc01a	18.79	hk	hk	SEQ1083_36714	<hkxhk>		(hh,hk,kk)	hk	hh	hh	hk	kk	hh	hh	hk	hk	kk	kk	kk	hk	kk	hk	hk	hk	hh	hh	hh	hk	kk	kk	hk	kk	kk	hk	hk	hk	kk	kk	hk	kk	kk
seq001106_scaffold791_cov42_len54197	27761			FcF01a	21.448			Fc01a	19.298	hk	hk	SEQ1106_27761	<hkxhk>		(hh,hk,kk)	hh	hk	hk	kk	hk	hk	hk	hh	kk	hk	hk	hk	kk	hk	hh	kk	hh	hk	hk	hk	hh	hk	hk	hk	hk	hk	hh	kk	kk	hk	hk	hk	hk	hk
seq001106_scaffold791_cov42_len54197	27762			FcF01a	21.448			Fc01a	19.298	hk	hk	SEQ1106_27762	<hkxhk>		(hh,hk,kk)	kk	hk	hk	hh	hk	hk	hk	kk	hh	hk	hk	hk	hh	hk	kk	hh	kk	hk	hk	hk	kk	hk	hk	hk	hk	hk	kk	hh	hh	hk	hk	hk	hk	hk
seq000538_scaffold475_cov46_len123907	102753			FcF01a	21.49			Fc01a	19.337	ll	lm	SEQ538_102753	<lmxll>		(ll,lm)	ll	lm	lm	lm	ll	lm	lm	ll	lm	ll	ll	ll	lm	ll	ll	lm	ll	lm	lm	lm	ll	ll	ll	lm	ll	lm	ll	lm	lm	ll	ll	lm	ll	ll
seq000538_scaffold475_cov46_len123907	102754			FcF01a	21.49			Fc01a	19.337	ll	lm	SEQ538_102754	<lmxll>		(ll,lm)	ll	lm	lm	lm	ll	lm	lm	ll	lm	ll	ll	ll	lm	ll	ll	lm	ll	lm	lm	lm	ll	ll	ll	lm	ll	lm	ll	lm	lm	ll	ll	lm	ll	ll
seq000538_scaffold475_cov46_len123907	102760			FcF01a	21.49			Fc01a	19.337	ll	lm	SEQ538_102760	<lmxll>		(ll,lm)	ll	lm	lm	lm	ll	lm	lm	ll	lm	ll	ll	ll	lm	ll	ll	lm	ll	lm	lm	lm	ll	ll	ll	lm	ll	lm	ll	lm	lm	ll	ll	lm	ll	ll
seq001092_scaffold26862_cov46_len55176	9530			FcF01a	22.044			Fc01a	19.858	hk	hk	SEQ1092_9530	<hkxhk>		(hh,hk,kk)	kk	hk	hk	hk	hk	hk	hh	kk	hh	hk	hk	hk	hh	hk	kk	hh	kk	hk	hk	hk	hk	hk	hk	hh	hk	hk	kk	hh	hh	hk	hk	hk	hk	hk
seq000332_scaffold421_cov44_len182480	14340					FcM01a	18.943	Fc01a	19.922	np	nn	SEQ332_14340	<nnxnp>		(nn,np)	nn	nn	nn	np	np	nn	nn	nn	np	np	np	np	np	np	nn	np	nn	nn	nn	nn	nn	np	np	np	np	np	nn	np	np	np	np	nn	np	np
seq000332_scaffold421_cov44_len182480	14345					FcM01a	18.943	Fc01a	19.922	np	nn	SEQ332_14345	<nnxnp>		(nn,np)	nn	nn	nn	np	np	nn	nn	nn	np	np	np	np	np	np	nn	np	nn	nn	nn	nn	nn	np	np	np	np	np	nn	np	np	np	np	nn	np	np
seq000332_scaffold421_cov44_len182480	51382	Zj01	0.665782			FcM01a	18.943	Fc01a	19.922	np	nn	SEQ332_51382	<nnxnp>		(nn,np)	nn	nn	nn	np	np	nn	nn	nn	np	np	np	np	np	np	nn	np	nn	nn	nn	nn	nn	np	np	np	np	np	nn	np	np	np	np	nn	np	np
seq000332_scaffold421_cov44_len182480	71427					FcM01a	18.943	Fc01a	19.922	np	nn	SEQ332_71427	<nnxnp>		(nn,np)	np	np	np	nn	nn	np	np	np	nn	nn	nn	nn	nn	nn	np	nn	np	np	np	np	np	nn	nn	nn	nn	nn	np	nn	nn	nn	nn	np	nn	nn
seq000332_scaffold421_cov44_len182480	78575					FcM01a	18.943	Fc01a	19.922	np	nn	SEQ332_78575	<nnxnp>		(nn,np)	nn	nn	nn	np	np	nn	nn	nn	np	np	np	np	np	np	nn	np	nn	nn	nn	nn	nn	np	np	np	np	np	nn	np	np	np	np	nn	np	np
seq000332_scaffold421_cov44_len182480	78723					FcM01a	18.943	Fc01a	19.922	np	nn	SEQ332_78723	<nnxnp>		(nn,np)	nn	nn	nn	np	np	nn	nn	nn	np	np	np	np	np	np	nn	np	nn	nn	nn	nn	nn	np	np	np	np	np	nn	np	np	np	np	nn	np	np
seq000332_scaffold421_cov44_len182480	78766					FcM01a	18.943	Fc01a	19.922	np	nn	SEQ332_78766	<nnxnp>		(nn,np)	nn	nn	nn	np	np	nn	nn	nn	np	np	np	np	np	np	nn	np	nn	nn	nn	nn	nn	np	np	np	np	np	nn	np	np	np	np	nn	np	np
seq000332_scaffold421_cov44_len182480	78775					FcM01a	18.943	Fc01a	19.922	np	nn	SEQ332_78775	<nnxnp>		(nn,np)	nn	nn	nn	np	np	nn	nn	nn	np	np	np	np	np	np	nn	np	nn	nn	nn	nn	nn	np	np	np	np	np	nn	np	np	np	np	nn	np	np
seq000495_scaffold26693_cov43_len134381	27704	Zj01	6.60187			FcM01a	18.943	Fc01a	19.922	np	nn	SEQ495_27704	<nnxnp>		(nn,np)	nn	nn	nn	np	np	nn	nn	nn	np	np	np	np	np	np	nn	np	nn	nn	nn	nn	nn	np	np	np	np	np	nn	np	np	np	np	nn	np	np
seq001083_scaffold768_cov42_len55804	18768	Zj01	0.834337			FcM01a	18.943	Fc01a	19.922	np	nn	SEQ1083_18768	<nnxnp>		(nn,np)	np	np	np	nn	nn	np	np	np	nn	nn	nn	nn	nn	nn	np	nn	np	np	np	np	np	nn	nn	nn	nn	nn	np	nn	nn	nn	nn	np	nn	nn
seq001106_scaffold791_cov42_len54197	12519					FcM01a	18.943	Fc01a	19.922	np	nn	SEQ1106_12519	<nnxnp>		(nn,np)	np	np	np	nn	nn	np	np	np	nn	nn	nn	nn	nn	nn	np	nn	np	np	np	np	np	nn	nn	nn	nn	nn	np	nn	nn	nn	nn	np	nn	nn
seq001106_scaffold791_cov42_len54197	12527					FcM01a	18.943	Fc01a	19.922	np	nn	SEQ1106_12527	<nnxnp>		(nn,np)	nn	nn	nn	np	np	nn	nn	nn	np	np	np	np	np	np	nn	np	nn	nn	nn	nn	nn	np	np	np	np	np	nn	np	np	np	np	nn	np	np
seq001106_scaffold791_cov42_len54197	12545					FcM01a	18.943	Fc01a	19.922	np	nn	SEQ1106_12545	<nnxnp>		(nn,np)	nn	nn	nn	np	np	nn	nn	nn	np	np	np	np	np	np	nn	np	nn	nn	nn	nn	nn	np	np	np	np	np	nn	np	np	np	np	nn	np	np
seq001106_scaffold791_cov42_len54197	13050					FcM01a	18.943	Fc01a	19.922	np	nn	SEQ1106_13050	<nnxnp>		(nn,np)	np	np	np	nn	nn	np	np	np	nn	nn	nn	nn	nn	nn	np	nn	np	np	np	np	np	nn	nn	nn	nn	nn	np	nn	nn	nn	nn	np	nn	nn
seq001106_scaffold791_cov42_len54197	17546					FcM01a	18.943	Fc01a	19.922	np	nn	SEQ1106_17546	<nnxnp>		(nn,np)	nn	nn	nn	np	np	nn	nn	nn	np	np	np	np	np	np	nn	np	nn	nn	nn	nn	nn	np	np	np	np	np	nn	np	np	np	np	nn	np	np
seq001106_scaffold791_cov42_len54197	37114					FcM01a	18.943	Fc01a	19.922	np	nn	SEQ1106_37114	<nnxnp>		(nn,np)	nn	nn	nn	np	np	nn	nn	nn	np	np	np	np	np	np	nn	np	nn	nn	nn	nn	nn	np	np	np	np	np	nn	np	np	np	np	nn	np	np
seq001106_scaffold791_cov42_len54197	37512	Zj01	6.63365			FcM01a	18.943	Fc01a	19.922	np	nn	SEQ1106_37512	<nnxnp>		(nn,np)	np	np	np	nn	nn	np	np	np	nn	nn	nn	nn	nn	nn	np	nn	np	np	np	np	np	nn	nn	nn	nn	nn	np	nn	nn	nn	nn	np	nn	nn
seq001106_scaffold791_cov42_len54197	53763					FcM01a	18.943	Fc01a	19.922	np	nn	SEQ1106_53763	<nnxnp>		(nn,np)	np	np	np	nn	nn	np	np	np	nn	nn	nn	nn	nn	nn	np	nn	np	np	np	np	np	nn	nn	nn	nn	nn	np	nn	nn	nn	nn	np	nn	nn
seq001174_scaffold923_cov41_len48215	14291			FcF01a	20.787	FcM01a	21.472	Fc01a	20.812	hk	hk	SEQ1174_14291	<hkxhk>		(hh,hk,kk)	hk	kk	kk	hk	hh	kk	hk	hk	hk	hh	hh	hh	hk	hh	hk	hk	hk	kk	kk	hk	hh	hh	hh	hh	hh	hk	hk	hk	hk	hh	hh	hk	hh	hh
seq000133_scaffold91_cov46_len313417	23513			FcF01a	19.678	FcM01a	21.126	Fc01a	20.849	hk	hk	SEQ133_23513	<hkxhk>		(hh,hk,kk)	kk	kk	kk	hk	hh	kk	hk	hk	hk	hh	hh	hh	hk	hh	hk	hk	hk	kk	kk	hk	hk	hh	hh	hh	hh	hk	hk	hk	hk	hh	hh	hk	hh	hh
seq001095_scaffold27689_cov44_len54852	31558			FcF01a	21.943	FcM01a	20.845	Fc01a	21.011	hk	hk	SEQ1095_31558	<hkxhk>		(hh,hk,kk)	hk	hh	hh	hk	kk	hh	hk	hk	hk	kk	kk	kk	hk	kk	hk	hk	hk	hh	hh	hk	hk	kk	kk	kk	kk	hk	hk	hk	hk	kk	kk	hh	kk	kk
seq001095_scaffold27689_cov44_len54852	31564			FcF01a	21.943	FcM01a	20.845	Fc01a	21.011	hk	hk	SEQ1095_31564	<hkxhk>		(hh,hk,kk)	hk	hh	hh	hk	kk	hh	hk	hk	hk	kk	kk	kk	hk	kk	hk	hk	hk	hh	hh	hk	hk	kk	kk	kk	kk	hk	hk	hk	hk	kk	kk	hh	kk	kk
seq001095_scaffold27689_cov44_len54852	32120			FcF01a	21.943	FcM01a	20.845	Fc01a	21.011	hk	hk	SEQ1095_32120	<hkxhk>		(hh,hk,kk)	hk	kk	kk	hk	hh	kk	hk	hk	hk	hh	hh	hh	hk	hh	hk	hk	hk	kk	kk	hk	hk	hh	hh	hh	hh	hk	hk	hk	hk	hh	hh	kk	hh	hh
seq001095_scaffold27689_cov44_len54852	32123			FcF01a	21.943	FcM01a	20.845	Fc01a	21.011	hk	hk	SEQ1095_32123	<hkxhk>		(hh,hk,kk)	hk	kk	kk	hk	hh	kk	hk	hk	hk	hh	hh	hh	hk	hh	hk	hk	hk	kk	kk	hk	hk	hh	hh	hh	hh	hk	hk	hk	hk	hh	hh	kk	hh	hh
seq001095_scaffold27689_cov44_len54852	48373			FcF01a	21.943	FcM01a	20.845	Fc01a	21.011	hk	hk	SEQ1095_48373	<hkxhk>		(hh,hk,kk)	hk	hh	hh	hk	kk	hh	hk	hk	hk	kk	kk	kk	hk	kk	hk	hk	hk	hh	hh	hk	hk	kk	kk	kk	kk	hk	hk	hk	hk	kk	kk	hh	kk	kk
seq001095_scaffold27689_cov44_len54852	48383			FcF01a	21.943	FcM01a	20.845	Fc01a	21.011	hk	hk	SEQ1095_48383	<hkxhk>		(hh,hk,kk)	hk	hh	hh	hk	kk	hh	hk	hk	hk	kk	kk	kk	hk	kk	hk	hk	hk	hh	hh	hk	hk	kk	kk	kk	kk	hk	hk	hk	hk	kk	kk	hh	kk	kk
seq001095_scaffold27689_cov44_len54852	48386			FcF01a	21.943	FcM01a	20.845	Fc01a	21.011	hk	hk	SEQ1095_48386	<hkxhk>		(hh,hk,kk)	hk	hh	hh	hk	kk	hh	hk	hk	hk	kk	kk	kk	hk	kk	hk	hk	hk	hh	hh	hk	hk	kk	kk	kk	kk	hk	hk	hk	hk	kk	kk	hh	kk	kk
seq001095_scaffold27689_cov44_len54852	48507			FcF01a	21.943	FcM01a	20.845	Fc01a	21.011	hk	hk	SEQ1095_48507	<hkxhk>		(hh,hk,kk)	hk	hh	hh	hk	kk	hh	hk	hk	hk	kk	kk	kk	hk	kk	hk	hk	hk	hh	hh	hk	hk	kk	kk	kk	kk	hk	hk	hk	hk	kk	kk	hh	kk	kk
seq001095_scaffold27689_cov44_len54852	48522			FcF01a	21.943	FcM01a	20.845	Fc01a	21.011	hk	hk	SEQ1095_48522	<hkxhk>		(hh,hk,kk)	hk	kk	kk	hk	hh	kk	hk	hk	hk	hh	hh	hh	hk	hh	hk	hk	hk	kk	kk	hk	hk	hh	hh	hh	hh	hk	hk	hk	hk	hh	hh	kk	hh	hh
seq001095_scaffold27689_cov44_len54852	48523			FcF01a	21.943	FcM01a	20.845	Fc01a	21.011	hk	hk	SEQ1095_48523	<hkxhk>		(hh,hk,kk)	hk	hh	hh	hk	kk	hh	hk	hk	hk	kk	kk	kk	hk	kk	hk	hk	hk	hh	hh	hk	hk	kk	kk	kk	kk	hk	hk	hk	hk	kk	kk	hh	kk	kk
seq001095_scaffold27689_cov44_len54852	48541			FcF01a	21.943	FcM01a	20.845	Fc01a	21.011	hk	hk	SEQ1095_48541	<hkxhk>		(hh,hk,kk)	hk	hh	hh	hk	kk	hh	hk	hk	hk	kk	kk	kk	hk	kk	hk	hk	hk	hh	hh	hk	hk	kk	kk	kk	kk	hk	hk	hk	hk	kk	kk	hh	kk	kk
seq001375_scaffold1005_cov49_len35873	874			FcF01a	21.943	FcM01a	20.845	Fc01a	21.011	hk	hk	SEQ1375_874	<hkxhk>		(hh,hk,kk)	hk	kk	kk	hk	hh	kk	hk	hk	hk	hh	hh	hh	hk	hh	hk	hk	hk	kk	kk	hk	hk	hh	hh	hh	hh	hk	hk	hk	hk	hh	hh	kk	hh	hh
seq000133_scaffold91_cov46_len313417	943			FcF01a	22.13	FcM01a	20.995	Fc01a	21.221	hk	hk	SEQ133_943	<hkxhk>		(hh,hk,kk)	hk	hh	hh	hk	kk	hh	hk	hk	hk	kk	kk	kk	hk	kk	hk	hk	hk	hh	hh	hk	hk	kk	kk	kk	kk	hk	hk	hk	hk	kk	kk	hk	kk	kk
seq000499_scaffold444_cov48_len132912	37133			FcF01a	23.916			Fc01a	21.58	hk	hk	SEQ499_37133	<hkxhk>		(hh,hk,kk)	kk	hk	hk	hh	hk	hk	hk	kk	hh	hk	hk	hk	hh	hk	kk	hh	kk	hk	hk	hk	kk	hk	hk	hh	hk	hk	kk	hh	hh	hk	hk	hk	hk	hk
seq000499_scaffold444_cov48_len132912	37143			FcF01a	23.916			Fc01a	21.58	hk	hk	SEQ499_37143	<hkxhk>		(hh,hk,kk)	hh	hk	hk	kk	hk	hk	hk	hh	kk	hk	hk	hk	kk	hk	hh	kk	hh	hk	hk	hk	hh	hk	hk	kk	hk	hk	hh	kk	kk	hk	hk	hk	hk	hk
seq000499_scaffold444_cov48_len132912	37070			FcF01a	24.103			Fc01a	21.727	hk	hk	SEQ499_37070	<hkxhk>		(hh,hk,kk)	hh	hk	hk	kk	hk	hk	hk	hh	kk	hh	hk	hk	kk	hk	hh	kk	hh	hk	hk	hk	hh	hk	hk	kk	hk	hk	hh	kk	kk	hk	hk	hk	hk	hk
seq000499_scaffold444_cov48_len132912	41215	Zj01	6.4769			FcM01a	21.09	Fc01a	21.882	np	nn	SEQ499_41215	<nnxnp>		(nn,np)	nn	nn	nn	np	np	nn	nn	nn	np	np	np	np	np	np	nn	np	nn	nn	nn	nn	nn	np	np	np	np	np	nn	np	np	np	np	nn	np	np
seq000499_scaffold444_cov48_len132912	41225					FcM01a	21.09	Fc01a	21.882	np	nn	SEQ499_41225	<nnxnp>		(nn,np)	nn	nn	nn	np	np	nn	nn	nn	np	np	np	np	np	np	nn	np	nn	nn	nn	nn	nn	np	np	np	np	np	nn	np	np	np	np	nn	np	np
seq000499_scaffold444_cov48_len132912	41249	Zj01	6.47696			FcM01a	21.09	Fc01a	21.882	np	nn	SEQ499_41249	<nnxnp>		(nn,np)	nn	nn	nn	np	np	nn	nn	nn	np	np	np	np	np	np	nn	np	nn	nn	nn	nn	nn	np	np	np	np	np	nn	np	np	np	np	nn	np	np
seq000499_scaffold444_cov48_len132912	41273	Zj01	6.47696			FcM01a	21.09	Fc01a	21.882	np	nn	SEQ499_41273	<nnxnp>		(nn,np)	nn	nn	nn	np	np	nn	nn	nn	np	np	np	np	np	np	nn	np	nn	nn	nn	nn	nn	np	np	np	np	np	nn	np	np	np	np	nn	np	np
seq001090_scaffold839_cov44_len55271	40715					FcM01a	21.09	Fc01a	21.882	np	nn	SEQ1090_40715	<nnxnp>		(nn,np)	nn	nn	nn	np	np	nn	nn	nn	np	np	np	np	np	np	nn	np	nn	nn	nn	nn	nn	np	np	np	np	np	nn	np	np	np	np	nn	np	np
seq001106_scaffold791_cov42_len54197	17675			FcF01a	27.978	FcM01a	19.852	Fc01a	22.396	hk	hk	SEQ1106_17675	<hkxhk>		(hh,hk,kk)	hh	hh	hh	kk	hk	hh	hh	hh	kk	hk	hk	hk	kk	hk	hh	kk	hh	hh	hh	hh	hh	hk	hk	kk	hk	hk	hh	kk	kk	hk	hk	hh	hk	hk
seq000310_scaffold228_cov43_len190801	112048					FcM01a	22.54	Fc01a	23.156	np	nn	SEQ310_112048	<nnxnp>		(nn,np)	np	np	np	nn	nn	np	np	np	nn	nn	nn	nn	nn	nn	np	nn	np	np	np	np	np	nn	nn	nn	nn	nn	np	nn	nn	nn	nn	np	nn	nn
seq001095_scaffold27689_cov44_len54852	23440			FcF01a	26.339			Fc01a	23.969	ll	lm	SEQ1095_23440	<lmxll>		(ll,lm)	ll	lm	lm	lm	ll	lm	lm	ll	lm	ll	ll	ll	lm	ll	ll	lm	ll	lm	lm	ll	lm	ll	ll	ll	ll	lm	ll	lm	lm	ll	lm	lm	ll	ll
seq000157_scaffold104_cov45_len282104	20766	Zj01	6.32245			FcM01a	24.081	Fc01a	24.117	np	nn	SEQ157_20766	<nnxnp>		(nn,np)	np	np	np	nn	np	np	np	np	nn	nn	nn	nn	nn	nn	np	nn	np	np	np	np	np	nn	nn	nn	nn	nn	np	nn	nn	nn	nn	np	nn	nn
seq000310_scaffold228_cov43_len190801	66056			FcF01a	25.006			Fc01a	24.522	ll	lm	SEQ310_66056	<lmxll>		(ll,lm)	ll	lm	lm	lm	ll	lm	lm	ll	lm	ll	ll	ll	lm	ll	ll	lm	ll	lm	lm	ll	ll	ll	ll	ll	ll	lm	ll	lm	lm	ll	ll	lm	ll	ll
seq001381_scaffold27245_cov48_len35492	10242					FcM01a	23.514	Fc01a	24.654	np	nn	SEQ1381_10242	<nnxnp>		(nn,np)	nn	nn	nn	np	np	nn	nn	nn	np	np	np	np	np	np	nn	np	nn	nn	nn	nn	nn	np	np	np	np	np	nn	np	np	np	np	nn	np	np
seq000135_scaffold93_cov46_len311149	273764					FcM01a	23.514	Fc01a	24.773	np	nn	SEQ135_273764	<nnxnp>		(nn,np)	np	np	np	nn	nn	np	np	np	nn	nn	nn	nn	nn	nn	np	nn	np	np	np	np	np	nn	nn	nn	nn	nn	np	nn	nn	nn	nn	np	nn	nn
seq000157_scaffold104_cov45_len282104	19387	Zj01	6.3211			FcM01a	23.514	Fc01a	24.773	np	nn	SEQ157_19387	<nnxnp>		(nn,np)	np	np	np	nn	nn	np	np	np	nn	nn	nn	nn	nn	nn	np	nn	np	np	np	np	np	nn	nn	nn	nn	nn	np	nn	nn	nn	nn	np	nn	nn
seq000157_scaffold104_cov45_len282104	19409					FcM01a	23.514	Fc01a	24.773	np	nn	SEQ157_19409	<nnxnp>		(nn,np)	np	np	np	nn	nn	np	np	np	nn	nn	nn	nn	nn	nn	np	nn	np	np	np	np	np	nn	nn	nn	nn	nn	np	nn	nn	nn	nn	np	nn	nn
seq000157_scaffold104_cov45_len282104	19435					FcM01a	23.514	Fc01a	24.773	np	nn	SEQ157_19435	<nnxnp>		(nn,np)	np	np	np	nn	nn	np	np	np	nn	nn	nn	nn	nn	nn	np	nn	np	np	np	np	np	nn	nn	nn	nn	nn	np	nn	nn	nn	nn	np	nn	nn
seq000157_scaffold104_cov45_len282104	19530	Zj01	6.32122			FcM01a	23.514	Fc01a	24.773	np	nn	SEQ157_19530	<nnxnp>		(nn,np)	np	np	np	nn	nn	np	np	np	nn	nn	nn	nn	nn	nn	np	nn	np	np	np	np	np	nn	nn	nn	nn	nn	np	nn	nn	nn	nn	np	nn	nn
seq000157_scaffold104_cov45_len282104	20236					FcM01a	23.514	Fc01a	24.773	np	nn	SEQ157_20236	<nnxnp>		(nn,np)	np	np	np	nn	nn	np	np	np	nn	nn	nn	nn	nn	nn	np	nn	np	np	np	np	np	nn	nn	nn	nn	nn	np	nn	nn	nn	nn	np	nn	nn
seq000157_scaffold104_cov45_len282104	20265					FcM01a	23.514	Fc01a	24.773	np	nn	SEQ157_20265	<nnxnp>		(nn,np)	np	np	np	nn	nn	np	np	np	nn	nn	nn	nn	nn	nn	np	nn	np	np	np	np	np	nn	nn	nn	nn	nn	np	nn	nn	nn	nn	np	nn	nn
seq000157_scaffold104_cov45_len282104	20279					FcM01a	23.514	Fc01a	24.773	np	nn	SEQ157_20279	<nnxnp>		(nn,np)	np	np	np	nn	nn	np	np	np	nn	nn	nn	nn	nn	nn	np	nn	np	np	np	np	np	nn	nn	nn	nn	nn	np	nn	nn	nn	nn	np	nn	nn
seq000157_scaffold104_cov45_len282104	20293					FcM01a	23.514	Fc01a	24.773	np	nn	SEQ157_20293	<nnxnp>		(nn,np)	np	np	np	nn	nn	np	np	np	nn	nn	nn	nn	nn	nn	np	nn	np	np	np	np	np	nn	nn	nn	nn	nn	np	nn	nn	nn	nn	np	nn	nn
seq000157_scaffold104_cov45_len282104	49876					FcM01a	23.514	Fc01a	24.773	np	nn	SEQ157_49876	<nnxnp>		(nn,np)	np	np	np	nn	nn	np	np	np	nn	nn	nn	nn	nn	nn	np	nn	np	np	np	np	np	nn	nn	nn	nn	nn	np	nn	nn	nn	nn	np	nn	nn
seq000195_scaffold347_cov47_len256127	210050					FcM01a	23.514	Fc01a	24.773	np	nn	SEQ195_210050	<nnxnp>		(nn,np)	np	np	np	nn	nn	np	np	np	nn	nn	nn	nn	nn	nn	np	nn	np	np	np	np	np	nn	nn	nn	nn	nn	np	nn	nn	nn	nn	np	nn	nn
seq000254_scaffold27611_cov47_len214491	204736					FcM01a	23.514	Fc01a	24.773	np	nn	SEQ254_204736	<nnxnp>		(nn,np)	np	np	np	nn	nn	np	np	np	nn	nn	nn	nn	nn	nn	np	nn	np	np	np	np	np	nn	nn	nn	nn	nn	np	nn	nn	nn	nn	np	nn	nn
seq000254_scaffold27611_cov47_len214491	204750	Zj01	6.16045			FcM01a	23.514	Fc01a	24.773	np	nn	SEQ254_204750	<nnxnp>		(nn,np)	np	np	np	nn	nn	np	np	np	nn	nn	nn	nn	nn	nn	np	nn	np	np	np	np	np	nn	nn	nn	nn	nn	np	nn	nn	nn	nn	np	nn	nn
seq000254_scaffold27611_cov47_len214491	206198					FcM01a	23.514	Fc01a	24.773	np	nn	SEQ254_206198	<nnxnp>		(nn,np)	np	np	np	nn	nn	np	np	np	nn	nn	nn	nn	nn	nn	np	nn	np	np	np	np	np	nn	nn	nn	nn	nn	np	nn	nn	nn	nn	np	nn	nn
seq000254_scaffold27611_cov47_len214491	206422	Zj01	6.15779			FcM01a	23.514	Fc01a	24.773	np	nn	SEQ254_206422	<nnxnp>		(nn,np)	np	np	np	nn	nn	np	np	np	nn	nn	nn	nn	nn	nn	np	nn	np	np	np	np	np	nn	nn	nn	nn	nn	np	nn	nn	nn	nn	np	nn	nn
seq000254_scaffold27611_cov47_len214491	206426	Zj01	6.15778			FcM01a	23.514	Fc01a	24.773	np	nn	SEQ254_206426	<nnxnp>		(nn,np)	np	np	np	nn	nn	np	np	np	nn	nn	nn	nn	nn	nn	np	nn	np	np	np	np	np	nn	nn	nn	nn	nn	np	nn	nn	nn	nn	np	nn	nn
seq000254_scaffold27611_cov47_len214491	206544	Zj01	6.15767			FcM01a	23.514	Fc01a	24.773	np	nn	SEQ254_206544	<nnxnp>		(nn,np)	np	np	np	nn	nn	np	np	np	nn	nn	nn	nn	nn	nn	np	nn	np	np	np	np	np	nn	nn	nn	nn	nn	np	nn	nn	nn	nn	np	nn	nn
seq000254_scaffold27611_cov47_len214491	206870					FcM01a	23.514	Fc01a	24.773	np	nn	SEQ254_206870	<nnxnp>		(nn,np)	np	np	np	nn	nn	np	np	np	nn	nn	nn	nn	nn	nn	np	nn	np	np	np	np	np	nn	nn	nn	nn	nn	np	nn	nn	nn	nn	np	nn	nn
seq000310_scaffold228_cov43_len190801	108638					FcM01a	23.514	Fc01a	24.773	np	nn	SEQ310_108638	<nnxnp>		(nn,np)	np	np	np	nn	nn	np	np	np	nn	nn	nn	nn	nn	nn	np	nn	np	np	np	np	np	nn	nn	nn	nn	nn	np	nn	nn	nn	nn	np	nn	nn
seq000940_scaffold27331_cov45_len68606	14063					FcM01a	23.514	Fc01a	24.773	np	nn	SEQ940_14063	<nnxnp>		(nn,np)	np	np	np	nn	nn	np	np	np	nn	nn	nn	nn	nn	nn	np	nn	np	np	np	np	np	nn	nn	nn	nn	nn	np	nn	nn	nn	nn	np	nn	nn
seq002338_scaffold1864_cov45_len5112	4252					FcM01a	23.514	Fc01a	24.773	np	nn	SEQ2338_4252	<nnxnp>		(nn,np)	np	np	np	nn	nn	np	np	np	nn	nn	nn	nn	nn	nn	np	nn	np	np	np	np	np	nn	nn	nn	nn	nn	np	nn	nn	nn	nn	np	nn	nn
seq002338_scaffold1864_cov45_len5112	4256					FcM01a	23.514	Fc01a	24.773	np	nn	SEQ2338_4256	<nnxnp>		(nn,np)	np	np	np	nn	nn	np	np	np	nn	nn	nn	nn	nn	nn	np	nn	np	np	np	np	np	nn	nn	nn	nn	nn	np	nn	nn	nn	nn	np	nn	nn
seq001861_scaffold27755_cov42_len15481	1980			FcF01a	26.882			Fc01a	24.8	ll	lm	SEQ1861_1980	<lmxll>		(ll,lm)	ll	lm	lm	lm	ll	lm	lm	ll	lm	ll	ll	ll	lm	ll	ll	lm	ll	lm	lm	ll	lm	ll	ll	ll	ll	lm	ll	lm	lm	ll	ll	lm	ll	ll
seq002966_scaffold2197_cov36_len1916	1240			FcF01a	27.568			Fc01a	25.312	ll	lm	SEQ2966_1240	<lmxll>		(ll,lm)	ll	lm	lm	lm	ll	lm	lm	ll	lm	ll	ll	ll	lm	ll	ll	lm	ll	lm	lm	ll	lm	ll	ll	ll	ll	lm	ll	ll	ll	ll	ll	ll	ll	ll
seq000036_scaffold31_cov42_len579258	159824	Zj01	5.17255			FcM01a	25.582	Fc01a	26.08	np	nn	SEQ36_159824	<nnxnp>		(nn,np)	nn	nn	nn	np	np	nn	nn	nn	np	np	np	np	np	np	nn	np	nn	nn	nn	nn	np	np	np	np	np	np	nn	np	np	np	np	nn	np	np
seq000831_scaffold27366_cov44_len78598	51572	Zj01	5.66533	FcF01a	28.661			Fc01a	26.191	hk	hk	SEQ831_51572	<hkxhk>		(hh,hk,kk)	hh	hk	hk	kk	hk	hk	hk	hh	kk	hk	hk	hk	kk	hk	hh	kk	hh	hk	hk	hk	hh	hk	hk	kk	hk	hk	hh	kk	kk	hk	hk	hk	hk	hk
seq000831_scaffold27366_cov44_len78598	51642	Zj07	24.6005	FcF01a	28.661			Fc01a	26.191	hk	hk	SEQ831_51642	<hkxhk>		(hh,hk,kk)	kk	hk	hk	hh	hk	hk	hk	kk	hh	hk	hk	hk	hh	hk	kk	hh	kk	hk	hk	hk	kk	hk	hk	hh	hk	hk	kk	hh	hh	hk	hk	hk	hk	hk
seq000289_scaffold379_cov46_len197286	46108			FcF01a	31.26	FcM01a	25.028	Fc01a	26.199	hk	hk	SEQ289_46108	<hkxhk>		(hh,hk,kk)	hk	hh	hh	hk	kk	hh	hk	hk	hk	kk	kk	kk	hk	kk	hk	hk	hk	hh	hh	hk	hk	hk	kk	kk	kk	hh	hk	hk	kk	kk	kk	hh	hk	kk
seq001050_scaffold26773_cov38_len58395	1913					FcM01a	3.05	Fc01a	27.549	np	nn	SEQ1050_1913	<nnxnp>		(nn,np)	np	np	np	np	nn	np	np	nn	nn	nn	nn	nn	nn	nn	nn	nn	nn	np	np	np	np	nn	nn	nn	nn	nn	nn	nn	nn	nn	nn	nn	nn	np
seq000036_scaffold31_cov42_len579258	334850			FcF01a	30.348			Fc01a	27.579	ll	lm	SEQ36_334850	<lmxll>		(ll,lm)	lm	ll	ll	ll	lm	ll	lm	lm	ll	lm	lm	lm	ll	lm	lm	ll	lm	ll	ll	lm	ll	lm	lm	lm	lm	ll	lm	ll	lm	lm	lm	ll	lm	lm
seq000036_scaffold31_cov42_len579258	29203			FcF01a	29.659			Fc01a	28.293	ll	lm	SEQ36_29203	<lmxll>		(ll,lm)	ll	lm	lm	lm	ll	lm	lm	ll	lm	ll	ll	ll	lm	ll	ll	lm	ll	lm	lm	ll	lm	lm	ll	ll	ll	lm	ll	lm	lm	ll	ll	lm	ll	ll
seq000014_scaffold7_cov46_len881207	868141					FcM01a	82.547	Fc01a	28.715	np	nn	SEQ14_868141	<nnxnp>		(nn,np)	nn	np	nn	np	nn	np	nn	np	np	nn	np	nn	np	nn	nn	nn	nn	nn	nn	nn	np	np	nn	nn	nn	nn	nn	np	np	np	nn	np	nn	nn
seq000036_scaffold31_cov42_len579258	204963			FcF01a	30.891			Fc01a	28.943	ll	lm	SEQ36_204963	<lmxll>		(ll,lm)	ll	lm	lm	lm	ll	lm	lm	ll	lm	ll	ll	ll	lm	ll	ll	lm	ll	lm	lm	ll	lm	lm	ll	ll	ll	lm	ll	lm	ll	ll	ll	lm	ll	ll
seq000036_scaffold31_cov42_len579258	333153			FcF01a	30.891			Fc01a	28.943	ll	lm	SEQ36_333153	<lmxll>		(ll,lm)	ll	lm	lm	lm	ll	lm	lm	ll	lm	ll	ll	ll	lm	ll	ll	lm	ll	lm	lm	ll	lm	lm	ll	ll	ll	lm	ll	lm	ll	ll	ll	lm	ll	ll
seq002966_scaffold2197_cov36_len1916	1402			FcF01a	30.891			Fc01a	28.943	ll	lm	SEQ2966_1402	<lmxll>		(ll,lm)	ll	lm	lm	lm	ll	lm	lm	ll	lm	ll	ll	ll	lm	ll	ll	lm	ll	lm	lm	ll	lm	lm	ll	ll	ll	lm	ll	lm	ll	ll	ll	lm	ll	ll
seq000036_scaffold31_cov42_len579258	334852					FcM01a	27.564	Fc01a	29.034	np	nn	SEQ36_334852	<nnxnp>		(nn,np)	nn	nn	nn	np	np	np	nn	nn	np	np	np	np	np	np	np	np	nn	nn	nn	nn	np	np	np	np	np	np	nn	np	np	np	np	nn	nn	np
seq000036_scaffold31_cov42_len579258	29064			FcF01a	31.684			Fc01a	29.574	ll	lm	SEQ36_29064	<lmxll>		(ll,lm)	lm	ll	ll	ll	lm	ll	lm	lm	ll	lm	lm	lm	ll	lm	lm	ll	lm	ll	ll	lm	ll	ll	lm	lm	lm	ll	lm	ll	ll	lm	lm	ll	lm	lm
seq000036_scaffold31_cov42_len579258	29070			FcF01a	31.684			Fc01a	29.574	ll	lm	SEQ36_29070	<lmxll>		(ll,lm)	lm	ll	ll	ll	lm	ll	lm	lm	ll	lm	lm	lm	ll	lm	lm	ll	lm	ll	ll	lm	ll	ll	lm	lm	lm	ll	lm	ll	ll	lm	lm	ll	lm	lm
seq000036_scaffold31_cov42_len579258	29208			FcF01a	31.684			Fc01a	29.574	ll	lm	SEQ36_29208	<lmxll>		(ll,lm)	lm	ll	ll	ll	lm	ll	lm	lm	ll	lm	lm	lm	ll	lm	lm	ll	lm	ll	ll	lm	ll	ll	lm	lm	lm	ll	lm	ll	ll	lm	lm	ll	lm	lm
seq000036_scaffold31_cov42_len579258	218202			FcF01a	32.277			Fc01a	30.065	ll	lm	SEQ36_218202	<lmxll>		(ll,lm)	lm	ll	ll	ll	lm	ll	lm	lm	ll	lm	lm	lm	ll	lm	lm	ll	lm	ll	ll	lm	ll	ll	lm	lm	lm	ll	lm	ll	lm	lm	lm	ll	lm	lm
seq000036_scaffold31_cov42_len579258	218360			FcF01a	32.277			Fc01a	30.065	ll	lm	SEQ36_218360	<lmxll>		(ll,lm)	lm	ll	ll	ll	lm	ll	lm	lm	ll	lm	lm	lm	ll	lm	lm	ll	lm	ll	ll	lm	ll	ll	lm	lm	lm	ll	lm	ll	lm	lm	lm	ll	lm	lm
seq000036_scaffold31_cov42_len579258	333185			FcF01a	32.277			Fc01a	30.065	ll	lm	SEQ36_333185	<lmxll>		(ll,lm)	lm	ll	ll	ll	lm	ll	lm	lm	ll	lm	lm	lm	ll	lm	lm	ll	lm	ll	ll	lm	ll	ll	lm	lm	lm	ll	lm	ll	lm	lm	lm	ll	lm	lm
seq000036_scaffold31_cov42_len579258	333199	Zj01	4.48826	FcF01a	32.277			Fc01a	30.065	ll	lm	SEQ36_333199	<lmxll>		(ll,lm)	lm	ll	ll	ll	lm	ll	lm	lm	ll	lm	lm	lm	ll	lm	lm	ll	lm	ll	ll	lm	ll	ll	lm	lm	lm	ll	lm	ll	lm	lm	lm	ll	lm	lm
seq000036_scaffold31_cov42_len579258	333172					FcM01a	29.378	Fc01a	30.248	np	nn	SEQ36_333172	<nnxnp>		(nn,np)	np	np	np	nn	nn	np	np	np	nn	nn	nn	nn	nn	nn	np	nn	np	np	np	np	nn	nn	nn	nn	nn	nn	np	nn	nn	nn	nn	np	np	nn
seq000036_scaffold31_cov42_len579258	340782					FcM01a	29.378	Fc01a	30.558	np	nn	SEQ36_340782	<nnxnp>		(nn,np)	nn	nn	nn	np	np	nn	nn	nn	np	np	np	np	np	np	nn	np	nn	nn	nn	nn	np	np	np	np	np	np	nn	np	np	np	np	nn	nn	np
seq000036_scaffold31_cov42_len579258	369550	Zj01	4.46336			FcM01a	29.378	Fc01a	30.558	np	nn	SEQ36_369550	<nnxnp>		(nn,np)	np	np	np	nn	nn	np	np	np	nn	nn	nn	nn	nn	nn	np	nn	np	np	np	np	nn	nn	nn	nn	nn	nn	np	nn	nn	nn	nn	np	np	nn
seq000036_scaffold31_cov42_len579258	369650					FcM01a	29.378	Fc01a	30.558	np	nn	SEQ36_369650	<nnxnp>		(nn,np)	np	np	np	nn	nn	np	np	np	nn	nn	nn	nn	nn	nn	np	nn	np	np	np	np	nn	nn	nn	nn	nn	nn	np	nn	nn	nn	nn	np	np	nn
seq002966_scaffold2197_cov36_len1916	1470					FcM01a	29.378	Fc01a	30.558	np	nn	SEQ2966_1470	<nnxnp>		(nn,np)	np	np	np	nn	nn	np	np	np	nn	nn	nn	nn	nn	nn	np	nn	np	np	np	np	nn	nn	nn	nn	nn	nn	np	nn	nn	nn	nn	np	np	nn
seq002966_scaffold2197_cov36_len1916	1255					FcM01a	29.52	Fc01a	30.674	np	nn	SEQ2966_1255	<nnxnp>		(nn,np)	np	np	np	nn	nn	np	np	np	nn	nn	nn	nn	nn	nn	np	nn	np	np	np	np	nn	nn	nn	nn	nn	nn	np	nn	nn	nn	nn	--	np	nn
seq018443_scaffold17274_cov43_len734	282			FcF01a	32.914			Fc01a	30.681	ll	lm	SEQ18443_282	<lmxll>		(ll,lm)	lm	ll	ll	ll	--	ll	lm	lm	ll	lm	--	lm	ll	lm	lm	lm	lm	ll	ll	lm	ll	ll	lm	lm	lm	ll	lm	ll	lm	lm	lm	ll	lm	lm
seq000036_scaffold31_cov42_len579258	369743					FcM01a	30.696	Fc01a	31.35	np	nn	SEQ36_369743	<nnxnp>		(nn,np)	np	np	np	nn	nn	np	np	np	nn	nn	nn	nn	nn	nn	np	nn	np	np	np	np	nn	nn	nn	nn	nn	np	np	nn	nn	nn	nn	np	np	nn
seq000036_scaffold31_cov42_len579258	476462					FcM01a	30.696	Fc01a	31.35	np	nn	SEQ36_476462	<nnxnp>		(nn,np)	np	np	np	nn	nn	np	np	np	nn	nn	nn	nn	nn	nn	np	nn	np	np	np	np	nn	nn	nn	nn	nn	np	np	nn	nn	nn	nn	np	np	nn
seq000158_scaffold105_cov44_len281732	60812					FcM01a	30.696	Fc01a	31.35	np	nn	SEQ158_60812	<nnxnp>		(nn,np)	nn	nn	nn	np	np	nn	nn	nn	np	np	np	np	np	np	nn	np	nn	nn	nn	nn	np	np	np	np	np	nn	nn	np	np	np	np	nn	nn	np
seq000158_scaffold105_cov44_len281732	60813					FcM01a	30.696	Fc01a	31.35	np	nn	SEQ158_60813	<nnxnp>		(nn,np)	nn	nn	nn	np	np	nn	nn	nn	np	np	np	np	np	np	nn	np	nn	nn	nn	nn	np	np	np	np	np	nn	nn	np	np	np	np	nn	nn	np
seq000158_scaffold105_cov44_len281732	81585					FcM01a	30.696	Fc01a	31.35	np	nn	SEQ158_81585	<nnxnp>		(nn,np)	np	np	np	nn	nn	np	np	np	nn	nn	nn	nn	nn	nn	np	nn	np	np	np	np	nn	nn	nn	nn	nn	np	np	nn	nn	nn	nn	np	np	nn
seq000158_scaffold105_cov44_len281732	81630					FcM01a	30.696	Fc01a	31.35	np	nn	SEQ158_81630	<nnxnp>		(nn,np)	np	np	np	nn	nn	np	np	np	nn	nn	nn	nn	nn	nn	np	nn	np	np	np	np	nn	nn	nn	nn	nn	np	np	nn	nn	nn	nn	np	np	nn
seq000200_scaffold27659_cov46_len249944	115700					FcM01a	30.696	Fc01a	31.35	np	nn	SEQ200_115700	<nnxnp>		(nn,np)	np	np	np	nn	nn	np	np	np	nn	nn	nn	nn	nn	nn	np	nn	np	np	np	np	nn	nn	nn	nn	nn	np	np	nn	nn	nn	nn	np	np	nn
seq000200_scaffold27659_cov46_len249944	115868	Zj01	4.01312			FcM01a	30.696	Fc01a	31.35	np	nn	SEQ200_115868	<nnxnp>		(nn,np)	np	np	np	nn	nn	np	np	np	nn	nn	nn	nn	nn	nn	np	nn	np	np	np	np	nn	nn	nn	nn	nn	np	np	nn	nn	nn	nn	np	np	nn
seq000200_scaffold27659_cov46_len249944	115881	Zj01	4.01312			FcM01a	30.696	Fc01a	31.35	np	nn	SEQ200_115881	<nnxnp>		(nn,np)	np	np	np	nn	nn	np	np	np	nn	nn	nn	nn	nn	nn	np	nn	np	np	np	np	nn	nn	nn	nn	nn	np	np	nn	nn	nn	nn	np	np	nn
seq000200_scaffold27659_cov46_len249944	118170					FcM01a	30.696	Fc01a	31.35	np	nn	SEQ200_118170	<nnxnp>		(nn,np)	np	np	np	nn	nn	np	np	np	nn	nn	nn	nn	nn	nn	np	nn	np	np	np	np	nn	nn	nn	nn	nn	np	np	nn	nn	nn	nn	np	np	nn
seq000200_scaffold27659_cov46_len249944	148466					FcM01a	30.696	Fc01a	31.35	np	nn	SEQ200_148466	<nnxnp>		(nn,np)	nn	nn	nn	np	np	nn	nn	nn	np	np	np	np	np	np	nn	np	nn	nn	nn	nn	np	np	np	np	np	nn	nn	np	np	np	np	nn	nn	np
seq000200_scaffold27659_cov46_len249944	191825	Zj01	3.96273			FcM01a	30.696	Fc01a	31.35	np	nn	SEQ200_191825	<nnxnp>		(nn,np)	np	np	np	nn	nn	np	np	np	nn	nn	nn	nn	nn	nn	np	nn	np	np	np	np	nn	nn	nn	nn	nn	np	np	nn	nn	nn	nn	np	np	nn
seq000200_scaffold27659_cov46_len249944	221323					FcM01a	30.696	Fc01a	31.35	np	nn	SEQ200_221323	<nnxnp>		(nn,np)	np	np	np	nn	nn	np	np	np	nn	nn	nn	nn	nn	nn	np	nn	np	np	np	np	nn	nn	nn	nn	nn	np	np	nn	nn	nn	nn	np	np	nn
seq000200_scaffold27659_cov46_len249944	221329					FcM01a	30.696	Fc01a	31.35	np	nn	SEQ200_221329	<nnxnp>		(nn,np)	np	np	np	nn	nn	np	np	np	nn	nn	nn	nn	nn	nn	np	nn	np	np	np	np	nn	nn	nn	nn	nn	np	np	nn	nn	nn	nn	np	np	nn
seq000289_scaffold379_cov46_len197286	45695	Zj01	3.87866			FcM01a	30.696	Fc01a	31.35	np	nn	SEQ289_45695	<nnxnp>		(nn,np)	nn	nn	nn	np	np	nn	nn	nn	np	np	np	np	np	np	nn	np	nn	nn	nn	nn	np	np	np	np	np	nn	nn	np	np	np	np	nn	nn	np
seq000289_scaffold379_cov46_len197286	45702					FcM01a	30.696	Fc01a	31.35	np	nn	SEQ289_45702	<nnxnp>		(nn,np)	nn	nn	nn	np	np	nn	nn	nn	np	np	np	np	np	np	nn	np	nn	nn	nn	nn	np	np	np	np	np	nn	nn	np	np	np	np	nn	nn	np
seq000289_scaffold379_cov46_len197286	45713					FcM01a	30.696	Fc01a	31.35	np	nn	SEQ289_45713	<nnxnp>		(nn,np)	nn	nn	nn	np	np	nn	nn	nn	np	np	np	np	np	np	nn	np	nn	nn	nn	nn	np	np	np	np	np	nn	nn	np	np	np	np	nn	nn	np
seq000036_scaffold31_cov42_len579258	334502					FcM01a	28.416	Fc01a	32.136	np	nn	SEQ36_334502	<nnxnp>		(nn,np)	nn	nn	nn	np	np	np	nn	nn	np	np	np	np	np	np	np	np	nn	nn	nn	nn	np	np	np	nn	np	np	nn	np	np	np	np	nn	nn	np
seq000419_scaffold331_cov45_len153450	89377			FcF01a	39.856			Fc01a	32.148	hk	hk	SEQ419_89377	<hkxhk>		(hh,hk,kk)	hk	hh	hh	hk	kk	hh	hk	hk	hk	kk	kk	hh	hk	kk	hh	hk	hk	hh	hh	hk	hk	hk	hk	kk	hk	hh	hk	hk	kk	hh	hk	hh	hk	kk
seq000200_scaffold27659_cov46_len249944	221148			FcF01a	35.784			Fc01a	33.47	ll	lm	SEQ200_221148	<lmxll>		(ll,lm)	lm	ll	ll	ll	lm	ll	lm	lm	ll	lm	lm	lm	lm	lm	lm	lm	lm	ll	ll	lm	ll	ll	lm	lm	lm	ll	lm	ll	lm	lm	lm	ll	lm	lm
seq001050_scaffold26773_cov38_len58395	1926					FcM01a	0	Fc01a	33.864	np	nn	SEQ1050_1926	<nnxnp>		(nn,np)	np	np	np	np	nn	np	np	nn	nn	nn	nn	nn	nn	nn	nn	nn	nn	np	np	np	np	nn	nn	nn	nn	nn	nn	nn	nn	np	nn	nn	nn	np
seq000318_scaffold217_cov44_len187033	180994			FcF01a	36.626			Fc01a	34.266	ll	lm	SEQ318_180994	<lmxll>		(ll,lm)	ll	lm	lm	lm	ll	lm	lm	ll	lm	ll	ll	ll	lm	ll	ll	lm	ll	lm	lm	ll	lm	lm	ll	ll	ll	lm	ll	lm	ll	ll	ll	lm	ll	ll
seq000318_scaffold217_cov44_len187033	181057			FcF01a	36.626			Fc01a	34.266	ll	lm	SEQ318_181057	<lmxll>		(ll,lm)	ll	lm	lm	lm	ll	lm	lm	ll	lm	ll	ll	ll	lm	ll	ll	lm	ll	lm	lm	ll	lm	lm	ll	ll	ll	lm	ll	lm	ll	ll	ll	lm	ll	ll
seq000318_scaffold217_cov44_len187033	181068			FcF01a	36.626			Fc01a	34.266	ll	lm	SEQ318_181068	<lmxll>		(ll,lm)	ll	lm	lm	lm	ll	lm	lm	ll	lm	ll	ll	ll	lm	ll	ll	lm	ll	lm	lm	ll	lm	lm	ll	ll	ll	lm	ll	lm	ll	ll	ll	lm	ll	ll
seq000318_scaffold217_cov44_len187033	181074			FcF01a	36.626			Fc01a	34.266	ll	lm	SEQ318_181074	<lmxll>		(ll,lm)	ll	lm	lm	lm	ll	lm	lm	ll	lm	ll	ll	ll	lm	ll	ll	lm	ll	lm	lm	ll	lm	lm	ll	ll	ll	lm	ll	lm	ll	ll	ll	lm	ll	ll
seq000036_scaffold31_cov42_len579258	526991	Zj01	4.2855	FcF01a	37.717			Fc01a	34.898	ll	lm	SEQ36_526991	<lmxll>		(ll,lm)	lm	ll	ll	ll	lm	ll	lm	lm	ll	lm	lm	lm	ll	lm	lm	ll	lm	ll	ll	lm	ll	ll	lm	lm	lm	ll	lm	ll	lm	lm	lm	ll	lm	lm
seq000036_scaffold31_cov42_len579258	526607			FcF01a	37.409			Fc01a	34.961	ll	lm	SEQ36_526607	<lmxll>		(ll,lm)	lm	ll	ll	ll	lm	ll	lm	lm	ll	lm	--	lm	ll	lm	lm	ll	lm	ll	ll	lm	ll	ll	lm	lm	lm	ll	lm	ll	lm	lm	lm	ll	lm	lm
seq000379_scaffold307_cov43_len164323	56567			FcF01a	39.379			Fc01a	35.38	hk	hk	SEQ379_56567	<hkxhk>		(hh,hk,kk)	hh	hk	hk	kk	hk	hk	hk	hh	kk	hk	hk	hk	kk	hk	hh	kk	hh	hk	hk	hh	kk	hk	hk	hk	hk	kk	hh	kk	kk	hk	hk	hk	hk	hk
seq000200_scaffold27659_cov46_len249944	118095			FcF01a	38.318			Fc01a	35.976	ll	lm	SEQ200_118095	<lmxll>		(ll,lm)	lm	ll	ll	ll	lm	ll	lm	lm	ll	lm	lm	lm	ll	lm	lm	ll	lm	ll	ll	lm	ll	ll	lm	lm	lm	ll	lm	ll	lm	lm	lm	ll	lm	lm
seq000200_scaffold27659_cov46_len249944	148454			FcF01a	38.318			Fc01a	35.976	ll	lm	SEQ200_148454	<lmxll>		(ll,lm)	lm	ll	ll	ll	lm	ll	lm	lm	ll	lm	lm	lm	ll	lm	lm	ll	lm	ll	ll	lm	ll	ll	lm	lm	lm	ll	lm	ll	lm	lm	lm	ll	lm	lm
seq000200_scaffold27659_cov46_len249944	148603			FcF01a	38.318			Fc01a	35.976	ll	lm	SEQ200_148603	<lmxll>		(ll,lm)	lm	ll	ll	ll	lm	ll	lm	lm	ll	lm	lm	lm	ll	lm	lm	ll	lm	ll	ll	lm	ll	ll	lm	lm	lm	ll	lm	ll	lm	lm	lm	ll	lm	lm
seq000361_scaffold275_cov45_len171384	150883			FcF01a	39.157			Fc01a	36.791	hk	hk	SEQ361_150883	<hkxhk>		(hh,hk,kk)	hk	kk	kk	hk	hh	kk	hk	hh	hk	hh	hh	kk	hk	hh	hk	hk	hk	kk	hk	hk	hk	hk	hh	hh	hk	kk	hk	hk	hh	hh	hh	hk	hk	hh
seq000036_scaffold31_cov42_len579258	476440			FcF01a	39.569			Fc01a	36.934	hk	hk	SEQ36_476440	<hkxhk>		(hh,hk,kk)	kk	hk	hk	hh	hk	hk	hk	kk	hh	hk	hk	hk	hh	hk	kk	hh	kk	hk	hk	kk	hh	hh	hk	hk	hk	hk	kk	hh	hk	hk	hk	hk	kk	hk
seq000036_scaffold31_cov42_len579258	476586			FcF01a	39.569			Fc01a	36.934	hk	hk	SEQ36_476586	<hkxhk>		(hh,hk,kk)	hh	hk	hk	kk	hk	hk	hk	hh	kk	hk	hk	hk	kk	hk	hh	kk	hh	hk	hk	hh	kk	kk	hk	hk	hk	hk	hh	kk	hk	hk	hk	hk	hh	hk
seq000173_scaffold122_cov44_len270720	255972					FcM01a	73.257	Fc01a	37.029	np	nn	SEQ173_255972	<nnxnp>		(nn,np)	nn	np	nn	np	nn	np	nn	np	np	nn	np	nn	np	nn	nn	np	np	nn	np	nn	np	np	nn	np	nn	nn	nn	np	np	nn	np	np	nn	np
seq000158_scaffold105_cov44_len281732	196364					FcM01a	36.365	Fc01a	37.625	np	nn	SEQ158_196364	<nnxnp>		(nn,np)	nn	nn	nn	np	np	nn	nn	nn	np	np	np	nn	np	np	nn	np	nn	nn	nn	nn	np	np	np	np	nn	nn	nn	np	np	np	np	nn	nn	np
seq000158_scaffold105_cov44_len281732	274735					FcM01a	36.365	Fc01a	37.625	np	nn	SEQ158_274735	<nnxnp>		(nn,np)	np	np	np	nn	nn	np	np	np	nn	nn	nn	np	nn	nn	np	nn	np	np	np	np	nn	nn	nn	nn	np	np	np	nn	nn	nn	nn	np	np	nn
seq000728_scaffold27671_cov45_len91150	22912					FcM01a	36.365	Fc01a	37.625	np	nn	SEQ728_22912	<nnxnp>		(nn,np)	nn	nn	nn	np	np	nn	nn	nn	np	np	np	nn	np	np	nn	np	nn	nn	nn	nn	np	np	np	np	nn	nn	nn	np	np	np	np	nn	nn	np
seq001024_scaffold27347_cov42_len61182	20531					FcM01a	36.365	Fc01a	37.625	np	nn	SEQ1024_20531	<nnxnp>		(nn,np)	nn	nn	nn	np	np	nn	nn	nn	np	np	np	nn	np	np	nn	np	nn	nn	nn	nn	np	np	np	np	nn	nn	nn	np	np	np	np	nn	nn	np
seq001024_scaffold27347_cov42_len61182	20550					FcM01a	36.365	Fc01a	37.625	np	nn	SEQ1024_20550	<nnxnp>		(nn,np)	nn	nn	nn	np	np	nn	nn	nn	np	np	np	nn	np	np	nn	np	nn	nn	nn	nn	np	np	np	np	nn	nn	nn	np	np	np	np	nn	nn	np
seq001024_scaffold27347_cov42_len61182	20565					FcM01a	36.365	Fc01a	37.625	np	nn	SEQ1024_20565	<nnxnp>		(nn,np)	nn	nn	nn	np	np	nn	nn	nn	np	np	np	nn	np	np	nn	np	nn	nn	nn	nn	np	np	np	np	nn	nn	nn	np	np	np	np	nn	nn	np
seq001024_scaffold27347_cov42_len61182	20619					FcM01a	36.365	Fc01a	37.625	np	nn	SEQ1024_20619	<nnxnp>		(nn,np)	nn	nn	nn	np	np	nn	nn	nn	np	np	np	nn	np	np	nn	np	nn	nn	nn	nn	np	np	np	np	nn	nn	nn	np	np	np	np	nn	nn	np
						FcM01a	36.365	Fc01a	37.625	np	nn	FCFSR0067	<nnxnp>		(nn,np)	nn	nn	nn	np	np	nn	nn	nn	np	np	np	nn	np	np	nn	np	nn	nn	nn	nn	np	np	np	np	nn	nn	nn	np	np	np	np	nn	nn	np
seq000208_scaffold145_cov45_len244827	238506	Zj01	19.2673			FcM01a	37.889	Fc01a	37.704	np	nn	SEQ208_238506	<nnxnp>		(nn,np)	np	np	np	nn	nn	np	np	nn	nn	nn	nn	np	nn	nn	np	np	np	np	np	np	nn	nn	nn	nn	np	np	np	nn	nn	nn	nn	np	np	nn
seq000208_scaffold145_cov45_len244827	75743			FcF01a	41.384			Fc01a	38.679	ll	lm	SEQ208_75743	<lmxll>		(ll,lm)	lm	ll	ll	ll	lm	ll	lm	lm	ll	lm	lm	ll	ll	lm	lm	ll	lm	ll	ll	lm	ll	ll	lm	lm	lm	ll	lm	ll	lm	lm	lm	ll	lm	lm
seq000208_scaffold145_cov45_len244827	75819			FcF01a	41.384			Fc01a	38.679	ll	lm	SEQ208_75819	<lmxll>		(ll,lm)	lm	ll	ll	ll	lm	ll	lm	lm	ll	lm	lm	ll	ll	lm	lm	ll	lm	ll	ll	lm	ll	ll	lm	lm	lm	ll	lm	ll	lm	lm	lm	ll	lm	lm
seq000208_scaffold145_cov45_len244827	75899			FcF01a	41.384			Fc01a	38.679	ll	lm	SEQ208_75899	<lmxll>		(ll,lm)	lm	ll	ll	ll	lm	ll	lm	lm	ll	lm	lm	ll	ll	lm	lm	ll	lm	ll	ll	lm	ll	ll	lm	lm	lm	ll	lm	ll	lm	lm	lm	ll	lm	lm
seq000657_scaffold464_cov43_len102741	78598					FcM01a	71.598	Fc01a	38.997	np	nn	SEQ657_78598	<nnxnp>		(nn,np)	nn	np	nn	np	nn	np	np	np	np	nn	np	nn	np	nn	nn	np	np	nn	np	nn	np	np	nn	np	nn	nn	nn	np	np	nn	np	np	nn	np
seq000057_scaffold102_cov45_len467721	251034					FcM01a	72.739	Fc01a	39.144	np	nn	SEQ57_251034	<nnxnp>		(nn,np)	nn	np	nn	np	nn	np	nn	np	np	nn	np	nn	np	nn	nn	np	np	nn	np	nn	np	np	np	np	nn	nn	nn	np	np	nn	nn	np	nn	np
seq000373_scaffold250_cov47_len166298	107778					FcM01a	39.619	Fc01a	39.454	np	nn	SEQ373_107778	<nnxnp>		(nn,np)	np	np	np	nn	nn	np	np	np	nn	nn	nn	np	nn	nn	np	nn	np	np	np	np	nn	nn	nn	nn	np	np	np	nn	nn	nn	nn	nn	np	nn
seq000200_scaffold27659_cov46_len249944	118104			FcF01a	42.245			Fc01a	39.468	hk	hk	SEQ200_118104	<hkxhk>		(hh,hk,kk)	hh	hk	hk	kk	hk	hk	hk	hh	kk	hk	hk	hk	kk	hk	hh	kk	hh	hk	hk	hh	kk	kk	hk	hk	hk	hk	hh	kk	hk	hk	hk	hk	hh	hk
seq000208_scaffold145_cov45_len244827	109495					FcM01a	38.505	Fc01a	39.712	np	nn	SEQ208_109495	<nnxnp>		(nn,np)	np	np	np	nn	nn	np	np	nn	nn	nn	nn	np	nn	nn	np	nn	np	np	np	np	nn	nn	nn	nn	np	np	np	nn	nn	nn	nn	np	np	nn
seq000208_scaffold145_cov45_len244827	109510					FcM01a	38.505	Fc01a	39.712	np	nn	SEQ208_109510	<nnxnp>		(nn,np)	np	np	np	nn	nn	np	np	nn	nn	nn	nn	np	nn	nn	np	nn	np	np	np	np	nn	nn	nn	nn	np	np	np	nn	nn	nn	nn	np	np	nn
seq000208_scaffold145_cov45_len244827	238585	Zj01	19.2672			FcM01a	38.505	Fc01a	39.712	np	nn	SEQ208_238585	<nnxnp>		(nn,np)	np	np	np	nn	nn	np	np	nn	nn	nn	nn	np	nn	nn	np	nn	np	np	np	np	nn	nn	nn	nn	np	np	np	nn	nn	nn	nn	np	np	nn
seq000208_scaffold145_cov45_len244827	238916					FcM01a	38.505	Fc01a	39.712	np	nn	SEQ208_238916	<nnxnp>		(nn,np)	np	np	np	nn	nn	np	np	nn	nn	nn	nn	np	nn	nn	np	nn	np	np	np	np	nn	nn	nn	nn	np	np	np	nn	nn	nn	nn	np	np	nn
seq000373_scaffold250_cov47_len166298	10469					FcM01a	38.505	Fc01a	39.712	np	nn	SEQ373_10469	<nnxnp>		(nn,np)	np	np	np	nn	nn	np	np	nn	nn	nn	nn	np	nn	nn	np	nn	np	np	np	np	nn	nn	nn	nn	np	np	np	nn	nn	nn	nn	np	np	nn
seq000373_scaffold250_cov47_len166298	18643					FcM01a	38.505	Fc01a	39.712	np	nn	SEQ373_18643	<nnxnp>		(nn,np)	np	np	np	nn	nn	np	np	nn	nn	nn	nn	np	nn	nn	np	nn	np	np	np	np	nn	nn	nn	nn	np	np	np	nn	nn	nn	nn	np	np	nn
seq020038_scaffold18896_cov39_len684	17			FcF01a	42.537			Fc01a	39.762	ll	lm	SEQ20038_17	<lmxll>		(ll,lm)	ll	lm	ll	lm	ll	lm	lm	ll	lm	ll	ll	lm	lm	ll	ll	lm	ll	lm	lm	ll	lm	lm	ll	ll	ll	lm	ll	lm	ll	ll	ll	lm	ll	ll
seq020038_scaffold18896_cov39_len684	114			FcF01a	42.601	FcM01a	45.321	Fc01a	40.105	hk	hk	SEQ20038_114	<hkxhk>		(hh,hk,kk)	hh	hk	hk	kk	hk	hk	hk	hh	kk	hk	hk	kk	kk	hk	hh	kk	hh	hk	hk	hh	kk	kk	hk	hk	hk	hk	hh	kk	hk	hk	hk	hk	hh	hk
seq000361_scaffold275_cov45_len171384	75100			FcF01a	43.792			Fc01a	40.81	ll	lm	SEQ361_75100	<lmxll>		(ll,lm)	lm	ll	ll	ll	lm	ll	lm	lm	ll	lm	lm	ll	ll	lm	lm	ll	lm	ll	ll	lm	ll	ll	lm	lm	lm	ll	lm	ll	lm	lm	lm	ll	lm	lm
seq000361_scaffold275_cov45_len171384	107822			FcF01a	43.792			Fc01a	40.81	ll	lm	SEQ361_107822	<lmxll>		(ll,lm)	lm	ll	ll	ll	lm	ll	lm	lm	ll	lm	lm	ll	ll	lm	lm	ll	lm	ll	ll	lm	ll	ll	lm	lm	lm	ll	lm	ll	lm	lm	lm	ll	lm	lm
seq000438_scaffold458_cov45_len149398	30467			FcF01a	43.792			Fc01a	40.81	ll	lm	SEQ438_30467	<lmxll>		(ll,lm)	lm	ll	ll	ll	lm	ll	lm	lm	ll	lm	lm	ll	ll	lm	lm	ll	lm	ll	ll	lm	ll	ll	lm	lm	lm	ll	lm	ll	lm	lm	lm	ll	lm	lm
seq000027_scaffold81_cov47_len631211	590880					FcM01a	70.72	Fc01a	41.061	np	nn	SEQ27_590880	<nnxnp>		(nn,np)	nn	np	nn	np	nn	np	nn	np	np	nn	np	nn	np	nn	nn	np	np	nn	np	nn	np	np	nn	np	nn	nn	nn	np	np	nn	np	np	nn	np
seq000144_scaffold257_cov46_len296395	115371					FcM01a	70.72	Fc01a	41.061	np	nn	SEQ144_115371	<nnxnp>		(nn,np)	np	nn	np	nn	np	nn	np	nn	nn	np	nn	np	nn	np	np	nn	nn	np	nn	np	nn	nn	np	nn	np	np	np	nn	nn	np	nn	nn	np	nn
seq000144_scaffold257_cov46_len296395	135858					FcM01a	70.72	Fc01a	41.061	np	nn	SEQ144_135858	<nnxnp>		(nn,np)	np	nn	np	nn	np	nn	np	nn	nn	np	nn	np	nn	np	np	nn	nn	np	nn	np	nn	nn	np	nn	np	np	np	nn	nn	np	nn	nn	np	nn
seq000144_scaffold257_cov46_len296395	179284					FcM01a	70.72	Fc01a	41.061	np	nn	SEQ144_179284	<nnxnp>		(nn,np)	np	nn	np	nn	np	nn	np	nn	nn	np	nn	np	nn	np	np	nn	nn	np	nn	np	nn	nn	np	nn	np	np	np	nn	nn	np	nn	nn	np	nn
seq000144_scaffold257_cov46_len296395	195023					FcM01a	70.72	Fc01a	41.061	np	nn	SEQ144_195023	<nnxnp>		(nn,np)	np	nn	np	nn	np	nn	np	nn	nn	np	nn	np	nn	np	np	nn	nn	np	nn	np	nn	nn	np	nn	np	np	np	nn	nn	np	nn	nn	np	nn
seq000192_scaffold26750_cov42_len259536	27500					FcM01a	70.72	Fc01a	41.061	np	nn	SEQ192_27500	<nnxnp>		(nn,np)	nn	np	nn	np	nn	np	nn	np	np	nn	np	nn	np	nn	nn	np	np	nn	np	nn	np	np	nn	np	nn	nn	nn	np	np	nn	np	np	nn	np
seq000192_scaffold26750_cov42_len259536	28954					FcM01a	70.72	Fc01a	41.061	np	nn	SEQ192_28954	<nnxnp>		(nn,np)	nn	np	nn	np	nn	np	nn	np	np	nn	np	nn	np	nn	nn	np	np	nn	np	nn	np	np	nn	np	nn	nn	nn	np	np	nn	np	np	nn	np
seq000199_scaffold138_cov46_len252127	90581					FcM01a	70.72	Fc01a	41.061	np	nn	SEQ199_90581	<nnxnp>		(nn,np)	np	nn	np	nn	np	nn	np	nn	nn	np	nn	np	nn	np	np	nn	nn	np	nn	np	nn	nn	np	nn	np	np	np	nn	nn	np	nn	nn	np	nn
seq000199_scaffold138_cov46_len252127	108137					FcM01a	70.72	Fc01a	41.061	np	nn	SEQ199_108137	<nnxnp>		(nn,np)	np	nn	np	nn	np	nn	np	nn	nn	np	nn	np	nn	np	np	nn	nn	np	nn	np	nn	nn	np	nn	np	np	np	nn	nn	np	nn	nn	np	nn
seq000199_scaffold138_cov46_len252127	221516	Zj01	39.9906			FcM01a	70.72	Fc01a	41.061	np	nn	SEQ199_221516	<nnxnp>		(nn,np)	nn	np	nn	np	nn	np	nn	np	np	nn	np	nn	np	nn	nn	np	np	nn	np	nn	np	np	nn	np	nn	nn	nn	np	np	nn	np	np	nn	np
seq000199_scaffold138_cov46_len252127	223256					FcM01a	70.72	Fc01a	41.061	np	nn	SEQ199_223256	<nnxnp>		(nn,np)	nn	np	nn	np	nn	np	nn	np	np	nn	np	nn	np	nn	nn	np	np	nn	np	nn	np	np	nn	np	nn	nn	nn	np	np	nn	np	np	nn	np
seq000199_scaffold138_cov46_len252127	230205					FcM01a	70.72	Fc01a	41.061	np	nn	SEQ199_230205	<nnxnp>		(nn,np)	nn	np	nn	np	nn	np	nn	np	np	nn	np	nn	np	nn	nn	np	np	nn	np	nn	np	np	nn	np	nn	nn	nn	np	np	nn	np	np	nn	np
seq000199_scaffold138_cov46_len252127	230314					FcM01a	70.72	Fc01a	41.061	np	nn	SEQ199_230314	<nnxnp>		(nn,np)	nn	np	nn	np	nn	np	nn	np	np	nn	np	nn	np	nn	nn	np	np	nn	np	nn	np	np	nn	np	nn	nn	nn	np	np	nn	np	np	nn	np
seq000657_scaffold464_cov43_len102741	8043					FcM01a	70.72	Fc01a	41.061	np	nn	SEQ657_8043	<nnxnp>		(nn,np)	nn	np	nn	np	nn	np	nn	np	np	nn	np	nn	np	nn	nn	np	np	nn	np	nn	np	np	nn	np	nn	nn	nn	np	np	nn	np	np	nn	np
seq000657_scaffold464_cov43_len102741	90691					FcM01a	70.72	Fc01a	41.061	np	nn	SEQ657_90691	<nnxnp>		(nn,np)	nn	np	nn	np	nn	np	nn	np	np	nn	np	nn	np	nn	nn	np	np	nn	np	nn	np	np	nn	np	nn	nn	nn	np	np	nn	np	np	nn	np
seq000657_scaffold464_cov43_len102741	90693					FcM01a	70.72	Fc01a	41.061	np	nn	SEQ657_90693	<nnxnp>		(nn,np)	nn	np	nn	np	nn	np	nn	np	np	nn	np	nn	np	nn	nn	np	np	nn	np	nn	np	np	nn	np	nn	nn	nn	np	np	nn	np	np	nn	np
seq000657_scaffold464_cov43_len102741	90696					FcM01a	70.72	Fc01a	41.061	np	nn	SEQ657_90696	<nnxnp>		(nn,np)	nn	np	nn	np	nn	np	nn	np	np	nn	np	nn	np	nn	nn	np	np	nn	np	nn	np	np	nn	np	nn	nn	nn	np	np	nn	np	np	nn	np
seq000657_scaffold464_cov43_len102741	90722					FcM01a	70.72	Fc01a	41.061	np	nn	SEQ657_90722	<nnxnp>		(nn,np)	nn	np	nn	np	nn	np	nn	np	np	nn	np	nn	np	nn	nn	np	np	nn	np	nn	np	np	nn	np	nn	nn	nn	np	np	nn	np	np	nn	np
seq000657_scaffold464_cov43_len102741	93852					FcM01a	70.72	Fc01a	41.061	np	nn	SEQ657_93852	<nnxnp>		(nn,np)	nn	np	nn	np	nn	np	nn	np	np	nn	np	nn	np	nn	nn	np	np	nn	np	nn	np	np	nn	np	nn	nn	nn	np	np	nn	np	np	nn	np
seq000181_scaffold123_cov46_len265802	76597					FcM01a	69.888	Fc01a	41.233	np	nn	SEQ181_76597	<nnxnp>		(nn,np)	nn	np	nn	np	nn	np	np	np	np	nn	np	nn	np	nn	nn	np	np	nn	np	nn	np	np	nn	np	nn	nn	nn	np	np	nn	nn	np	nn	np
seq000181_scaffold123_cov46_len265802	76598					FcM01a	69.888	Fc01a	41.233	np	nn	SEQ181_76598	<nnxnp>		(nn,np)	nn	np	nn	np	nn	np	np	np	np	nn	np	nn	np	nn	nn	np	np	nn	np	nn	np	np	nn	np	nn	nn	nn	np	np	nn	nn	np	nn	np
seq000181_scaffold123_cov46_len265802	76940					FcM01a	69.888	Fc01a	41.233	np	nn	SEQ181_76940	<nnxnp>		(nn,np)	nn	np	nn	np	nn	np	np	np	np	nn	np	nn	np	nn	nn	np	np	nn	np	nn	np	np	nn	np	nn	nn	nn	np	np	nn	nn	np	nn	np
seq000057_scaffold102_cov45_len467721	181542					FcM01a	69.296	Fc01a	41.514	np	nn	SEQ57_181542	<nnxnp>		(nn,np)	nn	np	nn	np	nn	np	nn	np	np	nn	np	nn	np	nn	nn	np	np	nn	np	nn	np	np	nn	np	nn	nn	nn	np	np	nn	nn	np	nn	np
seq000057_scaffold102_cov45_len467721	181551					FcM01a	69.296	Fc01a	41.514	np	nn	SEQ57_181551	<nnxnp>		(nn,np)	nn	np	nn	np	nn	np	nn	np	np	nn	np	nn	np	nn	nn	np	np	nn	np	nn	np	np	nn	np	nn	nn	nn	np	np	nn	nn	np	nn	np
seq000057_scaffold102_cov45_len467721	181571					FcM01a	69.296	Fc01a	41.514	np	nn	SEQ57_181571	<nnxnp>		(nn,np)	nn	np	nn	np	nn	np	nn	np	np	nn	np	nn	np	nn	nn	np	np	nn	np	nn	np	np	nn	np	nn	nn	nn	np	np	nn	nn	np	nn	np
seq000057_scaffold102_cov45_len467721	230827					FcM01a	69.296	Fc01a	41.514	np	nn	SEQ57_230827	<nnxnp>		(nn,np)	nn	np	nn	np	nn	np	nn	np	np	nn	np	nn	np	nn	nn	np	np	nn	np	nn	np	np	nn	np	nn	nn	nn	np	np	nn	nn	np	nn	np
seq000057_scaffold102_cov45_len467721	230842					FcM01a	69.296	Fc01a	41.514	np	nn	SEQ57_230842	<nnxnp>		(nn,np)	nn	np	nn	np	nn	np	nn	np	np	nn	np	nn	np	nn	nn	np	np	nn	np	nn	np	np	nn	np	nn	nn	nn	np	np	nn	nn	np	nn	np
seq000057_scaffold102_cov45_len467721	230866					FcM01a	69.296	Fc01a	41.514	np	nn	SEQ57_230866	<nnxnp>		(nn,np)	nn	np	nn	np	nn	np	nn	np	np	nn	np	nn	np	nn	nn	np	np	nn	np	nn	np	np	nn	np	nn	nn	nn	np	np	nn	nn	np	nn	np
seq000057_scaffold102_cov45_len467721	242082					FcM01a	69.296	Fc01a	41.514	np	nn	SEQ57_242082	<nnxnp>		(nn,np)	nn	np	nn	np	nn	np	nn	np	np	nn	np	nn	np	nn	nn	np	np	nn	np	nn	np	np	nn	np	nn	nn	nn	np	np	nn	nn	np	nn	np
seq000057_scaffold102_cov45_len467721	242128					FcM01a	69.296	Fc01a	41.514	np	nn	SEQ57_242128	<nnxnp>		(nn,np)	nn	np	nn	np	nn	np	nn	np	np	nn	np	nn	np	nn	nn	np	np	nn	np	nn	np	np	nn	np	nn	nn	nn	np	np	nn	nn	np	nn	np
seq000057_scaffold102_cov45_len467721	242241					FcM01a	69.296	Fc01a	41.514	np	nn	SEQ57_242241	<nnxnp>		(nn,np)	np	nn	np	nn	np	nn	np	nn	nn	np	nn	np	nn	np	np	nn	nn	np	nn	np	nn	nn	np	nn	np	np	np	nn	nn	np	np	nn	np	nn
seq000057_scaffold102_cov45_len467721	278337					FcM01a	69.296	Fc01a	41.514	np	nn	SEQ57_278337	<nnxnp>		(nn,np)	nn	np	nn	np	nn	np	nn	np	np	nn	np	nn	np	nn	nn	np	np	nn	np	nn	np	np	nn	np	nn	nn	nn	np	np	nn	nn	np	nn	np
seq000181_scaffold123_cov46_len265802	216100					FcM01a	69.296	Fc01a	41.514	np	nn	SEQ181_216100	<nnxnp>		(nn,np)	nn	np	nn	np	nn	np	nn	np	np	nn	np	nn	np	nn	nn	np	np	nn	np	nn	np	np	nn	np	nn	nn	nn	np	np	nn	nn	np	nn	np
seq000364_scaffold302_cov43_len170444	94152					FcM01a	69.296	Fc01a	41.514	np	nn	SEQ364_94152	<nnxnp>		(nn,np)	nn	np	nn	np	nn	np	nn	np	np	nn	np	nn	np	nn	nn	np	np	nn	np	nn	np	np	nn	np	nn	nn	nn	np	np	nn	nn	np	nn	np
seq000373_scaffold250_cov47_len166298	101715					FcM01a	40.77	Fc01a	42.299	np	nn	SEQ373_101715	<nnxnp>		(nn,np)	np	np	np	nn	nn	np	np	nn	nn	nn	nn	np	nn	nn	np	nn	np	np	np	np	nn	nn	nn	nn	np	np	np	nn	nn	nn	nn	nn	np	nn
seq000373_scaffold250_cov47_len166298	106768	Zj01	21.0672			FcM01a	40.77	Fc01a	42.299	np	nn	SEQ373_106768	<nnxnp>		(nn,np)	np	np	np	nn	nn	np	np	nn	nn	nn	nn	np	nn	nn	np	nn	np	np	np	np	nn	nn	nn	nn	np	np	np	nn	nn	nn	nn	nn	np	nn
seq000373_scaffold250_cov47_len166298	106879					FcM01a	40.77	Fc01a	42.299	np	nn	SEQ373_106879	<nnxnp>		(nn,np)	np	np	np	nn	nn	np	np	nn	nn	nn	nn	np	nn	nn	np	nn	np	np	np	np	nn	nn	nn	nn	np	np	np	nn	nn	nn	nn	nn	np	nn
seq000373_scaffold250_cov47_len166298	106891					FcM01a	40.77	Fc01a	42.299	np	nn	SEQ373_106891	<nnxnp>		(nn,np)	np	np	np	nn	nn	np	np	nn	nn	nn	nn	np	nn	nn	np	nn	np	np	np	np	nn	nn	nn	nn	np	np	np	nn	nn	nn	nn	nn	np	nn
seq000373_scaffold250_cov47_len166298	106955					FcM01a	40.77	Fc01a	42.299	np	nn	SEQ373_106955	<nnxnp>		(nn,np)	np	np	np	nn	nn	np	np	nn	nn	nn	nn	np	nn	nn	np	nn	np	np	np	np	nn	nn	nn	nn	np	np	np	nn	nn	nn	nn	nn	np	nn
seq000373_scaffold250_cov47_len166298	107211					FcM01a	40.77	Fc01a	42.299	np	nn	SEQ373_107211	<nnxnp>		(nn,np)	np	np	np	nn	nn	np	np	nn	nn	nn	nn	np	nn	nn	np	nn	np	np	np	np	nn	nn	nn	nn	np	np	np	nn	nn	nn	nn	nn	np	nn
seq000373_scaffold250_cov47_len166298	107231					FcM01a	40.77	Fc01a	42.299	np	nn	SEQ373_107231	<nnxnp>		(nn,np)	np	np	np	nn	nn	np	np	nn	nn	nn	nn	np	nn	nn	np	nn	np	np	np	np	nn	nn	nn	nn	np	np	np	nn	nn	nn	nn	nn	np	nn
seq000373_scaffold250_cov47_len166298	107232					FcM01a	40.77	Fc01a	42.299	np	nn	SEQ373_107232	<nnxnp>		(nn,np)	np	np	np	nn	nn	np	np	nn	nn	nn	nn	np	nn	nn	np	nn	np	np	np	np	nn	nn	nn	nn	np	np	np	nn	nn	nn	nn	nn	np	nn
seq000373_scaffold250_cov47_len166298	160286					FcM01a	40.77	Fc01a	42.299	np	nn	SEQ373_160286	<nnxnp>		(nn,np)	np	np	np	nn	nn	np	np	nn	nn	nn	nn	np	nn	nn	np	nn	np	np	np	np	nn	nn	nn	nn	np	np	np	nn	nn	nn	nn	nn	np	nn
seq000373_scaffold250_cov47_len166298	160474					FcM01a	40.77	Fc01a	42.299	np	nn	SEQ373_160474	<nnxnp>		(nn,np)	np	np	np	nn	nn	np	np	nn	nn	nn	nn	np	nn	nn	np	nn	np	np	np	np	nn	nn	nn	nn	np	np	np	nn	nn	nn	nn	nn	np	nn
seq000888_scaffold639_cov49_len72952	4058					FcM01a	40.77	Fc01a	42.299	np	nn	SEQ888_4058	<nnxnp>		(nn,np)	np	np	np	nn	nn	np	np	nn	nn	nn	nn	np	nn	nn	np	nn	np	np	np	np	nn	nn	nn	nn	np	np	np	nn	nn	nn	nn	nn	np	nn
seq000888_scaffold639_cov49_len72952	4487					FcM01a	40.77	Fc01a	42.299	np	nn	SEQ888_4487	<nnxnp>		(nn,np)	np	np	np	nn	nn	np	np	nn	nn	nn	nn	np	nn	nn	np	nn	np	np	np	np	nn	nn	nn	nn	np	np	np	nn	nn	nn	nn	nn	np	nn
seq000888_scaffold639_cov49_len72952	4688					FcM01a	40.77	Fc01a	42.299	np	nn	SEQ888_4688	<nnxnp>		(nn,np)	np	np	np	nn	nn	np	np	nn	nn	nn	nn	np	nn	nn	np	nn	np	np	np	np	nn	nn	nn	nn	np	np	np	nn	nn	nn	nn	nn	np	nn
seq000173_scaffold122_cov44_len270720	77343					FcM01a	67.999	Fc01a	43.358	np	nn	SEQ173_77343	<nnxnp>		(nn,np)	nn	np	nn	np	nn	np	nn	np	np	nn	np	nn	np	nn	nn	np	nn	nn	np	nn	np	np	nn	np	nn	nn	nn	np	np	nn	np	np	nn	np
seq024156_scaffold22968_cov32_len579	339			FcF01a	46.388			Fc01a	43.462	ll	lm	SEQ24156_339	<lmxll>		(ll,lm)	ll	ll	lm	lm	ll	lm	lm	ll	lm	ll	ll	lm	lm	ll	ll	lm	ll	lm	lm	ll	lm	lm	ll	ll	ll	lm	ll	lm	ll	ll	ll	lm	ll	ll
seq000014_scaffold7_cov46_len881207	9845					FcM01a	68.567	Fc01a	43.763	np	nn	SEQ14_9845	<nnxnp>		(nn,np)	nn	np	nn	np	nn	np	nn	np	np	nn	np	nn	np	nn	nn	np	nn	nn	np	nn	np	np	nn	np	nn	nn	nn	np	np	np	np	np	nn	np
seq000014_scaffold7_cov46_len881207	9856					FcM01a	68.567	Fc01a	43.763	np	nn	SEQ14_9856	<nnxnp>		(nn,np)	nn	np	nn	np	nn	np	nn	np	np	nn	np	nn	np	nn	nn	np	nn	nn	np	nn	np	np	nn	np	nn	nn	nn	np	np	np	np	np	nn	np
seq000014_scaffold7_cov46_len881207	9889					FcM01a	68.567	Fc01a	43.763	np	nn	SEQ14_9889	<nnxnp>		(nn,np)	nn	np	nn	np	nn	np	nn	np	np	nn	np	nn	np	nn	nn	np	nn	nn	np	nn	np	np	nn	np	nn	nn	nn	np	np	np	np	np	nn	np
seq000347_scaffold1995_cov44_len176330	113025			FcF01a	47.464			Fc01a	44.041	ll	lm	SEQ347_113025	<lmxll>		(ll,lm)	ll	ll	lm	lm	ll	lm	lm	ll	lm	ll	ll	lm	lm	ll	ll	lm	ll	lm	lm	ll	ll	lm	ll	ll	ll	lm	ll	lm	ll	ll	ll	lm	ll	ll
seq000347_scaffold1995_cov44_len176330	117497			FcF01a	47.464			Fc01a	44.041	ll	lm	SEQ347_117497	<lmxll>		(ll,lm)	ll	ll	lm	lm	ll	lm	lm	ll	lm	ll	ll	lm	lm	ll	ll	lm	ll	lm	lm	ll	ll	lm	ll	ll	ll	lm	ll	lm	ll	ll	ll	lm	ll	ll
seq000347_scaffold1995_cov44_len176330	118226			FcF01a	47.464			Fc01a	44.041	ll	lm	SEQ347_118226	<lmxll>		(ll,lm)	ll	ll	lm	lm	ll	lm	lm	ll	lm	ll	ll	lm	lm	ll	ll	lm	ll	lm	lm	ll	ll	lm	ll	ll	ll	lm	ll	lm	ll	ll	ll	lm	ll	ll
seq001067_scaffold27532_cov42_len57295	28843			FcF01a	47.464			Fc01a	44.041	ll	lm	SEQ1067_28843	<lmxll>		(ll,lm)	ll	ll	lm	lm	ll	lm	lm	ll	lm	ll	ll	lm	lm	ll	ll	lm	ll	lm	lm	ll	ll	lm	ll	ll	ll	lm	ll	lm	ll	ll	ll	lm	ll	ll
seq001067_scaffold27532_cov42_len57295	28846			FcF01a	47.464			Fc01a	44.041	ll	lm	SEQ1067_28846	<lmxll>		(ll,lm)	ll	ll	lm	lm	ll	lm	lm	ll	lm	ll	ll	lm	lm	ll	ll	lm	ll	lm	lm	ll	ll	lm	ll	ll	ll	lm	ll	lm	ll	ll	ll	lm	ll	ll
seq001067_scaffold27532_cov42_len57295	28877			FcF01a	47.464			Fc01a	44.041	ll	lm	SEQ1067_28877	<lmxll>		(ll,lm)	ll	ll	lm	lm	ll	lm	lm	ll	lm	ll	ll	lm	lm	ll	ll	lm	ll	lm	lm	ll	ll	lm	ll	ll	ll	lm	ll	lm	ll	ll	ll	lm	ll	ll
				FcF01a	47.464			Fc01a	44.041	ll	lm	FCWSR0039	<lmxll>		(ll,lm)	ll	ll	lm	lm	ll	lm	lm	ll	lm	ll	ll	lm	lm	ll	ll	lm	ll	lm	lm	ll	ll	lm	ll	ll	ll	lm	ll	lm	ll	ll	ll	lm	ll	ll
seq000181_scaffold123_cov46_len265802	62383					FcM01a	66.488	Fc01a	44.498	np	nn	SEQ181_62383	<nnxnp>		(nn,np)	np	nn	np	nn	np	nn	np	nn	nn	np	nn	np	nn	np	np	nn	np	np	nn	np	nn	nn	np	nn	np	np	np	nn	nn	np	np	nn	np	nn
seq000014_scaffold7_cov46_len881207	34441					FcM01a	67.139	Fc01a	45.021	np	nn	SEQ14_34441	<nnxnp>		(nn,np)	nn	np	nn	np	nn	np	nn	np	np	nn	np	nn	np	nn	nn	np	nn	nn	np	nn	np	np	nn	np	nn	nn	nn	np	np	np	nn	np	nn	np
seq000014_scaffold7_cov46_len881207	34457					FcM01a	67.139	Fc01a	45.021	np	nn	SEQ14_34457	<nnxnp>		(nn,np)	nn	np	nn	np	nn	np	nn	np	np	nn	np	nn	np	nn	nn	np	nn	nn	np	nn	np	np	nn	np	nn	nn	nn	np	np	np	nn	np	nn	np
seq000014_scaffold7_cov46_len881207	34725					FcM01a	67.139	Fc01a	45.021	np	nn	SEQ14_34725	<nnxnp>		(nn,np)	nn	np	nn	np	nn	np	nn	np	np	nn	np	nn	np	nn	nn	np	nn	nn	np	nn	np	np	nn	np	nn	nn	nn	np	np	np	nn	np	nn	np
seq000593_scaffold417_cov46_len113766	59390					FcM01a	65.839	Fc01a	45.331	np	nn	SEQ593_59390	<nnxnp>		(nn,np)	np	nn	np	nn	np	nn	nn	nn	nn	np	nn	np	nn	np	np	nn	np	np	nn	np	nn	nn	np	nn	np	np	np	nn	nn	nn	np	nn	np	nn
seq000407_scaffold431_cov45_len156937	33068			FcF01a	50.389			Fc01a	45.971	ll	lm	SEQ407_33068	<lmxll>		(ll,lm)	ll	ll	lm	lm	ll	lm	lm	lm	lm	ll	ll	lm	lm	ll	ll	lm	ll	lm	lm	ll	ll	lm	ll	ll	ll	lm	ll	lm	ll	ll	ll	lm	ll	ll
seq000407_scaffold431_cov45_len156937	33080			FcF01a	50.389			Fc01a	45.971	ll	lm	SEQ407_33080	<lmxll>		(ll,lm)	ll	ll	lm	lm	ll	lm	lm	lm	lm	ll	ll	lm	lm	ll	ll	lm	ll	lm	lm	ll	ll	lm	ll	ll	ll	lm	ll	lm	ll	ll	ll	lm	ll	ll
seq000407_scaffold431_cov45_len156937	33138			FcF01a	50.389			Fc01a	45.971	ll	lm	SEQ407_33138	<lmxll>		(ll,lm)	ll	ll	lm	lm	ll	lm	lm	lm	lm	ll	ll	lm	lm	ll	ll	lm	ll	lm	lm	ll	ll	lm	ll	ll	ll	lm	ll	lm	ll	ll	ll	lm	ll	ll
seq000407_scaffold431_cov45_len156937	107794			FcF01a	50.389			Fc01a	45.971	ll	lm	SEQ407_107794	<lmxll>		(ll,lm)	ll	ll	lm	lm	ll	lm	lm	lm	lm	ll	ll	lm	lm	ll	ll	lm	ll	lm	lm	ll	ll	lm	ll	ll	ll	lm	ll	lm	ll	ll	ll	lm	ll	ll
seq000407_scaffold431_cov45_len156937	108491	Zj01	13.3469	FcF01a	50.389			Fc01a	45.971	ll	lm	SEQ407_108491	<lmxll>		(ll,lm)	ll	ll	lm	lm	ll	lm	lm	lm	lm	ll	ll	lm	lm	ll	ll	lm	ll	lm	lm	ll	ll	lm	ll	ll	ll	lm	ll	lm	ll	ll	ll	lm	ll	ll
seq000407_scaffold431_cov45_len156937	133780			FcF01a	50.389			Fc01a	45.971	ll	lm	SEQ407_133780	<lmxll>		(ll,lm)	ll	ll	lm	lm	ll	lm	lm	lm	lm	ll	ll	lm	lm	ll	ll	lm	ll	lm	lm	ll	ll	lm	ll	ll	ll	lm	ll	lm	ll	ll	ll	lm	ll	ll
seq000407_scaffold431_cov45_len156937	133803			FcF01a	50.389			Fc01a	45.971	ll	lm	SEQ407_133803	<lmxll>		(ll,lm)	ll	ll	lm	lm	ll	lm	lm	lm	lm	ll	ll	lm	lm	ll	ll	lm	ll	lm	lm	ll	ll	lm	ll	ll	ll	lm	ll	lm	ll	ll	ll	lm	ll	ll
seq000672_scaffold27335_cov43_len99988	66441			FcF01a	50.389			Fc01a	45.971	ll	lm	SEQ672_66441	<lmxll>		(ll,lm)	ll	ll	lm	lm	ll	lm	lm	lm	lm	ll	ll	lm	lm	ll	ll	lm	ll	lm	lm	ll	ll	lm	ll	ll	ll	lm	ll	lm	ll	ll	ll	lm	ll	ll
seq000014_scaffold7_cov46_len881207	833462					FcM01a	65.444	Fc01a	46.049	np	nn	SEQ14_833462	<nnxnp>		(nn,np)	nn	np	nn	np	nn	np	nn	np	--	nn	np	nn	--	nn	nn	np	nn	nn	--	nn	np	np	nn	np	nn	nn	nn	np	np	np	nn	np	nn	np
seq000014_scaffold7_cov46_len881207	833481					FcM01a	65.447	Fc01a	46.053	np	nn	SEQ14_833481	<nnxnp>		(nn,np)	nn	np	nn	--	nn	np	nn	np	--	nn	np	nn	np	nn	nn	np	nn	nn	--	nn	np	np	nn	np	nn	nn	nn	np	np	np	nn	np	nn	np
seq000014_scaffold7_cov46_len881207	1938					FcM01a	65.484	Fc01a	46.205	np	nn	SEQ14_1938	<nnxnp>		(nn,np)	nn	np	nn	np	nn	np	nn	np	np	nn	np	nn	np	nn	nn	np	nn	nn	np	nn	np	np	nn	np	nn	nn	nn	np	np	np	nn	np	nn	np
seq000014_scaffold7_cov46_len881207	44562	Zj01	38.6692			FcM01a	65.484	Fc01a	46.205	np	nn	SEQ14_44562	<nnxnp>		(nn,np)	np	nn	np	nn	np	nn	np	nn	nn	np	nn	np	nn	np	np	nn	np	np	nn	np	nn	nn	np	nn	np	np	np	nn	nn	nn	np	nn	np	nn
seq000014_scaffold7_cov46_len881207	162738					FcM01a	65.484	Fc01a	46.205	np	nn	SEQ14_162738	<nnxnp>		(nn,np)	np	nn	np	nn	np	nn	np	nn	nn	np	nn	np	nn	np	np	nn	np	np	nn	np	nn	nn	np	nn	np	np	np	nn	nn	nn	np	nn	np	nn
seq000014_scaffold7_cov46_len881207	163167					FcM01a	65.484	Fc01a	46.205	np	nn	SEQ14_163167	<nnxnp>		(nn,np)	np	nn	np	nn	np	nn	np	nn	nn	np	nn	np	nn	np	np	nn	np	np	nn	np	nn	nn	np	nn	np	np	np	nn	nn	nn	np	nn	np	nn
seq000014_scaffold7_cov46_len881207	163219					FcM01a	65.484	Fc01a	46.205	np	nn	SEQ14_163219	<nnxnp>		(nn,np)	np	nn	np	nn	np	nn	np	nn	nn	np	nn	np	nn	np	np	nn	np	np	nn	np	nn	nn	np	nn	np	np	np	nn	nn	nn	np	nn	np	nn
seq000014_scaffold7_cov46_len881207	163279					FcM01a	65.484	Fc01a	46.205	np	nn	SEQ14_163279	<nnxnp>		(nn,np)	np	nn	np	nn	np	nn	np	nn	nn	np	nn	np	nn	np	np	nn	np	np	nn	np	nn	nn	np	nn	np	np	np	nn	nn	nn	np	nn	np	nn
seq000014_scaffold7_cov46_len881207	165355	Zj01	38.7791			FcM01a	65.484	Fc01a	46.205	np	nn	SEQ14_165355	<nnxnp>		(nn,np)	np	nn	np	nn	np	nn	np	nn	nn	np	nn	np	nn	np	np	nn	np	np	nn	np	nn	nn	np	nn	np	np	np	nn	nn	nn	np	nn	np	nn
seq000014_scaffold7_cov46_len881207	165631					FcM01a	65.484	Fc01a	46.205	np	nn	SEQ14_165631	<nnxnp>		(nn,np)	np	nn	np	nn	np	nn	np	nn	nn	np	nn	np	nn	np	np	nn	np	np	nn	np	nn	nn	np	nn	np	np	np	nn	nn	nn	np	nn	np	nn
seq000014_scaffold7_cov46_len881207	165651					FcM01a	65.484	Fc01a	46.205	np	nn	SEQ14_165651	<nnxnp>		(nn,np)	np	nn	np	nn	np	nn	np	nn	nn	np	nn	np	nn	np	np	nn	np	np	nn	np	nn	nn	np	nn	np	np	np	nn	nn	nn	np	nn	np	nn
seq000014_scaffold7_cov46_len881207	225385					FcM01a	65.484	Fc01a	46.205	np	nn	SEQ14_225385	<nnxnp>		(nn,np)	np	nn	np	nn	np	nn	np	nn	nn	np	nn	np	nn	np	np	nn	np	np	nn	np	nn	nn	np	nn	np	np	np	nn	nn	nn	np	nn	np	nn
seq000014_scaffold7_cov46_len881207	299903					FcM01a	65.484	Fc01a	46.205	np	nn	SEQ14_299903	<nnxnp>		(nn,np)	nn	np	nn	np	nn	np	nn	np	np	nn	np	nn	np	nn	nn	np	nn	nn	np	nn	np	np	nn	np	nn	nn	nn	np	np	np	nn	np	nn	np
seq000014_scaffold7_cov46_len881207	305245					FcM01a	65.484	Fc01a	46.205	np	nn	SEQ14_305245	<nnxnp>		(nn,np)	np	nn	np	nn	np	nn	np	nn	nn	np	nn	np	nn	np	np	nn	np	np	nn	np	nn	nn	np	nn	np	np	np	nn	nn	nn	np	nn	np	nn
seq000014_scaffold7_cov46_len881207	314897	Zj08	13.158			FcM01a	65.484	Fc01a	46.205	np	nn	SEQ14_314897	<nnxnp>		(nn,np)	nn	np	nn	np	nn	np	nn	np	np	nn	np	nn	np	nn	nn	np	nn	nn	np	nn	np	np	nn	np	nn	nn	nn	np	np	np	nn	np	nn	np
seq000014_scaffold7_cov46_len881207	331863					FcM01a	65.484	Fc01a	46.205	np	nn	SEQ14_331863	<nnxnp>		(nn,np)	np	nn	np	nn	np	nn	np	nn	nn	np	nn	np	nn	np	np	nn	np	np	nn	np	nn	nn	np	nn	np	np	np	nn	nn	nn	np	nn	np	nn
seq000014_scaffold7_cov46_len881207	331951					FcM01a	65.484	Fc01a	46.205	np	nn	SEQ14_331951	<nnxnp>		(nn,np)	np	nn	np	nn	np	nn	np	nn	nn	np	nn	np	nn	np	np	nn	np	np	nn	np	nn	nn	np	nn	np	np	np	nn	nn	nn	np	nn	np	nn
seq000014_scaffold7_cov46_len881207	332144					FcM01a	65.484	Fc01a	46.205	np	nn	SEQ14_332144	<nnxnp>		(nn,np)	np	nn	np	nn	np	nn	np	nn	nn	np	nn	np	nn	np	np	nn	np	np	nn	np	nn	nn	np	nn	np	np	np	nn	nn	nn	np	nn	np	nn
seq000014_scaffold7_cov46_len881207	388671					FcM01a	65.484	Fc01a	46.205	np	nn	SEQ14_388671	<nnxnp>		(nn,np)	nn	np	nn	np	nn	np	nn	np	np	nn	np	nn	np	nn	nn	np	nn	nn	np	nn	np	np	nn	np	nn	nn	nn	np	np	np	nn	np	nn	np
seq000014_scaffold7_cov46_len881207	388809					FcM01a	65.484	Fc01a	46.205	np	nn	SEQ14_388809	<nnxnp>		(nn,np)	nn	np	nn	np	nn	np	nn	np	np	nn	np	nn	np	nn	nn	np	nn	nn	np	nn	np	np	nn	np	nn	nn	nn	np	np	np	nn	np	nn	np
seq000014_scaffold7_cov46_len881207	447848					FcM01a	65.484	Fc01a	46.205	np	nn	SEQ14_447848	<nnxnp>		(nn,np)	nn	np	nn	np	nn	np	nn	np	np	nn	np	nn	np	nn	nn	np	nn	nn	np	nn	np	np	nn	np	nn	nn	nn	np	np	np	nn	np	nn	np
seq000014_scaffold7_cov46_len881207	447857					FcM01a	65.484	Fc01a	46.205	np	nn	SEQ14_447857	<nnxnp>		(nn,np)	nn	np	nn	np	nn	np	nn	np	np	nn	np	nn	np	nn	nn	np	nn	nn	np	nn	np	np	nn	np	nn	nn	nn	np	np	np	nn	np	nn	np
seq000014_scaffold7_cov46_len881207	448952					FcM01a	65.484	Fc01a	46.205	np	nn	SEQ14_448952	<nnxnp>		(nn,np)	nn	np	nn	np	nn	np	nn	np	np	nn	np	nn	np	nn	nn	np	nn	nn	np	nn	np	np	nn	np	nn	nn	nn	np	np	np	nn	np	nn	np
seq000014_scaffold7_cov46_len881207	449025					FcM01a	65.484	Fc01a	46.205	np	nn	SEQ14_449025	<nnxnp>		(nn,np)	nn	np	nn	np	nn	np	nn	np	np	nn	np	nn	np	nn	nn	np	nn	nn	np	nn	np	np	nn	np	nn	nn	nn	np	np	np	nn	np	nn	np
seq000014_scaffold7_cov46_len881207	449138					FcM01a	65.484	Fc01a	46.205	np	nn	SEQ14_449138	<nnxnp>		(nn,np)	nn	np	nn	np	nn	np	nn	np	np	nn	np	nn	np	nn	nn	np	nn	nn	np	nn	np	np	nn	np	nn	nn	nn	np	np	np	nn	np	nn	np
seq000014_scaffold7_cov46_len881207	449186					FcM01a	65.484	Fc01a	46.205	np	nn	SEQ14_449186	<nnxnp>		(nn,np)	nn	np	nn	np	nn	np	nn	np	np	nn	np	nn	np	nn	nn	np	nn	nn	np	nn	np	np	nn	np	nn	nn	nn	np	np	np	nn	np	nn	np
seq000014_scaffold7_cov46_len881207	449207					FcM01a	65.484	Fc01a	46.205	np	nn	SEQ14_449207	<nnxnp>		(nn,np)	nn	np	nn	np	nn	np	nn	np	np	nn	np	nn	np	nn	nn	np	nn	nn	np	nn	np	np	nn	np	nn	nn	nn	np	np	np	nn	np	nn	np
seq000014_scaffold7_cov46_len881207	457244					FcM01a	65.484	Fc01a	46.205	np	nn	SEQ14_457244	<nnxnp>		(nn,np)	nn	np	nn	np	nn	np	nn	np	np	nn	np	nn	np	nn	nn	np	nn	nn	np	nn	np	np	nn	np	nn	nn	nn	np	np	np	nn	np	nn	np
seq000014_scaffold7_cov46_len881207	484777					FcM01a	65.484	Fc01a	46.205	np	nn	SEQ14_484777	<nnxnp>		(nn,np)	nn	np	nn	np	nn	np	nn	np	np	nn	np	nn	np	nn	nn	np	nn	nn	np	nn	np	np	nn	np	nn	nn	nn	np	np	np	nn	np	nn	np
seq000014_scaffold7_cov46_len881207	804936					FcM01a	65.484	Fc01a	46.205	np	nn	SEQ14_804936	<nnxnp>		(nn,np)	nn	np	nn	np	nn	np	nn	np	np	nn	np	nn	np	nn	nn	np	nn	nn	np	nn	np	np	nn	np	nn	nn	nn	np	np	np	nn	np	nn	np
seq000014_scaffold7_cov46_len881207	830082					FcM01a	65.484	Fc01a	46.205	np	nn	SEQ14_830082	<nnxnp>		(nn,np)	nn	np	nn	np	nn	np	nn	np	np	nn	np	nn	np	nn	nn	np	nn	nn	np	nn	np	np	nn	np	nn	nn	nn	np	np	np	nn	np	nn	np
seq000014_scaffold7_cov46_len881207	830084					FcM01a	65.484	Fc01a	46.205	np	nn	SEQ14_830084	<nnxnp>		(nn,np)	nn	np	nn	np	nn	np	nn	np	np	nn	np	nn	np	nn	nn	np	nn	nn	np	nn	np	np	nn	np	nn	nn	nn	np	np	np	nn	np	nn	np
seq000014_scaffold7_cov46_len881207	830282					FcM01a	65.484	Fc01a	46.205	np	nn	SEQ14_830282	<nnxnp>		(nn,np)	nn	np	nn	np	nn	np	nn	np	np	nn	np	nn	np	nn	nn	np	nn	nn	np	nn	np	np	nn	np	nn	nn	nn	np	np	np	nn	np	nn	np
seq000014_scaffold7_cov46_len881207	833450					FcM01a	65.484	Fc01a	46.205	np	nn	SEQ14_833450	<nnxnp>		(nn,np)	nn	np	nn	np	nn	np	nn	np	np	nn	np	nn	np	nn	nn	np	nn	nn	np	nn	np	np	nn	np	nn	nn	nn	np	np	np	nn	np	nn	np
seq000014_scaffold7_cov46_len881207	849546					FcM01a	65.484	Fc01a	46.205	np	nn	SEQ14_849546	<nnxnp>		(nn,np)	nn	np	nn	np	nn	np	nn	np	np	nn	np	nn	np	nn	nn	np	nn	nn	np	nn	np	np	nn	np	nn	nn	nn	np	np	np	nn	np	nn	np
seq000014_scaffold7_cov46_len881207	849673	Zj01	37.82			FcM01a	65.484	Fc01a	46.205	np	nn	SEQ14_849673	<nnxnp>		(nn,np)	nn	np	nn	np	nn	np	nn	np	np	nn	np	nn	np	nn	nn	np	nn	nn	np	nn	np	np	nn	np	nn	nn	nn	np	np	np	nn	np	nn	np
seq000014_scaffold7_cov46_len881207	852761	Zj01	37.8239			FcM01a	65.484	Fc01a	46.205	np	nn	SEQ14_852761	<nnxnp>		(nn,np)	nn	np	nn	np	nn	np	nn	np	np	nn	np	nn	np	nn	nn	np	nn	nn	np	nn	np	np	nn	np	nn	nn	nn	np	np	np	nn	np	nn	np
seq000014_scaffold7_cov46_len881207	852953					FcM01a	65.484	Fc01a	46.205	np	nn	SEQ14_852953	<nnxnp>		(nn,np)	nn	np	nn	np	nn	np	nn	np	np	nn	np	nn	np	nn	nn	np	nn	nn	np	nn	np	np	nn	np	nn	nn	nn	np	np	np	nn	np	nn	np
seq000014_scaffold7_cov46_len881207	868121					FcM01a	65.484	Fc01a	46.205	np	nn	SEQ14_868121	<nnxnp>		(nn,np)	nn	np	nn	np	nn	np	nn	np	np	nn	np	nn	np	nn	nn	np	nn	nn	np	nn	np	np	nn	np	nn	nn	nn	np	np	np	nn	np	nn	np
seq000014_scaffold7_cov46_len881207	868124					FcM01a	65.484	Fc01a	46.205	np	nn	SEQ14_868124	<nnxnp>		(nn,np)	nn	np	nn	np	nn	np	nn	np	np	nn	np	nn	np	nn	nn	np	nn	nn	np	nn	np	np	nn	np	nn	nn	nn	np	np	np	nn	np	nn	np
seq000014_scaffold7_cov46_len881207	868199					FcM01a	65.484	Fc01a	46.205	np	nn	SEQ14_868199	<nnxnp>		(nn,np)	nn	np	nn	np	nn	np	nn	np	np	nn	np	nn	np	nn	nn	np	nn	nn	np	nn	np	np	nn	np	nn	nn	nn	np	np	np	nn	np	nn	np
seq000014_scaffold7_cov46_len881207	868210					FcM01a	65.484	Fc01a	46.205	np	nn	SEQ14_868210	<nnxnp>		(nn,np)	nn	np	nn	np	nn	np	nn	np	np	nn	np	nn	np	nn	nn	np	nn	nn	np	nn	np	np	nn	np	nn	nn	nn	np	np	np	nn	np	nn	np
seq000032_scaffold61_cov46_len613575	140707	Zj01	8.37635			FcM01a	65.484	Fc01a	46.205	np	nn	SEQ32_140707	<nnxnp>		(nn,np)	nn	np	nn	np	nn	np	nn	np	np	nn	np	nn	np	nn	nn	np	nn	nn	np	nn	np	np	nn	np	nn	nn	nn	np	np	np	nn	np	nn	np
seq000032_scaffold61_cov46_len613575	166246					FcM01a	65.484	Fc01a	46.205	np	nn	SEQ32_166246	<nnxnp>		(nn,np)	nn	np	nn	np	nn	np	nn	np	np	nn	np	nn	np	nn	nn	np	nn	nn	np	nn	np	np	nn	np	nn	nn	nn	np	np	np	nn	np	nn	np
seq000032_scaffold61_cov46_len613575	166423					FcM01a	65.484	Fc01a	46.205	np	nn	SEQ32_166423	<nnxnp>		(nn,np)	nn	np	nn	np	nn	np	nn	np	np	nn	np	nn	np	nn	nn	np	nn	nn	np	nn	np	np	nn	np	nn	nn	nn	np	np	np	nn	np	nn	np
seq000032_scaffold61_cov46_len613575	176912					FcM01a	65.484	Fc01a	46.205	np	nn	SEQ32_176912	<nnxnp>		(nn,np)	nn	np	nn	np	nn	np	nn	np	np	nn	np	nn	np	nn	nn	np	nn	nn	np	nn	np	np	nn	np	nn	nn	nn	np	np	np	nn	np	nn	np
seq000032_scaffold61_cov46_len613575	177119					FcM01a	65.484	Fc01a	46.205	np	nn	SEQ32_177119	<nnxnp>		(nn,np)	nn	np	nn	np	nn	np	nn	np	np	nn	np	nn	np	nn	nn	np	nn	nn	np	nn	np	np	nn	np	nn	nn	nn	np	np	np	nn	np	nn	np
seq000032_scaffold61_cov46_len613575	177165					FcM01a	65.484	Fc01a	46.205	np	nn	SEQ32_177165	<nnxnp>		(nn,np)	nn	np	nn	np	nn	np	nn	np	np	nn	np	nn	np	nn	nn	np	nn	nn	np	nn	np	np	nn	np	nn	nn	nn	np	np	np	nn	np	nn	np
seq000032_scaffold61_cov46_len613575	177170					FcM01a	65.484	Fc01a	46.205	np	nn	SEQ32_177170	<nnxnp>		(nn,np)	nn	np	nn	np	nn	np	nn	np	np	nn	np	nn	np	nn	nn	np	nn	nn	np	nn	np	np	nn	np	nn	nn	nn	np	np	np	nn	np	nn	np
seq000055_scaffold48_cov45_len488294	87624					FcM01a	65.484	Fc01a	46.205	np	nn	SEQ55_87624	<nnxnp>		(nn,np)	nn	np	nn	np	nn	np	nn	np	np	nn	np	nn	np	nn	nn	np	nn	nn	np	nn	np	np	nn	np	nn	nn	nn	np	np	np	nn	np	nn	np
seq000055_scaffold48_cov45_len488294	189061					FcM01a	65.484	Fc01a	46.205	np	nn	SEQ55_189061	<nnxnp>		(nn,np)	nn	np	nn	np	nn	np	nn	np	np	nn	np	nn	np	nn	nn	np	nn	nn	np	nn	np	np	nn	np	nn	nn	nn	np	np	np	nn	np	nn	np
seq000055_scaffold48_cov45_len488294	269618					FcM01a	65.484	Fc01a	46.205	np	nn	SEQ55_269618	<nnxnp>		(nn,np)	nn	np	nn	np	nn	np	nn	np	np	nn	np	nn	np	nn	nn	np	nn	nn	np	nn	np	np	nn	np	nn	nn	nn	np	np	np	nn	np	nn	np
seq000055_scaffold48_cov45_len488294	284262					FcM01a	65.484	Fc01a	46.205	np	nn	SEQ55_284262	<nnxnp>		(nn,np)	nn	np	nn	np	nn	np	nn	np	np	nn	np	nn	np	nn	nn	np	nn	nn	np	nn	np	np	nn	np	nn	nn	nn	np	np	np	nn	np	nn	np
seq000055_scaffold48_cov45_len488294	284343					FcM01a	65.484	Fc01a	46.205	np	nn	SEQ55_284343	<nnxnp>		(nn,np)	nn	np	nn	np	nn	np	nn	np	np	nn	np	nn	np	nn	nn	np	nn	nn	np	nn	np	np	nn	np	nn	nn	nn	np	np	np	nn	np	nn	np
seq000055_scaffold48_cov45_len488294	436142					FcM01a	65.484	Fc01a	46.205	np	nn	SEQ55_436142	<nnxnp>		(nn,np)	nn	np	nn	np	nn	np	nn	np	np	nn	np	nn	np	nn	nn	np	nn	nn	np	nn	np	np	nn	np	nn	nn	nn	np	np	np	nn	np	nn	np
seq000055_scaffold48_cov45_len488294	458859					FcM01a	65.484	Fc01a	46.205	np	nn	SEQ55_458859	<nnxnp>		(nn,np)	nn	np	nn	np	nn	np	nn	np	np	nn	np	nn	np	nn	nn	np	nn	nn	np	nn	np	np	nn	np	nn	nn	nn	np	np	np	nn	np	nn	np
seq000593_scaffold417_cov46_len113766	51182					FcM01a	65.484	Fc01a	46.205	np	nn	SEQ593_51182	<nnxnp>		(nn,np)	np	nn	np	nn	np	nn	np	nn	nn	np	nn	np	nn	np	np	nn	np	np	nn	np	nn	nn	np	nn	np	np	np	nn	nn	nn	np	nn	np	nn
seq000789_scaffold580_cov44_len83634	4056					FcM01a	65.484	Fc01a	46.205	np	nn	SEQ789_4056	<nnxnp>		(nn,np)	nn	np	nn	np	nn	np	nn	np	np	nn	np	nn	np	nn	nn	np	nn	nn	np	nn	np	np	nn	np	nn	nn	nn	np	np	np	nn	np	nn	np
seq000789_scaffold580_cov44_len83634	7115					FcM01a	65.484	Fc01a	46.205	np	nn	SEQ789_7115	<nnxnp>		(nn,np)	nn	np	nn	np	nn	np	nn	np	np	nn	np	nn	np	nn	nn	np	nn	nn	np	nn	np	np	nn	np	nn	nn	nn	np	np	np	nn	np	nn	np
seq002155_scaffold1199_cov28_len8121	1544					FcM01a	65.484	Fc01a	46.205	np	nn	SEQ2155_1544	<nnxnp>		(nn,np)	np	nn	np	nn	np	nn	np	nn	nn	np	nn	np	nn	np	np	nn	np	np	nn	np	nn	nn	np	nn	np	np	np	nn	nn	nn	np	nn	np	nn
seq002155_scaffold1199_cov28_len8121	1553					FcM01a	65.484	Fc01a	46.205	np	nn	SEQ2155_1553	<nnxnp>		(nn,np)	np	nn	np	nn	np	nn	np	nn	nn	np	nn	np	nn	np	np	nn	np	np	nn	np	nn	nn	np	nn	np	np	np	nn	nn	nn	np	nn	np	nn
seq000014_scaffold7_cov46_len881207	163094					FcM01a	65.369	Fc01a	46.231	np	nn	SEQ14_163094	<nnxnp>		(nn,np)	np	nn	np	nn	np	nn	np	nn	nn	np	nn	np	nn	np	np	nn	np	np	nn	np	nn	nn	np	nn	np	np	np	nn	nn	nn	np	nn	--	nn
seq000041_scaffold53_cov47_len545623	283076					FcM01a	64.806	Fc01a	46.677	np	nn	SEQ41_283076	<nnxnp>		(nn,np)	nn	np	nn	np	nn	np	nn	np	np	nn	np	nn	np	np	nn	np	nn	nn	np	nn	np	np	nn	np	nn	nn	nn	np	np	np	nn	np	nn	np
seq012553_scaffold11215_cov26_len956	685			FcF01a	46.937	FcM01a	53.388	Fc01a	46.897	hk	hk	SEQ12553_685	<hkxhk>		(hh,hk,kk)	kk	hk	hk	hh	hk	hk	hk	hk	hh	hk	hk	hk	hh	hk	kk	hh	kk	hk	hk	kk	hh	hh	hk	hk	kk	hk	kk	hh	hk	hk	hk	hk	kk	hk
seq000041_scaffold53_cov47_len545623	516652	Zj01	39.3848	FcF01a	52.237	FcM01a	63.682	Fc01a	47.819	hk	hk	SEQ41_516652	<hkxhk>		(hh,hk,kk)	hh	hk	hk	kk	hh	kk	hk	kk	kk	hh	hk	hh	kk	hh	hh	hk	hh	hk	kk	hh	hk	kk	hh	hk	hh	hk	hh	kk	hk	hk	hh	kk	hh	hk
seq000041_scaffold53_cov47_len545623	516710			FcF01a	52.237	FcM01a	63.682	Fc01a	47.819	hk	hk	SEQ41_516710	<hkxhk>		(hh,hk,kk)	hh	hk	hk	kk	hh	kk	hk	kk	kk	hh	hk	hh	kk	hh	hh	hk	hh	hk	kk	hh	hk	kk	hh	hk	hh	hk	hh	kk	hk	hk	hh	kk	hh	hk
seq000041_scaffold53_cov47_len545623	518260			FcF01a	52.237	FcM01a	63.682	Fc01a	47.819	hk	hk	SEQ41_518260	<hkxhk>		(hh,hk,kk)	hh	hk	hk	kk	hh	kk	hk	kk	kk	hh	hk	hh	kk	hh	hh	hk	hh	hk	kk	hh	hk	kk	hh	hk	hh	hk	hh	kk	hk	hk	hh	kk	hh	hk
seq000041_scaffold53_cov47_len545623	518390			FcF01a	52.237	FcM01a	63.682	Fc01a	47.819	hk	hk	SEQ41_518390	<hkxhk>		(hh,hk,kk)	kk	hk	hk	hh	kk	hh	hk	hh	hh	kk	hk	kk	hh	kk	kk	hk	kk	hk	hh	kk	hk	hh	kk	hk	kk	hk	kk	hh	hk	hk	kk	hh	kk	hk
seq000041_scaffold53_cov47_len545623	518802			FcF01a	52.237	FcM01a	63.682	Fc01a	47.819	hk	hk	SEQ41_518802	<hkxhk>		(hh,hk,kk)	kk	hk	hk	hh	kk	hh	hk	hh	hh	kk	hk	kk	hh	kk	kk	hk	kk	hk	hh	kk	hk	hh	kk	hk	kk	hk	kk	hh	hk	hk	kk	hh	kk	hk
seq000041_scaffold53_cov47_len545623	518810			FcF01a	52.237	FcM01a	63.682	Fc01a	47.819	hk	hk	SEQ41_518810	<hkxhk>		(hh,hk,kk)	kk	hk	hk	hh	kk	hh	hk	hh	hh	kk	hk	kk	hh	kk	kk	hk	kk	hk	hh	kk	hk	hh	kk	hk	kk	hk	kk	hh	hk	hk	kk	hh	kk	hk
seq000055_scaffold48_cov45_len488294	221918			FcF01a	52.237	FcM01a	63.682	Fc01a	47.819	hk	hk	SEQ55_221918	<hkxhk>		(hh,hk,kk)	kk	hk	hk	hh	kk	hh	hk	hh	hh	kk	hk	kk	hh	kk	kk	hk	kk	hk	hh	kk	hk	hh	kk	hk	kk	hk	kk	hh	hk	hk	kk	hh	kk	hk
seq000055_scaffold48_cov45_len488294	272838			FcF01a	52.237	FcM01a	63.682	Fc01a	47.819	hk	hk	SEQ55_272838	<hkxhk>		(hh,hk,kk)	hh	hk	hk	kk	hh	kk	hk	kk	kk	hh	hk	hh	kk	hh	hh	hk	hh	hk	kk	hh	hk	kk	hh	hk	hh	hk	hh	kk	hk	hk	hh	kk	hh	hk
seq000055_scaffold48_cov45_len488294	272978			FcF01a	52.237	FcM01a	63.682	Fc01a	47.819	hk	hk	SEQ55_272978	<hkxhk>		(hh,hk,kk)	hh	hk	hk	kk	hh	kk	hk	kk	kk	hh	hk	hh	kk	hh	hh	hk	hh	hk	kk	hh	hk	kk	hh	hk	hh	hk	hh	kk	hk	hk	hh	kk	hh	hk
seq002884_scaffold11574_cov42_len2018	1041			FcF01a	52.237	FcM01a	63.682	Fc01a	47.819	hk	hk	SEQ2884_1041	<hkxhk>		(hh,hk,kk)	kk	hk	hk	hh	kk	hh	hk	hh	hh	kk	hk	kk	hh	kk	kk	hk	kk	hk	hh	kk	hk	hh	kk	hk	kk	hk	kk	hh	hk	hk	kk	hh	kk	hk
seq007796_scaffold6483_cov50_len1199	66			FcF01a	52.237	FcM01a	63.682	Fc01a	47.819	hk	hk	SEQ7796_66	<hkxhk>		(hh,hk,kk)	kk	hk	hk	hh	kk	hh	hk	hh	hh	kk	hk	kk	hh	kk	kk	hk	kk	hk	hh	kk	hk	hh	kk	hk	kk	hk	kk	hh	hk	hk	kk	hh	kk	hk
seq007796_scaffold6483_cov50_len1199	104			FcF01a	52.237	FcM01a	63.682	Fc01a	47.819	hk	hk	SEQ7796_104	<hkxhk>		(hh,hk,kk)	hh	hk	hk	kk	hh	kk	hk	kk	kk	hh	hk	hh	kk	hh	hh	hk	hh	hk	kk	hh	hk	kk	hh	hk	hh	hk	hh	kk	hk	hk	hh	kk	hh	hk
seq007796_scaffold6483_cov50_len1199	221			FcF01a	52.237	FcM01a	63.682	Fc01a	47.819	hk	hk	SEQ7796_221	<hkxhk>		(hh,hk,kk)	kk	hk	hk	hh	kk	hh	hk	hh	hh	kk	hk	kk	hh	kk	kk	hk	kk	hk	hh	kk	hk	hh	kk	hk	kk	hk	kk	hh	hk	hk	kk	hh	kk	hk
seq000014_scaffold7_cov46_len881207	44397			FcF01a	52.805	FcM01a	63.682	Fc01a	47.948	hk	hk	SEQ14_44397	<hkxhk>		(hh,hk,kk)	kk	hk	hk	hh	kk	hh	hk	hh	hh	kk	hk	kk	hh	kk	kk	hk	kk	hk	hh	kk	hk	hh	kk	hk	kk	hk	kk	hh	hk	hk	kk	hh	kk	hk
seq000014_scaffold7_cov46_len881207	44547	Zj01	38.6692	FcF01a	52.805	FcM01a	63.682	Fc01a	47.985	hk	hk	SEQ14_44547	<hkxhk>		(hh,hk,kk)	hh	hk	hk	kk	hh	kk	hk	kk	kk	hh	hk	hh	kk	hh	hh	hk	hh	hk	kk	hh	hk	kk	hh	hk	hh	hk	hh	kk	hk	hk	hh	kk	hh	hk
seq000014_scaffold7_cov46_len881207	44550	Zj01	38.6692	FcF01a	52.805	FcM01a	63.682	Fc01a	47.985	hk	hk	SEQ14_44550	<hkxhk>		(hh,hk,kk)	kk	hk	hk	hh	kk	hh	hk	hh	hh	kk	hk	kk	hh	kk	kk	hk	kk	hk	hh	kk	hk	hh	kk	hk	kk	hk	kk	hh	hk	hk	kk	hh	kk	hk
seq000789_scaffold580_cov44_len83634	7113			FcF01a	52.805	FcM01a	63.682	Fc01a	47.985	hk	hk	SEQ789_7113	<hkxhk>		(hh,hk,kk)	kk	hk	hk	hh	kk	hh	hk	hh	hh	kk	hk	kk	hh	kk	kk	hk	kk	hk	hh	kk	hk	hh	kk	hk	kk	hk	kk	hh	hk	hk	kk	hh	kk	hk
seq001834_scaffold1398_cov50_len16488	8917			FcF01a	52.805	FcM01a	63.682	Fc01a	47.985	hk	hk	SEQ1834_8917	<hkxhk>		(hh,hk,kk)	kk	hk	hk	hh	kk	hh	hk	hh	hh	kk	hk	kk	hh	kk	kk	hk	kk	hk	hh	kk	hk	hh	kk	hk	kk	hk	kk	hh	hk	hk	kk	hh	kk	hk
seq002155_scaffold1199_cov28_len8121	1564			FcF01a	52.805	FcM01a	63.682	Fc01a	47.985	hk	hk	SEQ2155_1564	<hkxhk>		(hh,hk,kk)	kk	hk	hk	hh	kk	hh	hk	hh	hh	kk	hk	kk	hh	kk	kk	hk	kk	hk	hh	kk	hk	hh	kk	hk	kk	hk	kk	hh	hk	hk	kk	hh	kk	hk
seq000541_scaffold399_cov45_len123364	57189			FcF01a	77.672	FcM01a	63.871	Fc01a	48.043	hk	hk	SEQ541_57189	<hkxhk>		(hh,hk,kk)	hk	hk	hh	hk	hh	hk	hk	hk	hk	hk	kk	hk	hk	hk	hk	kk	hh	hh	hk	hk	kk	hk	hk	kk	hk	hh	hk	hk	kk	kk	hh	hk	hk	kk
seq000014_scaffold7_cov46_len881207	34712			FcF01a	53.113	FcM01a	63.712	Fc01a	48.064	hk	hk	SEQ14_34712	<hkxhk>		(hh,hk,kk)	kk	hk	hk	hh	kk	hh	hk	hh	hh	kk	hk	kk	hh	kk	kk	hk	kk	hk	hh	kk	hk	hh	kk	hk	kk	hk	kk	hh	hk	hk	hk	hh	kk	hk
seq000014_scaffold7_cov46_len881207	287816			FcF01a	53.258	FcM01a	63.72	Fc01a	48.135	hk	hk	SEQ14_287816	<hkxhk>		(hh,hk,kk)	kk	hk	hk	hh	kk	hh	hk	hh	hh	kk	hk	kk	hh	kk	kk	hk	kk	hk	hh	kk	hk	hh	kk	hk	kk	hk	kk	hh	hk	hk	kk	hh	hk	hk
seq000014_scaffold7_cov46_len881207	449282			FcF01a	53.258	FcM01a	63.72	Fc01a	48.135	hk	hk	SEQ14_449282	<hkxhk>		(hh,hk,kk)	hh	hk	hk	kk	hh	kk	hk	kk	kk	hh	hk	hh	kk	hh	hh	hk	hh	hk	kk	hh	hk	kk	hh	hk	hh	hk	hh	kk	hk	hk	hh	kk	hk	hk
seq000014_scaffold7_cov46_len881207	465853			FcF01a	53.316	FcM01a	63.736	Fc01a	48.162	hk	hk	SEQ14_465853	<hkxhk>		(hh,hk,kk)	kk	hk	hk	hh	kk	hh	hk	hh	hh	kk	hk	kk	hh	kk	kk	hk	kk	hk	hh	kk	hk	hh	kk	hk	kk	hk	kk	hh	hk	hk	kk	hk	hk	hk
seq000744_scaffold530_cov45_len88048	30549			FcF01a	51.57	FcM01a	61.726	Fc01a	48.178	hk	hk	SEQ744_30549	<hkxhk>		(hh,hk,kk)	hh	hh	hk	kk	hk	kk	hk	kk	kk	hh	hk	hh	kk	hk	hh	kk	hh	hk	kk	hh	hk	kk	hh	hk	hh	hk	hh	kk	hk	hk	hh	kk	hh	hk
seq000593_scaffold417_cov46_len113766	101582			FcF01a	53.262	FcM01a	62.603	Fc01a	48.363	hk	hk	SEQ593_101582	<hkxhk>		(hh,hk,kk)	kk	hk	hk	hh	kk	hh	hk	hh	hh	kk	hk	kk	hh	kk	kk	hk	kk	hk	hh	kk	hk	hh	kk	hk	kk	hk	kk	hh	hk	hk	hk	hh	kk	hk
seq000347_scaffold1995_cov44_len176330	113016			FcF01a	48.834	FcM01a	57.87	Fc01a	48.391	hk	hk	SEQ347_113016	<hkxhk>		(hh,hk,kk)	hh	hh	hk	kk	hk	hk	hk	hk	kk	hk	hk	hk	kk	hk	hh	kk	hh	hk	kk	hh	hk	kk	hh	hk	hh	hk	hh	kk	hk	hk	hk	kk	hh	hk
seq000347_scaffold1995_cov44_len176330	113028			FcF01a	48.834	FcM01a	57.985	Fc01a	48.391	hk	hk	SEQ347_113028	<hkxhk>		(hh,hk,kk)	kk	kk	hk	hh	hk	hk	hk	hk	hh	hk	hk	hk	hh	hk	kk	hh	kk	hk	hh	kk	hk	hh	kk	hk	kk	hk	kk	hh	hk	hk	hk	hh	kk	hk
seq000014_scaffold7_cov46_len881207	788549			FcF01a	53.38	FcM01a	63.196	Fc01a	48.476	hk	hk	SEQ14_788549	<hkxhk>		(hh,hk,kk)	kk	hk	hk	hh	kk	hk	hk	hk	hh	kk	hk	kk	hh	hk	hk	hk	kk	hk	hh	kk	hk	hh	kk	hk	kk	hk	kk	hh	hk	hk	kk	hh	hk	hk
seq000014_scaffold7_cov46_len881207	788561			FcF01a	53.38	FcM01a	63.196	Fc01a	48.476	hk	hk	SEQ14_788561	<hkxhk>		(hh,hk,kk)	hh	hk	hk	kk	hh	hk	hk	hk	kk	hh	hk	hh	kk	hk	hk	hk	hh	hk	kk	hh	hk	kk	hh	hk	hh	hk	hh	kk	hk	hk	hh	kk	hk	hk
seq000033_scaffold27343_cov45_len611523	110758	Zj01	41.8448	FcF01a	52.119	FcM01a	61.283	Fc01a	48.549	hk	hk	SEQ33_110758	<hkxhk>		(hh,hk,kk)	kk	kk	hk	hh	hk	hh	hk	hh	hh	kk	hk	kk	hh	hk	kk	hh	kk	hk	hh	kk	hk	hh	kk	hk	kk	hk	kk	hh	hk	hk	kk	hh	kk	hk
seq024156_scaffold22968_cov32_len579	411			FcF01a	49.263	FcM01a	57.91	Fc01a	48.614	hk	hk	SEQ24156_411	<hkxhk>		(hh,hk,kk)	kk	kk	hk	hh	hk	hk	hk	hk	hh	hk	hk	hk	hh	hk	kk	hh	kk	hk	hh	kk	hh	hh	kk	hk	kk	hk	kk	hh	hk	hk	hk	hh	kk	hk
seq000192_scaffold26750_cov42_len259536	8198			FcF01a	54.954	FcM01a	64.296	Fc01a	48.642	hk	hk	SEQ192_8198	<hkxhk>		(hh,hk,kk)	hh	hk	hk	kk	hh	hk	hk	hk	kk	hh	hk	hh	kk	hk	hh	hk	hk	hh	kk	hk	hk	kk	hk	hk	hh	hk	hh	kk	hk	hh	hk	kk	hk	hk
seq000192_scaffold26750_cov42_len259536	8206			FcF01a	54.954	FcM01a	64.296	Fc01a	48.642	hk	hk	SEQ192_8206	<hkxhk>		(hh,hk,kk)	kk	hk	hk	hh	kk	hk	hk	hk	hh	kk	hk	kk	hh	hk	kk	hk	hk	kk	hh	hk	hk	hh	hk	hk	kk	hk	kk	hh	hk	kk	hk	hh	hk	hk
seq000033_scaffold27343_cov45_len611523	161513			FcF01a	52.223	FcM01a	60.764	Fc01a	48.762	hk	hk	SEQ33_161513	<hkxhk>		(hh,hk,kk)	kk	kk	hk	hh	hk	hh	hk	hh	hh	kk	hk	kk	hh	hk	kk	hh	kk	hk	hh	kk	hk	hh	kk	hk	kk	hk	kk	hh	hk	hk	hk	hh	kk	hk
seq000033_scaffold27343_cov45_len611523	161543			FcF01a	52.223	FcM01a	60.764	Fc01a	48.762	hk	hk	SEQ33_161543	<hkxhk>		(hh,hk,kk)	kk	kk	hk	hh	hk	hh	hk	hh	hh	kk	hk	kk	hh	hk	kk	hh	kk	hk	hh	kk	hk	hh	kk	hk	kk	hk	kk	hh	hk	hk	hk	hh	kk	hk
seq000033_scaffold27343_cov45_len611523	161555			FcF01a	52.223	FcM01a	60.764	Fc01a	48.762	hk	hk	SEQ33_161555	<hkxhk>		(hh,hk,kk)	kk	kk	hk	hh	hk	hh	hk	hh	hh	kk	hk	kk	hh	hk	kk	hh	kk	hk	hh	kk	hk	hh	kk	hk	kk	hk	kk	hh	hk	hk	hk	hh	kk	hk
seq000014_scaffold7_cov46_len881207	787975			FcF01a	54.504	FcM01a	63.296	Fc01a	48.79	hk	hk	SEQ14_787975	<hkxhk>		(hh,hk,kk)	hh	hk	hk	kk	hh	hk	hk	kk	kk	hh	hk	hh	kk	hk	hh	hk	hh	hk	kk	hh	hk	kk	hh	hk	hh	hk	hh	kk	hk	hk	hh	kk	hk	hk
seq000014_scaffold7_cov46_len881207	791686			FcF01a	54.504	FcM01a	63.296	Fc01a	48.79	hk	hk	SEQ14_791686	<hkxhk>		(hh,hk,kk)	kk	hk	hk	hh	kk	hk	hk	hh	hh	kk	hk	kk	hh	hk	kk	hk	kk	hk	hh	kk	hk	hh	kk	hk	kk	hk	kk	hh	hk	hk	kk	hh	hk	hk
seq000750_scaffold26759_cov43_len87452	38083			FcF01a	56.493	FcM01a	64.394	Fc01a	48.838	hk	hk	SEQ750_38083	<hkxhk>		(hh,hk,kk)	hh	hk	hk	kk	hh	hk	hk	kk	kk	hh	hk	hh	kk	hk	hh	hk	hk	hh	kk	hk	hk	kk	hh	hk	hh	hk	hh	kk	hk	hh	hk	kk	hk	hk
seq000173_scaffold122_cov44_len270720	92866			FcF01a	56.52	FcM01a	64.337	Fc01a	48.868	hk	hk	SEQ173_92866	<hkxhk>		(hh,hk,kk)	kk	hk	hk	hh	kk	hk	hk	hh	hh	kk	hk	kk	hh	hk	kk	hk	hk	kk	hh	hk	hk	hh	kk	hk	kk	hk	kk	hh	hk	kk	hk	hh	hk	hk
seq000057_scaffold102_cov45_len467721	275731			FcF01a	56.481	FcM01a	64.238	Fc01a	48.893	hk	hk	SEQ57_275731	<hkxhk>		(hh,hk,kk)	kk	hk	hk	hh	kk	hk	hk	hh	hh	kk	hk	kk	hh	hk	kk	hk	hk	kk	hh	hk	hk	hh	kk	hk	kk	hk	kk	hh	hk	kk	kk	hh	hk	hk
seq000057_scaffold102_cov45_len467721	314071			FcF01a	56.481	FcM01a	64.238	Fc01a	48.893	hk	hk	SEQ57_314071	<hkxhk>		(hh,hk,kk)	hh	hk	hk	kk	hh	hk	hk	kk	kk	hh	hk	hh	kk	hk	hh	hk	hk	hh	kk	hk	hk	kk	hh	hk	hh	hk	hh	kk	hk	hh	hh	kk	hk	hk
seq000407_scaffold431_cov45_len156937	9112			FcF01a	51.114	FcM01a	58.532	Fc01a	49.001	hk	hk	SEQ407_9112	<hkxhk>		(hh,hk,kk)	kk	kk	hk	hh	hk	hk	hk	hh	hh	hk	hk	hk	hh	hk	kk	hh	kk	hk	hh	kk	hk	hh	kk	hk	kk	hk	kk	hh	hk	hk	hk	hh	kk	hk
seq000407_scaffold431_cov45_len156937	9116			FcF01a	51.114	FcM01a	58.532	Fc01a	49.001	hk	hk	SEQ407_9116	<hkxhk>		(hh,hk,kk)	kk	kk	hk	hh	hk	hk	hk	hh	hh	hk	hk	hk	hh	hk	kk	hh	kk	hk	hh	kk	hk	hh	kk	hk	kk	hk	kk	hh	hk	hk	hk	hh	kk	hk
seq000407_scaffold431_cov45_len156937	9117			FcF01a	51.114	FcM01a	58.532	Fc01a	49.001	hk	hk	SEQ407_9117	<hkxhk>		(hh,hk,kk)	kk	kk	hk	hh	hk	hk	hk	hh	hh	hk	hk	hk	hh	hk	kk	hh	kk	hk	hh	kk	hk	hh	kk	hk	kk	hk	kk	hh	hk	hk	hk	hh	kk	hk
seq000407_scaffold431_cov45_len156937	14453			FcF01a	51.114	FcM01a	58.532	Fc01a	49.001	hk	hk	SEQ407_14453	<hkxhk>		(hh,hk,kk)	kk	kk	hk	hh	hk	hk	hk	hh	hh	hk	hk	hk	hh	hk	kk	hh	kk	hk	hh	kk	hk	hh	kk	hk	kk	hk	kk	hh	hk	hk	hk	hh	kk	hk
seq000407_scaffold431_cov45_len156937	14770			FcF01a	51.114	FcM01a	58.532	Fc01a	49.001	hk	hk	SEQ407_14770	<hkxhk>		(hh,hk,kk)	kk	kk	hk	hh	hk	hk	hk	hh	hh	hk	hk	hk	hh	hk	kk	hh	kk	hk	hh	kk	hk	hh	kk	hk	kk	hk	kk	hh	hk	hk	hk	hh	kk	hk
seq000407_scaffold431_cov45_len156937	15076			FcF01a	50.973	FcM01a	58.532	Fc01a	49.001	hk	hk	SEQ407_15076	<hkxhk>		(hh,hk,kk)	hh	hh	hk	kk	hk	hk	hk	kk	kk	hk	hk	hk	kk	hk	hh	kk	hh	hk	kk	hh	hk	kk	hh	hk	hh	hk	hh	kk	hk	hk	hk	kk	hh	hk
seq000407_scaffold431_cov45_len156937	33072			FcF01a	50.973	FcM01a	58.532	Fc01a	49.001	hk	hk	SEQ407_33072	<hkxhk>		(hh,hk,kk)	hh	hh	hk	kk	hk	hk	hk	kk	kk	hk	hk	hk	kk	hk	hh	kk	hh	hk	kk	hh	hk	kk	hh	hk	hh	hk	hh	kk	hk	hk	hk	kk	hh	hk
seq000407_scaffold431_cov45_len156937	33095			FcF01a	51.114	FcM01a	58.532	Fc01a	49.001	hk	hk	SEQ407_33095	<hkxhk>		(hh,hk,kk)	kk	kk	hk	hh	hk	hk	hk	hh	hh	hk	hk	hk	hh	hk	kk	hh	kk	hk	hh	kk	hk	hh	kk	hk	kk	hk	kk	hh	hk	hk	hk	hh	kk	hk
seq000407_scaffold431_cov45_len156937	43672			FcF01a	51.114	FcM01a	58.532	Fc01a	49.001	hk	hk	SEQ407_43672	<hkxhk>		(hh,hk,kk)	kk	kk	hk	hh	hk	hk	hk	hh	hh	hk	hk	hk	hh	hk	kk	hh	kk	hk	hh	kk	hk	hh	kk	hk	kk	hk	kk	hh	hk	hk	hk	hh	kk	hk
seq000407_scaffold431_cov45_len156937	107793			FcF01a	51.114	FcM01a	58.532	Fc01a	49.001	hk	hk	SEQ407_107793	<hkxhk>		(hh,hk,kk)	kk	kk	hk	hh	hk	hk	hk	hh	hh	hk	hk	hk	hh	hk	kk	hh	kk	hk	hh	kk	hk	hh	kk	hk	kk	hk	kk	hh	hk	hk	hk	hh	kk	hk
seq000407_scaffold431_cov45_len156937	108856	Zj01	13.3465	FcF01a	50.973	FcM01a	58.532	Fc01a	49.001	hk	hk	SEQ407_108856	<hkxhk>		(hh,hk,kk)	hh	hh	hk	kk	hk	hk	hk	kk	kk	hk	hk	hk	kk	hk	hh	kk	hh	hk	kk	hh	hk	kk	hh	hk	hh	hk	hh	kk	hk	hk	hk	kk	hh	hk
seq000407_scaffold431_cov45_len156937	14664			FcF01a	50.849	FcM01a	58.484	Fc01a	49.016	hk	hk	SEQ407_14664	<hkxhk>		(hh,hk,kk)	kk	kk	hk	hh	hk	hk	hk	hh	hh	hk	hk	hk	hh	hk	kk	hh	kk	hk	hh	kk	hk	hh	kk	hk	kk	hk	kk	hh	hk	hk	hk	hh	kk	hk
seq000407_scaffold431_cov45_len156937	14644			FcF01a	51.132	FcM01a	58.55	Fc01a	49.02	hk	hk	SEQ407_14644	<hkxhk>		(hh,hk,kk)	hh	hh	hk	kk	hk	hk	hk	kk	kk	hk	hk	hk	kk	hk	hh	kk	hh	hk	kk	hh	hk	kk	hh	hk	hh	hk	hh	kk	hk	hk	hk	kk	hh	hk
seq019905_scaffold18766_cov42_len688	149			FcF01a	40.638			Fc01a	49.388	hk	hk	SEQ19905_149	<hkxhk>		(hh,hk,kk)	kk	hh	hh	hk	kk	hh	hk	kk	kk	kk	kk	hk	hh	kk	kk	hk	kk	hh	hh	hk	hh	hk	kk	kk	hh	hh	hk	hh	kk	kk	kk	hh	hk	kk
seq000407_scaffold431_cov45_len156937	33069			FcF01a	48.976	FcM01a	57.305	Fc01a	49.727	hk	hk	SEQ407_33069	<hkxhk>		(hh,hk,kk)	hh	hh	hh	kk	hk	hh	hh	kk	kk	hk	hk	hh	kk	hk	hh	hk	hh	hh	kk	hh	hk	kk	hh	hk	hh	hh	hh	kk	hk	hk	hk	kk	hh	hk
seq000026_scaffold27_cov46_len649212	186177					FcM01a	43.963	Fc01a	49.894	np	nn	SEQ26_186177	<nnxnp>		(nn,np)	nn	nn	nn	np	np	nn	nn	np	np	np	np	nn	np	np	nn	np	nn	nn	np	nn	np	np	np	np	nn	nn	nn	np	np	np	np	np	nn	np
seq000026_scaffold27_cov46_len649212	204954	Zj01	17.5694			FcM01a	43.963	Fc01a	49.894	np	nn	SEQ26_204954	<nnxnp>		(nn,np)	nn	nn	nn	np	np	nn	nn	np	np	np	np	nn	np	np	nn	np	nn	nn	np	nn	np	np	np	np	nn	nn	nn	np	np	np	np	np	nn	np
seq000026_scaffold27_cov46_len649212	204963	Zj01	17.5694			FcM01a	43.963	Fc01a	49.894	np	nn	SEQ26_204963	<nnxnp>		(nn,np)	nn	nn	nn	np	np	nn	nn	np	np	np	np	nn	np	np	nn	np	nn	nn	np	nn	np	np	np	np	nn	nn	nn	np	np	np	np	np	nn	np
seq000026_scaffold27_cov46_len649212	333468					FcM01a	43.963	Fc01a	49.894	np	nn	SEQ26_333468	<nnxnp>		(nn,np)	nn	nn	nn	np	np	nn	nn	np	np	np	np	nn	np	np	nn	np	nn	nn	np	nn	np	np	np	np	nn	nn	nn	np	np	np	np	np	nn	np
seq000026_scaffold27_cov46_len649212	333545					FcM01a	43.963	Fc01a	49.894	np	nn	SEQ26_333545	<nnxnp>		(nn,np)	nn	nn	nn	np	np	nn	nn	np	np	np	np	nn	np	np	nn	np	nn	nn	np	nn	np	np	np	np	nn	nn	nn	np	np	np	np	np	nn	np
seq000026_scaffold27_cov46_len649212	333563					FcM01a	43.963	Fc01a	49.894	np	nn	SEQ26_333563	<nnxnp>		(nn,np)	nn	nn	nn	np	np	nn	nn	np	np	np	np	nn	np	np	nn	np	nn	nn	np	nn	np	np	np	np	nn	nn	nn	np	np	np	np	np	nn	np
seq000026_scaffold27_cov46_len649212	472181					FcM01a	43.963	Fc01a	49.894	np	nn	SEQ26_472181	<nnxnp>		(nn,np)	nn	nn	nn	np	np	nn	nn	np	np	np	np	nn	np	np	nn	np	nn	nn	np	nn	np	np	np	np	nn	nn	nn	np	np	np	np	np	nn	np
seq000026_scaffold27_cov46_len649212	512385					FcM01a	43.963	Fc01a	49.894	np	nn	SEQ26_512385	<nnxnp>		(nn,np)	nn	nn	nn	np	np	nn	nn	np	np	np	np	nn	np	np	nn	np	nn	nn	np	nn	np	np	np	np	nn	nn	nn	np	np	np	np	np	nn	np
seq000026_scaffold27_cov46_len649212	574904					FcM01a	43.963	Fc01a	49.894	np	nn	SEQ26_574904	<nnxnp>		(nn,np)	nn	nn	nn	np	np	nn	nn	np	np	np	np	nn	np	np	nn	np	nn	nn	np	nn	np	np	np	np	nn	nn	nn	np	np	np	np	np	nn	np
seq000230_scaffold159_cov43_len231340	3310					FcM01a	43.963	Fc01a	49.894	np	nn	SEQ230_3310	<nnxnp>		(nn,np)	nn	nn	nn	np	np	nn	nn	np	np	np	np	nn	np	np	nn	np	nn	nn	np	nn	np	np	np	np	nn	nn	nn	np	np	np	np	np	nn	np
seq000230_scaffold159_cov43_len231340	3677					FcM01a	43.963	Fc01a	49.894	np	nn	SEQ230_3677	<nnxnp>		(nn,np)	nn	nn	nn	np	np	nn	nn	np	np	np	np	nn	np	np	nn	np	nn	nn	np	nn	np	np	np	np	nn	nn	nn	np	np	np	np	np	nn	np
seq000230_scaffold159_cov43_len231340	106148					FcM01a	43.963	Fc01a	49.894	np	nn	SEQ230_106148	<nnxnp>		(nn,np)	nn	nn	nn	np	np	nn	nn	np	np	np	np	nn	np	np	nn	np	nn	nn	np	nn	np	np	np	np	nn	nn	nn	np	np	np	np	np	nn	np
seq000230_scaffold159_cov43_len231340	106428					FcM01a	43.963	Fc01a	49.894	np	nn	SEQ230_106428	<nnxnp>		(nn,np)	nn	nn	nn	np	np	nn	nn	np	np	np	np	nn	np	np	nn	np	nn	nn	np	nn	np	np	np	np	nn	nn	nn	np	np	np	np	np	nn	np
seq000230_scaffold159_cov43_len231340	108585					FcM01a	43.963	Fc01a	49.894	np	nn	SEQ230_108585	<nnxnp>		(nn,np)	nn	nn	nn	np	np	nn	nn	np	np	np	np	nn	np	np	nn	np	nn	nn	np	nn	np	np	np	np	nn	nn	nn	np	np	np	np	np	nn	np
seq000230_scaffold159_cov43_len231340	108596					FcM01a	43.963	Fc01a	49.894	np	nn	SEQ230_108596	<nnxnp>		(nn,np)	nn	nn	nn	np	np	nn	nn	np	np	np	np	nn	np	np	nn	np	nn	nn	np	nn	np	np	np	np	nn	nn	nn	np	np	np	np	np	nn	np
seq000361_scaffold275_cov45_len171384	107865					FcM01a	43.963	Fc01a	49.894	np	nn	SEQ361_107865	<nnxnp>		(nn,np)	nn	nn	nn	np	np	nn	nn	np	np	np	np	nn	np	np	nn	np	nn	nn	np	nn	np	np	np	np	nn	nn	nn	np	np	np	np	np	nn	np
seq000361_scaffold275_cov45_len171384	137784					FcM01a	43.963	Fc01a	49.894	np	nn	SEQ361_137784	<nnxnp>		(nn,np)	nn	nn	nn	np	np	nn	nn	np	np	np	np	nn	np	np	nn	np	nn	nn	np	nn	np	np	np	np	nn	nn	nn	np	np	np	np	np	nn	np
seq000361_scaffold275_cov45_len171384	137970					FcM01a	43.963	Fc01a	49.894	np	nn	SEQ361_137970	<nnxnp>		(nn,np)	nn	nn	nn	np	np	nn	nn	np	np	np	np	nn	np	np	nn	np	nn	nn	np	nn	np	np	np	np	nn	nn	nn	np	np	np	np	np	nn	np
seq000438_scaffold458_cov45_len149398	33569	Zj01	16.036			FcM01a	43.963	Fc01a	49.894	np	nn	SEQ438_33569	<nnxnp>		(nn,np)	nn	nn	nn	np	np	nn	nn	np	np	np	np	nn	np	np	nn	np	nn	nn	np	nn	np	np	np	np	nn	nn	nn	np	np	np	np	np	nn	np
seq000438_scaffold458_cov45_len149398	33845					FcM01a	43.963	Fc01a	49.894	np	nn	SEQ438_33845	<nnxnp>		(nn,np)	nn	nn	nn	np	np	nn	nn	np	np	np	np	nn	np	np	nn	np	nn	nn	np	nn	np	np	np	np	nn	nn	nn	np	np	np	np	np	nn	np
seq000026_scaffold27_cov46_len649212	436964					FcM01a	44.282	Fc01a	50.064	np	nn	SEQ26_436964	<nnxnp>		(nn,np)	np	np	np	nn	nn	np	np	nn	nn	nn	nn	np	nn	nn	np	nn	np	np	nn	np	nn	nn	nn	nn	np	np	np	nn	nn	nn	nn	nn	np	nn
seq000026_scaffold27_cov46_len649212	437138					FcM01a	44.282	Fc01a	50.064	np	nn	SEQ26_437138	<nnxnp>		(nn,np)	np	np	np	nn	nn	np	np	nn	nn	nn	nn	np	nn	nn	np	nn	np	np	nn	np	nn	nn	nn	nn	np	np	np	nn	nn	nn	nn	nn	np	nn
seq000026_scaffold27_cov46_len649212	437147					FcM01a	44.282	Fc01a	50.064	np	nn	SEQ26_437147	<nnxnp>		(nn,np)	np	np	np	nn	nn	np	np	nn	nn	nn	nn	np	nn	nn	np	nn	np	np	nn	np	nn	nn	nn	nn	np	np	np	nn	nn	nn	nn	nn	np	nn
seq000026_scaffold27_cov46_len649212	437216					FcM01a	44.282	Fc01a	50.064	np	nn	SEQ26_437216	<nnxnp>		(nn,np)	np	np	np	nn	nn	np	np	nn	nn	nn	nn	np	nn	nn	np	nn	np	np	nn	np	nn	nn	nn	nn	np	np	np	nn	nn	nn	nn	nn	np	nn
seq000026_scaffold27_cov46_len649212	437239					FcM01a	44.282	Fc01a	50.064	np	nn	SEQ26_437239	<nnxnp>		(nn,np)	np	np	np	nn	nn	np	np	nn	nn	nn	nn	np	nn	nn	np	nn	np	np	nn	np	nn	nn	nn	nn	np	np	np	nn	nn	nn	nn	nn	np	nn
seq000026_scaffold27_cov46_len649212	459581					FcM01a	44.282	Fc01a	50.064	np	nn	SEQ26_459581	<nnxnp>		(nn,np)	np	np	np	nn	nn	np	np	nn	nn	nn	nn	np	nn	nn	np	nn	np	np	nn	np	nn	nn	nn	nn	np	np	np	nn	nn	nn	nn	nn	np	nn
seq000026_scaffold27_cov46_len649212	459630					FcM01a	44.282	Fc01a	50.064	np	nn	SEQ26_459630	<nnxnp>		(nn,np)	np	np	np	nn	nn	np	np	nn	nn	nn	nn	np	nn	nn	np	nn	np	np	nn	np	nn	nn	nn	nn	np	np	np	nn	nn	nn	nn	nn	np	nn
seq000026_scaffold27_cov46_len649212	554619					FcM01a	44.282	Fc01a	50.064	np	nn	SEQ26_554619	<nnxnp>		(nn,np)	np	np	np	nn	nn	np	np	nn	nn	nn	nn	np	nn	nn	np	nn	np	np	nn	np	nn	nn	nn	nn	np	np	np	nn	nn	nn	nn	nn	np	nn
seq000888_scaffold639_cov49_len72952	23790					FcM01a	44.282	Fc01a	50.064	np	nn	SEQ888_23790	<nnxnp>		(nn,np)	np	np	np	nn	nn	np	np	nn	nn	nn	nn	np	nn	nn	np	nn	np	np	nn	np	nn	nn	nn	nn	np	np	np	nn	nn	nn	nn	nn	np	nn
seq027317_scaffold26020_cov57_len513	329			FcF01a	54.456			Fc01a	50.149	ll	lm	SEQ27317_329	<lmxll>		(ll,lm)	ll	ll	lm	lm	ll	lm	ll	lm	lm	ll	ll	ll	lm	ll	ll	lm	ll	lm	lm	ll	ll	lm	ll	ll	ll	lm	ll	lm	ll	ll	ll	lm	ll	ll
seq000041_scaffold53_cov47_len545623	213103			FcF01a	54.046			Fc01a	50.328	ll	lm	SEQ41_213103	<lmxll>		(ll,lm)	ll	ll	lm	lm	ll	lm	lm	lm	lm	ll	ll	ll	lm	ll	ll	lm	ll	lm	lm	ll	ll	lm	ll	ll	ll	lm	ll	lm	ll	ll	ll	lm	ll	ll
seq000041_scaffold53_cov47_len545623	213356			FcF01a	54.046			Fc01a	50.328	ll	lm	SEQ41_213356	<lmxll>		(ll,lm)	ll	ll	lm	lm	ll	lm	lm	lm	lm	ll	ll	ll	lm	ll	ll	lm	ll	lm	lm	ll	ll	lm	ll	ll	ll	lm	ll	lm	ll	ll	ll	lm	ll	ll
seq001693_scaffold1472_cov49_len21713	277			FcF01a	54.046			Fc01a	50.328	ll	lm	SEQ1693_277	<lmxll>		(ll,lm)	ll	ll	lm	lm	ll	lm	lm	lm	lm	ll	ll	ll	lm	ll	ll	lm	ll	lm	lm	ll	ll	lm	ll	ll	ll	lm	ll	lm	ll	ll	ll	lm	ll	ll
seq018240_scaffold17061_cov46_len740	579			FcF01a	54.046			Fc01a	50.328	ll	lm	SEQ18240_579	<lmxll>		(ll,lm)	ll	ll	lm	lm	ll	lm	lm	lm	lm	ll	ll	ll	lm	ll	ll	lm	ll	lm	lm	ll	ll	lm	ll	ll	ll	lm	ll	lm	ll	ll	ll	lm	ll	ll
seq000033_scaffold27343_cov45_len611523	88281			FcF01a	52.786			Fc01a	50.649	ll	lm	SEQ33_88281	<lmxll>		(ll,lm)	ll	ll	lm	lm	ll	lm	lm	lm	lm	ll	ll	ll	lm	ll	ll	lm	ll	lm	lm	ll	ll	lm	ll	ll	ll	lm	ll	lm	ll	ll	ll	lm	ll	ll
seq000033_scaffold27343_cov45_len611523	88301			FcF01a	52.786			Fc01a	50.649	ll	lm	SEQ33_88301	<lmxll>		(ll,lm)	ll	ll	lm	lm	ll	lm	lm	lm	lm	ll	ll	ll	lm	ll	ll	lm	ll	lm	lm	ll	ll	lm	ll	ll	ll	lm	ll	lm	ll	ll	ll	lm	ll	ll
seq000033_scaffold27343_cov45_len611523	88327			FcF01a	52.786			Fc01a	50.649	ll	lm	SEQ33_88327	<lmxll>		(ll,lm)	ll	ll	lm	lm	ll	lm	lm	lm	lm	ll	ll	ll	lm	ll	ll	lm	ll	lm	lm	ll	ll	lm	ll	ll	ll	lm	ll	lm	ll	ll	ll	lm	ll	ll
seq000033_scaffold27343_cov45_len611523	88356			FcF01a	52.786			Fc01a	50.649	ll	lm	SEQ33_88356	<lmxll>		(ll,lm)	ll	ll	lm	lm	ll	lm	lm	lm	lm	ll	ll	ll	lm	ll	ll	lm	ll	lm	lm	ll	ll	lm	ll	ll	ll	lm	ll	lm	ll	ll	ll	lm	ll	ll
seq000033_scaffold27343_cov45_len611523	136032			FcF01a	52.786			Fc01a	50.649	ll	lm	SEQ33_136032	<lmxll>		(ll,lm)	ll	ll	lm	lm	ll	lm	lm	lm	lm	ll	ll	ll	lm	ll	ll	lm	ll	lm	lm	ll	ll	lm	ll	ll	ll	lm	ll	lm	ll	ll	ll	lm	ll	ll
seq000033_scaffold27343_cov45_len611523	136035			FcF01a	52.786			Fc01a	50.649	ll	lm	SEQ33_136035	<lmxll>		(ll,lm)	ll	ll	lm	lm	ll	lm	lm	lm	lm	ll	ll	ll	lm	ll	ll	lm	ll	lm	lm	ll	ll	lm	ll	ll	ll	lm	ll	lm	ll	ll	ll	lm	ll	ll
seq000033_scaffold27343_cov45_len611523	136054			FcF01a	52.786			Fc01a	50.649	ll	lm	SEQ33_136054	<lmxll>		(ll,lm)	ll	ll	lm	lm	ll	lm	lm	lm	lm	ll	ll	ll	lm	ll	ll	lm	ll	lm	lm	ll	ll	lm	ll	ll	ll	lm	ll	lm	ll	ll	ll	lm	ll	ll
seq000033_scaffold27343_cov45_len611523	136056			FcF01a	52.786			Fc01a	50.649	ll	lm	SEQ33_136056	<lmxll>		(ll,lm)	ll	ll	lm	lm	ll	lm	lm	lm	lm	ll	ll	ll	lm	ll	ll	lm	ll	lm	lm	ll	ll	lm	ll	ll	ll	lm	ll	lm	ll	ll	ll	lm	ll	ll
seq000033_scaffold27343_cov45_len611523	136097			FcF01a	52.786			Fc01a	50.649	ll	lm	SEQ33_136097	<lmxll>		(ll,lm)	ll	ll	lm	lm	ll	lm	lm	lm	lm	ll	ll	ll	lm	ll	ll	lm	ll	lm	lm	ll	ll	lm	ll	ll	ll	lm	ll	lm	ll	ll	ll	lm	ll	ll
seq000033_scaffold27343_cov45_len611523	136114			FcF01a	52.786			Fc01a	50.649	ll	lm	SEQ33_136114	<lmxll>		(ll,lm)	ll	ll	lm	lm	ll	lm	lm	lm	lm	ll	ll	ll	lm	ll	ll	lm	ll	lm	lm	ll	ll	lm	ll	ll	ll	lm	ll	lm	ll	ll	ll	lm	ll	ll
seq000033_scaffold27343_cov45_len611523	161499			FcF01a	52.786			Fc01a	50.649	ll	lm	SEQ33_161499	<lmxll>		(ll,lm)	ll	ll	lm	lm	ll	lm	lm	lm	lm	ll	ll	ll	lm	ll	ll	lm	ll	lm	lm	ll	ll	lm	ll	ll	ll	lm	ll	lm	ll	ll	ll	lm	ll	ll
seq000033_scaffold27343_cov45_len611523	161500			FcF01a	52.786			Fc01a	50.649	ll	lm	SEQ33_161500	<lmxll>		(ll,lm)	ll	ll	lm	lm	ll	lm	lm	lm	lm	ll	ll	ll	lm	ll	ll	lm	ll	lm	lm	ll	ll	lm	ll	ll	ll	lm	ll	lm	ll	ll	ll	lm	ll	ll
seq000888_scaffold639_cov49_len72952	39179	Zj08	9.95841			FcM01a	43.446	Fc01a	50.658	np	nn	SEQ888_39179	<nnxnp>		(nn,np)	np	np	np	nn	nn	np	np	nn	nn	nn	nn	np	nn	nn	np	np	np	np	nn	np	nn	nn	nn	nn	np	np	np	nn	nn	nn	nn	nn	np	nn
seq000034_scaffold26742_cov43_len603325	36073			FcF01a	50.64			Fc01a	50.847	ll	lm	SEQ34_36073	<lmxll>		(ll,lm)	ll	ll	lm	lm	ll	lm	lm	lm	lm	ll	ll	lm	lm	ll	ll	lm	ll	lm	lm	ll	ll	lm	ll	ll	ll	lm	ll	lm	ll	ll	ll	lm	ll	ll
seq000034_scaffold26742_cov43_len603325	36135			FcF01a	50.64			Fc01a	50.847	ll	lm	SEQ34_36135	<lmxll>		(ll,lm)	ll	ll	lm	lm	ll	lm	lm	lm	lm	ll	ll	lm	lm	ll	ll	lm	ll	lm	lm	ll	ll	lm	ll	ll	ll	lm	ll	lm	ll	ll	ll	lm	ll	ll
seq000636_scaffold27459_cov43_len106715	36161	Zj01	13.0974	FcF01a	50.64			Fc01a	50.847	ll	lm	SEQ636_36161	<lmxll>		(ll,lm)	ll	ll	lm	lm	ll	lm	lm	lm	lm	ll	ll	lm	lm	ll	ll	lm	ll	lm	lm	ll	ll	lm	ll	ll	ll	lm	ll	lm	ll	ll	ll	lm	ll	ll
seq000636_scaffold27459_cov43_len106715	36476	Zj01	13.0977	FcF01a	50.64			Fc01a	50.847	ll	lm	SEQ636_36476	<lmxll>		(ll,lm)	ll	ll	lm	lm	ll	lm	lm	lm	lm	ll	ll	lm	lm	ll	ll	lm	ll	lm	lm	ll	ll	lm	ll	ll	ll	lm	ll	lm	ll	ll	ll	lm	ll	ll
seq000055_scaffold48_cov45_len488294	474378			FcF01a	55.889			Fc01a	51.709	ll	lm	SEQ55_474378	<lmxll>		(ll,lm)	lm	lm	ll	ll	lm	ll	lm	ll	ll	lm	lm	lm	ll	lm	lm	lm	lm	ll	ll	lm	lm	ll	lm	lm	lm	ll	lm	ll	lm	lm	lm	ll	lm	lm
seq000055_scaffold48_cov45_len488294	474445			FcF01a	55.889			Fc01a	51.709	ll	lm	SEQ55_474445	<lmxll>		(ll,lm)	lm	lm	ll	ll	lm	ll	lm	ll	ll	lm	lm	lm	ll	lm	lm	lm	lm	ll	ll	lm	lm	ll	lm	lm	lm	ll	lm	ll	lm	lm	lm	ll	lm	lm
seq000055_scaffold48_cov45_len488294	474446			FcF01a	55.889			Fc01a	51.709	ll	lm	SEQ55_474446	<lmxll>		(ll,lm)	lm	lm	ll	ll	lm	ll	lm	ll	ll	lm	lm	lm	ll	lm	lm	lm	lm	ll	ll	lm	lm	ll	lm	lm	lm	ll	lm	ll	lm	lm	lm	ll	lm	lm
seq000055_scaffold48_cov45_len488294	474773			FcF01a	55.889			Fc01a	51.709	ll	lm	SEQ55_474773	<lmxll>		(ll,lm)	lm	lm	ll	ll	lm	ll	lm	ll	ll	lm	lm	lm	ll	lm	lm	lm	lm	ll	ll	lm	lm	ll	lm	lm	lm	ll	lm	ll	lm	lm	lm	ll	lm	lm
seq000055_scaffold48_cov45_len488294	474777			FcF01a	55.889			Fc01a	51.709	ll	lm	SEQ55_474777	<lmxll>		(ll,lm)	lm	lm	ll	ll	lm	ll	lm	ll	ll	lm	lm	lm	ll	lm	lm	lm	lm	ll	ll	lm	lm	ll	lm	lm	lm	ll	lm	ll	lm	lm	lm	ll	lm	lm
seq000419_scaffold331_cov45_len153450	88893					FcM01a	35.337	Fc01a	52.125	np	nn	SEQ419_88893	<nnxnp>		(nn,np)	np	np	np	nn	nn	np	np	np	nn	nn	nn	np	np	nn	np	nn	np	np	np	np	nn	nn	nn	nn	np	np	np	nn	nn	np	np	np	np	nn
seq000026_scaffold27_cov46_len649212	512078					FcM01a	42.597	Fc01a	52.324	np	nn	SEQ26_512078	<nnxnp>		(nn,np)	nn	nn	nn	np	np	nn	nn	np	np	np	np	nn	np	np	nn	np	nn	nn	np	nn	np	np	np	np	nn	nn	nn	np	np	np	np	np	nn	np
seq000026_scaffold27_cov46_len649212	512086					FcM01a	42.597	Fc01a	52.324	np	nn	SEQ26_512086	<nnxnp>		(nn,np)	nn	nn	nn	np	np	nn	nn	np	np	np	np	nn	np	np	nn	np	nn	nn	np	nn	np	np	np	np	nn	nn	nn	np	np	np	np	np	nn	np
seq000026_scaffold27_cov46_len649212	512424					FcM01a	42.597	Fc01a	52.324	np	nn	SEQ26_512424	<nnxnp>		(nn,np)	nn	nn	nn	np	np	nn	nn	np	np	np	np	nn	np	np	nn	np	nn	nn	np	nn	np	np	np	np	nn	nn	nn	np	np	np	np	np	nn	np
seq000041_scaffold53_cov47_len545623	364010			FcF01a	55.522			Fc01a	52.396	ll	lm	SEQ41_364010	<lmxll>		(ll,lm)	ll	ll	lm	lm	ll	lm	lm	lm	lm	ll	ll	ll	lm	ll	ll	ll	ll	lm	lm	ll	ll	lm	ll	ll	ll	lm	ll	lm	ll	ll	ll	lm	ll	ll
seq000041_scaffold53_cov47_len545623	410929			FcF01a	55.522			Fc01a	52.396	ll	lm	SEQ41_410929	<lmxll>		(ll,lm)	ll	ll	lm	lm	ll	lm	lm	lm	lm	ll	ll	ll	lm	ll	ll	ll	ll	lm	lm	ll	ll	lm	ll	ll	ll	lm	ll	lm	ll	ll	ll	lm	ll	ll
seq000041_scaffold53_cov47_len545623	410948			FcF01a	55.522			Fc01a	52.396	ll	lm	SEQ41_410948	<lmxll>		(ll,lm)	ll	ll	lm	lm	ll	lm	lm	lm	lm	ll	ll	ll	lm	ll	ll	ll	ll	lm	lm	ll	ll	lm	ll	ll	ll	lm	ll	lm	ll	ll	ll	lm	ll	ll
seq000041_scaffold53_cov47_len545623	458543			FcF01a	55.522			Fc01a	52.396	ll	lm	SEQ41_458543	<lmxll>		(ll,lm)	ll	ll	lm	lm	ll	lm	lm	lm	lm	ll	ll	ll	lm	ll	ll	ll	ll	lm	lm	ll	ll	lm	ll	ll	ll	lm	ll	lm	ll	ll	ll	lm	ll	ll
seq000041_scaffold53_cov47_len545623	458583			FcF01a	55.522			Fc01a	52.396	ll	lm	SEQ41_458583	<lmxll>		(ll,lm)	ll	ll	lm	lm	ll	lm	lm	lm	lm	ll	ll	ll	lm	ll	ll	ll	ll	lm	lm	ll	ll	lm	ll	ll	ll	lm	ll	lm	ll	ll	ll	lm	ll	ll
seq000041_scaffold53_cov47_len545623	458603			FcF01a	55.522			Fc01a	52.396	ll	lm	SEQ41_458603	<lmxll>		(ll,lm)	ll	ll	lm	lm	ll	lm	lm	lm	lm	ll	ll	ll	lm	ll	ll	ll	ll	lm	lm	ll	ll	lm	ll	ll	ll	lm	ll	lm	ll	ll	ll	lm	ll	ll
seq000041_scaffold53_cov47_len545623	458738			FcF01a	55.522			Fc01a	52.396	ll	lm	SEQ41_458738	<lmxll>		(ll,lm)	ll	ll	lm	lm	ll	lm	lm	lm	lm	ll	ll	ll	lm	ll	ll	ll	ll	lm	lm	ll	ll	lm	ll	ll	ll	lm	ll	lm	ll	ll	ll	lm	ll	ll
seq000041_scaffold53_cov47_len545623	458807			FcF01a	55.522			Fc01a	52.396	ll	lm	SEQ41_458807	<lmxll>		(ll,lm)	ll	ll	lm	lm	ll	lm	lm	lm	lm	ll	ll	ll	lm	ll	ll	ll	ll	lm	lm	ll	ll	lm	ll	ll	ll	lm	ll	lm	ll	ll	ll	lm	ll	ll
seq000041_scaffold53_cov47_len545623	489793			FcF01a	55.522			Fc01a	52.396	ll	lm	SEQ41_489793	<lmxll>		(ll,lm)	ll	ll	lm	lm	ll	lm	lm	lm	lm	ll	ll	ll	lm	ll	ll	ll	ll	lm	lm	ll	ll	lm	ll	ll	ll	lm	ll	lm	ll	ll	ll	lm	ll	ll
seq000055_scaffold48_cov45_len488294	18855			FcF01a	55.522			Fc01a	52.396	ll	lm	SEQ55_18855	<lmxll>		(ll,lm)	ll	ll	lm	lm	ll	lm	lm	lm	lm	ll	ll	ll	lm	ll	ll	ll	ll	lm	lm	ll	ll	lm	ll	ll	ll	lm	ll	lm	ll	ll	ll	lm	ll	ll
seq000055_scaffold48_cov45_len488294	18864			FcF01a	55.522			Fc01a	52.396	ll	lm	SEQ55_18864	<lmxll>		(ll,lm)	ll	ll	lm	lm	ll	lm	lm	lm	lm	ll	ll	ll	lm	ll	ll	ll	ll	lm	lm	ll	ll	lm	ll	ll	ll	lm	ll	lm	ll	ll	ll	lm	ll	ll
seq000055_scaffold48_cov45_len488294	96243			FcF01a	55.522			Fc01a	52.396	ll	lm	SEQ55_96243	<lmxll>		(ll,lm)	ll	ll	lm	lm	ll	lm	lm	lm	lm	ll	ll	ll	lm	ll	ll	ll	ll	lm	lm	ll	ll	lm	ll	ll	ll	lm	ll	lm	ll	ll	ll	lm	ll	ll
seq000055_scaffold48_cov45_len488294	96492			FcF01a	55.522			Fc01a	52.396	ll	lm	SEQ55_96492	<lmxll>		(ll,lm)	ll	ll	lm	lm	ll	lm	lm	lm	lm	ll	ll	ll	lm	ll	ll	ll	ll	lm	lm	ll	ll	lm	ll	ll	ll	lm	ll	lm	ll	ll	ll	lm	ll	ll
seq000055_scaffold48_cov45_len488294	263897			FcF01a	55.522			Fc01a	52.396	ll	lm	SEQ55_263897	<lmxll>		(ll,lm)	ll	ll	lm	lm	ll	lm	lm	lm	lm	ll	ll	ll	lm	ll	ll	ll	ll	lm	lm	ll	ll	lm	ll	ll	ll	lm	ll	lm	ll	ll	ll	lm	ll	ll
seq000055_scaffold48_cov45_len488294	284435			FcF01a	55.522			Fc01a	52.396	ll	lm	SEQ55_284435	<lmxll>		(ll,lm)	ll	ll	lm	lm	ll	lm	lm	lm	lm	ll	ll	ll	lm	ll	ll	ll	ll	lm	lm	ll	ll	lm	ll	ll	ll	lm	ll	lm	ll	ll	ll	lm	ll	ll
seq000055_scaffold48_cov45_len488294	458866			FcF01a	55.522			Fc01a	52.396	ll	lm	SEQ55_458866	<lmxll>		(ll,lm)	ll	ll	lm	lm	ll	lm	lm	lm	lm	ll	ll	ll	lm	ll	ll	ll	ll	lm	lm	ll	ll	lm	ll	ll	ll	lm	ll	lm	ll	ll	ll	lm	ll	ll
seq000055_scaffold48_cov45_len488294	458884			FcF01a	55.522			Fc01a	52.396	ll	lm	SEQ55_458884	<lmxll>		(ll,lm)	ll	ll	lm	lm	ll	lm	lm	lm	lm	ll	ll	ll	lm	ll	ll	ll	ll	lm	lm	ll	ll	lm	ll	ll	ll	lm	ll	lm	ll	ll	ll	lm	ll	ll
seq000055_scaffold48_cov45_len488294	470928			FcF01a	55.522			Fc01a	52.396	ll	lm	SEQ55_470928	<lmxll>		(ll,lm)	ll	ll	lm	lm	ll	lm	lm	lm	lm	ll	ll	ll	lm	ll	ll	ll	ll	lm	lm	ll	ll	lm	ll	ll	ll	lm	ll	lm	ll	ll	ll	lm	ll	ll
seq000055_scaffold48_cov45_len488294	470943			FcF01a	55.522			Fc01a	52.396	ll	lm	SEQ55_470943	<lmxll>		(ll,lm)	ll	ll	lm	lm	ll	lm	lm	lm	lm	ll	ll	ll	lm	ll	ll	ll	ll	lm	lm	ll	ll	lm	ll	ll	ll	lm	ll	lm	ll	ll	ll	lm	ll	ll
seq000055_scaffold48_cov45_len488294	471041			FcF01a	55.522			Fc01a	52.396	ll	lm	SEQ55_471041	<lmxll>		(ll,lm)	ll	ll	lm	lm	ll	lm	lm	lm	lm	ll	ll	ll	lm	ll	ll	ll	ll	lm	lm	ll	ll	lm	ll	ll	ll	lm	ll	lm	ll	ll	ll	lm	ll	ll
seq000055_scaffold48_cov45_len488294	471068			FcF01a	55.522			Fc01a	52.396	ll	lm	SEQ55_471068	<lmxll>		(ll,lm)	ll	ll	lm	lm	ll	lm	lm	lm	lm	ll	ll	ll	lm	ll	ll	ll	ll	lm	lm	ll	ll	lm	ll	ll	ll	lm	ll	lm	ll	ll	ll	lm	ll	ll
seq000055_scaffold48_cov45_len488294	471083			FcF01a	55.522			Fc01a	52.396	ll	lm	SEQ55_471083	<lmxll>		(ll,lm)	ll	ll	lm	lm	ll	lm	lm	lm	lm	ll	ll	ll	lm	ll	ll	ll	ll	lm	lm	ll	ll	lm	ll	ll	ll	lm	ll	lm	ll	ll	ll	lm	ll	ll
seq000055_scaffold48_cov45_len488294	474392			FcF01a	55.522			Fc01a	52.396	ll	lm	SEQ55_474392	<lmxll>		(ll,lm)	ll	ll	lm	lm	ll	lm	lm	lm	lm	ll	ll	ll	lm	ll	ll	ll	ll	lm	lm	ll	ll	lm	ll	ll	ll	lm	ll	lm	ll	ll	ll	lm	ll	ll
seq000033_scaffold27343_cov45_len611523	13783					FcM01a	59.52	Fc01a	52.891	np	nn	SEQ33_13783	<nnxnp>		(nn,np)	nn	nn	nn	np	np	np	nn	np	np	nn	np	nn	np	np	nn	np	nn	nn	np	nn	np	np	nn	np	nn	nn	nn	np	np	np	nn	np	nn	np
seq000041_scaffold53_cov47_len545623	132063					FcM01a	59.52	Fc01a	52.891	np	nn	SEQ41_132063	<nnxnp>		(nn,np)	nn	nn	nn	np	np	np	nn	np	np	nn	np	nn	np	np	nn	np	nn	nn	np	nn	np	np	nn	np	nn	nn	nn	np	np	np	nn	np	nn	np
seq000041_scaffold53_cov47_len545623	142983					FcM01a	59.52	Fc01a	52.891	np	nn	SEQ41_142983	<nnxnp>		(nn,np)	nn	nn	nn	np	np	np	nn	np	np	nn	np	nn	np	np	nn	np	nn	nn	np	nn	np	np	nn	np	nn	nn	nn	np	np	np	nn	np	nn	np
seq000041_scaffold53_cov47_len545623	142996					FcM01a	59.52	Fc01a	52.891	np	nn	SEQ41_142996	<nnxnp>		(nn,np)	nn	nn	nn	np	np	np	nn	np	np	nn	np	nn	np	np	nn	np	nn	nn	np	nn	np	np	nn	np	nn	nn	nn	np	np	np	nn	np	nn	np
seq000041_scaffold53_cov47_len545623	213077					FcM01a	59.52	Fc01a	52.891	np	nn	SEQ41_213077	<nnxnp>		(nn,np)	nn	nn	nn	np	np	np	nn	np	np	nn	np	nn	np	np	nn	np	nn	nn	np	nn	np	np	nn	np	nn	nn	nn	np	np	np	nn	np	nn	np
seq000041_scaffold53_cov47_len545623	213343					FcM01a	59.52	Fc01a	52.891	np	nn	SEQ41_213343	<nnxnp>		(nn,np)	nn	nn	nn	np	np	np	nn	np	np	nn	np	nn	np	np	nn	np	nn	nn	np	nn	np	np	nn	np	nn	nn	nn	np	np	np	nn	np	nn	np
seq000041_scaffold53_cov47_len545623	139177					FcM01a	59.511	Fc01a	52.965	np	nn	SEQ41_139177	<nnxnp>		(nn,np)	nn	nn	nn	np	np	np	nn	np	np	nn	np	nn	--	np	nn	np	nn	nn	np	nn	np	np	nn	np	nn	nn	nn	np	np	np	nn	np	nn	np
seq000541_scaffold399_cov45_len123364	58943			FcF01a	57.611			Fc01a	53.036	ll	lm	SEQ541_58943	<lmxll>		(ll,lm)	lm	lm	ll	ll	lm	ll	lm	ll	ll	lm	lm	lm	ll	lm	lm	lm	lm	ll	ll	lm	lm	ll	lm	lm	lm	ll	lm	ll	lm	lm	lm	ll	lm	lm
seq000789_scaffold580_cov44_len83634	23650			FcF01a	57.611			Fc01a	53.036	ll	lm	SEQ789_23650	<lmxll>		(ll,lm)	lm	lm	ll	ll	lm	ll	lm	ll	ll	lm	lm	lm	ll	lm	lm	lm	lm	ll	ll	lm	lm	ll	lm	lm	lm	ll	lm	ll	lm	lm	lm	ll	lm	lm
seq000789_scaffold580_cov44_len83634	59864			FcF01a	57.611			Fc01a	53.036	ll	lm	SEQ789_59864	<lmxll>		(ll,lm)	lm	lm	ll	ll	lm	ll	lm	ll	ll	lm	lm	lm	ll	lm	lm	lm	lm	ll	ll	lm	lm	ll	lm	lm	lm	ll	lm	ll	lm	lm	lm	ll	lm	lm
seq000789_scaffold580_cov44_len83634	59865			FcF01a	57.611			Fc01a	53.036	ll	lm	SEQ789_59865	<lmxll>		(ll,lm)	lm	lm	ll	ll	lm	ll	lm	ll	ll	lm	lm	lm	ll	lm	lm	lm	lm	ll	ll	lm	lm	ll	lm	lm	lm	ll	lm	ll	lm	lm	lm	ll	lm	lm
seq000789_scaffold580_cov44_len83634	61998			FcF01a	57.611			Fc01a	53.036	ll	lm	SEQ789_61998	<lmxll>		(ll,lm)	lm	lm	ll	ll	lm	ll	lm	ll	ll	lm	lm	lm	ll	lm	lm	lm	lm	ll	ll	lm	lm	ll	lm	lm	lm	ll	lm	ll	lm	lm	lm	ll	lm	lm
seq000832_scaffold593_cov40_len78413	68742			FcF01a	57.611			Fc01a	53.036	ll	lm	SEQ832_68742	<lmxll>		(ll,lm)	lm	lm	ll	ll	lm	ll	lm	ll	ll	lm	lm	lm	ll	lm	lm	lm	lm	ll	ll	lm	lm	ll	lm	lm	lm	ll	lm	ll	lm	lm	lm	ll	lm	lm
seq002155_scaffold1199_cov28_len8121	1516			FcF01a	57.611			Fc01a	53.036	ll	lm	SEQ2155_1516	<lmxll>		(ll,lm)	lm	lm	ll	ll	lm	ll	lm	ll	ll	lm	lm	lm	ll	lm	lm	lm	lm	ll	ll	lm	lm	ll	lm	lm	lm	ll	lm	ll	lm	lm	lm	ll	lm	lm
seq002155_scaffold1199_cov28_len8121	1554			FcF01a	57.611			Fc01a	53.036	ll	lm	SEQ2155_1554	<lmxll>		(ll,lm)	lm	lm	ll	ll	lm	ll	lm	ll	ll	lm	lm	lm	ll	lm	lm	lm	lm	ll	ll	lm	lm	ll	lm	lm	lm	ll	lm	ll	lm	lm	lm	ll	lm	lm
seq002155_scaffold1199_cov28_len8121	1662			FcF01a	57.611			Fc01a	53.036	ll	lm	SEQ2155_1662	<lmxll>		(ll,lm)	lm	lm	ll	ll	lm	ll	lm	ll	ll	lm	lm	lm	ll	lm	lm	lm	lm	ll	ll	lm	lm	ll	lm	lm	lm	ll	lm	ll	lm	lm	lm	ll	lm	lm
seq002155_scaffold1199_cov28_len8121	1671			FcF01a	57.611			Fc01a	53.036	ll	lm	SEQ2155_1671	<lmxll>		(ll,lm)	lm	lm	ll	ll	lm	ll	lm	ll	ll	lm	lm	lm	ll	lm	lm	lm	lm	ll	ll	lm	lm	ll	lm	lm	lm	ll	lm	ll	lm	lm	lm	ll	lm	lm
seq000014_scaffold7_cov46_len881207	376712					FcM01a	74.081	Fc01a	53.648	np	nn	SEQ14_376712	<nnxnp>		(nn,np)	nn	np	nn	np	nn	np	np	np	np	nn	np	nn	np	nn	nn	np	nn	nn	np	nn	np	np	np	np	nn	nn	nn	np	np	np	nn	np	nn	np
seq000014_scaffold7_cov46_len881207	322038			FcF01a	58.159			Fc01a	53.698	ll	lm	SEQ14_322038	<lmxll>		(ll,lm)	ll	ll	lm	lm	ll	lm	lm	lm	lm	ll	ll	ll	lm	ll	ll	ll	ll	lm	lm	ll	ll	lm	ll	ll	ll	--	ll	lm	ll	ll	ll	lm	--	ll
seq000014_scaffold7_cov46_len881207	460841			FcF01a	58.704			Fc01a	54.296	ll	lm	SEQ14_460841	<lmxll>		(ll,lm)	ll	ll	lm	lm	ll	lm	lm	lm	lm	ll	ll	ll	lm	ll	ll	ll	ll	lm	lm	ll	ll	lm	ll	ll	ll	lm	ll	lm	ll	ll	ll	lm	lm	ll
						FcM01a	69.827	Fc01a	54.979	ab	cd	FCWSR0107	<abxcd>		(ac,ad,bc,bd)	ad	ad	ac	ac	ad	ad	--	ac	ac	ad	ad	ad	ac	ac	ad	ad	ad	ad	ac	ac	ad	ac	ad	ad	ad	ac	ad	ac	ad	ad	ad	ac	ac	ad
seq000347_scaffold1995_cov44_len176330	101498					FcM01a	49.511	Fc01a	55.174	np	nn	SEQ347_101498	<nnxnp>		(nn,np)	nn	nn	nn	np	np	nn	nn	np	np	np	np	nn	np	np	nn	np	nn	nn	np	nn	np	np	nn	np	nn	nn	nn	np	np	np	np	np	nn	np
seq000347_scaffold1995_cov44_len176330	101501					FcM01a	49.511	Fc01a	55.174	np	nn	SEQ347_101501	<nnxnp>		(nn,np)	nn	nn	nn	np	np	nn	nn	np	np	np	np	nn	np	np	nn	np	nn	nn	np	nn	np	np	nn	np	nn	nn	nn	np	np	np	np	np	nn	np
seq000347_scaffold1995_cov44_len176330	101755					FcM01a	49.511	Fc01a	55.174	np	nn	SEQ347_101755	<nnxnp>		(nn,np)	nn	nn	nn	np	np	nn	nn	np	np	np	np	nn	np	np	nn	np	nn	nn	np	nn	np	np	nn	np	nn	nn	nn	np	np	np	np	np	nn	np
seq000347_scaffold1995_cov44_len176330	101876					FcM01a	49.511	Fc01a	55.174	np	nn	SEQ347_101876	<nnxnp>		(nn,np)	nn	nn	nn	np	np	nn	nn	np	np	np	np	nn	np	np	nn	np	nn	nn	np	nn	np	np	nn	np	nn	nn	nn	np	np	np	np	np	nn	np
seq000347_scaffold1995_cov44_len176330	101890					FcM01a	49.511	Fc01a	55.174	np	nn	SEQ347_101890	<nnxnp>		(nn,np)	nn	nn	nn	np	np	nn	nn	np	np	np	np	nn	np	np	nn	np	nn	nn	np	nn	np	np	nn	np	nn	nn	nn	np	np	np	np	np	nn	np
seq000347_scaffold1995_cov44_len176330	101892					FcM01a	49.511	Fc01a	55.174	np	nn	SEQ347_101892	<nnxnp>		(nn,np)	nn	nn	nn	np	np	nn	nn	np	np	np	np	nn	np	np	nn	np	nn	nn	np	nn	np	np	nn	np	nn	nn	nn	np	np	np	np	np	nn	np
seq000347_scaffold1995_cov44_len176330	101919					FcM01a	49.511	Fc01a	55.174	np	nn	SEQ347_101919	<nnxnp>		(nn,np)	nn	nn	nn	np	np	nn	nn	np	np	np	np	nn	np	np	nn	np	nn	nn	np	nn	np	np	nn	np	nn	nn	nn	np	np	np	np	np	nn	np
seq000347_scaffold1995_cov44_len176330	101928					FcM01a	49.511	Fc01a	55.174	np	nn	SEQ347_101928	<nnxnp>		(nn,np)	nn	nn	nn	np	np	nn	nn	np	np	np	np	nn	np	np	nn	np	nn	nn	np	nn	np	np	nn	np	nn	nn	nn	np	np	np	np	np	nn	np
seq000347_scaffold1995_cov44_len176330	128348					FcM01a	49.511	Fc01a	55.174	np	nn	SEQ347_128348	<nnxnp>		(nn,np)	nn	nn	nn	np	np	nn	nn	np	np	np	np	nn	np	np	nn	np	nn	nn	np	nn	np	np	nn	np	nn	nn	nn	np	np	np	np	np	nn	np
seq000347_scaffold1995_cov44_len176330	128356					FcM01a	49.511	Fc01a	55.174	np	nn	SEQ347_128356	<nnxnp>		(nn,np)	nn	nn	nn	np	np	nn	nn	np	np	np	np	nn	np	np	nn	np	nn	nn	np	nn	np	np	nn	np	nn	nn	nn	np	np	np	np	np	nn	np
seq000347_scaffold1995_cov44_len176330	128357					FcM01a	49.511	Fc01a	55.174	np	nn	SEQ347_128357	<nnxnp>		(nn,np)	nn	nn	nn	np	np	nn	nn	np	np	np	np	nn	np	np	nn	np	nn	nn	np	nn	np	np	nn	np	nn	nn	nn	np	np	np	np	np	nn	np
seq000407_scaffold431_cov45_len156937	33108					FcM01a	49.511	Fc01a	55.174	np	nn	SEQ407_33108	<nnxnp>		(nn,np)	nn	nn	nn	np	np	nn	nn	np	np	np	np	nn	np	np	nn	np	nn	nn	np	nn	np	np	nn	np	nn	nn	nn	np	np	np	np	np	nn	np
seq000407_scaffold431_cov45_len156937	92184	Zj01	13.3781			FcM01a	49.511	Fc01a	55.174	np	nn	SEQ407_92184	<nnxnp>		(nn,np)	nn	nn	nn	np	np	nn	nn	np	np	np	np	nn	np	np	nn	np	nn	nn	np	nn	np	np	nn	np	nn	nn	nn	np	np	np	np	np	nn	np
seq000407_scaffold431_cov45_len156937	107983					FcM01a	49.511	Fc01a	55.174	np	nn	SEQ407_107983	<nnxnp>		(nn,np)	nn	nn	nn	np	np	nn	nn	np	np	np	np	nn	np	np	nn	np	nn	nn	np	nn	np	np	nn	np	nn	nn	nn	np	np	np	np	np	nn	np
seq000055_scaffold48_cov45_len488294	259756			FcF01a	59.602			Fc01a	55.18	ll	lm	SEQ55_259756	<lmxll>		(ll,lm)	ll	ll	lm	lm	ll	lm	ll	--	--	ll	ll	ll	lm	ll	ll	ll	ll	lm	lm	ll	ll	lm	ll	ll	ll	lm	ll	lm	ll	ll	lm	--	ll	ll
seq000055_scaffold48_cov45_len488294	259757			FcF01a	59.602			Fc01a	55.18	ll	lm	SEQ55_259757	<lmxll>		(ll,lm)	ll	ll	lm	lm	ll	lm	ll	--	--	ll	ll	ll	lm	ll	ll	ll	ll	lm	lm	ll	ll	lm	ll	ll	ll	lm	ll	lm	ll	ll	lm	--	ll	ll
seq000055_scaffold48_cov45_len488294	259798			FcF01a	59.602			Fc01a	55.18	ll	lm	SEQ55_259798	<lmxll>		(ll,lm)	ll	ll	lm	lm	ll	lm	ll	--	--	ll	ll	ll	lm	ll	ll	ll	ll	lm	lm	ll	ll	lm	ll	ll	ll	lm	ll	lm	ll	ll	lm	--	ll	ll
seq000014_scaffold7_cov46_len881207	34716			FcF01a	59.29			Fc01a	55.467	ll	lm	SEQ14_34716	<lmxll>		(ll,lm)	ll	ll	lm	lm	ll	lm	lm	lm	lm	ll	ll	ll	lm	ll	ll	ll	ll	lm	lm	ll	ll	lm	ll	ll	ll	lm	ll	lm	ll	ll	lm	lm	ll	ll
seq000034_scaffold26742_cov43_len603325	254886					FcM01a	52.807	Fc01a	55.725	np	nn	SEQ34_254886	<nnxnp>		(nn,np)	nn	nn	nn	np	np	np	nn	np	np	np	np	nn	np	np	nn	np	nn	nn	np	nn	np	np	nn	np	nn	nn	nn	np	np	np	np	np	nn	np
				FcF01a	59.965	FcM01a	69.882	Fc01a	55.944	ab	cd	FCWSR0094	<abxcd>		(ac,ad,bc,bd)	bd	ad	bc	ac	bd	ad	bc	ac	ac	bd	ad	bd	ac	bc	bd	ad	ad	bd	ac	bc	ad	ac	bd	ad	bd	bc	bd	ac	ad	bd	ad	ac	bc	ad
seq000033_scaffold27343_cov45_len611523	144856					FcM01a	55.656	Fc01a	56.188	np	nn	SEQ33_144856	<nnxnp>		(nn,np)	nn	nn	nn	np	np	np	nn	np	np	nn	np	nn	np	np	nn	np	nn	nn	np	nn	np	np	nn	np	nn	nn	nn	np	np	np	np	np	nn	np
seq000033_scaffold27343_cov45_len611523	161505					FcM01a	55.656	Fc01a	56.188	np	nn	SEQ33_161505	<nnxnp>		(nn,np)	nn	nn	nn	np	np	np	nn	np	np	nn	np	nn	np	np	nn	np	nn	nn	np	nn	np	np	nn	np	nn	nn	nn	np	np	np	np	np	nn	np
seq000033_scaffold27343_cov45_len611523	161637	Zj01	41.8048			FcM01a	55.656	Fc01a	56.188	np	nn	SEQ33_161637	<nnxnp>		(nn,np)	nn	nn	nn	np	np	np	nn	np	np	nn	np	nn	np	np	nn	np	nn	nn	np	nn	np	np	nn	np	nn	nn	nn	np	np	np	np	np	nn	np
seq000033_scaffold27343_cov45_len611523	224808					FcM01a	53.902	Fc01a	56.396	np	nn	SEQ33_224808	<nnxnp>		(nn,np)	nn	nn	nn	np	np	np	nn	np	np	nn	np	nn	np	np	nn	np	nn	nn	np	nn	np	np	nn	np	nn	nn	nn	np	np	np	np	np	nn	np
seq000033_scaffold27343_cov45_len611523	239295					FcM01a	53.902	Fc01a	56.396	np	nn	SEQ33_239295	<nnxnp>		(nn,np)	nn	nn	nn	np	np	np	nn	np	np	nn	np	nn	np	np	nn	np	nn	nn	np	nn	np	np	nn	np	nn	nn	nn	np	np	np	np	np	nn	np
seq000033_scaffold27343_cov45_len611523	239323					FcM01a	53.902	Fc01a	56.396	np	nn	SEQ33_239323	<nnxnp>		(nn,np)	nn	nn	nn	np	np	np	nn	np	np	nn	np	nn	np	np	nn	np	nn	nn	np	nn	np	np	nn	np	nn	nn	nn	np	np	np	np	np	nn	np
seq000033_scaffold27343_cov45_len611523	264496					FcM01a	53.902	Fc01a	56.396	np	nn	SEQ33_264496	<nnxnp>		(nn,np)	nn	nn	nn	np	np	np	nn	np	np	nn	np	nn	np	np	nn	np	nn	nn	np	nn	np	np	nn	np	nn	nn	nn	np	np	np	np	np	nn	np
seq000033_scaffold27343_cov45_len611523	264517					FcM01a	53.902	Fc01a	56.396	np	nn	SEQ33_264517	<nnxnp>		(nn,np)	nn	nn	nn	np	np	np	nn	np	np	nn	np	nn	np	np	nn	np	nn	nn	np	nn	np	np	nn	np	nn	nn	nn	np	np	np	np	np	nn	np
seq000033_scaffold27343_cov45_len611523	264552					FcM01a	53.902	Fc01a	56.396	np	nn	SEQ33_264552	<nnxnp>		(nn,np)	nn	nn	nn	np	np	np	nn	np	np	nn	np	nn	np	np	nn	np	nn	nn	np	nn	np	np	nn	np	nn	nn	nn	np	np	np	np	np	nn	np
seq000033_scaffold27343_cov45_len611523	335707					FcM01a	53.902	Fc01a	56.396	np	nn	SEQ33_335707	<nnxnp>		(nn,np)	nn	nn	nn	np	np	np	nn	np	np	nn	np	nn	np	np	nn	np	nn	nn	np	nn	np	np	nn	np	nn	nn	nn	np	np	np	np	np	nn	np
seq000033_scaffold27343_cov45_len611523	351689					FcM01a	53.902	Fc01a	56.396	np	nn	SEQ33_351689	<nnxnp>		(nn,np)	nn	nn	nn	np	np	np	nn	np	np	nn	np	nn	np	np	nn	np	nn	nn	np	nn	np	np	nn	np	nn	nn	nn	np	np	np	np	np	nn	np
seq000033_scaffold27343_cov45_len611523	351925					FcM01a	53.902	Fc01a	56.396	np	nn	SEQ33_351925	<nnxnp>		(nn,np)	nn	nn	nn	np	np	np	nn	np	np	nn	np	nn	np	np	nn	np	nn	nn	np	nn	np	np	nn	np	nn	nn	nn	np	np	np	np	np	nn	np
seq000033_scaffold27343_cov45_len611523	351987					FcM01a	53.902	Fc01a	56.396	np	nn	SEQ33_351987	<nnxnp>		(nn,np)	nn	nn	nn	np	np	np	nn	np	np	nn	np	nn	np	np	nn	np	nn	nn	np	nn	np	np	nn	np	nn	nn	nn	np	np	np	np	np	nn	np
seq000033_scaffold27343_cov45_len611523	429412					FcM01a	53.902	Fc01a	56.396	np	nn	SEQ33_429412	<nnxnp>		(nn,np)	nn	nn	nn	np	np	np	nn	np	np	nn	np	nn	np	np	nn	np	nn	nn	np	nn	np	np	nn	np	nn	nn	nn	np	np	np	np	np	nn	np
seq000033_scaffold27343_cov45_len611523	429524					FcM01a	53.902	Fc01a	56.396	np	nn	SEQ33_429524	<nnxnp>		(nn,np)	nn	nn	nn	np	np	np	nn	np	np	nn	np	nn	np	np	nn	np	nn	nn	np	nn	np	np	nn	np	nn	nn	nn	np	np	np	np	np	nn	np
seq000033_scaffold27343_cov45_len611523	429556					FcM01a	53.902	Fc01a	56.396	np	nn	SEQ33_429556	<nnxnp>		(nn,np)	nn	nn	nn	np	np	np	nn	np	np	nn	np	nn	np	np	nn	np	nn	nn	np	nn	np	np	nn	np	nn	nn	nn	np	np	np	np	np	nn	np
seq000033_scaffold27343_cov45_len611523	429563					FcM01a	53.902	Fc01a	56.396	np	nn	SEQ33_429563	<nnxnp>		(nn,np)	nn	nn	nn	np	np	np	nn	np	np	nn	np	nn	np	np	nn	np	nn	nn	np	nn	np	np	nn	np	nn	nn	nn	np	np	np	np	np	nn	np
seq000033_scaffold27343_cov45_len611523	429567					FcM01a	53.902	Fc01a	56.396	np	nn	SEQ33_429567	<nnxnp>		(nn,np)	nn	nn	nn	np	np	np	nn	np	np	nn	np	nn	np	np	nn	np	nn	nn	np	nn	np	np	nn	np	nn	nn	nn	np	np	np	np	np	nn	np
seq000033_scaffold27343_cov45_len611523	429997					FcM01a	53.902	Fc01a	56.396	np	nn	SEQ33_429997	<nnxnp>		(nn,np)	nn	nn	nn	np	np	np	nn	np	np	nn	np	nn	np	np	nn	np	nn	nn	np	nn	np	np	nn	np	nn	nn	nn	np	np	np	np	np	nn	np
seq000033_scaffold27343_cov45_len611523	430055					FcM01a	53.902	Fc01a	56.396	np	nn	SEQ33_430055	<nnxnp>		(nn,np)	nn	nn	nn	np	np	np	nn	np	np	nn	np	nn	np	np	nn	np	nn	nn	np	nn	np	np	nn	np	nn	nn	nn	np	np	np	np	np	nn	np
seq000033_scaffold27343_cov45_len611523	444699					FcM01a	53.902	Fc01a	56.396	np	nn	SEQ33_444699	<nnxnp>		(nn,np)	nn	nn	nn	np	np	np	nn	np	np	nn	np	nn	np	np	nn	np	nn	nn	np	nn	np	np	nn	np	nn	nn	nn	np	np	np	np	np	nn	np
seq000033_scaffold27343_cov45_len611523	444711					FcM01a	53.902	Fc01a	56.396	np	nn	SEQ33_444711	<nnxnp>		(nn,np)	nn	nn	nn	np	np	np	nn	np	np	nn	np	nn	np	np	nn	np	nn	nn	np	nn	np	np	nn	np	nn	nn	nn	np	np	np	np	np	nn	np
seq000033_scaffold27343_cov45_len611523	444846	Zj01	41.2875			FcM01a	53.902	Fc01a	56.396	np	nn	SEQ33_444846	<nnxnp>		(nn,np)	nn	nn	nn	np	np	np	nn	np	np	nn	np	nn	np	np	nn	np	nn	nn	np	nn	np	np	nn	np	nn	nn	nn	np	np	np	np	np	nn	np
seq000033_scaffold27343_cov45_len611523	444873					FcM01a	53.902	Fc01a	56.396	np	nn	SEQ33_444873	<nnxnp>		(nn,np)	nn	nn	nn	np	np	np	nn	np	np	nn	np	nn	np	np	nn	np	nn	nn	np	nn	np	np	nn	np	nn	nn	nn	np	np	np	np	np	nn	np
seq000033_scaffold27343_cov45_len611523	459993					FcM01a	53.902	Fc01a	56.396	np	nn	SEQ33_459993	<nnxnp>		(nn,np)	nn	nn	nn	np	np	np	nn	np	np	nn	np	nn	np	np	nn	np	nn	nn	np	nn	np	np	nn	np	nn	nn	nn	np	np	np	np	np	nn	np
seq000033_scaffold27343_cov45_len611523	534894					FcM01a	53.902	Fc01a	56.396	np	nn	SEQ33_534894	<nnxnp>		(nn,np)	nn	nn	nn	np	np	np	nn	np	np	nn	np	nn	np	np	nn	np	nn	nn	np	nn	np	np	nn	np	nn	nn	nn	np	np	np	np	np	nn	np
seq000033_scaffold27343_cov45_len611523	534933					FcM01a	53.902	Fc01a	56.396	np	nn	SEQ33_534933	<nnxnp>		(nn,np)	nn	nn	nn	np	np	np	nn	np	np	nn	np	nn	np	np	nn	np	nn	nn	np	nn	np	np	nn	np	nn	nn	nn	np	np	np	np	np	nn	np
seq000034_scaffold26742_cov43_len603325	200987					FcM01a	53.902	Fc01a	56.396	np	nn	SEQ34_200987	<nnxnp>		(nn,np)	nn	nn	nn	np	np	np	nn	np	np	nn	np	nn	np	np	nn	np	nn	nn	np	nn	np	np	nn	np	nn	nn	nn	np	np	np	np	np	nn	np
seq000034_scaffold26742_cov43_len603325	205903					FcM01a	53.902	Fc01a	56.396	np	nn	SEQ34_205903	<nnxnp>		(nn,np)	nn	nn	nn	np	np	np	nn	np	np	nn	np	nn	np	np	nn	np	nn	nn	np	nn	np	np	nn	np	nn	nn	nn	np	np	np	np	np	nn	np
seq000034_scaffold26742_cov43_len603325	270800					FcM01a	53.902	Fc01a	56.396	np	nn	SEQ34_270800	<nnxnp>		(nn,np)	nn	nn	nn	np	np	np	nn	np	np	nn	np	nn	np	np	nn	np	nn	nn	np	nn	np	np	nn	np	nn	nn	nn	np	np	np	np	np	nn	np
seq000034_scaffold26742_cov43_len603325	272132					FcM01a	53.902	Fc01a	56.396	np	nn	SEQ34_272132	<nnxnp>		(nn,np)	nn	nn	nn	np	np	np	nn	np	np	nn	np	nn	np	np	nn	np	nn	nn	np	nn	np	np	nn	np	nn	nn	nn	np	np	np	np	np	nn	np
seq000033_scaffold27343_cov45_len611523	264372					FcM01a	53.546	Fc01a	56.55	np	nn	SEQ33_264372	<nnxnp>		(nn,np)	nn	nn	nn	np	np	np	nn	np	np	nn	np	nn	np	np	nn	np	nn	nn	np	nn	np	np	nn	np	nn	nn	nn	np	np	np	np	np	nn	np
seq000033_scaffold27343_cov45_len611523	531237					FcM01a	52.095	Fc01a	56.991	np	nn	SEQ33_531237	<nnxnp>		(nn,np)	nn	nn	nn	np	np	np	nn	np	np	nn	np	nn	np	np	nn	np	nn	nn	np	nn	np	np	np	np	nn	nn	nn	np	np	np	np	np	nn	np
seq000541_scaffold399_cov45_len123364	47778			FcF01a	63.4			Fc01a	57.084	hk	hk	SEQ541_47778	<hkxhk>		(hh,hk,kk)	hk	kk	hh	hk	hk	hk	hk	hk	hk	hk	kk	hk	hk	hk	hk	kk	hk	hh	hk	hk	kk	hk	hk	kk	hk	hh	hk	hk	kk	kk	hk	hk	hk	kk
seq000033_scaffold27343_cov45_len611523	333944					FcM01a	54.524	Fc01a	57.533	np	nn	SEQ33_333944	<nnxnp>		(nn,np)	nn	nn	nn	np	np	np	np	np	np	nn	np	nn	np	np	nn	np	nn	nn	np	nn	np	np	nn	np	nn	nn	nn	np	np	np	np	np	nn	np
seq000347_scaffold1995_cov44_len176330	101603	Zj01	14.5915			FcM01a	47.884	Fc01a	58.846	np	nn	SEQ347_101603	<nnxnp>		(nn,np)	nn	nn	nn	np	np	nn	nn	np	np	np	np	nn	np	np	nn	np	nn	nn	np	nn	np	np	nn	np	nn	nn	nn	np	np	np	np	np	nn	np
seq000032_scaffold61_cov46_len613575	468051			FcF01a	63.63			Fc01a	59.227	ll	lm	SEQ32_468051	<lmxll>		(ll,lm)	lm	lm	ll	ll	lm	lm	lm	ll	ll	lm	lm	lm	ll	ll	lm	lm	lm	ll	ll	lm	lm	ll	lm	lm	lm	ll	lm	ll	lm	lm	lm	ll	ll	lm
seq000032_scaffold61_cov46_len613575	471177			FcF01a	63.63			Fc01a	59.227	ll	lm	SEQ32_471177	<lmxll>		(ll,lm)	lm	lm	ll	ll	lm	lm	lm	ll	ll	lm	lm	lm	ll	ll	lm	lm	lm	ll	ll	lm	lm	ll	lm	lm	lm	ll	lm	ll	lm	lm	lm	ll	ll	lm
seq000032_scaffold61_cov46_len613575	471499			FcF01a	63.63			Fc01a	59.227	ll	lm	SEQ32_471499	<lmxll>		(ll,lm)	lm	lm	ll	ll	lm	lm	lm	ll	ll	lm	lm	lm	ll	ll	lm	lm	lm	ll	ll	lm	lm	ll	lm	lm	lm	ll	lm	ll	lm	lm	lm	ll	ll	lm
seq000032_scaffold61_cov46_len613575	487060	Zj01	36.1384	FcF01a	63.63			Fc01a	59.227	ll	lm	SEQ32_487060	<lmxll>		(ll,lm)	lm	lm	ll	ll	lm	lm	lm	ll	ll	lm	lm	lm	ll	ll	lm	lm	lm	ll	ll	lm	lm	ll	lm	lm	lm	ll	lm	ll	lm	lm	lm	ll	ll	lm
seq000032_scaffold61_cov46_len613575	487105			FcF01a	63.63			Fc01a	59.227	ll	lm	SEQ32_487105	<lmxll>		(ll,lm)	lm	lm	ll	ll	lm	lm	lm	ll	ll	lm	lm	lm	ll	ll	lm	lm	lm	ll	ll	lm	lm	ll	lm	lm	lm	ll	lm	ll	lm	lm	lm	ll	ll	lm
seq000032_scaffold61_cov46_len613575	489016	Zj01	36.1402	FcF01a	63.63			Fc01a	59.227	ll	lm	SEQ32_489016	<lmxll>		(ll,lm)	lm	lm	ll	ll	lm	lm	lm	ll	ll	lm	lm	lm	ll	ll	lm	lm	lm	ll	ll	lm	lm	ll	lm	lm	lm	ll	lm	ll	lm	lm	lm	ll	ll	lm
seq000032_scaffold61_cov46_len613575	489338			FcF01a	63.63			Fc01a	59.227	ll	lm	SEQ32_489338	<lmxll>		(ll,lm)	lm	lm	ll	ll	lm	lm	lm	ll	ll	lm	lm	lm	ll	ll	lm	lm	lm	ll	ll	lm	lm	ll	lm	lm	lm	ll	lm	ll	lm	lm	lm	ll	ll	lm
seq000032_scaffold61_cov46_len613575	489978	Zj11	16.2909	FcF01a	63.63			Fc01a	59.227	ll	lm	SEQ32_489978	<lmxll>		(ll,lm)	lm	lm	ll	ll	lm	lm	lm	ll	ll	lm	lm	lm	ll	ll	lm	lm	lm	ll	ll	lm	lm	ll	lm	lm	lm	ll	lm	ll	lm	lm	lm	ll	ll	lm
seq000032_scaffold61_cov46_len613575	490016			FcF01a	63.63			Fc01a	59.227	ll	lm	SEQ32_490016	<lmxll>		(ll,lm)	lm	lm	ll	ll	lm	lm	lm	ll	ll	lm	lm	lm	ll	ll	lm	lm	lm	ll	ll	lm	lm	ll	lm	lm	lm	ll	lm	ll	lm	lm	lm	ll	ll	lm
seq000032_scaffold61_cov46_len613575	490029			FcF01a	63.63			Fc01a	59.227	ll	lm	SEQ32_490029	<lmxll>		(ll,lm)	lm	lm	ll	ll	lm	lm	lm	ll	ll	lm	lm	lm	ll	ll	lm	lm	lm	ll	ll	lm	lm	ll	lm	lm	lm	ll	lm	ll	lm	lm	lm	ll	ll	lm
seq000032_scaffold61_cov46_len613575	490265			FcF01a	63.63			Fc01a	59.227	ll	lm	SEQ32_490265	<lmxll>		(ll,lm)	lm	lm	ll	ll	lm	lm	lm	ll	ll	lm	lm	lm	ll	ll	lm	lm	lm	ll	ll	lm	lm	ll	lm	lm	lm	ll	lm	ll	lm	lm	lm	ll	ll	lm
seq000032_scaffold61_cov46_len613575	490429			FcF01a	63.63			Fc01a	59.227	ll	lm	SEQ32_490429	<lmxll>		(ll,lm)	lm	lm	ll	ll	lm	lm	lm	ll	ll	lm	lm	lm	ll	ll	lm	lm	lm	ll	ll	lm	lm	ll	lm	lm	lm	ll	lm	ll	lm	lm	lm	ll	ll	lm
seq000032_scaffold61_cov46_len613575	490459			FcF01a	63.63			Fc01a	59.227	ll	lm	SEQ32_490459	<lmxll>		(ll,lm)	lm	lm	ll	ll	lm	lm	lm	ll	ll	lm	lm	lm	ll	ll	lm	lm	lm	ll	ll	lm	lm	ll	lm	lm	lm	ll	lm	ll	lm	lm	lm	ll	ll	lm
seq000032_scaffold61_cov46_len613575	490463			FcF01a	63.63			Fc01a	59.227	ll	lm	SEQ32_490463	<lmxll>		(ll,lm)	lm	lm	ll	ll	lm	lm	lm	ll	ll	lm	lm	lm	ll	ll	lm	lm	lm	ll	ll	lm	lm	ll	lm	lm	lm	ll	lm	ll	lm	lm	lm	ll	ll	lm
seq000032_scaffold61_cov46_len613575	490487			FcF01a	63.63			Fc01a	59.227	ll	lm	SEQ32_490487	<lmxll>		(ll,lm)	lm	lm	ll	ll	lm	lm	lm	ll	ll	lm	lm	lm	ll	ll	lm	lm	lm	ll	ll	lm	lm	ll	lm	lm	lm	ll	lm	ll	lm	lm	lm	ll	ll	lm
seq000032_scaffold61_cov46_len613575	496098	Zj11	16.2909	FcF01a	63.63			Fc01a	59.227	ll	lm	SEQ32_496098	<lmxll>		(ll,lm)	lm	lm	ll	ll	lm	lm	lm	ll	ll	lm	lm	lm	ll	ll	lm	lm	lm	ll	ll	lm	lm	ll	lm	lm	lm	ll	lm	ll	lm	lm	lm	ll	ll	lm
seq000032_scaffold61_cov46_len613575	496326			FcF01a	63.63			Fc01a	59.227	ll	lm	SEQ32_496326	<lmxll>		(ll,lm)	lm	lm	ll	ll	lm	lm	lm	ll	ll	lm	lm	lm	ll	ll	lm	lm	lm	ll	ll	lm	lm	ll	lm	lm	lm	ll	lm	ll	lm	lm	lm	ll	ll	lm
seq000032_scaffold61_cov46_len613575	524042	Zj01	36.1698	FcF01a	63.63			Fc01a	59.227	ll	lm	SEQ32_524042	<lmxll>		(ll,lm)	lm	lm	ll	ll	lm	lm	lm	ll	ll	lm	lm	lm	ll	ll	lm	lm	lm	ll	ll	lm	lm	ll	lm	lm	lm	ll	lm	ll	lm	lm	lm	ll	ll	lm
seq000032_scaffold61_cov46_len613575	524380	Zj01	36.1701	FcF01a	63.63			Fc01a	59.227	ll	lm	SEQ32_524380	<lmxll>		(ll,lm)	lm	lm	ll	ll	lm	lm	lm	ll	ll	lm	lm	lm	ll	ll	lm	lm	lm	ll	ll	lm	lm	ll	lm	lm	lm	ll	lm	ll	lm	lm	lm	ll	ll	lm
seq000032_scaffold61_cov46_len613575	531026			FcF01a	63.63			Fc01a	59.227	ll	lm	SEQ32_531026	<lmxll>		(ll,lm)	lm	lm	ll	ll	lm	lm	lm	ll	ll	lm	lm	lm	ll	ll	lm	lm	lm	ll	ll	lm	lm	ll	lm	lm	lm	ll	lm	ll	lm	lm	lm	ll	ll	lm
seq000032_scaffold61_cov46_len613575	532090			FcF01a	63.63			Fc01a	59.227	ll	lm	SEQ32_532090	<lmxll>		(ll,lm)	lm	lm	ll	ll	lm	lm	lm	ll	ll	lm	lm	lm	ll	ll	lm	lm	lm	ll	ll	lm	lm	ll	lm	lm	lm	ll	lm	ll	lm	lm	lm	ll	ll	lm
seq000511_scaffold368_cov44_len129910	128492			FcF01a	63.63			Fc01a	59.227	ll	lm	SEQ511_128492	<lmxll>		(ll,lm)	lm	lm	ll	ll	lm	lm	lm	ll	ll	lm	lm	lm	ll	ll	lm	lm	lm	ll	ll	lm	lm	ll	lm	lm	lm	ll	lm	ll	lm	lm	lm	ll	ll	lm
seq000511_scaffold368_cov44_len129910	128504			FcF01a	63.63			Fc01a	59.227	ll	lm	SEQ511_128504	<lmxll>		(ll,lm)	lm	lm	ll	ll	lm	lm	lm	ll	ll	lm	lm	lm	ll	ll	lm	lm	lm	ll	ll	lm	lm	ll	lm	lm	lm	ll	lm	ll	lm	lm	lm	ll	ll	lm
seq000511_scaffold368_cov44_len129910	128534			FcF01a	63.63			Fc01a	59.227	ll	lm	SEQ511_128534	<lmxll>		(ll,lm)	lm	lm	ll	ll	lm	lm	lm	ll	ll	lm	lm	lm	ll	ll	lm	lm	lm	ll	ll	lm	lm	ll	lm	lm	lm	ll	lm	ll	lm	lm	lm	ll	ll	lm
seq000511_scaffold368_cov44_len129910	128567			FcF01a	63.63			Fc01a	59.227	ll	lm	SEQ511_128567	<lmxll>		(ll,lm)	lm	lm	ll	ll	lm	lm	lm	ll	ll	lm	lm	lm	ll	ll	lm	lm	lm	ll	ll	lm	lm	ll	lm	lm	lm	ll	lm	ll	lm	lm	lm	ll	ll	lm
seq000032_scaffold61_cov46_len613575	153210			FcF01a	63.99			Fc01a	59.392	ll	lm	SEQ32_153210	<lmxll>		(ll,lm)	lm	lm	ll	ll	lm	lm	lm	ll	ll	lm	lm	lm	ll	ll	lm	lm	lm	lm	ll	lm	lm	ll	lm	lm	lm	ll	lm	ll	lm	lm	lm	ll	ll	lm
seq000032_scaffold61_cov46_len613575	274299			FcF01a	63.99			Fc01a	59.392	ll	lm	SEQ32_274299	<lmxll>		(ll,lm)	lm	lm	ll	ll	lm	lm	lm	ll	ll	lm	lm	lm	ll	ll	lm	lm	lm	lm	ll	lm	lm	ll	lm	lm	lm	ll	lm	ll	lm	lm	lm	ll	ll	lm
seq000032_scaffold61_cov46_len613575	294557			FcF01a	63.99			Fc01a	59.392	ll	lm	SEQ32_294557	<lmxll>		(ll,lm)	lm	lm	ll	ll	lm	lm	lm	ll	ll	lm	lm	lm	ll	ll	lm	lm	lm	lm	ll	lm	lm	ll	lm	lm	lm	ll	lm	ll	lm	lm	lm	ll	ll	lm
seq000032_scaffold61_cov46_len613575	323329			FcF01a	63.99			Fc01a	59.392	ll	lm	SEQ32_323329	<lmxll>		(ll,lm)	lm	lm	ll	ll	lm	lm	lm	ll	ll	lm	lm	lm	ll	ll	lm	lm	lm	lm	ll	lm	lm	ll	lm	lm	lm	ll	lm	ll	lm	lm	lm	ll	ll	lm
seq000032_scaffold61_cov46_len613575	323430			FcF01a	63.99			Fc01a	59.392	ll	lm	SEQ32_323430	<lmxll>		(ll,lm)	lm	lm	ll	ll	lm	lm	lm	ll	ll	lm	lm	lm	ll	ll	lm	lm	lm	lm	ll	lm	lm	ll	lm	lm	lm	ll	lm	ll	lm	lm	lm	ll	ll	lm
seq000032_scaffold61_cov46_len613575	323436			FcF01a	63.99			Fc01a	59.392	ll	lm	SEQ32_323436	<lmxll>		(ll,lm)	lm	lm	ll	ll	lm	lm	lm	ll	ll	lm	lm	lm	ll	ll	lm	lm	lm	lm	ll	lm	lm	ll	lm	lm	lm	ll	lm	ll	lm	lm	lm	ll	ll	lm
seq000032_scaffold61_cov46_len613575	323617			FcF01a	63.99			Fc01a	59.392	ll	lm	SEQ32_323617	<lmxll>		(ll,lm)	lm	lm	ll	ll	lm	lm	lm	ll	ll	lm	lm	lm	ll	ll	lm	lm	lm	lm	ll	lm	lm	ll	lm	lm	lm	ll	lm	ll	lm	lm	lm	ll	ll	lm
seq000032_scaffold61_cov46_len613575	324858			FcF01a	63.99			Fc01a	59.392	ll	lm	SEQ32_324858	<lmxll>		(ll,lm)	lm	lm	ll	ll	lm	lm	lm	ll	ll	lm	lm	lm	ll	ll	lm	lm	lm	lm	ll	lm	lm	ll	lm	lm	lm	ll	lm	ll	lm	lm	lm	ll	ll	lm
seq000032_scaffold61_cov46_len613575	324864			FcF01a	63.99			Fc01a	59.392	ll	lm	SEQ32_324864	<lmxll>		(ll,lm)	lm	lm	ll	ll	lm	lm	lm	ll	ll	lm	lm	lm	ll	ll	lm	lm	lm	lm	ll	lm	lm	ll	lm	lm	lm	ll	lm	ll	lm	lm	lm	ll	ll	lm
seq000032_scaffold61_cov46_len613575	324901			FcF01a	63.99			Fc01a	59.392	ll	lm	SEQ32_324901	<lmxll>		(ll,lm)	lm	lm	ll	ll	lm	lm	lm	ll	ll	lm	lm	lm	ll	ll	lm	lm	lm	lm	ll	lm	lm	ll	lm	lm	lm	ll	lm	ll	lm	lm	lm	ll	ll	lm
seq000032_scaffold61_cov46_len613575	333003	Zj01	35.7372	FcF01a	63.99			Fc01a	59.392	ll	lm	SEQ32_333003	<lmxll>		(ll,lm)	lm	lm	ll	ll	lm	lm	lm	ll	ll	lm	lm	lm	ll	ll	lm	lm	lm	lm	ll	lm	lm	ll	lm	lm	lm	ll	lm	ll	lm	lm	lm	ll	ll	lm
seq000032_scaffold61_cov46_len613575	333700			FcF01a	63.99			Fc01a	59.392	ll	lm	SEQ32_333700	<lmxll>		(ll,lm)	lm	lm	ll	ll	lm	lm	lm	ll	ll	lm	lm	lm	ll	ll	lm	lm	lm	lm	ll	lm	lm	ll	lm	lm	lm	ll	lm	ll	lm	lm	lm	ll	ll	lm
seq000032_scaffold61_cov46_len613575	333710			FcF01a	63.99			Fc01a	59.392	ll	lm	SEQ32_333710	<lmxll>		(ll,lm)	lm	lm	ll	ll	lm	lm	lm	ll	ll	lm	lm	lm	ll	ll	lm	lm	lm	lm	ll	lm	lm	ll	lm	lm	lm	ll	lm	ll	lm	lm	lm	ll	ll	lm
seq000032_scaffold61_cov46_len613575	333866	Zj01	35.7359	FcF01a	63.99			Fc01a	59.392	ll	lm	SEQ32_333866	<lmxll>		(ll,lm)	lm	lm	ll	ll	lm	lm	lm	ll	ll	lm	lm	lm	ll	ll	lm	lm	lm	lm	ll	lm	lm	ll	lm	lm	lm	ll	lm	ll	lm	lm	lm	ll	ll	lm
seq000032_scaffold61_cov46_len613575	333881	Zj01	35.7359	FcF01a	63.99			Fc01a	59.392	ll	lm	SEQ32_333881	<lmxll>		(ll,lm)	lm	lm	ll	ll	lm	lm	lm	ll	ll	lm	lm	lm	ll	ll	lm	lm	lm	lm	ll	lm	lm	ll	lm	lm	lm	ll	lm	ll	lm	lm	lm	ll	ll	lm
seq000181_scaffold123_cov46_len265802	29680			FcF01a	63.99			Fc01a	59.392	ll	lm	SEQ181_29680	<lmxll>		(ll,lm)	lm	lm	ll	ll	lm	lm	lm	ll	ll	lm	lm	lm	ll	ll	lm	lm	lm	lm	ll	lm	lm	ll	lm	lm	lm	ll	lm	ll	lm	lm	lm	ll	ll	lm
seq000181_scaffold123_cov46_len265802	29702			FcF01a	63.99			Fc01a	59.392	ll	lm	SEQ181_29702	<lmxll>		(ll,lm)	lm	lm	ll	ll	lm	lm	lm	ll	ll	lm	lm	lm	ll	ll	lm	lm	lm	lm	ll	lm	lm	ll	lm	lm	lm	ll	lm	ll	lm	lm	lm	ll	ll	lm
seq000181_scaffold123_cov46_len265802	29707			FcF01a	63.99			Fc01a	59.392	ll	lm	SEQ181_29707	<lmxll>		(ll,lm)	lm	lm	ll	ll	lm	lm	lm	ll	ll	lm	lm	lm	ll	ll	lm	lm	lm	lm	ll	lm	lm	ll	lm	lm	lm	ll	lm	ll	lm	lm	lm	ll	ll	lm
seq000181_scaffold123_cov46_len265802	29733			FcF01a	63.99			Fc01a	59.392	ll	lm	SEQ181_29733	<lmxll>		(ll,lm)	lm	lm	ll	ll	lm	lm	lm	ll	ll	lm	lm	lm	ll	ll	lm	lm	lm	lm	ll	lm	lm	ll	lm	lm	lm	ll	lm	ll	lm	lm	lm	ll	ll	lm
seq000181_scaffold123_cov46_len265802	62423			FcF01a	63.99			Fc01a	59.392	ll	lm	SEQ181_62423	<lmxll>		(ll,lm)	lm	lm	ll	ll	lm	lm	lm	ll	ll	lm	lm	lm	ll	ll	lm	lm	lm	lm	ll	lm	lm	ll	lm	lm	lm	ll	lm	ll	lm	lm	lm	ll	ll	lm
seq000181_scaffold123_cov46_len265802	127468			FcF01a	63.99			Fc01a	59.392	ll	lm	SEQ181_127468	<lmxll>		(ll,lm)	lm	lm	ll	ll	lm	lm	lm	ll	ll	lm	lm	lm	ll	ll	lm	lm	lm	lm	ll	lm	lm	ll	lm	lm	lm	ll	lm	ll	lm	lm	lm	ll	ll	lm
seq000181_scaffold123_cov46_len265802	206190			FcF01a	63.99			Fc01a	59.392	ll	lm	SEQ181_206190	<lmxll>		(ll,lm)	lm	lm	ll	ll	lm	lm	lm	ll	ll	lm	lm	lm	ll	ll	lm	lm	lm	lm	ll	lm	lm	ll	lm	lm	lm	ll	lm	ll	lm	lm	lm	ll	ll	lm
seq000364_scaffold302_cov43_len170444	21837			FcF01a	63.99			Fc01a	59.392	ll	lm	SEQ364_21837	<lmxll>		(ll,lm)	lm	lm	ll	ll	lm	lm	lm	ll	ll	lm	lm	lm	ll	ll	lm	lm	lm	lm	ll	lm	lm	ll	lm	lm	lm	ll	lm	ll	lm	lm	lm	ll	ll	lm
seq000364_scaffold302_cov43_len170444	93523			FcF01a	63.99			Fc01a	59.392	ll	lm	SEQ364_93523	<lmxll>		(ll,lm)	lm	lm	ll	ll	lm	lm	lm	ll	ll	lm	lm	lm	ll	ll	lm	lm	lm	lm	ll	lm	lm	ll	lm	lm	lm	ll	lm	ll	lm	lm	lm	ll	ll	lm
seq000181_scaffold123_cov46_len265802	140449			FcF01a	64.74			Fc01a	59.509	ll	lm	SEQ181_140449	<lmxll>		(ll,lm)	ll	ll	lm	lm	ll	ll	lm	lm	lm	ll	ll	ll	lm	lm	ll	ll	ll	ll	lm	ll	ll	lm	ll	ll	ll	lm	ll	lm	ll	ll	ll	lm	lm	ll
seq000181_scaffold123_cov46_len265802	140450			FcF01a	64.74			Fc01a	59.509	ll	lm	SEQ181_140450	<lmxll>		(ll,lm)	ll	ll	lm	lm	ll	ll	lm	lm	lm	ll	ll	ll	lm	lm	ll	ll	ll	ll	lm	ll	ll	lm	ll	ll	ll	lm	ll	lm	ll	ll	ll	lm	lm	ll
seq000181_scaffold123_cov46_len265802	140490			FcF01a	64.74			Fc01a	59.509	ll	lm	SEQ181_140490	<lmxll>		(ll,lm)	ll	ll	lm	lm	ll	ll	lm	lm	lm	ll	ll	ll	lm	lm	ll	ll	ll	ll	lm	ll	ll	lm	ll	ll	ll	lm	ll	lm	ll	ll	ll	lm	lm	ll
seq000181_scaffold123_cov46_len265802	140703			FcF01a	64.74			Fc01a	59.509	ll	lm	SEQ181_140703	<lmxll>		(ll,lm)	ll	ll	lm	lm	ll	ll	lm	lm	lm	ll	ll	ll	lm	lm	ll	ll	ll	ll	lm	ll	ll	lm	ll	ll	ll	lm	ll	lm	ll	ll	ll	lm	lm	ll
seq001918_scaffold1475_cov47_len13760	12681			FcF01a	64.74			Fc01a	59.509	ll	lm	SEQ1918_12681	<lmxll>		(ll,lm)	ll	ll	lm	lm	ll	ll	lm	lm	lm	ll	ll	ll	lm	lm	ll	ll	ll	ll	lm	ll	ll	lm	ll	ll	ll	lm	ll	lm	ll	ll	ll	lm	lm	ll
seq001918_scaffold1475_cov47_len13760	12689			FcF01a	64.74			Fc01a	59.509	ll	lm	SEQ1918_12689	<lmxll>		(ll,lm)	ll	ll	lm	lm	ll	ll	lm	lm	lm	ll	ll	ll	lm	lm	ll	ll	ll	ll	lm	ll	ll	lm	ll	ll	ll	lm	ll	lm	ll	ll	ll	lm	lm	ll
				FcF01a	63.343	FcM01a	53.691	Fc01a	59.712	ef	eg	FCWSR0074	<efxeg>		(ee,ef,eg,fg)	ef	ee	eg	fg	ef	eg	eg	ef	fg	ef	ef	eg	fg	ef	ee	fg	ee	eg	fg	ee	fg	fg	ef	ef	ee	eg	ee	fg	--	ef	ef	fg	ee	ef
seq000144_scaffold257_cov46_len296395	202720			FcF01a	74.672			Fc01a	59.978	ll	lm	SEQ144_202720	<lmxll>		(ll,lm)	ll	ll	lm	lm	ll	ll	lm	lm	ll	ll	ll	ll	lm	lm	ll	ll	ll	ll	lm	lm	ll	lm	ll	ll	lm	lm	ll	ll	ll	ll	ll	lm	lm	ll
seq000199_scaffold138_cov46_len252127	10904			FcF01a	65.379			Fc01a	60.898	ll	lm	SEQ199_10904	<lmxll>		(ll,lm)	lm	lm	ll	ll	lm	lm	ll	ll	ll	lm	lm	lm	ll	ll	lm	lm	lm	lm	ll	ll	lm	ll	lm	lm	lm	ll	lm	ll	lm	lm	lm	ll	ll	lm
seq000057_scaffold102_cov45_len467721	165646			FcF01a	65.762			Fc01a	61.426	ll	lm	SEQ57_165646	<lmxll>		(ll,lm)	ll	ll	lm	lm	ll	ll	lm	lm	lm	ll	ll	ll	lm	lm	ll	ll	ll	ll	lm	lm	ll	lm	ll	ll	ll	lm	ll	lm	ll	ll	ll	lm	lm	ll
seq000057_scaffold102_cov45_len467721	278341			FcF01a	65.762			Fc01a	61.426	ll	lm	SEQ57_278341	<lmxll>		(ll,lm)	ll	ll	lm	lm	ll	ll	lm	lm	lm	ll	ll	ll	lm	lm	ll	ll	ll	ll	lm	lm	ll	lm	ll	ll	ll	lm	ll	lm	ll	ll	ll	lm	lm	ll
seq000057_scaffold102_cov45_len467721	382239			FcF01a	65.762			Fc01a	61.426	ll	lm	SEQ57_382239	<lmxll>		(ll,lm)	ll	ll	lm	lm	ll	ll	lm	lm	lm	ll	ll	ll	lm	lm	ll	ll	ll	ll	lm	lm	ll	lm	ll	ll	ll	lm	ll	lm	ll	ll	ll	lm	lm	ll
seq000057_scaffold102_cov45_len467721	392521	Zj01	12.5067	FcF01a	65.762			Fc01a	61.426	ll	lm	SEQ57_392521	<lmxll>		(ll,lm)	ll	ll	lm	lm	ll	ll	lm	lm	lm	ll	ll	ll	lm	lm	ll	ll	ll	ll	lm	lm	ll	lm	ll	ll	ll	lm	ll	lm	ll	ll	ll	lm	lm	ll
seq000173_scaffold122_cov44_len270720	23523			FcF01a	65.762			Fc01a	61.426	ll	lm	SEQ173_23523	<lmxll>		(ll,lm)	ll	ll	lm	lm	ll	ll	lm	lm	lm	ll	ll	ll	lm	lm	ll	ll	ll	ll	lm	lm	ll	lm	ll	ll	ll	lm	ll	lm	ll	ll	ll	lm	lm	ll
seq000173_scaffold122_cov44_len270720	23921			FcF01a	65.762			Fc01a	61.426	ll	lm	SEQ173_23921	<lmxll>		(ll,lm)	ll	ll	lm	lm	ll	ll	lm	lm	lm	ll	ll	ll	lm	lm	ll	ll	ll	ll	lm	lm	ll	lm	ll	ll	ll	lm	ll	lm	ll	ll	ll	lm	lm	ll
seq000199_scaffold138_cov46_len252127	47034			FcF01a	65.762			Fc01a	61.426	ll	lm	SEQ199_47034	<lmxll>		(ll,lm)	ll	ll	lm	lm	ll	ll	lm	lm	lm	ll	ll	ll	lm	lm	ll	ll	ll	ll	lm	lm	ll	lm	ll	ll	ll	lm	ll	lm	ll	ll	ll	lm	lm	ll
seq000199_scaffold138_cov46_len252127	90126			FcF01a	65.762			Fc01a	61.426	ll	lm	SEQ199_90126	<lmxll>		(ll,lm)	ll	ll	lm	lm	ll	ll	lm	lm	lm	ll	ll	ll	lm	lm	ll	ll	ll	ll	lm	lm	ll	lm	ll	ll	ll	lm	ll	lm	ll	ll	ll	lm	lm	ll
seq000199_scaffold138_cov46_len252127	90156			FcF01a	65.762			Fc01a	61.426	ll	lm	SEQ199_90156	<lmxll>		(ll,lm)	ll	ll	lm	lm	ll	ll	lm	lm	lm	ll	ll	ll	lm	lm	ll	ll	ll	ll	lm	lm	ll	lm	ll	ll	ll	lm	ll	lm	ll	ll	ll	lm	lm	ll
seq000199_scaffold138_cov46_len252127	90531			FcF01a	65.762			Fc01a	61.426	ll	lm	SEQ199_90531	<lmxll>		(ll,lm)	ll	ll	lm	lm	ll	ll	lm	lm	lm	ll	ll	ll	lm	lm	ll	ll	ll	ll	lm	lm	ll	lm	ll	ll	ll	lm	ll	lm	ll	ll	ll	lm	lm	ll
seq000199_scaffold138_cov46_len252127	91689			FcF01a	65.762			Fc01a	61.426	ll	lm	SEQ199_91689	<lmxll>		(ll,lm)	ll	ll	lm	lm	ll	ll	lm	lm	lm	ll	ll	ll	lm	lm	ll	ll	ll	ll	lm	lm	ll	lm	ll	ll	ll	lm	ll	lm	ll	ll	ll	lm	lm	ll
seq000199_scaffold138_cov46_len252127	91899			FcF01a	65.762			Fc01a	61.426	ll	lm	SEQ199_91899	<lmxll>		(ll,lm)	ll	ll	lm	lm	ll	ll	lm	lm	lm	ll	ll	ll	lm	lm	ll	ll	ll	ll	lm	lm	ll	lm	ll	ll	ll	lm	ll	lm	ll	ll	ll	lm	lm	ll
seq000199_scaffold138_cov46_len252127	108005			FcF01a	65.762			Fc01a	61.426	ll	lm	SEQ199_108005	<lmxll>		(ll,lm)	ll	ll	lm	lm	ll	ll	lm	lm	lm	ll	ll	ll	lm	lm	ll	ll	ll	ll	lm	lm	ll	lm	ll	ll	ll	lm	ll	lm	ll	ll	ll	lm	lm	ll
seq000057_scaffold102_cov45_len467721	405611			FcF01a	66.623			Fc01a	61.937	ll	lm	SEQ57_405611	<lmxll>		(ll,lm)	lm	lm	ll	ll	lm	lm	lm	ll	ll	lm	lm	lm	ll	ll	lm	lm	lm	lm	ll	ll	lm	ll	lm	lm	lm	ll	lm	ll	lm	lm	lm	ll	ll	lm
seq000057_scaffold102_cov45_len467721	409584			FcF01a	66.623			Fc01a	61.937	ll	lm	SEQ57_409584	<lmxll>		(ll,lm)	lm	lm	ll	ll	lm	lm	lm	ll	ll	lm	lm	lm	ll	ll	lm	lm	lm	lm	ll	ll	lm	ll	lm	lm	lm	ll	lm	ll	lm	lm	lm	ll	ll	lm
seq000173_scaffold122_cov44_len270720	193369			FcF01a	66.623			Fc01a	61.937	ll	lm	SEQ173_193369	<lmxll>		(ll,lm)	lm	lm	ll	ll	lm	lm	lm	ll	ll	lm	lm	lm	ll	ll	lm	lm	lm	lm	ll	ll	lm	ll	lm	lm	lm	ll	lm	ll	lm	lm	lm	ll	ll	lm
seq000449_scaffold27664_cov44_len146395	43585			FcF01a	66.623			Fc01a	61.937	ll	lm	SEQ449_43585	<lmxll>		(ll,lm)	lm	lm	ll	ll	lm	lm	lm	ll	ll	lm	lm	lm	ll	ll	lm	lm	lm	lm	ll	ll	lm	ll	lm	lm	lm	ll	lm	ll	lm	lm	lm	ll	ll	lm
seq000449_scaffold27664_cov44_len146395	43628			FcF01a	66.623			Fc01a	61.937	ll	lm	SEQ449_43628	<lmxll>		(ll,lm)	lm	lm	ll	ll	lm	lm	lm	ll	ll	lm	lm	lm	ll	ll	lm	lm	lm	lm	ll	ll	lm	ll	lm	lm	lm	ll	lm	ll	lm	lm	lm	ll	ll	lm
seq000449_scaffold27664_cov44_len146395	43655			FcF01a	66.623			Fc01a	61.937	ll	lm	SEQ449_43655	<lmxll>		(ll,lm)	lm	lm	ll	ll	lm	lm	lm	ll	ll	lm	lm	lm	ll	ll	lm	lm	lm	lm	ll	ll	lm	ll	lm	lm	lm	ll	lm	ll	lm	lm	lm	ll	ll	lm
seq000449_scaffold27664_cov44_len146395	43660			FcF01a	66.623			Fc01a	61.937	ll	lm	SEQ449_43660	<lmxll>		(ll,lm)	lm	lm	ll	ll	lm	lm	lm	ll	ll	lm	lm	lm	ll	ll	lm	lm	lm	lm	ll	ll	lm	ll	lm	lm	lm	ll	lm	ll	lm	lm	lm	ll	ll	lm
seq000449_scaffold27664_cov44_len146395	43664			FcF01a	66.623			Fc01a	61.937	ll	lm	SEQ449_43664	<lmxll>		(ll,lm)	lm	lm	ll	ll	lm	lm	lm	ll	ll	lm	lm	lm	ll	ll	lm	lm	lm	lm	ll	ll	lm	ll	lm	lm	lm	ll	lm	ll	lm	lm	lm	ll	ll	lm
seq000449_scaffold27664_cov44_len146395	43793			FcF01a	66.623			Fc01a	61.937	ll	lm	SEQ449_43793	<lmxll>		(ll,lm)	lm	lm	ll	ll	lm	lm	lm	ll	ll	lm	lm	lm	ll	ll	lm	lm	lm	lm	ll	ll	lm	ll	lm	lm	lm	ll	lm	ll	lm	lm	lm	ll	ll	lm
seq000449_scaffold27664_cov44_len146395	43807			FcF01a	66.623			Fc01a	61.937	ll	lm	SEQ449_43807	<lmxll>		(ll,lm)	lm	lm	ll	ll	lm	lm	lm	ll	ll	lm	lm	lm	ll	ll	lm	lm	lm	lm	ll	ll	lm	ll	lm	lm	lm	ll	lm	ll	lm	lm	lm	ll	ll	lm
seq000449_scaffold27664_cov44_len146395	46211			FcF01a	66.623			Fc01a	61.937	ll	lm	SEQ449_46211	<lmxll>		(ll,lm)	lm	lm	ll	ll	lm	lm	lm	ll	ll	lm	lm	lm	ll	ll	lm	lm	lm	lm	ll	ll	lm	ll	lm	lm	lm	ll	lm	ll	lm	lm	lm	ll	ll	lm
seq000449_scaffold27664_cov44_len146395	46339	Zj01	41.0347	FcF01a	66.623			Fc01a	61.937	ll	lm	SEQ449_46339	<lmxll>		(ll,lm)	lm	lm	ll	ll	lm	lm	lm	ll	ll	lm	lm	lm	ll	ll	lm	lm	lm	lm	ll	ll	lm	ll	lm	lm	lm	ll	lm	ll	lm	lm	lm	ll	ll	lm
seq000449_scaffold27664_cov44_len146395	46370	Zj01	41.0347	FcF01a	66.623			Fc01a	61.937	ll	lm	SEQ449_46370	<lmxll>		(ll,lm)	lm	lm	ll	ll	lm	lm	lm	ll	ll	lm	lm	lm	ll	ll	lm	lm	lm	lm	ll	ll	lm	ll	lm	lm	lm	ll	lm	ll	lm	lm	lm	ll	ll	lm
seq000449_scaffold27664_cov44_len146395	54271	Zj01	41.0236	FcF01a	66.623			Fc01a	61.937	ll	lm	SEQ449_54271	<lmxll>		(ll,lm)	lm	lm	ll	ll	lm	lm	lm	ll	ll	lm	lm	lm	ll	ll	lm	lm	lm	lm	ll	ll	lm	ll	lm	lm	lm	ll	lm	ll	lm	lm	lm	ll	ll	lm
seq000364_scaffold302_cov43_len170444	93756			FcF01a	67.524			Fc01a	62.53	ll	lm	SEQ364_93756	<lmxll>		(ll,lm)	lm	lm	ll	ll	lm	lm	lm	ll	ll	lm	lm	lm	ll	ll	ll	lm	lm	lm	ll	lm	lm	ll	lm	lm	lm	ll	lm	ll	lm	lm	lm	ll	ll	lm
seq002256_scaffold1794_cov41_len6545	3778			FcF01a	68.992			Fc01a	62.678	hk	hk	SEQ2256_3778	<hkxhk>		(hh,hk,kk)	hk	kk	hh	hk	hk	kk	hk	hk	hk	hk	kk	hk	hk	hh	hk	kk	hk	hk	hk	hk	kk	hk	hk	kk	hk	hh	hk	hk	kk	hk	hk	hk	hh	kk
seq000181_scaffold123_cov46_len265802	206056			FcF01a	68.808			Fc01a	62.983	hk	hk	SEQ181_206056	<hkxhk>		(hh,hk,kk)	hk	hh	kk	hk	hk	hh	hk	hk	hk	hk	hh	hk	hk	kk	hk	hh	hh	hk	hk	hk	hh	hk	hk	hh	hk	kk	hk	hk	hh	hk	hk	hk	kk	hh
seq000364_scaffold302_cov43_len170444	93683			FcF01a	68.808			Fc01a	62.983	hk	hk	SEQ364_93683	<hkxhk>		(hh,hk,kk)	hk	kk	hh	hk	hk	kk	hk	hk	hk	hk	kk	hk	hk	hh	hk	kk	kk	hk	hk	hk	kk	hk	hk	kk	hk	hh	hk	hk	kk	hk	hk	hk	hh	kk
seq000033_scaffold27343_cov45_len611523	532594					FcM01a	51.236	Fc01a	63.557	np	nn	SEQ33_532594	<nnxnp>		(nn,np)	nn	nn	nn	np	np	np	nn	np	np	nn	np	nn	np	np	nn	np	nn	nn	nn	nn	np	np	nn	np	nn	nn	nn	np	np	np	nn	np	nn	np
seq000364_scaffold302_cov43_len170444	93786			FcF01a	71.284			Fc01a	63.926	hk	hk	SEQ364_93786	<hkxhk>		(hh,hk,kk)	hk	hh	kk	hk	hk	hk	hk	hk	hk	hk	hh	hk	hk	kk	kk	hk	hh	hk	hk	hk	hh	hk	hk	hh	hk	kk	hk	hk	hh	hk	hk	hk	kk	hh
seq000199_scaffold138_cov46_len252127	90112			FcF01a	69.75			Fc01a	64.023	hk	hk	SEQ199_90112	<hkxhk>		(hh,hk,kk)	hk	kk	hh	hk	hk	kk	hk	hk	hk	hk	kk	hk	hk	hh	hk	kk	kk	hk	hk	hh	kk	hk	hk	kk	hk	hh	hk	hk	kk	hk	kk	hk	hh	kk
seq000199_scaffold138_cov46_len252127	90138			FcF01a	69.75			Fc01a	64.023	hk	hk	SEQ199_90138	<hkxhk>		(hh,hk,kk)	hk	kk	hh	hk	hk	kk	hk	hk	hk	hk	kk	hk	hk	hh	hk	kk	kk	hk	hk	hh	kk	hk	hk	kk	hk	hh	hk	hk	kk	hk	kk	hk	hh	kk
seq000199_scaffold138_cov46_len252127	90669	Zj02	4.94144	FcF01a	69.75			Fc01a	64.023	hk	hk	SEQ199_90669	<hkxhk>		(hh,hk,kk)	hk	kk	hh	hk	hk	kk	hk	hk	hk	hk	kk	hk	hk	hh	hk	kk	kk	hk	hk	hh	kk	hk	hk	kk	hk	hh	hk	hk	kk	hk	kk	hk	hh	kk
seq000199_scaffold138_cov46_len252127	241139	Zj01	40.002	FcF01a	69.75			Fc01a	64.023	hk	hk	SEQ199_241139	<hkxhk>		(hh,hk,kk)	hk	kk	hh	hk	hk	kk	hk	hk	hk	hk	kk	hk	hk	hh	hk	kk	kk	hk	hk	hh	kk	hk	hk	kk	hk	hh	hk	hk	kk	hk	kk	hk	hh	kk
seq000199_scaffold138_cov46_len252127	241273	Zj01	40.0021	FcF01a	69.75			Fc01a	64.023	hk	hk	SEQ199_241273	<hkxhk>		(hh,hk,kk)	hk	kk	hh	hk	hk	kk	hk	hk	hk	hk	kk	hk	hk	hh	hk	kk	kk	hk	hk	hh	kk	hk	hk	kk	hk	hh	hk	hk	kk	hk	kk	hk	hh	kk
seq000199_scaffold138_cov46_len252127	241517			FcF01a	69.75			Fc01a	64.023	hk	hk	SEQ199_241517	<hkxhk>		(hh,hk,kk)	hk	hh	kk	hk	hk	hh	hk	hk	hk	hk	hh	hk	hk	kk	hk	hh	hh	hk	hk	kk	hh	hk	hk	hh	hk	kk	hk	hk	hh	hk	hh	hk	kk	hh
seq000199_scaffold138_cov46_len252127	241551			FcF01a	69.75			Fc01a	64.023	hk	hk	SEQ199_241551	<hkxhk>		(hh,hk,kk)	hk	kk	hh	hk	hk	kk	hk	hk	hk	hk	kk	hk	hk	hh	hk	kk	kk	hk	hk	hh	kk	hk	hk	kk	hk	hh	hk	hk	kk	hk	kk	hk	hh	kk
seq000057_scaffold102_cov45_len467721	409924			FcF01a	68.498			Fc01a	64.559	ll	lm	SEQ57_409924	<lmxll>		(ll,lm)	lm	lm	ll	ll	lm	lm	lm	ll	ll	lm	lm	lm	ll	ll	lm	lm	lm	lm	ll	ll	lm	ll	lm	lm	lm	ll	lm	ll	lm	lm	lm	lm	ll	lm
seq000057_scaffold102_cov45_len467721	409548			FcF01a	69.743			Fc01a	65.283	ll	lm	SEQ57_409548	<lmxll>		(ll,lm)	lm	lm	ll	ll	lm	lm	lm	ll	ll	lm	lm	lm	ll	ll	lm	lm	lm	lm	ll	ll	lm	ll	lm	lm	lm	ll	lm	ll	lm	lm	lm	ll	ll	lm
seq000033_scaffold27343_cov45_len611523	448405	Zj01	41.284			FcM01a	48.991	Fc01a	65.842	np	nn	SEQ33_448405	<nnxnp>		(nn,np)	nn	nn	nn	np	np	np	np	np	np	nn	--	nn	np	np	np	np	nn	nn	np	nn	np	np	nn	np	nn	nn	nn	np	np	np	np	np	nn	np
seq000057_scaffold102_cov45_len467721	409942			FcF01a	70.869			Fc01a	66.547	ll	lm	SEQ57_409942	<lmxll>		(ll,lm)	lm	lm	ll	ll	lm	lm	lm	ll	ll	lm	lm	lm	ll	ll	lm	lm	lm	lm	ll	ll	lm	ll	lm	lm	lm	ll	lm	ll	lm	lm	lm	lm	ll	lm
seq000057_scaffold102_cov45_len467721	399655			FcF01a	73.822			Fc01a	68.492	ll	lm	SEQ57_399655	<lmxll>		(ll,lm)	ll	lm	ll	ll	lm	lm	ll	ll	ll	lm	lm	lm	ll	ll	lm	lm	lm	lm	ll	ll	lm	ll	lm	lm	ll	ll	lm	ll	lm	lm	lm	ll	ll	lm
seq000541_scaffold399_cov45_len123364	57034			FcF01a	76.736			Fc01a	71.924	ll	lm	SEQ541_57034	<lmxll>		(ll,lm)	lm	ll	ll	ll	ll	ll	lm	ll	ll	lm	lm	lm	ll	lm	lm	lm	ll	ll	ll	lm	lm	ll	lm	lm	lm	ll	lm	ll	lm	lm	ll	ll	lm	ll
seq000128_scaffold26873_cov44_len317358	43314					FcM01b	33.012	Fc01b	0	np	nn	SEQ128_43314	<nnxnp>		(nn,np)	nn	nn	nn	np	nn	nn	nn	np	nn	np	nn	nn	np	nn	nn	np	nn	nn	nn	nn	nn	np	nn	nn	np	np	np	nn	np	np	np	nn	np	nn
seq000128_scaffold26873_cov44_len317358	43707					FcM01b	31.32	Fc01b	1.588	np	nn	SEQ128_43707	<nnxnp>		(nn,np)	nn	nn	nn	np	nn	nn	nn	np	nn	np	nn	nn	np	nn	nn	--	nn	nn	nn	nn	nn	np	nn	nn	np	np	np	nn	np	np	nn	nn	np	nn
seq000128_scaffold26873_cov44_len317358	43708					FcM01b	29.478	Fc01b	3.74	np	nn	SEQ128_43708	<nnxnp>		(nn,np)	nn	nn	nn	np	nn	nn	nn	np	nn	np	nn	nn	np	nn	np	np	nn	nn	nn	nn	nn	np	nn	nn	np	np	nn	nn	np	np	np	nn	np	nn
seq000128_scaffold26873_cov44_len317358	43742					FcM01b	7.409	Fc01b	7.195	np	nn	SEQ128_43742	<nnxnp>		(nn,np)	nn	nn	nn	np	nn	nn	nn	np	nn	np	nn	nn	np	nn	nn	np	np	nn	nn	nn	nn	np	nn	nn	nn	np	nn	nn	np	np	np	nn	nn	nn
seq000296_scaffold199_cov42_len195393	131454					FcM01b	0	Fc01b	12.16	hk	hk	SEQ296_131454	<hkxhk>		(hh,hk,kk)	kk	hk	kk	kk	kk	kk	hk	hk	kk	hh	kk	kk	hk	kk	kk	kk	kk	kk	kk	kk	hk	hk	kk	kk	kk	hh	kk	kk	hk	kk	kk	kk	hk	hk
seq000296_scaffold199_cov42_len195393	131435					FcM01b	1.926	Fc01b	13.819	hk	hk	SEQ296_131435	<hkxhk>		(hh,hk,kk)	kk	hk	kk	kk	kk	kk	hk	hk	kk	hh	kk	kk	hk	kk	kk	kk	kk	kk	kk	kk	hk	hk	kk	kk	kk	hh	kk	kk	hk	kk	kk	kk	hk	kk
seq000296_scaffold199_cov42_len195393	131412					FcM01b	1.983	Fc01b	14.065	hk	hk	SEQ296_131412	<hkxhk>		(hh,hk,kk)	hh	hk	hh	hh	hh	hh	hk	hk	hh	kk	hh	hh	hk	hh	hh	hh	hh	hh	hh	hh	hk	hk	hh	hh	hh	kk	hh	hh	hk	hh	hh	hh	hk	hh
seq000296_scaffold199_cov42_len195393	131328					FcM01b	1.898	Fc01b	14.085	hk	hk	SEQ296_131328	<hkxhk>		(hh,hk,kk)	kk	hk	kk	kk	kk	kk	hk	hk	kk	hh	kk	kk	hk	kk	kk	kk	kk	kk	kk	kk	hk	hk	kk	kk	kk	hh	kk	kk	hk	kk	kk	kk	hk	hk
seq000296_scaffold199_cov42_len195393	131307					FcM01b	2.097	Fc01b	14.141	hk	hk	SEQ296_131307	<hkxhk>		(hh,hk,kk)	hh	hk	hh	hh	hh	hh	hk	hk	hh	kk	hh	hh	hk	hh	hh	hh	hh	hh	hh	hh	hk	hk	hh	hh	hh	kk	hh	hh	hk	hh	hh	hh	hk	hh
seq000296_scaffold199_cov42_len195393	131327					FcM01b	2.097	Fc01b	14.141	hk	hk	SEQ296_131327	<hkxhk>		(hh,hk,kk)	hh	hk	hh	hh	hh	hh	hk	hk	hh	kk	hh	hh	hk	hh	hh	hh	hh	hh	hh	hh	hk	hk	hh	hh	hh	kk	hh	hh	hk	hh	hh	hh	hk	hh
seq000296_scaffold199_cov42_len195393	131419					FcM01b	2.097	Fc01b	14.141	hk	hk	SEQ296_131419	<hkxhk>		(hh,hk,kk)	hh	hk	hh	hh	hh	hh	hk	hk	hh	kk	hh	hh	hk	hh	hh	hh	hh	hh	hh	hh	hk	hk	hh	hh	hh	kk	hh	hh	hk	hh	hh	hh	hk	hh
seq000296_scaffold199_cov42_len195393	131339					FcM01b	2.009	Fc01b	14.162	hk	hk	SEQ296_131339	<hkxhk>		(hh,hk,kk)	kk	hk	kk	kk	kk	kk	hk	hk	kk	hh	kk	kk	hk	kk	kk	kk	kk	kk	kk	kk	hk	hk	kk	kk	kk	hh	kk	kk	hk	kk	kk	kk	hk	kk
seq000296_scaffold199_cov42_len195393	131441					FcM01b	2.009	Fc01b	14.162	hk	hk	SEQ296_131441	<hkxhk>		(hh,hk,kk)	kk	hk	kk	kk	kk	kk	hk	hk	kk	hh	kk	kk	hk	kk	kk	kk	kk	kk	kk	kk	hk	hk	kk	kk	kk	hh	kk	kk	hk	kk	kk	kk	hk	hk
				FcF01b	0	FcM01b	13.713	Fc01b	14.659	ab	cd	FCWSR0027	<abxcd>		(ac,ad,bc,bd)	bc	bd	bd	bd	ad	bd	--	ac	bd	ad	bc	bd	ac	bc	bc	ad	bc	bd	bc	bc	bd	ac	ad	bc	bd	ad	bc	bd	ac	ad	bd	bd	ac	bd
seq000450_scaffold621_cov40_len146059	35508	Zj01	1.91764	FcF01b	3.258			Fc01b	15.837	ll	lm	SEQ450_35508	<lmxll>		(ll,lm)	ll	lm	lm	lm	lm	lm	lm	ll	lm	lm	ll	lm	ll	ll	lm	lm	ll	lm	ll	ll	lm	ll	lm	ll	lm	lm	ll	lm	ll	lm	lm	lm	ll	lm
seq000258_scaffold179_cov43_len213162	2179			FcF01b	3.771	FcM01b	12.661	Fc01b	17.011	hk	hk	SEQ258_2179	<hkxhk>		(hh,hk,kk)	hk	kk	kk	kk	kk	kk	hk	hh	kk	hk	hh	kk	hh	hk	hk	kk	hk	kk	hk	hk	kk	hh	hk	hk	kk	hk	hh	kk	hh	hh	kk	kk	hh	kk
seq000356_scaffold27683_cov44_len172785	19315			FcF01b	4.163	FcM01b	12.648	Fc01b	17.252	hk	hk	SEQ356_19315	<hkxhk>		(hh,hk,kk)	hk	hh	hh	hh	hk	hh	hh	kk	hh	hk	hk	hh	kk	hk	hk	hk	hk	hh	hk	hk	hh	kk	hk	hk	hh	hk	hk	hh	kk	hk	hh	hh	kk	hh
seq000356_scaffold27683_cov44_len172785	77218			FcF01b	4.163	FcM01b	12.648	Fc01b	17.252	hk	hk	SEQ356_77218	<hkxhk>		(hh,hk,kk)	hk	kk	kk	kk	hk	kk	kk	hh	kk	hk	hk	kk	hh	hk	hk	hk	hk	kk	hk	hk	kk	hh	hk	hk	kk	hk	hk	kk	hh	hk	kk	kk	hh	kk
seq012153_scaffold10810_cov51_len974	468			FcF01b	4.538	FcM01b	13.018	Fc01b	17.395	hk	hk	SEQ12153_468	<hkxhk>		(hh,hk,kk)	hk	hh	hh	hh	hk	hh	hk	kk	hh	hk	kk	hh	kk	hk	hk	hk	hk	hh	hk	hk	hh	kk	hk	hk	hh	hk	hk	hh	kk	hk	hh	hk	kk	hh
seq000296_scaffold199_cov42_len195393	190292			FcF01b	4.758	FcM01b	12.657	Fc01b	17.477	hk	hk	SEQ296_190292	<hkxhk>		(hh,hk,kk)	hk	kk	kk	kk	hk	kk	hk	hh	kk	hk	hk	kk	hh	hk	hk	hk	hk	kk	hk	hk	kk	hh	hk	hk	kk	hk	hk	kk	hh	hk	kk	kk	hh	kk
seq000356_scaffold27683_cov44_len172785	77130			FcF01b	4.758	FcM01b	12.657	Fc01b	17.477	hk	hk	SEQ356_77130	<hkxhk>		(hh,hk,kk)	hk	kk	kk	kk	hk	kk	hk	hh	kk	hk	hk	kk	hh	hk	hk	hk	hk	kk	hk	hk	kk	hh	hk	hk	kk	hk	hk	kk	hh	hk	kk	kk	hh	kk
seq000356_scaffold27683_cov44_len172785	77146			FcF01b	4.758	FcM01b	12.657	Fc01b	17.477	hk	hk	SEQ356_77146	<hkxhk>		(hh,hk,kk)	hk	kk	kk	kk	hk	kk	hk	hh	kk	hk	hk	kk	hh	hk	hk	hk	hk	kk	hk	hk	kk	hh	hk	hk	kk	hk	hk	kk	hh	hk	kk	kk	hh	kk
seq000356_scaffold27683_cov44_len172785	77249			FcF01b	4.758	FcM01b	12.657	Fc01b	17.477	hk	hk	SEQ356_77249	<hkxhk>		(hh,hk,kk)	hk	kk	kk	kk	hk	kk	hk	hh	kk	hk	hk	kk	hh	hk	hk	hk	hk	kk	hk	hk	kk	hh	hk	hk	kk	hk	hk	kk	hh	hk	kk	kk	hh	kk
seq001728_scaffold1376_cov38_len19890	7572			FcF01b	4.758	FcM01b	12.657	Fc01b	17.477	hk	hk	SEQ1728_7572	<hkxhk>		(hh,hk,kk)	hk	kk	kk	kk	hk	kk	hk	hh	kk	hk	hk	kk	hh	hk	hk	hk	hk	kk	hk	hk	kk	hh	hk	hk	kk	hk	hk	kk	hh	hk	kk	kk	hh	kk
seq001728_scaffold1376_cov38_len19890	7626			FcF01b	4.758	FcM01b	12.657	Fc01b	17.477	hk	hk	SEQ1728_7626	<hkxhk>		(hh,hk,kk)	hk	kk	kk	kk	hk	kk	hk	hh	kk	hk	hk	kk	hh	hk	hk	hk	hk	kk	hk	hk	kk	hh	hk	hk	kk	hk	hk	kk	hh	hk	kk	kk	hh	kk
seq000011_scaffold5_cov45_len948119	332176					FcM01b	84.871	Fc01b	17.54	np	nn	SEQ11_332176	<nnxnp>		(nn,np)	np	np	np	nn	np	np	nn	np	nn	nn	np	nn	np	np	np	np	np	np	np	np	np	np	np	np	np	np	nn	np	nn	np	np	np	np	np
seq000349_scaffold274_cov42_len175264	54753			FcF01b	6.061			Fc01b	17.585	ll	lm	SEQ349_54753	<lmxll>		(ll,lm)	ll	lm	lm	lm	lm	lm	lm	ll	lm	lm	ll	lm	ll	ll	ll	lm	ll	lm	ll	ll	lm	ll	lm	ll	lm	lm	ll	lm	ll	lm	lm	lm	ll	lm
seq000349_scaffold274_cov42_len175264	81536			FcF01b	6.061			Fc01b	17.585	ll	lm	SEQ349_81536	<lmxll>		(ll,lm)	ll	lm	lm	lm	lm	lm	lm	ll	lm	lm	ll	lm	ll	ll	ll	lm	ll	lm	ll	ll	lm	ll	lm	ll	lm	lm	ll	lm	ll	lm	lm	lm	ll	lm
seq000349_scaffold274_cov42_len175264	140594			FcF01b	6.061			Fc01b	17.585	ll	lm	SEQ349_140594	<lmxll>		(ll,lm)	ll	lm	lm	lm	lm	lm	lm	ll	lm	lm	ll	lm	ll	ll	ll	lm	ll	lm	ll	ll	lm	ll	lm	ll	lm	lm	ll	lm	ll	lm	lm	lm	ll	lm
seq000349_scaffold274_cov42_len175264	140785	Zj01	2.78684	FcF01b	6.061			Fc01b	17.585	ll	lm	SEQ349_140785	<lmxll>		(ll,lm)	ll	lm	lm	lm	lm	lm	lm	ll	lm	lm	ll	lm	ll	ll	ll	lm	ll	lm	ll	ll	lm	ll	lm	ll	lm	lm	ll	lm	ll	lm	lm	lm	ll	lm
seq000349_scaffold274_cov42_len175264	146155			FcF01b	6.061			Fc01b	17.585	ll	lm	SEQ349_146155	<lmxll>		(ll,lm)	ll	lm	lm	lm	lm	lm	lm	ll	lm	lm	ll	lm	ll	ll	ll	lm	ll	lm	ll	ll	lm	ll	lm	ll	lm	lm	ll	lm	ll	lm	lm	lm	ll	lm
seq000356_scaffold27683_cov44_len172785	4357			FcF01b	6.061			Fc01b	17.585	ll	lm	SEQ356_4357	<lmxll>		(ll,lm)	ll	lm	lm	lm	lm	lm	lm	ll	lm	lm	ll	lm	ll	ll	ll	lm	ll	lm	ll	ll	lm	ll	lm	ll	lm	lm	ll	lm	ll	lm	lm	lm	ll	lm
seq000450_scaffold621_cov40_len146059	53047			FcF01b	6.061			Fc01b	17.585	ll	lm	SEQ450_53047	<lmxll>		(ll,lm)	ll	lm	lm	lm	lm	lm	lm	ll	lm	lm	ll	lm	ll	ll	ll	lm	ll	lm	ll	ll	lm	ll	lm	ll	lm	lm	ll	lm	ll	lm	lm	lm	ll	lm
seq000450_scaffold621_cov40_len146059	53058			FcF01b	6.061			Fc01b	17.585	ll	lm	SEQ450_53058	<lmxll>		(ll,lm)	ll	lm	lm	lm	lm	lm	lm	ll	lm	lm	ll	lm	ll	ll	ll	lm	ll	lm	ll	ll	lm	ll	lm	ll	lm	lm	ll	lm	ll	lm	lm	lm	ll	lm
seq000450_scaffold621_cov40_len146059	53086			FcF01b	6.061			Fc01b	17.585	ll	lm	SEQ450_53086	<lmxll>		(ll,lm)	ll	lm	lm	lm	lm	lm	lm	ll	lm	lm	ll	lm	ll	ll	ll	lm	ll	lm	ll	ll	lm	ll	lm	ll	lm	lm	ll	lm	ll	lm	lm	lm	ll	lm
seq000450_scaffold621_cov40_len146059	53097			FcF01b	6.061			Fc01b	17.585	ll	lm	SEQ450_53097	<lmxll>		(ll,lm)	ll	lm	lm	lm	lm	lm	lm	ll	lm	lm	ll	lm	ll	ll	ll	lm	ll	lm	ll	ll	lm	ll	lm	ll	lm	lm	ll	lm	ll	lm	lm	lm	ll	lm
seq000450_scaffold621_cov40_len146059	53198			FcF01b	6.061			Fc01b	17.585	ll	lm	SEQ450_53198	<lmxll>		(ll,lm)	ll	lm	lm	lm	lm	lm	lm	ll	lm	lm	ll	lm	ll	ll	ll	lm	ll	lm	ll	ll	lm	ll	lm	ll	lm	lm	ll	lm	ll	lm	lm	lm	ll	lm
seq000581_scaffold410_cov44_len115326	91457			FcF01b	6.061			Fc01b	17.585	ll	lm	SEQ581_91457	<lmxll>		(ll,lm)	ll	lm	lm	lm	lm	lm	lm	ll	lm	lm	ll	lm	ll	ll	ll	lm	ll	lm	ll	ll	lm	ll	lm	ll	lm	lm	ll	lm	ll	lm	lm	lm	ll	lm
seq000581_scaffold410_cov44_len115326	91486			FcF01b	6.061			Fc01b	17.585	ll	lm	SEQ581_91486	<lmxll>		(ll,lm)	ll	lm	lm	lm	lm	lm	lm	ll	lm	lm	ll	lm	ll	ll	ll	lm	ll	lm	ll	ll	lm	ll	lm	ll	lm	lm	ll	lm	ll	lm	lm	lm	ll	lm
seq000581_scaffold410_cov44_len115326	91488			FcF01b	6.061			Fc01b	17.585	ll	lm	SEQ581_91488	<lmxll>		(ll,lm)	ll	lm	lm	lm	lm	lm	lm	ll	lm	lm	ll	lm	ll	ll	ll	lm	ll	lm	ll	ll	lm	ll	lm	ll	lm	lm	ll	lm	ll	lm	lm	lm	ll	lm
seq000581_scaffold410_cov44_len115326	91497			FcF01b	6.061			Fc01b	17.585	ll	lm	SEQ581_91497	<lmxll>		(ll,lm)	ll	lm	lm	lm	lm	lm	lm	ll	lm	lm	ll	lm	ll	ll	ll	lm	ll	lm	ll	ll	lm	ll	lm	ll	lm	lm	ll	lm	ll	lm	lm	lm	ll	lm
seq000853_scaffold601_cov39_len76275	32043			FcF01b	6.061			Fc01b	17.585	ll	lm	SEQ853_32043	<lmxll>		(ll,lm)	ll	lm	lm	lm	lm	lm	lm	ll	lm	lm	ll	lm	ll	ll	ll	lm	ll	lm	ll	ll	lm	ll	lm	ll	lm	lm	ll	lm	ll	lm	lm	lm	ll	lm
seq000853_scaffold601_cov39_len76275	32053			FcF01b	6.061			Fc01b	17.585	ll	lm	SEQ853_32053	<lmxll>		(ll,lm)	ll	lm	lm	lm	lm	lm	lm	ll	lm	lm	ll	lm	ll	ll	ll	lm	ll	lm	ll	ll	lm	ll	lm	ll	lm	lm	ll	lm	ll	lm	lm	lm	ll	lm
seq000853_scaffold601_cov39_len76275	32132			FcF01b	6.061			Fc01b	17.585	ll	lm	SEQ853_32132	<lmxll>		(ll,lm)	ll	lm	lm	lm	lm	lm	lm	ll	lm	lm	ll	lm	ll	ll	ll	lm	ll	lm	ll	ll	lm	ll	lm	ll	lm	lm	ll	lm	ll	lm	lm	lm	ll	lm
seq000853_scaffold601_cov39_len76275	32148			FcF01b	6.061			Fc01b	17.585	ll	lm	SEQ853_32148	<lmxll>		(ll,lm)	ll	lm	lm	lm	lm	lm	lm	ll	lm	lm	ll	lm	ll	ll	ll	lm	ll	lm	ll	ll	lm	ll	lm	ll	lm	lm	ll	lm	ll	lm	lm	lm	ll	lm
seq000853_scaffold601_cov39_len76275	32267			FcF01b	6.061			Fc01b	17.585	ll	lm	SEQ853_32267	<lmxll>		(ll,lm)	ll	lm	lm	lm	lm	lm	lm	ll	lm	lm	ll	lm	ll	ll	ll	lm	ll	lm	ll	ll	lm	ll	lm	ll	lm	lm	ll	lm	ll	lm	lm	lm	ll	lm
seq000853_scaffold601_cov39_len76275	32284			FcF01b	6.061			Fc01b	17.585	ll	lm	SEQ853_32284	<lmxll>		(ll,lm)	ll	lm	lm	lm	lm	lm	lm	ll	lm	lm	ll	lm	ll	ll	ll	lm	ll	lm	ll	ll	lm	ll	lm	ll	lm	lm	ll	lm	ll	lm	lm	lm	ll	lm
seq000853_scaffold601_cov39_len76275	32423			FcF01b	6.061			Fc01b	17.585	ll	lm	SEQ853_32423	<lmxll>		(ll,lm)	ll	lm	lm	lm	lm	lm	lm	ll	lm	lm	ll	lm	ll	ll	ll	lm	ll	lm	ll	ll	lm	ll	lm	ll	lm	lm	ll	lm	ll	lm	lm	lm	ll	lm
seq000853_scaffold601_cov39_len76275	32439			FcF01b	6.061			Fc01b	17.585	ll	lm	SEQ853_32439	<lmxll>		(ll,lm)	ll	lm	lm	lm	lm	lm	lm	ll	lm	lm	ll	lm	ll	ll	ll	lm	ll	lm	ll	ll	lm	ll	lm	ll	lm	lm	ll	lm	ll	lm	lm	lm	ll	lm
seq000853_scaffold601_cov39_len76275	32448			FcF01b	6.061			Fc01b	17.585	ll	lm	SEQ853_32448	<lmxll>		(ll,lm)	ll	lm	lm	lm	lm	lm	lm	ll	lm	lm	ll	lm	ll	ll	ll	lm	ll	lm	ll	ll	lm	ll	lm	ll	lm	lm	ll	lm	ll	lm	lm	lm	ll	lm
seq000853_scaffold601_cov39_len76275	32455			FcF01b	6.061			Fc01b	17.585	ll	lm	SEQ853_32455	<lmxll>		(ll,lm)	ll	lm	lm	lm	lm	lm	lm	ll	lm	lm	ll	lm	ll	ll	ll	lm	ll	lm	ll	ll	lm	ll	lm	ll	lm	lm	ll	lm	ll	lm	lm	lm	ll	lm
seq000853_scaffold601_cov39_len76275	32461			FcF01b	6.061			Fc01b	17.585	ll	lm	SEQ853_32461	<lmxll>		(ll,lm)	ll	lm	lm	lm	lm	lm	lm	ll	lm	lm	ll	lm	ll	ll	ll	lm	ll	lm	ll	ll	lm	ll	lm	ll	lm	lm	ll	lm	ll	lm	lm	lm	ll	lm
seq000853_scaffold601_cov39_len76275	32468			FcF01b	6.061			Fc01b	17.585	ll	lm	SEQ853_32468	<lmxll>		(ll,lm)	ll	lm	lm	lm	lm	lm	lm	ll	lm	lm	ll	lm	ll	ll	ll	lm	ll	lm	ll	ll	lm	ll	lm	ll	lm	lm	ll	lm	ll	lm	lm	lm	ll	lm
seq000853_scaffold601_cov39_len76275	32479			FcF01b	6.061			Fc01b	17.585	ll	lm	SEQ853_32479	<lmxll>		(ll,lm)	ll	lm	lm	lm	lm	lm	lm	ll	lm	lm	ll	lm	ll	ll	ll	lm	ll	lm	ll	ll	lm	ll	lm	ll	lm	lm	ll	lm	ll	lm	lm	lm	ll	lm
seq001113_scaffold863_cov38_len52924	34927			FcF01b	6.061			Fc01b	17.585	ll	lm	SEQ1113_34927	<lmxll>		(ll,lm)	ll	lm	lm	lm	lm	lm	lm	ll	lm	lm	ll	lm	ll	ll	ll	lm	ll	lm	ll	ll	lm	ll	lm	ll	lm	lm	ll	lm	ll	lm	lm	lm	ll	lm
seq001113_scaffold863_cov38_len52924	34972			FcF01b	6.061			Fc01b	17.585	ll	lm	SEQ1113_34972	<lmxll>		(ll,lm)	ll	lm	lm	lm	lm	lm	lm	ll	lm	lm	ll	lm	ll	ll	ll	lm	ll	lm	ll	ll	lm	ll	lm	ll	lm	lm	ll	lm	ll	lm	lm	lm	ll	lm
seq001172_scaffold880_cov39_len48270	17520			FcF01b	6.061			Fc01b	17.585	ll	lm	SEQ1172_17520	<lmxll>		(ll,lm)	ll	lm	lm	lm	lm	lm	lm	ll	lm	lm	ll	lm	ll	ll	ll	lm	ll	lm	ll	ll	lm	ll	lm	ll	lm	lm	ll	lm	ll	lm	lm	lm	ll	lm
seq001367_scaffold998_cov44_len36359	6610			FcF01b	6.061			Fc01b	17.585	ll	lm	SEQ1367_6610	<lmxll>		(ll,lm)	ll	lm	lm	lm	lm	lm	lm	ll	lm	lm	ll	lm	ll	ll	ll	lm	ll	lm	ll	ll	lm	ll	lm	ll	lm	lm	ll	lm	ll	lm	lm	lm	ll	lm
seq001367_scaffold998_cov44_len36359	7299			FcF01b	6.061			Fc01b	17.585	ll	lm	SEQ1367_7299	<lmxll>		(ll,lm)	ll	lm	lm	lm	lm	lm	lm	ll	lm	lm	ll	lm	ll	ll	ll	lm	ll	lm	ll	ll	lm	ll	lm	ll	lm	lm	ll	lm	ll	lm	lm	lm	ll	lm
seq000853_scaffold601_cov39_len76275	48330	Zj01	2.41599	FcF01b	4.386	FcM01b	14.044	Fc01b	17.607	hk	hk	SEQ853_48330	<hkxhk>		(hh,hk,kk)	hk	kk	kk	kk	hk	kk	hk	hh	kk	hk	hh	kk	hh	hk	hk	hk	hk	kk	hk	hk	kk	hk	hk	hk	kk	hk	hk	kk	hh	hk	kk	hk	hh	kk
seq000258_scaffold179_cov43_len213162	191067			FcF01b	4.392	FcM01b	15.001	Fc01b	17.621	hk	hk	SEQ258_191067	<hkxhk>		(hh,hk,kk)	hk	kk	kk	kk	hk	kk	hk	hh	kk	hk	hh	kk	hh	hk	hk	hk	hk	kk	hk	hk	kk	hh	hk	hk	kk	hk	hk	kk	hh	hk	kk	hk	hh	kk
seq000349_scaffold274_cov42_len175264	81440			FcF01b	4.392	FcM01b	13.806	Fc01b	17.621	hk	hk	SEQ349_81440	<hkxhk>		(hh,hk,kk)	hk	hh	hh	hh	hk	hh	hk	kk	hh	hk	kk	hh	kk	hk	hk	hk	hk	hh	hk	hk	hh	kk	hk	hk	hh	hk	hk	hh	kk	hk	hh	hk	kk	hh
seq000450_scaffold621_cov40_len146059	53065			FcF01b	4.392	FcM01b	13.806	Fc01b	17.621	hk	hk	SEQ450_53065	<hkxhk>		(hh,hk,kk)	hk	hh	hh	hh	hk	hh	hk	kk	hh	hk	kk	hh	kk	hk	hk	hk	hk	hh	hk	hk	hh	kk	hk	hk	hh	hk	hk	hh	kk	hk	hh	hk	kk	hh
seq000450_scaffold621_cov40_len146059	53201			FcF01b	4.392	FcM01b	15.001	Fc01b	17.621	hk	hk	SEQ450_53201	<hkxhk>		(hh,hk,kk)	hk	kk	kk	kk	hk	kk	hk	hh	kk	hk	hh	kk	hh	hk	hk	hk	hk	kk	hk	hk	kk	hh	hk	hk	kk	hk	hk	kk	hh	hk	kk	hk	hh	kk
seq000450_scaffold621_cov40_len146059	53216			FcF01b	4.392	FcM01b	15.001	Fc01b	17.621	hk	hk	SEQ450_53216	<hkxhk>		(hh,hk,kk)	hk	kk	kk	kk	hk	kk	hk	hh	kk	hk	hh	kk	hh	hk	hk	hk	hk	kk	hk	hk	kk	hh	hk	hk	kk	hk	hk	kk	hh	hk	kk	hk	hh	kk
seq000581_scaffold410_cov44_len115326	72152	Zj01	3.69599	FcF01b	4.392	FcM01b	15.001	Fc01b	17.621	hk	hk	SEQ581_72152	<hkxhk>		(hh,hk,kk)	hk	kk	kk	kk	hk	kk	hk	hh	kk	hk	hh	kk	hh	hk	hk	hk	hk	kk	hk	hk	kk	hh	hk	hk	kk	hk	hk	kk	hh	hk	kk	hk	hh	kk
seq000853_scaffold601_cov39_len76275	50441			FcF01b	4.392	FcM01b	15.001	Fc01b	17.621	hk	hk	SEQ853_50441	<hkxhk>		(hh,hk,kk)	hk	kk	kk	kk	hk	kk	hk	hh	kk	hk	hh	kk	hh	hk	hk	hk	hk	kk	hk	hk	kk	hh	hk	hk	kk	hk	hk	kk	hh	hk	kk	hk	hh	kk
seq001172_scaffold880_cov39_len48270	17254			FcF01b	4.392	FcM01b	15.001	Fc01b	17.621	hk	hk	SEQ1172_17254	<hkxhk>		(hh,hk,kk)	hk	kk	kk	kk	hk	kk	hk	hh	kk	hk	hh	kk	hh	hk	hk	hk	hk	kk	hk	hk	kk	hh	hk	hk	kk	hk	hk	kk	hh	hk	kk	hk	hh	kk
seq001172_scaffold880_cov39_len48270	17470			FcF01b	4.392	FcM01b	13.806	Fc01b	17.621	hk	hk	SEQ1172_17470	<hkxhk>		(hh,hk,kk)	hk	hh	hh	hh	hk	hh	hk	kk	hh	hk	kk	hh	kk	hk	hk	hk	hk	hh	hk	hk	hh	kk	hk	hk	hh	hk	hk	hh	kk	hk	hh	hk	kk	hh
seq001172_scaffold880_cov39_len48270	17512			FcF01b	4.392	FcM01b	15.001	Fc01b	17.621	hk	hk	SEQ1172_17512	<hkxhk>		(hh,hk,kk)	hk	kk	kk	kk	hk	kk	hk	hh	kk	hk	hh	kk	hh	hk	hk	hk	hk	kk	hk	hk	kk	hh	hk	hk	kk	hk	hk	kk	hh	hk	kk	hk	hh	kk
seq001172_scaffold880_cov39_len48270	24689			FcF01b	4.392	FcM01b	13.806	Fc01b	17.621	hk	hk	SEQ1172_24689	<hkxhk>		(hh,hk,kk)	hk	hh	hh	hh	hk	hh	hk	kk	hh	hk	kk	hh	kk	hk	hk	hk	hk	hh	hk	hk	hh	kk	hk	hk	hh	hk	hk	hh	kk	hk	hh	hk	kk	hh
seq012153_scaffold10810_cov51_len974	569			FcF01b	4.392	FcM01b	13.806	Fc01b	17.621	hk	hk	SEQ12153_569	<hkxhk>		(hh,hk,kk)	hk	hh	hh	hh	hk	hh	hk	kk	hh	hk	kk	hh	kk	hk	hk	hk	hk	hh	hk	hk	hh	kk	hk	hk	hh	hk	hk	hh	kk	hk	hh	hk	kk	hh
seq012153_scaffold10810_cov51_len974	691			FcF01b	4.392	FcM01b	15.001	Fc01b	17.621	hk	hk	SEQ12153_691	<hkxhk>		(hh,hk,kk)	hk	kk	kk	kk	hk	kk	hk	hh	kk	hk	hh	kk	hh	hk	hk	hk	hk	kk	hk	hk	kk	hh	hk	hk	kk	hk	hk	kk	hh	hk	kk	hk	hh	kk
seq000450_scaffold621_cov40_len146059	35099			FcF01b	4.354	FcM01b	13.82	Fc01b	17.63	hk	hk	SEQ450_35099	<hkxhk>		(hh,hk,kk)	hk	kk	kk	kk	hk	kk	hk	hh	kk	hk	hh	kk	hh	hk	hk	hk	hk	kk	hk	hk	hk	hh	hk	hk	kk	hk	hk	kk	hh	hk	kk	hk	hh	kk
seq000598_scaffold7754_cov45_len113083	1030			FcF01b	4.505	FcM01b	13.923	Fc01b	17.643	hk	hk	SEQ598_1030	<hkxhk>		(hh,hk,kk)	hk	hh	hh	hh	hk	hh	hk	kk	hh	hk	kk	hh	kk	hk	hk	hk	hk	hh	hk	hk	hh	kk	hk	hk	hh	hk	hk	hh	kk	hk	hk	hk	kk	hh
seq000598_scaffold7754_cov45_len113083	16907			FcF01b	4.505	FcM01b	13.923	Fc01b	17.643	hk	hk	SEQ598_16907	<hkxhk>		(hh,hk,kk)	hk	kk	kk	kk	hk	kk	hk	hh	kk	hk	hh	kk	hh	hk	hk	hk	hk	kk	hk	hk	kk	hh	hk	hk	kk	hk	hk	kk	hh	hk	hk	hk	hh	kk
seq000258_scaffold179_cov43_len213162	2170			FcF01b	5.501			Fc01b	18.226	ll	lm	SEQ258_2170	<lmxll>		(ll,lm)	lm	ll	ll	ll	ll	ll	lm	lm	ll	ll	lm	ll	lm	lm	lm	ll	lm	ll	lm	lm	ll	--	ll	lm	ll	ll	lm	ll	lm	ll	ll	ll	lm	ll
seq000258_scaffold179_cov43_len213162	2177			FcF01b	5.558			Fc01b	18.277	ll	lm	SEQ258_2177	<lmxll>		(ll,lm)	lm	ll	ll	ll	ll	ll	lm	lm	ll	ll	lm	ll	lm	lm	lm	ll	lm	ll	lm	lm	ll	--	ll	lm	ll	ll	lm	ll	lm	ll	ll	ll	lm	ll
seq000258_scaffold179_cov43_len213162	2184			FcF01b	5.63			Fc01b	18.338	ll	lm	SEQ258_2184	<lmxll>		(ll,lm)	lm	ll	ll	ll	ll	ll	lm	lm	ll	ll	lm	ll	lm	lm	lm	ll	lm	ll	lm	lm	ll	lm	ll	lm	ll	ll	lm	ll	lm	ll	ll	ll	lm	ll
seq000296_scaffold199_cov42_len195393	190266			FcF01b	5.63			Fc01b	18.338	ll	lm	SEQ296_190266	<lmxll>		(ll,lm)	lm	ll	ll	ll	ll	ll	lm	lm	ll	ll	lm	ll	lm	lm	lm	ll	lm	ll	lm	lm	ll	lm	ll	lm	ll	ll	lm	ll	lm	ll	ll	ll	lm	ll
seq001320_scaffold1201_cov44_len38849	7068			FcF01b	5.63			Fc01b	18.338	ll	lm	SEQ1320_7068	<lmxll>		(ll,lm)	lm	ll	ll	ll	ll	ll	lm	lm	ll	ll	lm	ll	lm	lm	lm	ll	lm	ll	lm	lm	ll	lm	ll	lm	ll	ll	lm	ll	lm	ll	ll	ll	lm	ll
seq001320_scaffold1201_cov44_len38849	7136			FcF01b	5.63			Fc01b	18.338	ll	lm	SEQ1320_7136	<lmxll>		(ll,lm)	lm	ll	ll	ll	ll	ll	lm	lm	ll	ll	lm	ll	lm	lm	lm	ll	lm	ll	lm	lm	ll	lm	ll	lm	ll	ll	lm	ll	lm	ll	ll	ll	lm	ll
seq000011_scaffold5_cov45_len948119	332410					FcM01b	78.652	Fc01b	20.075	np	nn	SEQ11_332410	<nnxnp>		(nn,np)	np	np	np	nn	np	np	nn	np	nn	nn	np	nn	np	np	np	np	np	np	np	np	np	np	np	np	np	np	nn	np	nn	np	np	np	np	np
seq000296_scaffold199_cov42_len195393	19480			FcF01b	8.13			Fc01b	20.41	ll	lm	SEQ296_19480	<lmxll>		(ll,lm)	lm	ll	ll	ll	ll	ll	lm	lm	ll	ll	lm	ll	lm	lm	lm	ll	lm	ll	lm	lm	ll	lm	ll	lm	ll	ll	lm	ll	lm	ll	ll	ll	lm	ll
seq000296_scaffold199_cov42_len195393	30945			FcF01b	8.13			Fc01b	20.41	ll	lm	SEQ296_30945	<lmxll>		(ll,lm)	lm	ll	ll	ll	ll	ll	lm	lm	ll	ll	lm	ll	lm	lm	lm	ll	lm	ll	lm	lm	ll	lm	ll	lm	ll	ll	lm	ll	lm	ll	ll	ll	lm	ll
seq000296_scaffold199_cov42_len195393	30976			FcF01b	8.13			Fc01b	20.41	ll	lm	SEQ296_30976	<lmxll>		(ll,lm)	lm	ll	ll	ll	ll	ll	lm	lm	ll	ll	lm	ll	lm	lm	lm	ll	lm	ll	lm	lm	ll	lm	ll	lm	ll	ll	lm	ll	lm	ll	ll	ll	lm	ll
seq000296_scaffold199_cov42_len195393	31251			FcF01b	8.13			Fc01b	20.41	ll	lm	SEQ296_31251	<lmxll>		(ll,lm)	lm	ll	ll	ll	ll	ll	lm	lm	ll	ll	lm	ll	lm	lm	lm	ll	lm	ll	lm	lm	ll	lm	ll	lm	ll	ll	lm	ll	lm	ll	ll	ll	lm	ll
seq000296_scaffold199_cov42_len195393	31296			FcF01b	8.13			Fc01b	20.41	ll	lm	SEQ296_31296	<lmxll>		(ll,lm)	lm	ll	ll	ll	ll	ll	lm	lm	ll	ll	lm	ll	lm	lm	lm	ll	lm	ll	lm	lm	ll	lm	ll	lm	ll	ll	lm	ll	lm	ll	ll	ll	lm	ll
seq000296_scaffold199_cov42_len195393	19396					FcM01b	10.328	Fc01b	20.574	np	nn	SEQ296_19396	<nnxnp>		(nn,np)	np	np	np	np	nn	np	np	nn	np	nn	np	np	nn	np	np	nn	np	np	np	np	np	nn	np	np	np	nn	np	np	nn	nn	np	np	nn	np
seq000296_scaffold199_cov42_len195393	131495					FcM01b	11.247	Fc01b	21.744	np	nn	SEQ296_131495	<nnxnp>		(nn,np)	np	np	np	np	nn	np	np	nn	np	nn	np	np	nn	np	np	nn	np	np	np	np	np	nn	nn	np	np	nn	np	np	nn	nn	np	np	nn	np
seq000296_scaffold199_cov42_len195393	156188	Zj01	0.049333			FcM01b	11.247	Fc01b	21.744	np	nn	SEQ296_156188	<nnxnp>		(nn,np)	np	np	np	np	nn	np	np	nn	np	nn	np	np	nn	np	np	nn	np	np	np	np	np	nn	nn	np	np	nn	np	np	nn	nn	np	np	nn	np
seq000296_scaffold199_cov42_len195393	156208	Zj01	0.049284			FcM01b	11.247	Fc01b	21.744	np	nn	SEQ296_156208	<nnxnp>		(nn,np)	np	np	np	np	nn	np	np	nn	np	nn	np	np	nn	np	np	nn	np	np	np	np	np	nn	nn	np	np	nn	np	np	nn	nn	np	np	nn	np
seq000296_scaffold199_cov42_len195393	157573					FcM01b	11.247	Fc01b	21.744	np	nn	SEQ296_157573	<nnxnp>		(nn,np)	np	np	np	np	nn	np	np	nn	np	nn	np	np	nn	np	np	nn	np	np	np	np	np	nn	nn	np	np	nn	np	np	nn	nn	np	np	nn	np
seq000356_scaffold27683_cov44_len172785	77151					FcM01b	11.247	Fc01b	21.744	np	nn	SEQ356_77151	<nnxnp>		(nn,np)	np	np	np	np	nn	np	np	nn	np	nn	np	np	nn	np	np	nn	np	np	np	np	np	nn	nn	np	np	nn	np	np	nn	nn	np	np	nn	np
seq000356_scaffold27683_cov44_len172785	129629					FcM01b	11.247	Fc01b	21.744	np	nn	SEQ356_129629	<nnxnp>		(nn,np)	np	np	np	np	nn	np	np	nn	np	nn	np	np	nn	np	np	nn	np	np	np	np	np	nn	nn	np	np	nn	np	np	nn	nn	np	np	nn	np
seq000356_scaffold27683_cov44_len172785	129632					FcM01b	11.247	Fc01b	21.744	np	nn	SEQ356_129632	<nnxnp>		(nn,np)	np	np	np	np	nn	np	np	nn	np	nn	np	np	nn	np	np	nn	np	np	np	np	np	nn	nn	np	np	nn	np	np	nn	nn	np	np	nn	np
seq000669_scaffold27616_cov48_len100476	82434			FcF01b	11.073			Fc01b	23.158	ll	lm	SEQ669_82434	<lmxll>		(ll,lm)	ll	lm	lm	lm	lm	lm	lm	lm	lm	lm	ll	lm	ll	ll	ll	lm	ll	lm	ll	ll	lm	ll	lm	ll	lm	lm	ll	lm	ll	lm	lm	lm	ll	lm
seq000349_scaffold274_cov42_len175264	81461					FcM01b	15.317	Fc01b	23.525	np	nn	SEQ349_81461	<nnxnp>		(nn,np)	np	np	np	np	nn	np	np	nn	np	nn	nn	np	nn	np	np	nn	np	np	np	np	np	nn	nn	np	np	nn	np	np	nn	nn	np	nn	nn	np
seq000349_scaffold274_cov42_len175264	81533					FcM01b	15.317	Fc01b	23.525	np	nn	SEQ349_81533	<nnxnp>		(nn,np)	np	np	np	np	nn	np	np	nn	np	nn	nn	np	nn	np	np	nn	np	np	np	np	np	nn	nn	np	np	nn	np	np	nn	nn	np	nn	nn	np
seq000450_scaffold621_cov40_len146059	34307	Zj01	1.91583			FcM01b	15.317	Fc01b	23.525	np	nn	SEQ450_34307	<nnxnp>		(nn,np)	np	np	np	np	nn	np	np	nn	np	nn	nn	np	nn	np	np	nn	np	np	np	np	np	nn	nn	np	np	nn	np	np	nn	nn	np	nn	nn	np
seq000450_scaffold621_cov40_len146059	53115					FcM01b	15.317	Fc01b	23.525	np	nn	SEQ450_53115	<nnxnp>		(nn,np)	np	np	np	np	nn	np	np	nn	np	nn	nn	np	nn	np	np	nn	np	np	np	np	np	nn	nn	np	np	nn	np	np	nn	nn	np	nn	nn	np
seq000450_scaffold621_cov40_len146059	53212					FcM01b	15.317	Fc01b	23.525	np	nn	SEQ450_53212	<nnxnp>		(nn,np)	np	np	np	np	nn	np	np	nn	np	nn	nn	np	nn	np	np	nn	np	np	np	np	np	nn	nn	np	np	nn	np	np	nn	nn	np	nn	nn	np
seq000450_scaffold621_cov40_len146059	53215					FcM01b	15.317	Fc01b	23.525	np	nn	SEQ450_53215	<nnxnp>		(nn,np)	np	np	np	np	nn	np	np	nn	np	nn	nn	np	nn	np	np	nn	np	np	np	np	np	nn	nn	np	np	nn	np	np	nn	nn	np	nn	nn	np
seq000450_scaffold621_cov40_len146059	53221					FcM01b	15.317	Fc01b	23.525	np	nn	SEQ450_53221	<nnxnp>		(nn,np)	np	np	np	np	nn	np	np	nn	np	nn	nn	np	nn	np	np	nn	np	np	np	np	np	nn	nn	np	np	nn	np	np	nn	nn	np	nn	nn	np
seq000987_scaffold22099_cov48_len64272	28544					FcM01b	17.408	Fc01b	24.131	np	nn	SEQ987_28544	<nnxnp>		(nn,np)	--	np	np	np	nn	np	np	nn	np	nn	np	np	nn	np	--	nn	np	np	np	np	np	nn	nn	np	np	nn	--	np	nn	nn	np	nn	nn	np
seq000349_scaffold274_cov42_len175264	144912					FcM01b	17.818	Fc01b	24.417	np	nn	SEQ349_144912	<nnxnp>		(nn,np)	np	np	np	np	nn	np	np	nn	np	nn	np	np	nn	np	np	nn	np	np	np	np	np	nn	nn	np	np	nn	np	np	nn	nn	np	nn	nn	np
seq000349_scaffold274_cov42_len175264	144933					FcM01b	17.818	Fc01b	24.417	np	nn	SEQ349_144933	<nnxnp>		(nn,np)	np	np	np	np	nn	np	np	nn	np	nn	np	np	nn	np	np	nn	np	np	np	np	np	nn	nn	np	np	nn	np	np	nn	nn	np	nn	nn	np
seq000349_scaffold274_cov42_len175264	144943					FcM01b	17.818	Fc01b	24.417	np	nn	SEQ349_144943	<nnxnp>		(nn,np)	np	np	np	np	nn	np	np	nn	np	nn	np	np	nn	np	np	nn	np	np	np	np	np	nn	nn	np	np	nn	np	np	nn	nn	np	nn	nn	np
seq000349_scaffold274_cov42_len175264	144985					FcM01b	17.818	Fc01b	24.417	np	nn	SEQ349_144985	<nnxnp>		(nn,np)	np	np	np	np	nn	np	np	nn	np	nn	np	np	nn	np	np	nn	np	np	np	np	np	nn	nn	np	np	nn	np	np	nn	nn	np	nn	nn	np
seq001320_scaffold1201_cov44_len38849	7001					FcM01b	17.818	Fc01b	24.417	np	nn	SEQ1320_7001	<nnxnp>		(nn,np)	np	np	np	np	nn	np	np	nn	np	nn	np	np	nn	np	np	nn	np	np	np	np	np	nn	nn	np	np	nn	np	np	nn	nn	np	nn	nn	np
seq000669_scaffold27616_cov48_len100476	63052			FcF01b	13.005			Fc01b	25.007	ll	lm	SEQ669_63052	<lmxll>		(ll,lm)	ll	lm	lm	lm	lm	lm	lm	lm	lm	lm	ll	lm	ll	ll	ll	lm	ll	lm	ll	ll	lm	ll	lm	ll	lm	lm	ll	lm	ll	lm	lm	lm	ll	lm
seq000669_scaffold27616_cov48_len100476	63069			FcF01b	13.005			Fc01b	25.007	ll	lm	SEQ669_63069	<lmxll>		(ll,lm)	ll	lm	lm	lm	lm	lm	lm	lm	lm	lm	ll	lm	ll	ll	ll	lm	ll	lm	ll	ll	lm	ll	lm	ll	lm	lm	ll	lm	ll	lm	lm	lm	ll	lm
seq000669_scaffold27616_cov48_len100476	63076			FcF01b	13.005			Fc01b	25.007	ll	lm	SEQ669_63076	<lmxll>		(ll,lm)	ll	lm	lm	lm	lm	lm	lm	lm	lm	lm	ll	lm	ll	ll	ll	lm	ll	lm	ll	ll	lm	ll	lm	ll	lm	lm	ll	lm	ll	lm	lm	lm	ll	lm
seq000669_scaffold27616_cov48_len100476	67676			FcF01b	13.005			Fc01b	25.007	ll	lm	SEQ669_67676	<lmxll>		(ll,lm)	ll	lm	lm	lm	lm	lm	lm	lm	lm	lm	ll	lm	ll	ll	ll	lm	ll	lm	ll	ll	lm	ll	lm	ll	lm	lm	ll	lm	ll	lm	lm	lm	ll	lm
seq000669_scaffold27616_cov48_len100476	67704			FcF01b	13.005			Fc01b	25.007	ll	lm	SEQ669_67704	<lmxll>		(ll,lm)	ll	lm	lm	lm	lm	lm	lm	lm	lm	lm	ll	lm	ll	ll	ll	lm	ll	lm	ll	ll	lm	ll	lm	ll	lm	lm	ll	lm	ll	lm	lm	lm	ll	lm
seq000501_scaffold350_cov43_len132376	31067					FcM01b	16.482	Fc01b	25.757	np	nn	SEQ501_31067	<nnxnp>		(nn,np)	np	np	np	np	nn	np	nn	nn	np	nn	np	np	nn	np	np	nn	np	np	np	np	np	nn	nn	np	np	nn	np	np	nn	nn	np	nn	nn	np
seq000296_scaffold199_cov42_len195393	131405					FcM01b	13.098	Fc01b	27.307	hk	hk	SEQ296_131405	<hkxhk>		(hh,hk,kk)	hh	hk	hh	hh	kk	hh	hk	hk	hh	kk	hh	hh	hk	hh	hh	kk	hh	hh	hh	hh	hk	hk	kk	hh	hh	kk	hh	hh	hk	kk	hh	hh	hk	hh
seq000194_scaffold166_cov41_len256614	137097			FcF01b	15.752			Fc01b	27.645	ll	lm	SEQ194_137097	<lmxll>		(ll,lm)	ll	lm	lm	lm	lm	lm	lm	lm	lm	lm	ll	lm	ll	ll	ll	lm	ll	ll	ll	ll	lm	ll	lm	ll	lm	lm	ll	lm	ll	lm	lm	lm	ll	lm
seq000669_scaffold27616_cov48_len100476	42583	Zj01	0.512936	FcF01b	15.752			Fc01b	27.645	ll	lm	SEQ669_42583	<lmxll>		(ll,lm)	ll	lm	lm	lm	lm	lm	lm	lm	lm	lm	ll	lm	ll	ll	ll	lm	ll	ll	ll	ll	lm	ll	lm	ll	lm	lm	ll	lm	ll	lm	lm	lm	ll	lm
seq000669_scaffold27616_cov48_len100476	45036			FcF01b	15.752			Fc01b	27.645	ll	lm	SEQ669_45036	<lmxll>		(ll,lm)	ll	lm	lm	lm	lm	lm	lm	lm	lm	lm	ll	lm	ll	ll	ll	lm	ll	ll	ll	ll	lm	ll	lm	ll	lm	lm	ll	lm	ll	lm	lm	lm	ll	lm
seq000669_scaffold27616_cov48_len100476	45857			FcF01b	15.752			Fc01b	27.645	ll	lm	SEQ669_45857	<lmxll>		(ll,lm)	ll	lm	lm	lm	lm	lm	lm	lm	lm	lm	ll	lm	ll	ll	ll	lm	ll	ll	ll	ll	lm	ll	lm	ll	lm	lm	ll	lm	ll	lm	lm	lm	ll	lm
seq013314_scaffold11987_cov28_len922	487			FcF01b	15.752			Fc01b	27.645	ll	lm	SEQ13314_487	<lmxll>		(ll,lm)	ll	lm	lm	lm	lm	lm	lm	lm	lm	lm	ll	lm	ll	ll	ll	lm	ll	ll	ll	ll	lm	ll	lm	ll	lm	lm	ll	lm	ll	lm	lm	lm	ll	lm
seq000755_scaffold612_cov45_len87066	76634					FcM01b	19.591	Fc01b	29.085	np	nn	SEQ755_76634	<nnxnp>		(nn,np)	nn	nn	nn	nn	np	nn	nn	np	nn	np	nn	nn	np	nn	nn	np	nn	nn	nn	nn	np	np	np	nn	nn	np	nn	nn	np	np	np	np	np	nn
seq000296_scaffold199_cov42_len195393	30935					FcM01b	19.875	Fc01b	30.115	hk	hk	SEQ296_30935	<hkxhk>		(hh,hk,kk)	hh	hk	hk	hk	kk	hk	hk	hk	hk	kk	hh	hk	hk	hh	hh	kk	hh	hk	hh	hh	hk	hk	hk	hh	hk	kk	hh	hk	hk	kk	hk	hk	hk	hk
seq001091_scaffold773_cov45_len55258	38734			FcF01b	18.463			Fc01b	30.204	ll	lm	SEQ1091_38734	<lmxll>		(ll,lm)	ll	ll	lm	lm	lm	lm	lm	lm	lm	lm	ll	lm	ll	ll	ll	lm	ll	ll	ll	ll	lm	ll	lm	ll	lm	lm	ll	lm	ll	lm	lm	lm	ll	lm
seq001091_scaffold773_cov45_len55258	38850			FcF01b	18.463			Fc01b	30.204	ll	lm	SEQ1091_38850	<lmxll>		(ll,lm)	ll	ll	lm	lm	lm	lm	lm	lm	lm	lm	ll	lm	ll	ll	ll	lm	ll	ll	ll	ll	lm	ll	lm	ll	lm	lm	ll	lm	ll	lm	lm	lm	ll	lm
seq001091_scaffold773_cov45_len55258	44534	Zj01	35.2327	FcF01b	18.463			Fc01b	30.204	ll	lm	SEQ1091_44534	<lmxll>		(ll,lm)	ll	ll	lm	lm	lm	lm	lm	lm	lm	lm	ll	lm	ll	ll	ll	lm	ll	ll	ll	ll	lm	ll	lm	ll	lm	lm	ll	lm	ll	lm	lm	lm	ll	lm
seq001091_scaffold773_cov45_len55258	44666			FcF01b	18.463			Fc01b	30.204	ll	lm	SEQ1091_44666	<lmxll>		(ll,lm)	ll	ll	lm	lm	lm	lm	lm	lm	lm	lm	ll	lm	ll	ll	ll	lm	ll	ll	ll	ll	lm	ll	lm	ll	lm	lm	ll	lm	ll	lm	lm	lm	ll	lm
seq010951_scaffold9598_cov27_len1031	483			FcF01b	18.463			Fc01b	30.204	ll	lm	SEQ10951_483	<lmxll>		(ll,lm)	ll	ll	lm	lm	lm	lm	lm	lm	lm	lm	ll	lm	ll	ll	ll	lm	ll	ll	ll	ll	lm	ll	lm	ll	lm	lm	ll	lm	ll	lm	lm	lm	ll	lm
seq000669_scaffold27616_cov48_len100476	84082					FcM01b	20.116	Fc01b	30.214	hk	hk	SEQ669_84082	<hkxhk>		(hh,hk,kk)	kk	hk	hk	hk	hh	hk	hk	hh	hk	hh	kk	hk	hk	kk	kk	hh	kk	hk	kk	kk	hk	hk	hk	kk	hk	hh	kk	hk	hk	hh	hk	hk	hk	hk
seq000296_scaffold199_cov42_len195393	30960			FcF01b	17.182	FcM01b	19.875	Fc01b	31.516	hk	hk	SEQ296_30960	<hkxhk>		(hh,hk,kk)	kk	hk	hk	hk	hh	hk	hk	hk	hk	hh	kk	hk	hk	kk	kk	hh	kk	hk	kk	kk	hk	hk	hk	kk	hk	hh	kk	hk	hk	hh	hk	hk	hk	hk
seq000011_scaffold5_cov45_len948119	332367					FcM01b	94.728	Fc01b	32.357	np	nn	SEQ11_332367	<nnxnp>		(nn,np)	np	np	nn	nn	np	np	np	np	nn	nn	np	nn	np	np	np	np	np	np	np	np	np	np	np	np	np	np	nn	np	np	np	np	nn	np	np
seq000135_scaffold93_cov46_len311149	31237	Zj01	25.6428			FcM01b	22.158	Fc01b	33.116	np	nn	SEQ135_31237	<nnxnp>		(nn,np)	np	np	np	nn	nn	nn	np	nn	nn	nn	np	np	np	np	np	nn	np	np	np	np	np	nn	np	np	np	nn	np	np	nn	nn	np	np	np	np
seq000142_scaffold170_cov45_len299354	263860					FcM01b	22.158	Fc01b	33.116	np	nn	SEQ142_263860	<nnxnp>		(nn,np)	np	np	np	nn	nn	nn	np	nn	nn	nn	np	np	np	np	np	nn	np	np	np	np	np	nn	np	np	np	nn	np	np	nn	nn	np	np	np	np
seq000142_scaffold170_cov45_len299354	263875					FcM01b	22.158	Fc01b	33.116	np	nn	SEQ142_263875	<nnxnp>		(nn,np)	np	np	np	nn	nn	nn	np	nn	nn	nn	np	np	np	np	np	nn	np	np	np	np	np	nn	np	np	np	nn	np	np	nn	nn	np	np	np	np
seq000155_scaffold180_cov46_len286182	220991					FcM01b	22.158	Fc01b	33.116	np	nn	SEQ155_220991	<nnxnp>		(nn,np)	np	np	np	nn	nn	nn	np	nn	nn	nn	np	np	np	np	np	nn	np	np	np	np	np	nn	np	np	np	nn	np	np	nn	nn	np	np	np	np
seq000155_scaffold180_cov46_len286182	220993					FcM01b	22.158	Fc01b	33.116	np	nn	SEQ155_220993	<nnxnp>		(nn,np)	np	np	np	nn	nn	nn	np	nn	nn	nn	np	np	np	np	np	nn	np	np	np	np	np	nn	np	np	np	nn	np	np	nn	nn	np	np	np	np
seq000155_scaffold180_cov46_len286182	221002					FcM01b	22.158	Fc01b	33.116	np	nn	SEQ155_221002	<nnxnp>		(nn,np)	np	np	np	nn	nn	nn	np	nn	nn	nn	np	np	np	np	np	nn	np	np	np	np	np	nn	np	np	np	nn	np	np	nn	nn	np	np	np	np
seq000155_scaffold180_cov46_len286182	221413					FcM01b	22.158	Fc01b	33.116	np	nn	SEQ155_221413	<nnxnp>		(nn,np)	np	np	np	nn	nn	nn	np	nn	nn	nn	np	np	np	np	np	nn	np	np	np	np	np	nn	np	np	np	nn	np	np	nn	nn	np	np	np	np
seq000155_scaffold180_cov46_len286182	221483					FcM01b	22.158	Fc01b	33.116	np	nn	SEQ155_221483	<nnxnp>		(nn,np)	np	np	np	nn	nn	nn	np	nn	nn	nn	np	np	np	np	np	nn	np	np	np	np	np	nn	np	np	np	nn	np	np	nn	nn	np	np	np	np
seq000155_scaffold180_cov46_len286182	224268					FcM01b	22.158	Fc01b	33.116	np	nn	SEQ155_224268	<nnxnp>		(nn,np)	np	np	np	nn	nn	nn	np	nn	nn	nn	np	np	np	np	np	nn	np	np	np	np	np	nn	np	np	np	nn	np	np	nn	nn	np	np	np	np
seq000155_scaffold180_cov46_len286182	240020					FcM01b	22.158	Fc01b	33.116	np	nn	SEQ155_240020	<nnxnp>		(nn,np)	np	np	np	nn	nn	nn	np	nn	nn	nn	np	np	np	np	np	nn	np	np	np	np	np	nn	np	np	np	nn	np	np	nn	nn	np	np	np	np
seq000155_scaffold180_cov46_len286182	240041					FcM01b	22.158	Fc01b	33.116	np	nn	SEQ155_240041	<nnxnp>		(nn,np)	np	np	np	nn	nn	nn	np	nn	nn	nn	np	np	np	np	np	nn	np	np	np	np	np	nn	np	np	np	nn	np	np	nn	nn	np	np	np	np
seq000155_scaffold180_cov46_len286182	240046					FcM01b	22.158	Fc01b	33.116	np	nn	SEQ155_240046	<nnxnp>		(nn,np)	np	np	np	nn	nn	nn	np	nn	nn	nn	np	np	np	np	np	nn	np	np	np	np	np	nn	np	np	np	nn	np	np	nn	nn	np	np	np	np
seq000219_scaffold27329_cov44_len236194	73854					FcM01b	22.158	Fc01b	33.116	np	nn	SEQ219_73854	<nnxnp>		(nn,np)	np	np	np	nn	nn	nn	np	nn	nn	nn	np	np	np	np	np	nn	np	np	np	np	np	nn	np	np	np	nn	np	np	nn	nn	np	np	np	np
seq000219_scaffold27329_cov44_len236194	73863					FcM01b	22.158	Fc01b	33.116	np	nn	SEQ219_73863	<nnxnp>		(nn,np)	np	np	np	nn	nn	nn	np	nn	nn	nn	np	np	np	np	np	nn	np	np	np	np	np	nn	np	np	np	nn	np	np	nn	nn	np	np	np	np
seq000219_scaffold27329_cov44_len236194	116828					FcM01b	22.158	Fc01b	33.116	np	nn	SEQ219_116828	<nnxnp>		(nn,np)	np	np	np	nn	nn	nn	np	nn	nn	nn	np	np	np	np	np	nn	np	np	np	np	np	nn	np	np	np	nn	np	np	nn	nn	np	np	np	np
seq000219_scaffold27329_cov44_len236194	116840					FcM01b	22.158	Fc01b	33.116	np	nn	SEQ219_116840	<nnxnp>		(nn,np)	np	np	np	nn	nn	nn	np	nn	nn	nn	np	np	np	np	np	nn	np	np	np	np	np	nn	np	np	np	nn	np	np	nn	nn	np	np	np	np
seq000219_scaffold27329_cov44_len236194	116850					FcM01b	22.158	Fc01b	33.116	np	nn	SEQ219_116850	<nnxnp>		(nn,np)	np	np	np	nn	nn	nn	np	nn	nn	nn	np	np	np	np	np	nn	np	np	np	np	np	nn	np	np	np	nn	np	np	nn	nn	np	np	np	np
seq000219_scaffold27329_cov44_len236194	116523					FcM01b	22.912	Fc01b	33.953	np	nn	SEQ219_116523	<nnxnp>		(nn,np)	np	np	np	nn	nn	nn	np	nn	nn	nn	np	np	np	np	np	nn	np	np	np	np	np	nn	np	np	np	nn	np	nn	nn	nn	np	np	np	np
seq000155_scaffold180_cov46_len286182	181661					FcM01b	23.619	Fc01b	34.748	np	nn	SEQ155_181661	<nnxnp>		(nn,np)	np	np	np	nn	nn	nn	nn	nn	nn	nn	np	np	np	np	np	nn	np	np	np	np	np	nn	np	np	np	nn	np	np	nn	nn	np	np	np	np
seq000155_scaffold180_cov46_len286182	181662					FcM01b	23.619	Fc01b	34.748	np	nn	SEQ155_181662	<nnxnp>		(nn,np)	np	np	np	nn	nn	nn	nn	nn	nn	nn	np	np	np	np	np	nn	np	np	np	np	np	nn	np	np	np	nn	np	np	nn	nn	np	np	np	np
seq000155_scaffold180_cov46_len286182	181667					FcM01b	23.619	Fc01b	34.748	np	nn	SEQ155_181667	<nnxnp>		(nn,np)	np	np	np	nn	nn	nn	nn	nn	nn	nn	np	np	np	np	np	nn	np	np	np	np	np	nn	np	np	np	nn	np	np	nn	nn	np	np	np	np
seq000155_scaffold180_cov46_len286182	181676					FcM01b	23.619	Fc01b	34.748	np	nn	SEQ155_181676	<nnxnp>		(nn,np)	np	np	np	nn	nn	nn	nn	nn	nn	nn	np	np	np	np	np	nn	np	np	np	np	np	nn	np	np	np	nn	np	np	nn	nn	np	np	np	np
seq000155_scaffold180_cov46_len286182	181704					FcM01b	23.619	Fc01b	34.748	np	nn	SEQ155_181704	<nnxnp>		(nn,np)	np	np	np	nn	nn	nn	nn	nn	nn	nn	np	np	np	np	np	nn	np	np	np	np	np	nn	np	np	np	nn	np	np	nn	nn	np	np	np	np
seq000155_scaffold180_cov46_len286182	181713					FcM01b	23.619	Fc01b	34.748	np	nn	SEQ155_181713	<nnxnp>		(nn,np)	np	np	np	nn	nn	nn	nn	nn	nn	nn	np	np	np	np	np	nn	np	np	np	np	np	nn	np	np	np	nn	np	np	nn	nn	np	np	np	np
seq000155_scaffold180_cov46_len286182	181801					FcM01b	23.619	Fc01b	34.748	np	nn	SEQ155_181801	<nnxnp>		(nn,np)	np	np	np	nn	nn	nn	nn	nn	nn	nn	np	np	np	np	np	nn	np	np	np	np	np	nn	np	np	np	nn	np	np	nn	nn	np	np	np	np
seq000155_scaffold180_cov46_len286182	181827					FcM01b	23.619	Fc01b	34.748	np	nn	SEQ155_181827	<nnxnp>		(nn,np)	np	np	np	nn	nn	nn	nn	nn	nn	nn	np	np	np	np	np	nn	np	np	np	np	np	nn	np	np	np	nn	np	np	nn	nn	np	np	np	np
seq000586_scaffold27074_cov41_len114320	22202			FcF01b	23.3			Fc01b	34.958	ll	lm	SEQ586_22202	<lmxll>		(ll,lm)	ll	ll	lm	lm	lm	lm	lm	lm	lm	lm	ll	lm	ll	ll	ll	lm	ll	ll	ll	ll	lm	ll	lm	ll	lm	lm	ll	lm	ll	lm	lm	ll	ll	lm
seq000011_scaffold5_cov45_len948119	332363					FcM01b	26.122	Fc01b	37.397	np	nn	SEQ11_332363	<nnxnp>		(nn,np)	np	np	np	nn	nn	nn	nn	nn	nn	nn	np	nn	np	nn	np	nn	np	np	np	np	np	nn	np	np	nn	np	nn	np	nn	nn	nn	nn	nn	np
seq000823_scaffold27779_cov44_len79553	11516					FcM01b	27.769	Fc01b	38.756	np	nn	SEQ823_11516	<nnxnp>		(nn,np)	np	nn	np	np	np	np	np	np	np	np	nn	np	nn	np	nn	np	nn	nn	np	np	nn	np	nn	np	nn	nn	np	nn	np	np	nn	np	nn	np
seq000382_scaffold727_cov42_len163588	83341			FcF01b	27.451	FcM01b	27.004	Fc01b	39.195	hk	hk	SEQ382_83341	<hkxhk>		(hh,hk,kk)	hh	hh	hk	kk	kk	hk	hk	hk	hk	kk	hh	hk	hh	hh	hh	hk	hh	hh	hh	hh	hk	hk	hk	hh	hk	kk	hh	hk	hk	kk	hk	hh	hk	hk
seq000382_scaffold727_cov42_len163588	83404			FcF01b	27.451	FcM01b	27.004	Fc01b	39.195	hk	hk	SEQ382_83404	<hkxhk>		(hh,hk,kk)	hh	hh	hk	kk	kk	hk	hk	hk	hk	kk	hh	hk	hh	hh	hh	hk	hh	hh	hh	hh	hk	hk	hk	hh	hk	kk	hh	hk	hk	kk	hk	hh	hk	hk
seq000382_scaffold727_cov42_len163588	83407			FcF01b	27.451	FcM01b	27.004	Fc01b	39.195	hk	hk	SEQ382_83407	<hkxhk>		(hh,hk,kk)	hh	hh	hk	kk	kk	hk	hk	hk	hk	kk	hh	hk	hh	hh	hh	hk	hh	hh	hh	hh	hk	hk	hk	hh	hk	kk	hh	hk	hk	kk	hk	hh	hk	hk
seq000219_scaffold27329_cov44_len236194	20493			FcF01b	27.838			Fc01b	39.329	ll	lm	SEQ219_20493	<lmxll>		(ll,lm)	ll	ll	lm	lm	lm	lm	lm	lm	lm	lm	ll	lm	ll	ll	ll	lm	ll	ll	ll	ll	lm	ll	lm	ll	lm	lm	ll	lm	ll	lm	ll	ll	ll	lm
seq000219_scaffold27329_cov44_len236194	20515			FcF01b	27.838			Fc01b	39.329	ll	lm	SEQ219_20515	<lmxll>		(ll,lm)	ll	ll	lm	lm	lm	lm	lm	lm	lm	lm	ll	lm	ll	ll	ll	lm	ll	ll	ll	ll	lm	ll	lm	ll	lm	lm	ll	lm	ll	lm	ll	ll	ll	lm
seq000219_scaffold27329_cov44_len236194	20630			FcF01b	27.838			Fc01b	39.329	ll	lm	SEQ219_20630	<lmxll>		(ll,lm)	ll	ll	lm	lm	lm	lm	lm	lm	lm	lm	ll	lm	ll	ll	ll	lm	ll	ll	ll	ll	lm	ll	lm	ll	lm	lm	ll	lm	ll	lm	ll	ll	ll	lm
seq000219_scaffold27329_cov44_len236194	20646			FcF01b	27.838			Fc01b	39.329	ll	lm	SEQ219_20646	<lmxll>		(ll,lm)	ll	ll	lm	lm	lm	lm	lm	lm	lm	lm	ll	lm	ll	ll	ll	lm	ll	ll	ll	ll	lm	ll	lm	ll	lm	lm	ll	lm	ll	lm	ll	ll	ll	lm
seq000219_scaffold27329_cov44_len236194	20660			FcF01b	27.838			Fc01b	39.329	ll	lm	SEQ219_20660	<lmxll>		(ll,lm)	ll	ll	lm	lm	lm	lm	lm	lm	lm	lm	ll	lm	ll	ll	ll	lm	ll	ll	ll	ll	lm	ll	lm	ll	lm	lm	ll	lm	ll	lm	ll	ll	ll	lm
seq000219_scaffold27329_cov44_len236194	73848			FcF01b	27.838			Fc01b	39.329	ll	lm	SEQ219_73848	<lmxll>		(ll,lm)	ll	ll	lm	lm	lm	lm	lm	lm	lm	lm	ll	lm	ll	ll	ll	lm	ll	ll	ll	ll	lm	ll	lm	ll	lm	lm	ll	lm	ll	lm	ll	ll	ll	lm
seq000219_scaffold27329_cov44_len236194	73886			FcF01b	27.838			Fc01b	39.329	ll	lm	SEQ219_73886	<lmxll>		(ll,lm)	ll	ll	lm	lm	lm	lm	lm	lm	lm	lm	ll	lm	ll	ll	ll	lm	ll	ll	ll	ll	lm	ll	lm	ll	lm	lm	ll	lm	ll	lm	ll	ll	ll	lm
seq000219_scaffold27329_cov44_len236194	76031			FcF01b	27.838			Fc01b	39.329	ll	lm	SEQ219_76031	<lmxll>		(ll,lm)	ll	ll	lm	lm	lm	lm	lm	lm	lm	lm	ll	lm	ll	ll	ll	lm	ll	ll	ll	ll	lm	ll	lm	ll	lm	lm	ll	lm	ll	lm	ll	ll	ll	lm
seq000219_scaffold27329_cov44_len236194	76045			FcF01b	27.838			Fc01b	39.329	ll	lm	SEQ219_76045	<lmxll>		(ll,lm)	ll	ll	lm	lm	lm	lm	lm	lm	lm	lm	ll	lm	ll	ll	ll	lm	ll	ll	ll	ll	lm	ll	lm	ll	lm	lm	ll	lm	ll	lm	ll	ll	ll	lm
seq000344_scaffold484_cov40_len176993	97443			FcF01b	27.838			Fc01b	39.329	ll	lm	SEQ344_97443	<lmxll>		(ll,lm)	ll	ll	lm	lm	lm	lm	lm	lm	lm	lm	ll	lm	ll	ll	ll	lm	ll	ll	ll	ll	lm	ll	lm	ll	lm	lm	ll	lm	ll	lm	ll	ll	ll	lm
seq000344_scaffold484_cov40_len176993	97460			FcF01b	27.838			Fc01b	39.329	ll	lm	SEQ344_97460	<lmxll>		(ll,lm)	ll	ll	lm	lm	lm	lm	lm	lm	lm	lm	ll	lm	ll	ll	ll	lm	ll	ll	ll	ll	lm	ll	lm	ll	lm	lm	ll	lm	ll	lm	ll	ll	ll	lm
seq000884_scaffold27813_cov48_len73493	27980			FcF01b	27.838			Fc01b	39.329	ll	lm	SEQ884_27980	<lmxll>		(ll,lm)	ll	ll	lm	lm	lm	lm	lm	lm	lm	lm	ll	lm	ll	ll	ll	lm	ll	ll	ll	ll	lm	ll	lm	ll	lm	lm	ll	lm	ll	lm	ll	ll	ll	lm
seq000884_scaffold27813_cov48_len73493	27996			FcF01b	27.838			Fc01b	39.329	ll	lm	SEQ884_27996	<lmxll>		(ll,lm)	ll	ll	lm	lm	lm	lm	lm	lm	lm	lm	ll	lm	ll	ll	ll	lm	ll	ll	ll	ll	lm	ll	lm	ll	lm	lm	ll	lm	ll	lm	ll	ll	ll	lm
seq000884_scaffold27813_cov48_len73493	28171			FcF01b	27.838			Fc01b	39.329	ll	lm	SEQ884_28171	<lmxll>		(ll,lm)	ll	ll	lm	lm	lm	lm	lm	lm	lm	lm	ll	lm	ll	ll	ll	lm	ll	ll	ll	ll	lm	ll	lm	ll	lm	lm	ll	lm	ll	lm	ll	ll	ll	lm
seq000884_scaffold27813_cov48_len73493	28195			FcF01b	27.838			Fc01b	39.329	ll	lm	SEQ884_28195	<lmxll>		(ll,lm)	ll	ll	lm	lm	lm	lm	lm	lm	lm	lm	ll	lm	ll	ll	ll	lm	ll	ll	ll	ll	lm	ll	lm	ll	lm	lm	ll	lm	ll	lm	ll	ll	ll	lm
seq001719_scaffold1279_cov43_len20510	12177			FcF01b	27.838			Fc01b	39.329	ll	lm	SEQ1719_12177	<lmxll>		(ll,lm)	ll	ll	lm	lm	lm	lm	lm	lm	lm	lm	ll	lm	ll	ll	ll	lm	ll	ll	ll	ll	lm	ll	lm	ll	lm	lm	ll	lm	ll	lm	ll	ll	ll	lm
seq001719_scaffold1279_cov43_len20510	12218			FcF01b	27.838			Fc01b	39.329	ll	lm	SEQ1719_12218	<lmxll>		(ll,lm)	ll	ll	lm	lm	lm	lm	lm	lm	lm	lm	ll	lm	ll	ll	ll	lm	ll	ll	ll	ll	lm	ll	lm	ll	lm	lm	ll	lm	ll	lm	ll	ll	ll	lm
seq001719_scaffold1279_cov43_len20510	12235			FcF01b	27.838			Fc01b	39.329	ll	lm	SEQ1719_12235	<lmxll>		(ll,lm)	ll	ll	lm	lm	lm	lm	lm	lm	lm	lm	ll	lm	ll	ll	ll	lm	ll	ll	ll	ll	lm	ll	lm	ll	lm	lm	ll	lm	ll	lm	ll	ll	ll	lm
seq001719_scaffold1279_cov43_len20510	12239			FcF01b	27.838			Fc01b	39.329	ll	lm	SEQ1719_12239	<lmxll>		(ll,lm)	ll	ll	lm	lm	lm	lm	lm	lm	lm	lm	ll	lm	ll	ll	ll	lm	ll	ll	ll	ll	lm	ll	lm	ll	lm	lm	ll	lm	ll	lm	ll	ll	ll	lm
seq001719_scaffold1279_cov43_len20510	12259			FcF01b	27.838			Fc01b	39.329	ll	lm	SEQ1719_12259	<lmxll>		(ll,lm)	ll	ll	lm	lm	lm	lm	lm	lm	lm	lm	ll	lm	ll	ll	ll	lm	ll	ll	ll	ll	lm	ll	lm	ll	lm	lm	ll	lm	ll	lm	ll	ll	ll	lm
seq000382_scaffold727_cov42_len163588	79057	Zj01	8.30694	FcF01b	28.869	FcM01b	27.293	Fc01b	40.362	hk	hk	SEQ382_79057	<hkxhk>		(hh,hk,kk)	hh	hh	hk	kk	kk	hk	hk	kk	hk	kk	hh	hk	hh	hh	hh	kk	hh	hh	hh	hh	hk	hk	hk	hh	hk	kk	hh	hk	hk	kk	hk	hh	hk	hk
seq000029_scaffold27545_cov46_len625986	611129			FcF01b	29.286			Fc01b	40.624	ll	lm	SEQ29_611129	<lmxll>		(ll,lm)	lm	lm	ll	ll	ll	ll	lm	ll	ll	ll	lm	ll	lm	lm	lm	ll	lm	lm	lm	lm	ll	lm	ll	lm	ll	ll	lm	ll	lm	ll	lm	lm	lm	ll
seq000029_scaffold27545_cov46_len625986	611165			FcF01b	29.286			Fc01b	40.624	ll	lm	SEQ29_611165	<lmxll>		(ll,lm)	lm	lm	ll	ll	ll	ll	lm	ll	ll	ll	lm	ll	lm	lm	lm	ll	lm	lm	lm	lm	ll	lm	ll	lm	ll	ll	lm	ll	lm	ll	lm	lm	lm	ll
seq000699_scaffold837_cov40_len95816	14877			FcF01b	29.286			Fc01b	40.624	ll	lm	SEQ699_14877	<lmxll>		(ll,lm)	lm	lm	ll	ll	ll	ll	lm	ll	ll	ll	lm	ll	lm	lm	lm	ll	lm	lm	lm	lm	ll	lm	ll	lm	ll	ll	lm	ll	lm	ll	lm	lm	lm	ll
seq000699_scaffold837_cov40_len95816	18796			FcF01b	29.286			Fc01b	40.624	ll	lm	SEQ699_18796	<lmxll>		(ll,lm)	lm	lm	ll	ll	ll	ll	lm	ll	ll	ll	lm	ll	lm	lm	lm	ll	lm	lm	lm	lm	ll	lm	ll	lm	ll	ll	lm	ll	lm	ll	lm	lm	lm	ll
seq000699_scaffold837_cov40_len95816	42698			FcF01b	29.286			Fc01b	40.624	ll	lm	SEQ699_42698	<lmxll>		(ll,lm)	lm	lm	ll	ll	ll	ll	lm	ll	ll	ll	lm	ll	lm	lm	lm	ll	lm	lm	lm	lm	ll	lm	ll	lm	ll	ll	lm	ll	lm	ll	lm	lm	lm	ll
seq000219_scaffold27329_cov44_len236194	46597			FcF01b	29.456			Fc01b	40.909	ll	lm	SEQ219_46597	<lmxll>		(ll,lm)	lm	lm	ll	ll	ll	ll	lm	ll	ll	ll	lm	ll	lm	lm	lm	ll	lm	lm	lm	lm	ll	lm	ll	lm	ll	ll	lm	ll	--	ll	lm	lm	lm	ll
seq000219_scaffold27329_cov44_len236194	21596			FcF01b	30.732			Fc01b	42.228	ll	lm	SEQ219_21596	<lmxll>		(ll,lm)	ll	ll	lm	lm	ll	lm	ll	lm	lm	lm	ll	lm	ll	ll	ll	lm	ll	ll	ll	ll	lm	ll	lm	ll	lm	lm	ll	lm	ll	lm	ll	ll	ll	lm
seq001332_scaffold1220_cov44_len38284	32330			FcF01b	32.775			Fc01b	42.829	ll	lm	SEQ1332_32330	<lmxll>		(ll,lm)	lm	lm	ll	lm	ll	ll	lm	ll	ll	ll	lm	ll	lm	lm	lm	ll	lm	lm	lm	lm	ll	lm	ll	lm	ll	ll	lm	ll	lm	ll	lm	lm	lm	ll
seq000219_scaffold27329_cov44_len236194	21585			FcF01b	31.758			Fc01b	43.901	ll	lm	SEQ219_21585	<lmxll>		(ll,lm)	ll	ll	lm	lm	lm	lm	ll	lm	lm	lm	ll	lm	ll	ll	ll	lm	ll	ll	ll	ll	lm	ll	lm	ll	ll	lm	ll	lm	ll	lm	ll	ll	ll	lm
seq001332_scaffold1220_cov44_len38284	32542			FcF01b	31.714	FcM01b	35.938	Fc01b	45.318	hk	hk	SEQ1332_32542	<hkxhk>		(hh,hk,kk)	hh	hh	hk	hk	kk	kk	hk	kk	kk	kk	hh	hk	hh	hk	hh	kk	hh	hh	hh	hh	hk	hk	hk	hh	hk	kk	hh	hk	hk	kk	hh	hh	hh	hk
seq000338_scaffold507_cov46_len180767	137931					FcM01b	36.463	Fc01b	47.486	np	nn	SEQ338_137931	<nnxnp>		(nn,np)	np	np	np	nn	nn	nn	nn	nn	nn	nn	np	nn	np	np	np	nn	np	np	np	np	np	nn	np	np	np	np	np	np	nn	nn	np	np	np	np
seq001182_scaffold831_cov48_len47524	2754					FcM01b	38.489	Fc01b	48.417	np	nn	SEQ1182_2754	<nnxnp>		(nn,np)	np	np	np	nn	nn	nn	np	nn	nn	nn	np	nn	np	nn	np	nn	np	np	np	np	np	nn	np	np	np	np	np	np	nn	nn	np	np	np	np
seq001576_scaffold27394_cov45_len26048	11593					FcM01b	38.489	Fc01b	48.417	np	nn	SEQ1576_11593	<nnxnp>		(nn,np)	np	np	np	nn	nn	nn	np	nn	nn	nn	np	nn	np	nn	np	nn	np	np	np	np	np	nn	np	np	np	np	np	np	nn	nn	np	np	np	np
seq001576_scaffold27394_cov45_len26048	11648					FcM01b	38.489	Fc01b	48.417	np	nn	SEQ1576_11648	<nnxnp>		(nn,np)	np	np	np	nn	nn	nn	np	nn	nn	nn	np	nn	np	nn	np	nn	np	np	np	np	np	nn	np	np	np	np	np	np	nn	nn	np	np	np	np
seq001576_scaffold27394_cov45_len26048	11806					FcM01b	38.489	Fc01b	48.417	np	nn	SEQ1576_11806	<nnxnp>		(nn,np)	np	np	np	nn	nn	nn	np	nn	nn	nn	np	nn	np	nn	np	nn	np	np	np	np	np	nn	np	np	np	np	np	np	nn	nn	np	np	np	np
seq001576_scaffold27394_cov45_len26048	11834					FcM01b	38.489	Fc01b	48.417	np	nn	SEQ1576_11834	<nnxnp>		(nn,np)	np	np	np	nn	nn	nn	np	nn	nn	nn	np	nn	np	nn	np	nn	np	np	np	np	np	nn	np	np	np	np	np	np	nn	nn	np	np	np	np
seq001592_scaffold1188_cov47_len25429	4312			FcF01b	37.906			Fc01b	49.027	ll	lm	SEQ1592_4312	<lmxll>		(ll,lm)	lm	lm	ll	lm	ll	ll	lm	ll	ll	lm	lm	ll	lm	lm	lm	ll	ll	lm	lm	lm	ll	lm	ll	ll	ll	ll	lm	ll	lm	ll	lm	lm	lm	ll
seq000527_scaffold1584_cov45_len126685	34302					FcM01b	40.261	Fc01b	49.32	np	nn	SEQ527_34302	<nnxnp>		(nn,np)	nn	nn	nn	np	np	np	nn	np	np	np	nn	np	nn	np	nn	np	nn	nn	nn	nn	nn	np	nn	nn	nn	nn	np	nn	np	np	nn	nn	nn	nn
seq000527_scaffold1584_cov45_len126685	34342					FcM01b	40.261	Fc01b	49.32	np	nn	SEQ527_34342	<nnxnp>		(nn,np)	nn	nn	nn	np	np	np	nn	np	np	np	nn	np	nn	np	nn	np	nn	nn	nn	nn	nn	np	nn	nn	nn	nn	np	nn	np	np	nn	nn	nn	nn
seq000527_scaffold1584_cov45_len126685	34358					FcM01b	40.261	Fc01b	49.32	np	nn	SEQ527_34358	<nnxnp>		(nn,np)	nn	nn	nn	np	np	np	nn	np	np	np	nn	np	nn	np	nn	np	nn	nn	nn	nn	nn	np	nn	nn	nn	nn	np	nn	np	np	nn	nn	nn	nn
seq000338_scaffold507_cov46_len180767	125079					FcM01b	39.525	Fc01b	50.07	np	nn	SEQ338_125079	<nnxnp>		(nn,np)	np	np	np	nn	nn	nn	nn	nn	nn	nn	np	nn	np	nn	np	nn	np	np	np	np	np	nn	np	np	np	np	np	np	nn	nn	np	np	np	np
seq000338_scaffold507_cov46_len180767	124962					FcM01b	39.242	Fc01b	50.255	np	nn	SEQ338_124962	<nnxnp>		(nn,np)	np	np	np	nn	nn	nn	nn	nn	nn	nn	np	nn	np	nn	np	nn	np	np	np	np	np	nn	np	np	np	np	np	np	nn	nn	np	np	np	np
seq000338_scaffold507_cov46_len180767	124982					FcM01b	39.242	Fc01b	50.255	np	nn	SEQ338_124982	<nnxnp>		(nn,np)	np	np	np	nn	nn	nn	nn	nn	nn	nn	np	nn	np	nn	np	nn	np	np	np	np	np	nn	np	np	np	np	np	np	nn	nn	np	np	np	np
seq000338_scaffold507_cov46_len180767	124991					FcM01b	39.242	Fc01b	50.255	np	nn	SEQ338_124991	<nnxnp>		(nn,np)	np	np	np	nn	nn	nn	nn	nn	nn	nn	np	nn	np	nn	np	nn	np	np	np	np	np	nn	np	np	np	np	np	np	nn	nn	np	np	np	np
seq001074_scaffold27476_cov43_len56642	51551			FcF01b	39.731	FcM01b	37.26	Fc01b	50.973	hk	hk	SEQ1074_51551	<hkxhk>		(hh,hk,kk)	hk	hk	hh	kk	hk	hk	hk	hk	hk	hk	hk	hh	hk	kk	hk	hk	hk	hk	hk	hk	hh	kk	hh	hh	hh	hk	hk	hh	kk	hk	hk	hk	hk	hh
seq001138_scaffold26893_cov46_len51091	13587	Zj01	28.1059	FcF01b	41.349			Fc01b	51.901	ll	lm	SEQ1138_13587	<lmxll>		(ll,lm)	ll	ll	lm	ll	lm	lm	lm	lm	lm	ll	ll	lm	ll	ll	ll	lm	lm	ll	ll	ll	lm	ll	lm	lm	lm	ll	ll	lm	ll	lm	ll	ll	ll	lm
seq001182_scaffold831_cov48_len47524	610			FcF01b	41.349			Fc01b	51.901	ll	lm	SEQ1182_610	<lmxll>		(ll,lm)	lm	lm	ll	lm	ll	ll	ll	ll	ll	lm	lm	ll	lm	lm	lm	ll	ll	lm	lm	lm	ll	lm	ll	ll	ll	lm	lm	ll	lm	ll	lm	lm	lm	ll
seq001182_scaffold831_cov48_len47524	617			FcF01b	41.349			Fc01b	51.901	ll	lm	SEQ1182_617	<lmxll>		(ll,lm)	lm	lm	ll	lm	ll	ll	ll	ll	ll	lm	lm	ll	lm	lm	lm	ll	ll	lm	lm	lm	ll	lm	ll	ll	ll	lm	lm	ll	lm	ll	lm	lm	lm	ll
seq001182_scaffold831_cov48_len47524	661			FcF01b	41.349			Fc01b	51.901	ll	lm	SEQ1182_661	<lmxll>		(ll,lm)	lm	lm	ll	lm	ll	ll	ll	ll	ll	lm	lm	ll	lm	lm	lm	ll	ll	lm	lm	lm	ll	lm	ll	ll	ll	lm	lm	ll	lm	ll	lm	lm	lm	ll
seq000286_scaffold27468_cov47_len200441	64656	Zj04	5.84256			FcM01b	41.423	Fc01b	51.922	np	nn	SEQ286_64656	<nnxnp>		(nn,np)	nn	nn	nn	np	np	np	np	np	np	np	nn	np	nn	np	nn	np	nn	nn	nn	nn	nn	np	nn	nn	nn	nn	np	nn	np	np	nn	nn	nn	nn
seq000286_scaffold27468_cov47_len200441	64705	Zj04	5.84256			FcM01b	41.423	Fc01b	51.922	np	nn	SEQ286_64705	<nnxnp>		(nn,np)	nn	nn	nn	np	np	np	np	np	np	np	nn	np	nn	np	nn	np	nn	nn	nn	nn	nn	np	nn	nn	nn	nn	np	nn	np	np	nn	nn	nn	nn
seq000527_scaffold1584_cov45_len126685	32753					FcM01b	41.423	Fc01b	51.922	np	nn	SEQ527_32753	<nnxnp>		(nn,np)	nn	nn	nn	np	np	np	np	np	np	np	nn	np	nn	np	nn	np	nn	nn	nn	nn	nn	np	nn	nn	nn	nn	np	nn	np	np	nn	nn	nn	nn
seq000527_scaffold1584_cov45_len126685	32780					FcM01b	41.423	Fc01b	51.922	np	nn	SEQ527_32780	<nnxnp>		(nn,np)	nn	nn	nn	np	np	np	np	np	np	np	nn	np	nn	np	nn	np	nn	nn	nn	nn	nn	np	nn	nn	nn	nn	np	nn	np	np	nn	nn	nn	nn
seq000527_scaffold1584_cov45_len126685	33068					FcM01b	41.423	Fc01b	51.922	np	nn	SEQ527_33068	<nnxnp>		(nn,np)	nn	nn	nn	np	np	np	np	np	np	np	nn	np	nn	np	nn	np	nn	nn	nn	nn	nn	np	nn	nn	nn	nn	np	nn	np	np	nn	nn	nn	nn
seq000527_scaffold1584_cov45_len126685	48528					FcM01b	41.423	Fc01b	51.922	np	nn	SEQ527_48528	<nnxnp>		(nn,np)	nn	nn	nn	np	np	np	np	np	np	np	nn	np	nn	np	nn	np	nn	nn	nn	nn	nn	np	nn	nn	nn	nn	np	nn	np	np	nn	nn	nn	nn
seq000527_scaffold1584_cov45_len126685	48613					FcM01b	41.423	Fc01b	51.922	np	nn	SEQ527_48613	<nnxnp>		(nn,np)	nn	nn	nn	np	np	np	np	np	np	np	nn	np	nn	np	nn	np	nn	nn	nn	nn	nn	np	nn	nn	nn	nn	np	nn	np	np	nn	nn	nn	nn
seq000527_scaffold1584_cov45_len126685	48644					FcM01b	41.423	Fc01b	51.922	np	nn	SEQ527_48644	<nnxnp>		(nn,np)	nn	nn	nn	np	np	np	np	np	np	np	nn	np	nn	np	nn	np	nn	nn	nn	nn	nn	np	nn	nn	nn	nn	np	nn	np	np	nn	nn	nn	nn
seq001240_scaffold882_cov44_len43202	9778					FcM01b	41.423	Fc01b	51.922	np	nn	SEQ1240_9778	<nnxnp>		(nn,np)	nn	nn	nn	np	np	np	np	np	np	np	nn	np	nn	np	nn	np	nn	nn	nn	nn	nn	np	nn	nn	nn	nn	np	nn	np	np	nn	nn	nn	nn
seq001240_scaffold882_cov44_len43202	9813					FcM01b	41.423	Fc01b	51.922	np	nn	SEQ1240_9813	<nnxnp>		(nn,np)	nn	nn	nn	np	np	np	np	np	np	np	nn	np	nn	np	nn	np	nn	nn	nn	nn	nn	np	nn	nn	nn	nn	np	nn	np	np	nn	nn	nn	nn
seq001514_scaffold27097_cov46_len29160	26238	Zj08	22.6277			FcM01b	41.423	Fc01b	51.922	np	nn	SEQ1514_26238	<nnxnp>		(nn,np)	nn	nn	nn	np	np	np	np	np	np	np	nn	np	nn	np	nn	np	nn	nn	nn	nn	nn	np	nn	nn	nn	nn	np	nn	np	np	nn	nn	nn	nn
seq001514_scaffold27097_cov46_len29160	26264	Zj08	22.6277			FcM01b	41.423	Fc01b	51.922	np	nn	SEQ1514_26264	<nnxnp>		(nn,np)	nn	nn	nn	np	np	np	np	np	np	np	nn	np	nn	np	nn	np	nn	nn	nn	nn	nn	np	nn	nn	nn	nn	np	nn	np	np	nn	nn	nn	nn
seq001514_scaffold27097_cov46_len29160	26553	Zj08	22.628			FcM01b	41.423	Fc01b	51.922	np	nn	SEQ1514_26553	<nnxnp>		(nn,np)	nn	nn	nn	np	np	np	np	np	np	np	nn	np	nn	np	nn	np	nn	nn	nn	nn	nn	np	nn	nn	nn	nn	np	nn	np	np	nn	nn	nn	nn
seq000527_scaffold1584_cov45_len126685	48482					FcM01b	41.423	Fc01b	52.407	np	nn	SEQ527_48482	<nnxnp>		(nn,np)	np	np	np	nn	nn	nn	nn	nn	nn	nn	np	nn	np	nn	np	nn	np	np	np	np	np	nn	np	np	np	np	nn	np	nn	nn	np	np	np	np
seq001182_scaffold831_cov48_len47524	2701			FcF01b	42.549			Fc01b	52.98	ll	lm	SEQ1182_2701	<lmxll>		(ll,lm)	lm	lm	ll	lm	ll	ll	lm	ll	ll	lm	lm	ll	lm	lm	lm	ll	ll	lm	lm	lm	ll	lm	ll	ll	ll	lm	lm	ll	lm	ll	lm	lm	lm	ll
seq001182_scaffold831_cov48_len47524	2704			FcF01b	42.549			Fc01b	52.98	ll	lm	SEQ1182_2704	<lmxll>		(ll,lm)	lm	lm	ll	lm	ll	ll	lm	ll	ll	lm	lm	ll	lm	lm	lm	ll	ll	lm	lm	lm	ll	lm	ll	ll	ll	lm	lm	ll	lm	ll	lm	lm	lm	ll
seq001182_scaffold831_cov48_len47524	2724			FcF01b	42.549			Fc01b	52.98	ll	lm	SEQ1182_2724	<lmxll>		(ll,lm)	lm	lm	ll	lm	ll	ll	lm	ll	ll	lm	lm	ll	lm	lm	lm	ll	ll	lm	lm	lm	ll	lm	ll	ll	ll	lm	lm	ll	lm	ll	lm	lm	lm	ll
seq001182_scaffold831_cov48_len47524	2952			FcF01b	42.549			Fc01b	52.98	ll	lm	SEQ1182_2952	<lmxll>		(ll,lm)	lm	lm	ll	lm	ll	ll	lm	ll	ll	lm	lm	ll	lm	lm	lm	ll	ll	lm	lm	lm	ll	lm	ll	ll	ll	lm	lm	ll	lm	ll	lm	lm	lm	ll
seq001182_scaffold831_cov48_len47524	2986			FcF01b	42.549			Fc01b	52.98	ll	lm	SEQ1182_2986	<lmxll>		(ll,lm)	lm	lm	ll	lm	ll	ll	lm	ll	ll	lm	lm	ll	lm	lm	lm	ll	ll	lm	lm	lm	ll	lm	ll	ll	ll	lm	lm	ll	lm	ll	lm	lm	lm	ll
seq000636_scaffold27459_cov43_len106715	84262					FcM01b	43.117	Fc01b	53.329	np	nn	SEQ636_84262	<nnxnp>		(nn,np)	nn	nn	nn	np	np	np	np	np	np	np	nn	np	nn	np	nn	np	nn	nn	nn	nn	nn	np	nn	nn	nn	nn	np	nn	np	np	nn	nn	nn	nn
seq000760_scaffold629_cov45_len86430	23104					FcM01b	43.117	Fc01b	53.329	np	nn	SEQ760_23104	<nnxnp>		(nn,np)	np	np	np	nn	nn	nn	nn	nn	nn	nn	np	nn	np	nn	np	nn	np	np	np	np	np	nn	np	np	np	np	nn	np	nn	nn	np	np	np	np
seq000760_scaffold629_cov45_len86430	23214					FcM01b	43.117	Fc01b	53.329	np	nn	SEQ760_23214	<nnxnp>		(nn,np)	np	np	np	nn	nn	nn	nn	nn	nn	nn	np	nn	np	nn	np	nn	np	np	np	np	np	nn	np	np	np	np	nn	np	nn	nn	np	np	np	np
seq000760_scaffold629_cov45_len86430	37885					FcM01b	43.117	Fc01b	53.329	np	nn	SEQ760_37885	<nnxnp>		(nn,np)	np	np	np	nn	nn	nn	nn	nn	nn	nn	np	nn	np	nn	np	nn	np	np	np	np	np	nn	np	np	np	np	nn	np	nn	nn	np	np	np	np
seq000660_scaffold27464_cov45_len102150	34986					FcM01b	43.2	Fc01b	53.541	np	nn	SEQ660_34986	<nnxnp>		(nn,np)	--	--	np	nn	nn	nn	nn	nn	nn	nn	np	nn	--	nn	np	nn	np	np	np	np	np	nn	np	np	np	np	nn	np	nn	nn	np	np	np	np
seq000424_scaffold294_cov47_len151874	29062			FcF01b	40.799	FcM01b	46.406	Fc01b	54.248	hk	hk	SEQ424_29062	<hkxhk>		(hh,hk,kk)	kk	kk	hk	hk	hh	hh	hk	hh	hh	hk	kk	hh	kk	hk	kk	hh	hk	kk	kk	kk	hk	hk	hk	hk	hk	kk	kk	hk	hk	hh	kk	kk	kk	hk
seq000424_scaffold294_cov47_len151874	29242			FcF01b	40.799	FcM01b	46.016	Fc01b	54.248	hk	hk	SEQ424_29242	<hkxhk>		(hh,hk,kk)	hh	hh	hk	hk	kk	kk	hk	kk	kk	hk	hh	kk	hh	hk	hh	kk	hk	hh	hh	hh	hk	hk	hk	hk	hk	hh	hh	hk	hk	kk	hh	hh	hh	hk
seq000424_scaffold294_cov47_len151874	29276			FcF01b	40.799	FcM01b	46.406	Fc01b	54.248	hk	hk	SEQ424_29276	<hkxhk>		(hh,hk,kk)	kk	kk	hk	hk	hh	hh	hk	hh	hh	hk	kk	hh	kk	hk	kk	hh	hk	kk	kk	kk	hk	hk	hk	hk	hk	kk	kk	hk	hk	hh	kk	kk	kk	hk
seq000424_scaffold294_cov47_len151874	29326			FcF01b	40.799	FcM01b	46.406	Fc01b	54.248	hk	hk	SEQ424_29326	<hkxhk>		(hh,hk,kk)	kk	kk	hk	hk	hh	hh	hk	hh	hh	hk	kk	hh	kk	hk	kk	hh	hk	kk	kk	kk	hk	hk	hk	hk	hk	kk	kk	hk	hk	hh	kk	kk	kk	hk
seq000238_scaffold516_cov43_len223939	165689			FcF01b	44.063			Fc01b	54.406	ll	lm	SEQ238_165689	<lmxll>		(ll,lm)	lm	lm	ll	lm	ll	ll	lm	ll	ll	lm	lm	ll	lm	lm	lm	ll	ll	lm	lm	lm	ll	lm	ll	ll	ll	lm	lm	ll	ll	ll	lm	lm	lm	ll
seq001182_scaffold831_cov48_len47524	1003			FcF01b	42.784	FcM01b	45.966	Fc01b	54.931	hk	hk	SEQ1182_1003	<hkxhk>		(hh,hk,kk)	kk	kk	hk	hk	hh	hh	hk	hh	hh	hk	kk	hh	kk	hk	kk	hh	hk	kk	kk	kk	hk	hk	hk	hk	hk	kk	kk	hk	hk	hh	kk	kk	kk	hk
seq000088_scaffold27346_cov44_len384709	10840					FcM01b	44.999	Fc01b	55.368	np	nn	SEQ88_10840	<nnxnp>		(nn,np)	np	np	np	nn	nn	nn	nn	nn	nn	nn	np	nn	np	nn	np	nn	np	np	np	np	np	nn	np	np	np	np	nn	np	nn	nn	np	np	np	np
seq000088_scaffold27346_cov44_len384709	10841					FcM01b	44.999	Fc01b	55.368	np	nn	SEQ88_10841	<nnxnp>		(nn,np)	np	np	np	nn	nn	nn	nn	nn	nn	nn	np	nn	np	nn	np	nn	np	np	np	np	np	nn	np	np	np	np	nn	np	nn	nn	np	np	np	np
seq000088_scaffold27346_cov44_len384709	10962					FcM01b	44.999	Fc01b	55.368	np	nn	SEQ88_10962	<nnxnp>		(nn,np)	np	np	np	nn	nn	nn	nn	nn	nn	nn	np	nn	np	nn	np	nn	np	np	np	np	np	nn	np	np	np	np	nn	np	nn	nn	np	np	np	np
seq001006_scaffold27422_cov43_len62557	32873					FcM01b	44.813	Fc01b	55.368	np	nn	SEQ1006_32873	<nnxnp>		(nn,np)	nn	nn	nn	np	np	np	np	np	np	np	nn	np	nn	np	nn	np	nn	nn	nn	nn	nn	np	nn	nn	nn	nn	np	nn	np	np	nn	nn	nn	nn
seq001006_scaffold27422_cov43_len62557	32876					FcM01b	44.813	Fc01b	55.368	np	nn	SEQ1006_32876	<nnxnp>		(nn,np)	nn	nn	nn	np	np	np	np	np	np	np	nn	np	nn	np	nn	np	nn	nn	nn	nn	nn	np	nn	nn	nn	nn	np	nn	np	np	nn	nn	nn	nn
seq001006_scaffold27422_cov43_len62557	32892					FcM01b	44.813	Fc01b	55.368	np	nn	SEQ1006_32892	<nnxnp>		(nn,np)	nn	nn	nn	np	np	np	np	np	np	np	nn	np	nn	np	nn	np	nn	nn	nn	nn	nn	np	nn	nn	nn	nn	np	nn	np	np	nn	nn	nn	nn
seq001152_scaffold883_cov43_len50015	47553					FcM01b	44.813	Fc01b	55.368	np	nn	SEQ1152_47553	<nnxnp>		(nn,np)	nn	nn	nn	np	np	np	np	np	np	np	nn	np	nn	np	nn	np	nn	nn	nn	nn	nn	np	nn	nn	nn	nn	np	nn	np	np	nn	nn	nn	nn
seq001152_scaffold883_cov43_len50015	47637					FcM01b	44.813	Fc01b	55.368	np	nn	SEQ1152_47637	<nnxnp>		(nn,np)	nn	nn	nn	np	np	np	np	np	np	np	nn	np	nn	np	nn	np	nn	nn	nn	nn	nn	np	nn	nn	nn	nn	np	nn	np	np	nn	nn	nn	nn
seq002021_scaffold27747_cov52_len11530	6137					FcM01b	44.813	Fc01b	55.368	np	nn	SEQ2021_6137	<nnxnp>		(nn,np)	nn	nn	nn	np	np	np	np	np	np	np	nn	np	nn	np	nn	np	nn	nn	nn	nn	nn	np	nn	nn	nn	nn	np	nn	np	np	nn	nn	nn	nn
seq000660_scaffold27464_cov45_len102150	32427			FcF01b	46.289			Fc01b	56.038	ll	lm	SEQ660_32427	<lmxll>		(ll,lm)	lm	lm	ll	lm	ll	ll	lm	ll	lm	lm	lm	ll	lm	lm	lm	ll	ll	lm	lm	lm	ll	lm	ll	ll	ll	lm	lm	ll	ll	ll	lm	lm	lm	ll
seq000865_scaffold27657_cov46_len75560	2357			FcF01b	48.887	FcM01b	43.072	Fc01b	56.111	hk	hk	SEQ865_2357	<hkxhk>		(hh,hk,kk)	hk	hk	hh	kk	hk	hk	kk	hk	kk	kk	hk	hk	hk	kk	hk	hk	hh	hk	hk	hk	hh	kk	hh	hh	hh	hk	kk	hh	hk	hk	hk	hk	hk	hh
seq000286_scaffold27468_cov47_len200441	64629			FcF01b	48.689	FcM01b	41.624	Fc01b	56.295	hk	hk	SEQ286_64629	<hkxhk>		(hh,hk,kk)	hk	hk	kk	hh	hk	hk	hh	hk	hh	hh	hk	hk	hk	hh	hk	hk	kk	hk	hk	hk	kk	hh	kk	kk	kk	hk	hh	kk	hk	hk	hk	hk	hk	kk
seq000509_scaffold357_cov42_len130032	124279			FcF01b	48.689	FcM01b	41.624	Fc01b	56.295	hk	hk	SEQ509_124279	<hkxhk>		(hh,hk,kk)	hk	hk	kk	hh	hk	hk	hh	hk	hh	hh	hk	hk	hk	hh	hk	hk	kk	hk	hk	hk	kk	hh	kk	kk	kk	hk	hh	kk	hk	hk	hk	hk	hk	kk
seq000509_scaffold357_cov42_len130032	124328			FcF01b	48.689	FcM01b	41.624	Fc01b	56.295	hk	hk	SEQ509_124328	<hkxhk>		(hh,hk,kk)	hk	hk	kk	hh	hk	hk	hh	hk	hh	hh	hk	hk	hk	hh	hk	hk	kk	hk	hk	hk	kk	hh	kk	kk	kk	hk	hh	kk	hk	hk	hk	hk	hk	kk
seq000509_scaffold357_cov42_len130032	124332			FcF01b	48.689	FcM01b	41.624	Fc01b	56.295	hk	hk	SEQ509_124332	<hkxhk>		(hh,hk,kk)	hk	hk	hh	kk	hk	hk	kk	hk	kk	kk	hk	hk	hk	kk	hk	hk	hh	hk	hk	hk	hh	kk	hh	hh	hh	hk	kk	hh	hk	hk	hk	hk	hk	hh
seq000352_scaffold291_cov40_len174381	15457			FcF01b	52.598	FcM01b	44.171	Fc01b	57.08	hk	hk	SEQ352_15457	<hkxhk>		(hh,hk,kk)	hk	hh	hh	kk	hk	hk	kk	hk	kk	kk	hk	hk	hk	kk	hk	hk	hh	hk	hk	hk	hh	kk	hk	hh	hh	hk	kk	hh	hk	hk	hk	hk	hk	hh
seq000660_scaffold27464_cov45_len102150	49062			FcF01b	46.375	FcM01b	46.195	Fc01b	57.106	hk	hk	SEQ660_49062	<hkxhk>		(hh,hk,kk)	hh	hh	hk	hk	kk	kk	hk	kk	hk	hk	hh	kk	hh	hk	hh	kk	hk	hh	hh	hh	hk	hk	hk	hk	hk	hh	hk	hk	kk	kk	hh	hh	hh	hk
seq000352_scaffold291_cov40_len174381	15345			FcF01b	52.639	FcM01b	44.104	Fc01b	57.158	hk	hk	SEQ352_15345	<hkxhk>		(hh,hk,kk)	hk	kk	kk	hh	hk	hk	hh	hk	hh	hh	hk	hk	hk	hh	hk	hk	kk	hk	hk	hk	kk	hh	hk	kk	kk	hk	hh	kk	hk	hk	hk	hk	hk	kk
seq000741_scaffold591_cov47_len89014	2211			FcF01b	52.548	FcM01b	44.721	Fc01b	57.227	hk	hk	SEQ741_2211	<hkxhk>		(hh,hk,kk)	hk	hh	hh	kk	hk	hk	kk	hk	kk	kk	hk	hk	hk	kk	hk	hk	hh	hk	hk	hk	hh	kk	hk	hk	hh	hk	kk	hh	hk	hk	hk	hk	hk	hh
seq000741_scaffold591_cov47_len89014	2210			FcF01b	52.726	FcM01b	44.92	Fc01b	57.331	hk	hk	SEQ741_2210	<hkxhk>		(hh,hk,kk)	hk	kk	kk	hh	hk	hk	hh	hk	hh	hh	hk	hk	hk	hh	hk	hk	kk	hk	hk	hk	kk	hh	hk	kk	kk	hk	hh	kk	hk	hk	hk	hk	hk	kk
seq001478_scaffold26902_cov47_len30855	20736					FcM01b	47.087	Fc01b	57.663	np	nn	SEQ1478_20736	<nnxnp>		(nn,np)	np	np	np	nn	nn	nn	nn	nn	nn	nn	np	nn	np	nn	np	nn	np	np	np	np	np	nn	np	np	np	np	nn	np	nn	nn	np	np	np	np
seq001478_scaffold26902_cov47_len30855	20761					FcM01b	47.087	Fc01b	57.663	np	nn	SEQ1478_20761	<nnxnp>		(nn,np)	np	np	np	nn	nn	nn	nn	nn	nn	nn	np	nn	np	nn	np	nn	np	np	np	np	np	nn	np	np	np	np	nn	np	nn	nn	np	np	np	np
seq001478_scaffold26902_cov47_len30855	20775					FcM01b	47.087	Fc01b	57.663	np	nn	SEQ1478_20775	<nnxnp>		(nn,np)	np	np	np	nn	nn	nn	nn	nn	nn	nn	np	nn	np	nn	np	nn	np	np	np	np	np	nn	np	np	np	np	nn	np	nn	nn	np	np	np	np
seq001478_scaffold26902_cov47_len30855	21298					FcM01b	47.087	Fc01b	57.663	np	nn	SEQ1478_21298	<nnxnp>		(nn,np)	np	np	np	nn	nn	nn	nn	nn	nn	nn	np	nn	np	nn	np	nn	np	np	np	np	np	nn	np	np	np	np	nn	np	nn	nn	np	np	np	np
seq001478_scaffold26902_cov47_len30855	21343					FcM01b	47.087	Fc01b	57.663	np	nn	SEQ1478_21343	<nnxnp>		(nn,np)	np	np	np	nn	nn	nn	nn	nn	nn	nn	np	nn	np	nn	np	nn	np	np	np	np	np	nn	np	np	np	np	nn	np	nn	nn	np	np	np	np
seq000527_scaffold1584_cov45_len126685	84146	Zj01	32.2475	FcF01b	50.332			Fc01b	58.704	ll	lm	SEQ527_84146	<lmxll>		(ll,lm)	ll	lm	lm	ll	lm	lm	ll	lm	ll	ll	ll	lm	ll	ll	ll	lm	lm	ll	ll	ll	lm	ll	ll	lm	lm	ll	ll	lm	lm	lm	ll	ll	ll	lm
seq000352_scaffold291_cov40_len174381	15469			FcF01b	51.391	FcM01b	50.068	Fc01b	59.054	hk	hk	SEQ352_15469	<hkxhk>		(hh,hk,kk)	hk	hh	hh	kk	hk	hk	kk	hk	kk	kk	hk	hk	hk	kk	kk	hk	hh	hk	kk	kk	hh	kk	hk	hh	hh	kk	kk	hh	hk	hk	hk	hk	kk	hh
seq000527_scaffold1584_cov45_len126685	84133	Zj01	32.2475	FcF01b	50.492			Fc01b	59.192	ll	lm	SEQ527_84133	<lmxll>		(ll,lm)	ll	lm	lm	ll	lm	lm	ll	lm	ll	ll	ll	lm	ll	ll	ll	lm	lm	ll	ll	ll	lm	ll	ll	lm	lm	ll	ll	lm	lm	lm	ll	ll	ll	lm
seq001351_scaffold27487_cov50_len37108	18631			FcF01b	53.627	FcM01b	49.8	Fc01b	59.402	hk	hk	SEQ1351_18631	<hkxhk>		(hh,hk,kk)	hk	kk	kk	hh	hk	hk	hh	hk	hh	hh	hk	hk	hk	hh	hk	hk	kk	hk	hk	hk	kk	hh	hk	kk	kk	hk	hh	kk	kk	hk	hk	hk	hk	hk
seq001016_scaffold26770_cov49_len61707	31060			FcF01b	49.052	FcM01b	51.744	Fc01b	60.397	hk	hk	SEQ1016_31060	<hkxhk>		(hh,hk,kk)	hh	hk	hk	hk	kk	kk	hk	kk	hk	hk	hh	kk	hh	hk	hh	kk	hk	hh	hh	hh	hk	hk	hh	hk	hk	hh	hk	hk	hk	kk	hh	hh	hh	kk
seq001016_scaffold26770_cov49_len61707	33857			FcF01b	49.052	FcM01b	51.744	Fc01b	60.397	hk	hk	SEQ1016_33857	<hkxhk>		(hh,hk,kk)	hh	hk	hk	hk	kk	kk	hk	kk	hk	hk	hh	kk	hh	hk	hh	kk	hk	hh	hh	hh	hk	hk	hh	hk	hk	hh	hk	hk	hk	kk	hh	hh	hh	kk
seq001016_scaffold26770_cov49_len61707	34260			FcF01b	49.052	FcM01b	51.744	Fc01b	60.397	hk	hk	SEQ1016_34260	<hkxhk>		(hh,hk,kk)	hh	hk	hk	hk	kk	kk	hk	kk	hk	hk	hh	kk	hh	hk	hh	kk	hk	hh	hh	hh	hk	hk	hh	hk	hk	hh	hk	hk	hk	kk	hh	hh	hh	kk
seq019868_scaffold18730_cov44_len689	513			FcF01b	49.052	FcM01b	51.744	Fc01b	60.397	hk	hk	SEQ19868_513	<hkxhk>		(hh,hk,kk)	kk	hk	hk	hk	hh	hh	hk	hh	hk	hk	kk	hh	kk	hk	kk	hh	hk	kk	kk	kk	hk	hk	kk	hk	hk	kk	hk	hk	hk	hh	kk	kk	kk	hh
seq001016_scaffold26770_cov49_len61707	44713			FcF01b	49.134	FcM01b	51.959	Fc01b	60.542	hk	hk	SEQ1016_44713	<hkxhk>		(hh,hk,kk)	kk	hk	hk	hk	hh	hh	hk	hh	hk	hk	kk	hh	kk	hk	hk	hh	hk	kk	kk	kk	hk	hk	kk	hk	hk	kk	hk	hk	hk	hh	kk	kk	kk	hh
seq000566_scaffold402_cov46_len117468	96193	Zj05	29.8145	FcF01b	51.725			Fc01b	61.371	ll	lm	SEQ566_96193	<lmxll>		(ll,lm)	lm	ll	ll	lm	ll	ll	lm	ll	lm	lm	lm	ll	lm	lm	lm	ll	ll	lm	lm	lm	ll	lm	lm	ll	ll	lm	lm	ll	ll	ll	lm	lm	lm	ll
seq000652_scaffold457_cov44_len103654	83842			FcF01b	51.725			Fc01b	61.371	ll	lm	SEQ652_83842	<lmxll>		(ll,lm)	lm	ll	ll	lm	ll	ll	lm	ll	lm	lm	lm	ll	lm	lm	lm	ll	ll	lm	lm	lm	ll	lm	lm	ll	ll	lm	lm	ll	ll	ll	lm	lm	lm	ll
seq000945_scaffold26946_cov48_len68345	53429			FcF01b	51.725			Fc01b	61.371	ll	lm	SEQ945_53429	<lmxll>		(ll,lm)	ll	lm	lm	ll	lm	lm	ll	lm	ll	ll	ll	lm	ll	ll	ll	lm	lm	ll	ll	ll	lm	ll	ll	lm	lm	ll	ll	lm	lm	lm	ll	ll	ll	lm
seq001016_scaffold26770_cov49_len61707	16666			FcF01b	51.725			Fc01b	61.371	ll	lm	SEQ1016_16666	<lmxll>		(ll,lm)	lm	ll	ll	lm	ll	ll	lm	ll	lm	lm	lm	ll	lm	lm	lm	ll	ll	lm	lm	lm	ll	lm	lm	ll	ll	lm	lm	ll	ll	ll	lm	lm	lm	ll
seq001016_scaffold26770_cov49_len61707	16928			FcF01b	51.725			Fc01b	61.371	ll	lm	SEQ1016_16928	<lmxll>		(ll,lm)	lm	ll	ll	lm	ll	ll	lm	ll	lm	lm	lm	ll	lm	lm	lm	ll	ll	lm	lm	lm	ll	lm	lm	ll	ll	lm	lm	ll	ll	ll	lm	lm	lm	ll
				FcF01b	51.725			Fc01b	61.371	ll	lm	FCLSR0067	<lmxll>		(ll,lm)	lm	ll	ll	lm	ll	ll	lm	ll	lm	lm	lm	ll	lm	lm	lm	ll	ll	lm	lm	lm	ll	lm	lm	ll	ll	lm	lm	ll	ll	ll	lm	lm	lm	ll
seq001016_scaffold26770_cov49_len61707	16664					FcM01b	51.754	Fc01b	61.844	np	nn	SEQ1016_16664	<nnxnp>		(nn,np)	np	np	np	nn	nn	nn	nn	nn	nn	nn	np	nn	np	nn	np	nn	np	np	np	np	np	nn	np	np	np	np	nn	np	np	nn	np	np	np	nn
seq000732_scaffold27672_cov47_len90320	52875			FcF01b	98.545			Fc01b	62.303	ll	lm	SEQ732_52875	<lmxll>		(ll,lm)	lm	lm	ll	ll	lm	ll	ll	lm	ll	ll	ll	lm	lm	ll	lm	lm	lm	lm	ll	ll	lm	lm	ll	lm	ll	lm	lm	ll	lm	ll	ll	ll	ll	ll
seq000660_scaffold27464_cov45_len102150	31860					FcM01b	30.91	Fc01b	63.203	np	nn	SEQ660_31860	<nnxnp>		(nn,np)	np	--	np	nn	nn	nn	nn	nn	nn	nn	np	nn	np	nn	np	np	np	np	np	--	np	nn	np	np	nn	np	nn	np	nn	nn	nn	np	np	np
seq000412_scaffold787_cov42_len154979	22877			FcF01b	96.87			Fc01b	63.562	ll	lm	SEQ412_22877	<lmxll>		(ll,lm)	ll	ll	lm	lm	ll	lm	lm	ll	lm	lm	lm	ll	ll	lm	ll	ll	ll	ll	lm	lm	ll	ll	lm	ll	lm	ll	ll	lm	ll	lm	lm	lm	lm	lm
seq000412_scaffold787_cov42_len154979	22924			FcF01b	96.87			Fc01b	63.562	ll	lm	SEQ412_22924	<lmxll>		(ll,lm)	ll	ll	lm	lm	ll	lm	lm	ll	lm	lm	lm	ll	ll	lm	ll	ll	ll	ll	lm	lm	ll	ll	lm	ll	lm	ll	ll	lm	ll	lm	lm	lm	lm	lm
seq000412_scaffold787_cov42_len154979	23101			FcF01b	96.542			Fc01b	63.562	ll	lm	SEQ412_23101	<lmxll>		(ll,lm)	lm	lm	ll	ll	lm	ll	ll	lm	ll	ll	ll	lm	lm	ll	lm	lm	lm	lm	ll	ll	lm	lm	ll	lm	ll	lm	lm	ll	lm	ll	ll	ll	ll	ll
seq000412_scaffold787_cov42_len154979	23103			FcF01b	96.87			Fc01b	63.562	ll	lm	SEQ412_23103	<lmxll>		(ll,lm)	ll	ll	lm	lm	ll	lm	lm	ll	lm	lm	lm	ll	ll	lm	ll	ll	ll	ll	lm	lm	ll	ll	lm	ll	lm	ll	ll	lm	ll	lm	lm	lm	lm	lm
seq000412_scaffold787_cov42_len154979	23111			FcF01b	96.87			Fc01b	63.562	ll	lm	SEQ412_23111	<lmxll>		(ll,lm)	ll	ll	lm	lm	ll	lm	lm	ll	lm	lm	lm	ll	ll	lm	ll	ll	ll	ll	lm	lm	ll	ll	lm	ll	lm	ll	ll	lm	ll	lm	lm	lm	lm	lm
seq000412_scaffold787_cov42_len154979	23134			FcF01b	96.87			Fc01b	63.562	ll	lm	SEQ412_23134	<lmxll>		(ll,lm)	ll	ll	lm	lm	ll	lm	lm	ll	lm	lm	lm	ll	ll	lm	ll	ll	ll	ll	lm	lm	ll	ll	lm	ll	lm	ll	ll	lm	ll	lm	lm	lm	lm	lm
seq000412_scaffold787_cov42_len154979	23135			FcF01b	96.87			Fc01b	63.562	ll	lm	SEQ412_23135	<lmxll>		(ll,lm)	ll	ll	lm	lm	ll	lm	lm	ll	lm	lm	lm	ll	ll	lm	ll	ll	ll	ll	lm	lm	ll	ll	lm	ll	lm	ll	ll	lm	ll	lm	lm	lm	lm	lm
seq000412_scaffold787_cov42_len154979	40560			FcF01b	96.87			Fc01b	63.562	ll	lm	SEQ412_40560	<lmxll>		(ll,lm)	ll	ll	lm	lm	ll	lm	lm	ll	lm	lm	lm	ll	ll	lm	ll	ll	ll	ll	lm	lm	ll	ll	lm	ll	lm	ll	ll	lm	ll	lm	lm	lm	lm	lm
seq000412_scaffold787_cov42_len154979	40826			FcF01b	96.87			Fc01b	63.562	ll	lm	SEQ412_40826	<lmxll>		(ll,lm)	ll	ll	lm	lm	ll	lm	lm	ll	lm	lm	lm	ll	ll	lm	ll	ll	ll	ll	lm	lm	ll	ll	lm	ll	lm	ll	ll	lm	ll	lm	lm	lm	lm	lm
seq000566_scaffold402_cov46_len117468	79354					FcM01b	54.99	Fc01b	64.5	np	nn	SEQ566_79354	<nnxnp>		(nn,np)	np	np	np	nn	nn	nn	nn	nn	nn	nn	np	nn	np	nn	np	nn	np	np	np	np	np	nn	np	np	np	np	nn	np	np	nn	np	np	np	nn
seq000659_scaffold908_cov49_len102493	97823			FcF01b	55.367			Fc01b	64.944	ll	lm	SEQ659_97823	<lmxll>		(ll,lm)	lm	ll	ll	lm	ll	ll	lm	ll	lm	lm	lm	ll	lm	lm	lm	ll	ll	lm	lm	lm	ll	ll	lm	ll	ll	lm	lm	ll	ll	ll	lm	lm	lm	ll
seq000659_scaffold908_cov49_len102493	99360	Zj01	31.2051	FcF01b	68.518	FcM01b	56.247	Fc01b	67.532	hk	hk	SEQ659_99360	<hkxhk>		(hh,hk,kk)	hk	kk	kk	hh	hk	hk	hk	kk	hh	hh	hk	hk	hk	hh	kk	hk	kk	hk	hk	hk	kk	kk	hk	kk	kk	kk	hh	kk	kk	hk	hk	hk	hk	hk
seq000412_scaffold787_cov42_len154979	74694			FcF01b	92.834			Fc01b	67.784	ll	lm	SEQ412_74694	<lmxll>		(ll,lm)	ll	ll	lm	lm	ll	lm	lm	ll	lm	lm	lm	ll	ll	lm	ll	ll	ll	ll	lm	lm	ll	lm	lm	ll	ll	ll	ll	lm	ll	lm	lm	lm	lm	ll
seq001185_scaffold832_cov45_len47364	27775					FcM01b	58.036	Fc01b	68.443	np	nn	SEQ1185_27775	<nnxnp>		(nn,np)	nn	nn	nn	np	np	np	np	np	np	np	nn	np	nn	np	np	np	nn	nn	nn	nn	nn	nn	nn	nn	nn	nn	np	nn	nn	np	nn	nn	nn	np
seq000619_scaffold676_cov46_len109246	53695			FcF01b	90.057			Fc01b	68.912	ll	lm	SEQ619_53695	<lmxll>		(ll,lm)	ll	ll	lm	lm	ll	lm	lm	ll	lm	lm	lm	ll	lm	lm	ll	ll	ll	ll	lm	lm	ll	ll	lm	lm	ll	ll	ll	lm	ll	lm	lm	--	lm	ll
seq000619_scaffold676_cov46_len109246	53713			FcF01b	92.048			Fc01b	69.132	ll	lm	SEQ619_53713	<lmxll>		(ll,lm)	ll	ll	lm	lm	ll	lm	lm	ll	lm	lm	lm	ll	lm	lm	lm	ll	ll	ll	lm	lm	ll	ll	lm	lm	ll	ll	ll	lm	ll	lm	lm	--	lm	ll
seq000146_scaffold27377_cov44_len294630	30887					FcM01b	59.446	Fc01b	69.185	np	nn	SEQ146_30887	<nnxnp>		(nn,np)	np	np	np	nn	nn	nn	nn	nn	nn	nn	np	nn	np	nn	np	nn	np	np	np	np	np	np	np	np	np	np	nn	np	np	nn	np	np	np	nn
seq000562_scaffold27124_cov41_len118350	107838					FcM01b	59.446	Fc01b	69.185	np	nn	SEQ562_107838	<nnxnp>		(nn,np)	np	np	np	nn	nn	nn	nn	nn	nn	nn	np	nn	np	nn	np	nn	np	np	np	np	np	np	np	np	np	np	nn	np	np	nn	np	np	np	nn
seq000627_scaffold27083_cov45_len107608	93898					FcM01b	59.193	Fc01b	69.185	np	nn	SEQ627_93898	<nnxnp>		(nn,np)	nn	nn	nn	np	np	np	np	np	np	np	nn	np	nn	np	nn	np	nn	nn	nn	nn	nn	nn	nn	nn	nn	nn	np	nn	nn	np	nn	nn	nn	np
seq000851_scaffold599_cov36_len76323	12091					FcM01b	59.446	Fc01b	69.185	np	nn	SEQ851_12091	<nnxnp>		(nn,np)	np	np	np	nn	nn	nn	nn	nn	nn	nn	np	nn	np	nn	np	nn	np	np	np	np	np	np	np	np	np	np	nn	np	np	nn	np	np	np	nn
seq001157_scaffold27092_cov43_len49643	43495					FcM01b	59.446	Fc01b	69.185	np	nn	SEQ1157_43495	<nnxnp>		(nn,np)	np	np	np	nn	nn	nn	nn	nn	nn	nn	np	nn	np	nn	np	nn	np	np	np	np	np	np	np	np	np	np	nn	np	np	nn	np	np	np	nn
seq001157_scaffold27092_cov43_len49643	43496					FcM01b	59.446	Fc01b	69.185	np	nn	SEQ1157_43496	<nnxnp>		(nn,np)	np	np	np	nn	nn	nn	nn	nn	nn	nn	np	nn	np	nn	np	nn	np	np	np	np	np	np	np	np	np	np	nn	np	np	nn	np	np	np	nn
seq001157_scaffold27092_cov43_len49643	43520					FcM01b	59.446	Fc01b	69.185	np	nn	SEQ1157_43520	<nnxnp>		(nn,np)	np	np	np	nn	nn	nn	nn	nn	nn	nn	np	nn	np	nn	np	nn	np	np	np	np	np	np	np	np	np	np	nn	np	np	nn	np	np	np	nn
seq001185_scaffold832_cov45_len47364	28157					FcM01b	59.446	Fc01b	69.185	np	nn	SEQ1185_28157	<nnxnp>		(nn,np)	np	np	np	nn	nn	nn	nn	nn	nn	nn	np	nn	np	nn	np	nn	np	np	np	np	np	np	np	np	np	np	nn	np	np	nn	np	np	np	nn
seq000851_scaffold599_cov36_len76323	12140			FcF01b	59.325			Fc01b	69.875	ll	lm	SEQ851_12140	<lmxll>		(ll,lm)	ll	lm	lm	ll	lm	lm	ll	lm	ll	ll	ll	lm	ll	ll	ll	lm	lm	ll	ll	ll	lm	lm	ll	lm	lm	ll	ll	lm	lm	lm	ll	ll	ll	lm
seq000619_scaffold676_cov46_len109246	38024	Zj01	35.7456	FcF01b	90.955			Fc01b	70.737	ll	lm	SEQ619_38024	<lmxll>		(ll,lm)	ll	ll	lm	lm	ll	ll	lm	lm	lm	lm	lm	ll	lm	lm	ll	ll	ll	ll	lm	lm	ll	ll	lm	ll	ll	ll	ll	lm	ll	lm	lm	lm	lm	ll
seq000823_scaffold27779_cov44_len79553	11550					FcM01b	60.801	Fc01b	70.858	np	nn	SEQ823_11550	<nnxnp>		(nn,np)	nn	nn	np	np	np	np	np	np	np	np	nn	np	nn	np	nn	np	nn	nn	nn	nn	nn	nn	nn	nn	nn	nn	np	nn	nn	np	nn	nn	nn	np
seq000619_scaffold676_cov46_len109246	41179			FcF01b	88.653			Fc01b	71.6	ll	lm	SEQ619_41179	<lmxll>		(ll,lm)	ll	ll	lm	lm	ll	lm	lm	ll	lm	lm	lm	ll	lm	lm	ll	ll	ll	ll	lm	lm	ll	ll	lm	ll	ll	ll	ll	lm	ll	lm	lm	lm	lm	ll
seq000619_scaffold676_cov46_len109246	53266	Zj01	8.72389	FcF01b	88.653			Fc01b	71.6	ll	lm	SEQ619_53266	<lmxll>		(ll,lm)	ll	ll	lm	lm	ll	lm	lm	ll	lm	lm	lm	ll	lm	lm	ll	ll	ll	ll	lm	lm	ll	ll	lm	ll	ll	ll	ll	lm	ll	lm	lm	lm	lm	ll
seq000619_scaffold676_cov46_len109246	53293	Zj01	8.72392	FcF01b	88.653			Fc01b	71.6	ll	lm	SEQ619_53293	<lmxll>		(ll,lm)	ll	ll	lm	lm	ll	lm	lm	ll	lm	lm	lm	ll	lm	lm	ll	ll	ll	ll	lm	lm	ll	ll	lm	ll	ll	ll	ll	lm	ll	lm	lm	lm	lm	ll
seq000619_scaffold676_cov46_len109246	58779			FcF01b	88.653			Fc01b	71.6	ll	lm	SEQ619_58779	<lmxll>		(ll,lm)	ll	ll	lm	lm	ll	lm	lm	ll	lm	lm	lm	ll	lm	lm	ll	ll	ll	ll	lm	lm	ll	ll	lm	ll	ll	ll	ll	lm	ll	lm	lm	lm	lm	ll
seq000148_scaffold27655_cov44_len290711	283369					FcM01b	61.487	Fc01b	71.804	np	nn	SEQ148_283369	<nnxnp>		(nn,np)	nn	nn	np	np	np	np	np	np	np	np	nn	np	nn	np	nn	np	nn	nn	nn	nn	nn	nn	nn	nn	nn	nn	np	nn	nn	np	nn	nn	nn	np
seq000354_scaffold576_cov46_len173090	115485	Zj01	32.2352			FcM01b	61.487	Fc01b	71.804	np	nn	SEQ354_115485	<nnxnp>		(nn,np)	nn	nn	np	np	np	np	np	np	np	np	nn	np	nn	np	nn	np	nn	nn	nn	nn	nn	nn	nn	nn	nn	nn	np	nn	nn	np	nn	nn	nn	np
seq000761_scaffold27710_cov46_len86385	36658					FcM01b	61.487	Fc01b	71.804	np	nn	SEQ761_36658	<nnxnp>		(nn,np)	np	np	nn	nn	nn	nn	nn	nn	nn	nn	np	nn	np	nn	np	nn	np	np	np	np	np	np	np	np	np	np	nn	np	np	nn	np	np	np	nn
seq000761_scaffold27710_cov46_len86385	36664					FcM01b	61.487	Fc01b	71.804	np	nn	SEQ761_36664	<nnxnp>		(nn,np)	np	np	nn	nn	nn	nn	nn	nn	nn	nn	np	nn	np	nn	np	nn	np	np	np	np	np	np	np	np	np	np	nn	np	np	nn	np	np	np	nn
seq000761_scaffold27710_cov46_len86385	36683					FcM01b	61.487	Fc01b	71.804	np	nn	SEQ761_36683	<nnxnp>		(nn,np)	np	np	nn	nn	nn	nn	nn	nn	nn	nn	np	nn	np	nn	np	nn	np	np	np	np	np	np	np	np	np	np	nn	np	np	nn	np	np	np	nn
seq000761_scaffold27710_cov46_len86385	36698					FcM01b	61.487	Fc01b	71.804	np	nn	SEQ761_36698	<nnxnp>		(nn,np)	np	np	nn	nn	nn	nn	nn	nn	nn	nn	np	nn	np	nn	np	nn	np	np	np	np	np	np	np	np	np	np	nn	np	np	nn	np	np	np	nn
seq000761_scaffold27710_cov46_len86385	36756					FcM01b	61.487	Fc01b	71.804	np	nn	SEQ761_36756	<nnxnp>		(nn,np)	np	np	nn	nn	nn	nn	nn	nn	nn	nn	np	nn	np	nn	np	nn	np	np	np	np	np	np	np	np	np	np	nn	np	np	nn	np	np	np	nn
seq000761_scaffold27710_cov46_len86385	41254					FcM01b	61.487	Fc01b	71.804	np	nn	SEQ761_41254	<nnxnp>		(nn,np)	np	np	nn	nn	nn	nn	nn	nn	nn	nn	np	nn	np	nn	np	nn	np	np	np	np	np	np	np	np	np	np	nn	np	np	nn	np	np	np	nn
seq000761_scaffold27710_cov46_len86385	41267					FcM01b	61.487	Fc01b	71.804	np	nn	SEQ761_41267	<nnxnp>		(nn,np)	np	np	nn	nn	nn	nn	nn	nn	nn	nn	np	nn	np	nn	np	nn	np	np	np	np	np	np	np	np	np	np	nn	np	np	nn	np	np	np	nn
seq000761_scaffold27710_cov46_len86385	41306					FcM01b	61.487	Fc01b	71.804	np	nn	SEQ761_41306	<nnxnp>		(nn,np)	np	np	nn	nn	nn	nn	nn	nn	nn	nn	np	nn	np	nn	np	nn	np	np	np	np	np	np	np	np	np	np	nn	np	np	nn	np	np	np	nn
seq000761_scaffold27710_cov46_len86385	41310					FcM01b	61.487	Fc01b	71.804	np	nn	SEQ761_41310	<nnxnp>		(nn,np)	np	np	nn	nn	nn	nn	nn	nn	nn	nn	np	nn	np	nn	np	nn	np	np	np	np	np	np	np	np	np	np	nn	np	np	nn	np	np	np	nn
seq000761_scaffold27710_cov46_len86385	41314					FcM01b	61.487	Fc01b	71.804	np	nn	SEQ761_41314	<nnxnp>		(nn,np)	np	np	nn	nn	nn	nn	nn	nn	nn	nn	np	nn	np	nn	np	nn	np	np	np	np	np	np	np	np	np	np	nn	np	np	nn	np	np	np	nn
seq000761_scaffold27710_cov46_len86385	41326					FcM01b	61.487	Fc01b	71.804	np	nn	SEQ761_41326	<nnxnp>		(nn,np)	np	np	nn	nn	nn	nn	nn	nn	nn	nn	np	nn	np	nn	np	nn	np	np	np	np	np	np	np	np	np	np	nn	np	np	nn	np	np	np	nn
seq000761_scaffold27710_cov46_len86385	55223					FcM01b	61.487	Fc01b	71.804	np	nn	SEQ761_55223	<nnxnp>		(nn,np)	nn	nn	np	np	np	np	np	np	np	np	nn	np	nn	np	nn	np	nn	nn	nn	nn	nn	nn	nn	nn	nn	nn	np	nn	nn	np	nn	nn	nn	np
seq000761_scaffold27710_cov46_len86385	55254					FcM01b	61.487	Fc01b	71.804	np	nn	SEQ761_55254	<nnxnp>		(nn,np)	nn	nn	np	np	np	np	np	np	np	np	nn	np	nn	np	nn	np	nn	nn	nn	nn	nn	nn	nn	nn	nn	nn	np	nn	nn	np	nn	nn	nn	np
seq000761_scaffold27710_cov46_len86385	55294					FcM01b	61.487	Fc01b	71.804	np	nn	SEQ761_55294	<nnxnp>		(nn,np)	nn	nn	np	np	np	np	np	np	np	np	nn	np	nn	np	nn	np	nn	nn	nn	nn	nn	nn	nn	nn	nn	nn	np	nn	nn	np	nn	nn	nn	np
seq001134_scaffold803_cov46_len51576	34492					FcM01b	61.487	Fc01b	71.804	np	nn	SEQ1134_34492	<nnxnp>		(nn,np)	np	np	nn	nn	nn	nn	nn	nn	nn	nn	np	nn	np	nn	np	nn	np	np	np	np	np	np	np	np	np	np	nn	np	np	nn	np	np	np	nn
seq001164_scaffold27783_cov46_len48719	42599					FcM01b	61.487	Fc01b	71.804	np	nn	SEQ1164_42599	<nnxnp>		(nn,np)	nn	nn	np	np	np	np	np	np	np	np	nn	np	nn	np	nn	np	nn	nn	nn	nn	nn	nn	nn	nn	nn	nn	np	nn	nn	np	nn	nn	nn	np
seq001164_scaffold27783_cov46_len48719	42614					FcM01b	61.487	Fc01b	71.804	np	nn	SEQ1164_42614	<nnxnp>		(nn,np)	nn	nn	np	np	np	np	np	np	np	np	nn	np	nn	np	nn	np	nn	nn	nn	nn	nn	nn	nn	nn	nn	nn	np	nn	nn	np	nn	nn	nn	np
seq016001_scaffold14744_cov55_len816	67	Zj01	32.2406			FcM01b	61.487	Fc01b	71.804	np	nn	SEQ16001_67	<nnxnp>		(nn,np)	nn	nn	np	np	np	np	np	np	np	np	nn	np	nn	np	nn	np	nn	nn	nn	nn	nn	nn	nn	nn	nn	nn	np	nn	nn	np	nn	nn	nn	np
seq016001_scaffold14744_cov55_len816	426					FcM01b	61.487	Fc01b	71.804	np	nn	SEQ16001_426	<nnxnp>		(nn,np)	nn	nn	np	np	np	np	np	np	np	np	nn	np	nn	np	nn	np	nn	nn	nn	nn	nn	nn	nn	nn	nn	nn	np	nn	nn	np	nn	nn	nn	np
seq016001_scaffold14744_cov55_len816	488	Zj01	32.2348			FcM01b	61.487	Fc01b	71.804	np	nn	SEQ16001_488	<nnxnp>		(nn,np)	nn	nn	np	np	np	np	np	np	np	np	nn	np	nn	np	nn	np	nn	nn	nn	nn	nn	nn	nn	nn	nn	nn	np	nn	nn	np	nn	nn	nn	np
seq000619_scaffold676_cov46_len109246	40677			FcF01b	89.168			Fc01b	72.045	ll	lm	SEQ619_40677	<lmxll>		(ll,lm)	ll	ll	lm	lm	ll	lm	lm	ll	lm	lm	lm	ll	lm	lm	ll	ll	ll	ll	lm	lm	ll	ll	lm	ll	ll	ll	ll	lm	ll	lm	lm	ll	lm	ll
seq000460_scaffold598_cov45_len143754	75855			FcF01b	62.61	FcM01b	61.092	Fc01b	72.346	hk	hk	SEQ460_75855	<hkxhk>		(hh,hk,kk)	hh	hk	hk	hk	kk	kk	hk	kk	hk	hk	hh	kk	hh	hk	hh	kk	hk	hh	hh	hh	hk	hk	hh	hk	hk	hh	hk	hk	hk	kk	hh	hh	hh	kk
seq000460_scaffold598_cov45_len143754	110235			FcF01b	62.61	FcM01b	61.092	Fc01b	72.346	hk	hk	SEQ460_110235	<hkxhk>		(hh,hk,kk)	hh	hk	hk	hk	kk	kk	hk	kk	hk	hk	hh	kk	hh	hk	hh	kk	hk	hh	hh	hh	hk	hk	hh	hk	hk	hh	hk	hk	hk	kk	hh	hh	hh	kk
seq000460_scaffold598_cov45_len143754	110314	Zj01	31.2748	FcF01b	62.61	FcM01b	61.092	Fc01b	72.346	hk	hk	SEQ460_110314	<hkxhk>		(hh,hk,kk)	hh	hk	hk	hk	kk	kk	hk	kk	hk	hk	hh	kk	hh	hk	hh	kk	hk	hh	hh	hh	hk	hk	hh	hk	hk	hh	hk	hk	hk	kk	hh	hh	hh	kk
seq000687_scaffold490_cov44_len97572	31156			FcF01b	87.053			Fc01b	73.415	ll	lm	SEQ687_31156	<lmxll>		(ll,lm)	ll	ll	lm	lm	ll	lm	lm	lm	lm	lm	lm	ll	lm	lm	ll	ll	ll	ll	lm	lm	ll	ll	lm	ll	ll	ll	ll	lm	ll	lm	lm	lm	lm	ll
seq000111_scaffold277_cov43_len343802	98107	Zj01	34.1723			FcM01b	65.966	Fc01b	73.501	np	nn	SEQ111_98107	<nnxnp>		(nn,np)	nn	nn	np	np	np	np	np	np	np	nn	nn	np	nn	np	np	np	nn	nn	nn	nn	np	nn	nn	nn	nn	nn	np	nn	nn	np	nn	nn	nn	np
seq000111_scaffold277_cov43_len343802	211178					FcM01b	65.966	Fc01b	73.501	np	nn	SEQ111_211178	<nnxnp>		(nn,np)	nn	nn	np	np	np	np	np	np	np	nn	nn	np	nn	np	np	np	nn	nn	nn	nn	np	nn	nn	nn	nn	nn	np	nn	nn	np	nn	nn	nn	np
seq000111_scaffold277_cov43_len343802	211460					FcM01b	65.966	Fc01b	73.501	np	nn	SEQ111_211460	<nnxnp>		(nn,np)	nn	nn	np	np	np	np	np	np	np	nn	nn	np	nn	np	np	np	nn	nn	nn	nn	np	nn	nn	nn	nn	nn	np	nn	nn	np	nn	nn	nn	np
seq000111_scaffold277_cov43_len343802	211463					FcM01b	65.966	Fc01b	73.501	np	nn	SEQ111_211463	<nnxnp>		(nn,np)	nn	nn	np	np	np	np	np	np	np	nn	nn	np	nn	np	np	np	nn	nn	nn	nn	np	nn	nn	nn	nn	nn	np	nn	nn	np	nn	nn	nn	np
seq000111_scaffold277_cov43_len343802	211494					FcM01b	65.966	Fc01b	73.501	np	nn	SEQ111_211494	<nnxnp>		(nn,np)	nn	nn	np	np	np	np	np	np	np	nn	nn	np	nn	np	np	np	nn	nn	nn	nn	np	nn	nn	nn	nn	nn	np	nn	nn	np	nn	nn	nn	np
seq001237_scaffold1136_cov51_len43278	18993	Zj01	34.4825			FcM01b	66.466	Fc01b	73.777	np	nn	SEQ1237_18993	<nnxnp>		(nn,np)	np	np	nn	nn	nn	nn	nn	nn	nn	np	nn	nn	np	nn	nn	nn	np	np	np	np	nn	np	np	np	np	np	nn	np	np	nn	np	np	np	nn
seq000687_scaffold490_cov44_len97572	34681			FcF01b	86.348			Fc01b	74.511	ll	lm	SEQ687_34681	<lmxll>		(ll,lm)	ll	ll	lm	lm	ll	lm	lm	ll	lm	lm	lm	ll	lm	lm	ll	ll	ll	ll	lm	lm	ll	ll	lm	ll	ll	ll	ll	lm	ll	lm	lm	lm	lm	ll
seq000148_scaffold27655_cov44_len290711	283373			FcF01b	85.381	FcM01b	61.517	Fc01b	74.583	hk	hk	SEQ148_283373	<hkxhk>		(hh,hk,kk)	kk	kk	hh	hh	hk	hh	hh	hk	hh	hh	hk	hk	hk	hh	kk	hk	kk	kk	hk	hk	kk	kk	hk	kk	kk	kk	hk	hk	kk	hh	hk	hk	hk	hk
seq000687_scaffold490_cov44_len97572	37954			FcF01b	86.348			Fc01b	74.646	ll	lm	SEQ687_37954	<lmxll>		(ll,lm)	lm	lm	ll	ll	lm	ll	ll	lm	ll	ll	ll	lm	ll	ll	lm	lm	lm	lm	ll	ll	lm	lm	ll	lm	lm	lm	lm	ll	lm	ll	ll	ll	ll	lm
seq000005_scaffold16_cov45_len1178028	1064421					FcM01b	65.397	Fc01b	75.167	np	nn	SEQ5_1064421	<nnxnp>		(nn,np)	np	np	nn	nn	nn	nn	nn	nn	nn	np	np	nn	np	nn	np	nn	np	np	np	np	nn	np	np	np	np	np	nn	np	np	nn	np	np	np	nn
seq000005_scaffold16_cov45_len1178028	1064449					FcM01b	65.397	Fc01b	75.167	np	nn	SEQ5_1064449	<nnxnp>		(nn,np)	np	np	nn	nn	nn	nn	nn	nn	nn	np	np	nn	np	nn	np	nn	np	np	np	np	nn	np	np	np	np	np	nn	np	np	nn	np	np	np	nn
seq000005_scaffold16_cov45_len1178028	1073154					FcM01b	65.397	Fc01b	75.167	np	nn	SEQ5_1073154	<nnxnp>		(nn,np)	nn	nn	np	np	np	np	np	np	np	nn	nn	np	nn	np	nn	np	nn	nn	nn	nn	np	nn	nn	nn	nn	nn	np	nn	nn	np	nn	nn	nn	np
seq000005_scaffold16_cov45_len1178028	1073188					FcM01b	65.397	Fc01b	75.167	np	nn	SEQ5_1073188	<nnxnp>		(nn,np)	nn	nn	np	np	np	np	np	np	np	nn	nn	np	nn	np	nn	np	nn	nn	nn	nn	np	nn	nn	nn	nn	nn	np	nn	nn	np	nn	nn	nn	np
seq000070_scaffold27344_cov45_len438503	27883					FcM01b	65.397	Fc01b	75.167	np	nn	SEQ70_27883	<nnxnp>		(nn,np)	nn	nn	np	np	np	np	np	np	np	nn	nn	np	nn	np	nn	np	nn	nn	nn	nn	np	nn	nn	nn	nn	nn	np	nn	nn	np	nn	nn	nn	np
seq000070_scaffold27344_cov45_len438503	27913					FcM01b	65.397	Fc01b	75.167	np	nn	SEQ70_27913	<nnxnp>		(nn,np)	nn	nn	np	np	np	np	np	np	np	nn	nn	np	nn	np	nn	np	nn	nn	nn	nn	np	nn	nn	nn	nn	nn	np	nn	nn	np	nn	nn	nn	np
seq000070_scaffold27344_cov45_len438503	34967					FcM01b	65.397	Fc01b	75.167	np	nn	SEQ70_34967	<nnxnp>		(nn,np)	nn	nn	np	np	np	np	np	np	np	nn	nn	np	nn	np	nn	np	nn	nn	nn	nn	np	nn	nn	nn	nn	nn	np	nn	nn	np	nn	nn	nn	np
seq000070_scaffold27344_cov45_len438503	55849					FcM01b	65.397	Fc01b	75.167	np	nn	SEQ70_55849	<nnxnp>		(nn,np)	nn	nn	np	np	np	np	np	np	np	nn	nn	np	nn	np	nn	np	nn	nn	nn	nn	np	nn	nn	nn	nn	nn	np	nn	nn	np	nn	nn	nn	np
seq000070_scaffold27344_cov45_len438503	55867					FcM01b	65.397	Fc01b	75.167	np	nn	SEQ70_55867	<nnxnp>		(nn,np)	nn	nn	np	np	np	np	np	np	np	nn	nn	np	nn	np	nn	np	nn	nn	nn	nn	np	nn	nn	nn	nn	nn	np	nn	nn	np	nn	nn	nn	np
seq000070_scaffold27344_cov45_len438503	55958	Zj01	34.8636			FcM01b	65.397	Fc01b	75.167	np	nn	SEQ70_55958	<nnxnp>		(nn,np)	nn	nn	np	np	np	np	np	np	np	nn	nn	np	nn	np	nn	np	nn	nn	nn	nn	np	nn	nn	nn	nn	nn	np	nn	nn	np	nn	nn	nn	np
seq000070_scaffold27344_cov45_len438503	55963	Zj01	34.8635			FcM01b	65.397	Fc01b	75.167	np	nn	SEQ70_55963	<nnxnp>		(nn,np)	nn	nn	np	np	np	np	np	np	np	nn	nn	np	nn	np	nn	np	nn	nn	nn	nn	np	nn	nn	nn	nn	nn	np	nn	nn	np	nn	nn	nn	np
seq000111_scaffold277_cov43_len343802	52022					FcM01b	65.397	Fc01b	75.167	np	nn	SEQ111_52022	<nnxnp>		(nn,np)	nn	nn	np	np	np	np	np	np	np	nn	nn	np	nn	np	nn	np	nn	nn	nn	nn	np	nn	nn	nn	nn	nn	np	nn	nn	np	nn	nn	nn	np
seq000111_scaffold277_cov43_len343802	52038					FcM01b	65.397	Fc01b	75.167	np	nn	SEQ111_52038	<nnxnp>		(nn,np)	nn	nn	np	np	np	np	np	np	np	nn	nn	np	nn	np	nn	np	nn	nn	nn	nn	np	nn	nn	nn	nn	nn	np	nn	nn	np	nn	nn	nn	np
seq000111_scaffold277_cov43_len343802	155412					FcM01b	65.397	Fc01b	75.167	np	nn	SEQ111_155412	<nnxnp>		(nn,np)	nn	nn	np	np	np	np	np	np	np	nn	nn	np	nn	np	nn	np	nn	nn	nn	nn	np	nn	nn	nn	nn	nn	np	nn	nn	np	nn	nn	nn	np
seq000111_scaffold277_cov43_len343802	195226					FcM01b	65.397	Fc01b	75.167	np	nn	SEQ111_195226	<nnxnp>		(nn,np)	nn	nn	np	np	np	np	np	np	np	nn	nn	np	nn	np	nn	np	nn	nn	nn	nn	np	nn	nn	nn	nn	nn	np	nn	nn	np	nn	nn	nn	np
seq000111_scaffold277_cov43_len343802	195259					FcM01b	65.397	Fc01b	75.167	np	nn	SEQ111_195259	<nnxnp>		(nn,np)	nn	nn	np	np	np	np	np	np	np	nn	nn	np	nn	np	nn	np	nn	nn	nn	nn	np	nn	nn	nn	nn	nn	np	nn	nn	np	nn	nn	nn	np
seq000111_scaffold277_cov43_len343802	195416					FcM01b	65.397	Fc01b	75.167	np	nn	SEQ111_195416	<nnxnp>		(nn,np)	nn	nn	np	np	np	np	np	np	np	nn	nn	np	nn	np	nn	np	nn	nn	nn	nn	np	nn	nn	nn	nn	nn	np	nn	nn	np	nn	nn	nn	np
seq000111_scaffold277_cov43_len343802	216197					FcM01b	65.397	Fc01b	75.167	np	nn	SEQ111_216197	<nnxnp>		(nn,np)	nn	nn	np	np	np	np	np	np	np	nn	nn	np	nn	np	nn	np	nn	nn	nn	nn	np	nn	nn	nn	nn	nn	np	nn	nn	np	nn	nn	nn	np
seq000378_scaffold27072_cov41_len165155	37021					FcM01b	65.397	Fc01b	75.167	np	nn	SEQ378_37021	<nnxnp>		(nn,np)	np	np	nn	nn	nn	nn	nn	nn	nn	np	np	nn	np	nn	np	nn	np	np	np	np	nn	np	np	np	np	np	nn	np	np	nn	np	np	np	nn
seq000792_scaffold604_cov44_len83306	18830					FcM01b	65.397	Fc01b	75.167	np	nn	SEQ792_18830	<nnxnp>		(nn,np)	nn	nn	np	np	np	np	np	np	np	nn	nn	np	nn	np	nn	np	nn	nn	nn	nn	np	nn	nn	nn	nn	nn	np	nn	nn	np	nn	nn	nn	np
seq001237_scaffold1136_cov51_len43278	27743					FcM01b	65.397	Fc01b	75.167	np	nn	SEQ1237_27743	<nnxnp>		(nn,np)	np	np	nn	nn	nn	nn	nn	nn	nn	np	np	nn	np	nn	np	nn	np	np	np	np	nn	np	np	np	np	np	nn	np	np	nn	np	np	np	nn
seq001623_scaffold1195_cov42_len24180	13186					FcM01b	65.397	Fc01b	75.167	np	nn	SEQ1623_13186	<nnxnp>		(nn,np)	nn	nn	np	np	np	np	np	np	np	nn	nn	np	nn	np	nn	np	nn	nn	nn	nn	np	nn	nn	nn	nn	nn	np	nn	nn	np	nn	nn	nn	np
seq000111_scaffold277_cov43_len343802	47991					FcM01b	65.406	Fc01b	75.168	np	nn	SEQ111_47991	<nnxnp>		(nn,np)	nn	nn	np	np	--	np	np	np	np	nn	nn	np	nn	np	nn	np	nn	nn	nn	nn	np	nn	nn	nn	nn	nn	np	nn	nn	np	nn	nn	nn	np
seq001623_scaffold1195_cov42_len24180	13266			FcF01b	85.621	FcM01b	65.433	Fc01b	75.708	hk	hk	SEQ1623_13266	<hkxhk>		(hh,hk,kk)	hh	hh	kk	kk	hk	kk	kk	hk	kk	hk	hk	hk	hk	kk	hh	hk	hh	hh	hk	hk	hk	hh	hk	hh	hh	hh	hk	hk	hh	kk	hk	hk	hk	hk
seq001623_scaffold1195_cov42_len24180	13308			FcF01b	85.621	FcM01b	65.433	Fc01b	75.708	hk	hk	SEQ1623_13308	<hkxhk>		(hh,hk,kk)	kk	kk	hh	hh	hk	hh	hh	hk	hh	hk	hk	hk	hk	hh	kk	hk	kk	kk	hk	hk	hk	kk	hk	kk	kk	kk	hk	hk	kk	hh	hk	hk	hk	hk
seq000850_scaffold27364_cov44_len76363	7528			FcF01b	84.215	FcM01b	62.221	Fc01b	75.78	hk	hk	SEQ850_7528	<hkxhk>		(hh,hk,kk)	hk	kk	hh	hh	hk	hh	hh	hk	hh	hh	hk	hk	hk	hh	hk	hk	kk	kk	hk	hk	kk	kk	hk	kk	kk	kk	hk	hk	kk	hh	hk	hk	hk	hk
seq000354_scaffold576_cov46_len173090	115568			FcF01b	68.064	FcM01b	63.448	Fc01b	75.923	hk	hk	SEQ354_115568	<hkxhk>		(hh,hk,kk)	kk	hk	hk	hk	hh	hh	hk	hh	hk	hk	kk	hh	kk	hk	kk	hh	hk	kk	kk	kk	hk	hk	kk	hk	hk	hk	hh	kk	hk	hh	kk	kk	kk	hh
seq000354_scaffold576_cov46_len173090	125040			FcF01b	68.064	FcM01b	63.448	Fc01b	75.923	hk	hk	SEQ354_125040	<hkxhk>		(hh,hk,kk)	hh	hk	hk	hk	kk	kk	hk	kk	hk	hk	hh	kk	hh	hk	hh	kk	hk	hh	hh	hh	hk	hk	hh	hk	hk	hk	kk	hh	hk	kk	hh	hh	hh	kk
seq016001_scaffold14744_cov55_len816	489	Zj01	32.2348	FcF01b	82.451	FcM01b	62.659	Fc01b	76.344	hk	hk	SEQ16001_489	<hkxhk>		(hh,hk,kk)	hk	kk	hh	hh	hk	hk	hh	hk	hh	hh	hk	hk	hk	hh	hk	hk	kk	kk	hk	hk	kk	kk	hk	kk	kk	kk	hk	hk	kk	hk	hk	hk	hk	hk
seq000111_scaffold277_cov43_len343802	153562	Zj01	34.1315			FcM01b	67.692	Fc01b	76.681	np	nn	SEQ111_153562	<nnxnp>		(nn,np)	nn	nn	np	np	np	np	np	np	np	nn	nn	np	nn	np	nn	np	nn	nn	nn	nn	np	nn	nn	nn	nn	nn	np	nn	nn	np	nn	nn	nn	np
seq001171_scaffold870_cov43_len48292	10164			FcF01b	83.365			Fc01b	76.744	ll	lm	SEQ1171_10164	<lmxll>		(ll,lm)	ll	ll	lm	lm	ll	lm	lm	ll	lm	--	lm	ll	lm	lm	ll	ll	ll	ll	lm	lm	ll	ll	lm	ll	ll	ll	ll	--	lm	lm	lm	--	lm	ll
seq000133_scaffold91_cov46_len313417	83522			FcF01b	84.353			Fc01b	76.899	ll	lm	SEQ133_83522	<lmxll>		(ll,lm)	ll	ll	lm	lm	ll	lm	lm	ll	lm	lm	lm	ll	lm	lm	ll	ll	ll	ll	lm	lm	ll	ll	lm	ll	ll	ll	ll	lm	ll	lm	lm	lm	lm	ll
seq000133_scaffold91_cov46_len313417	83942			FcF01b	84.353			Fc01b	76.899	ll	lm	SEQ133_83942	<lmxll>		(ll,lm)	ll	ll	lm	lm	ll	lm	lm	ll	lm	lm	lm	ll	lm	lm	ll	ll	ll	ll	lm	lm	ll	ll	lm	ll	ll	ll	ll	lm	ll	lm	lm	lm	lm	ll
seq000133_scaffold91_cov46_len313417	83944			FcF01b	84.353			Fc01b	76.899	ll	lm	SEQ133_83944	<lmxll>		(ll,lm)	ll	ll	lm	lm	ll	lm	lm	ll	lm	lm	lm	ll	lm	lm	ll	ll	ll	ll	lm	lm	ll	ll	lm	ll	ll	ll	ll	lm	ll	lm	lm	lm	lm	ll
seq000133_scaffold91_cov46_len313417	161035	Zj01	35.8942	FcF01b	84.353			Fc01b	76.899	ll	lm	SEQ133_161035	<lmxll>		(ll,lm)	ll	ll	lm	lm	ll	lm	lm	ll	lm	lm	lm	ll	lm	lm	ll	ll	ll	ll	lm	lm	ll	ll	lm	ll	ll	ll	ll	lm	ll	lm	lm	lm	lm	ll
seq000133_scaffold91_cov46_len313417	161081			FcF01b	84.353			Fc01b	76.899	ll	lm	SEQ133_161081	<lmxll>		(ll,lm)	ll	ll	lm	lm	ll	lm	lm	ll	lm	lm	lm	ll	lm	lm	ll	ll	ll	ll	lm	lm	ll	ll	lm	ll	ll	ll	ll	lm	ll	lm	lm	lm	lm	ll
seq000133_scaffold91_cov46_len313417	161240			FcF01b	84.353			Fc01b	76.899	ll	lm	SEQ133_161240	<lmxll>		(ll,lm)	ll	ll	lm	lm	ll	lm	lm	ll	lm	lm	lm	ll	lm	lm	ll	ll	ll	ll	lm	lm	ll	ll	lm	ll	ll	ll	ll	lm	ll	lm	lm	lm	lm	ll
seq000133_scaffold91_cov46_len313417	161241			FcF01b	84.353			Fc01b	76.899	ll	lm	SEQ133_161241	<lmxll>		(ll,lm)	ll	ll	lm	lm	ll	lm	lm	ll	lm	lm	lm	ll	lm	lm	ll	ll	ll	ll	lm	lm	ll	ll	lm	ll	ll	ll	ll	lm	ll	lm	lm	lm	lm	ll
seq001171_scaffold870_cov43_len48292	9803			FcF01b	84.353			Fc01b	76.977	ll	lm	SEQ1171_9803	<lmxll>		(ll,lm)	lm	lm	ll	ll	lm	ll	ll	lm	ll	ll	ll	lm	ll	ll	lm	lm	lm	lm	ll	ll	lm	lm	ll	lm	lm	lm	lm	ll	lm	ll	ll	ll	ll	lm
seq000687_scaffold490_cov44_len97572	91589			FcF01b	87.785	FcM01b	71.843	Fc01b	77.457	hk	hk	SEQ687_91589	<hkxhk>		(hh,hk,kk)	kk	kk	hh	hh	hk	hh	hh	hk	hh	hk	hk	hk	hk	hh	kk	hk	kk	kk	hk	hk	hk	kk	hk	kk	kk	hk	hk	hk	kk	hh	hk	hk	hk	hk
seq000687_scaffold490_cov44_len97572	91630			FcF01b	87.785	FcM01b	71.843	Fc01b	77.457	hk	hk	SEQ687_91630	<hkxhk>		(hh,hk,kk)	kk	kk	hh	hh	hk	hh	hh	hk	hh	hk	hk	hk	hk	hh	kk	hk	kk	kk	hk	hk	hk	kk	hk	kk	kk	hk	hk	hk	kk	hh	hk	hk	hk	hk
seq000687_scaffold490_cov44_len97572	91674			FcF01b	87.785	FcM01b	71.843	Fc01b	77.457	hk	hk	SEQ687_91674	<hkxhk>		(hh,hk,kk)	kk	kk	hh	hh	hk	hh	hh	hk	hh	hk	hk	hk	hk	hh	kk	hk	kk	kk	hk	hk	hk	kk	hk	kk	kk	hk	hk	hk	kk	hh	hk	hk	hk	hk
seq001171_scaffold870_cov43_len48292	9868			FcF01b	86.162	FcM01b	71.701	Fc01b	77.492	hk	hk	SEQ1171_9868	<hkxhk>		(hh,hk,kk)	hh	hh	kk	kk	hk	kk	kk	hk	kk	hk	hk	hk	hk	kk	hh	hk	hh	hh	hk	hk	hk	hh	hk	hh	hh	hk	hk	hk	hh	kk	hk	hk	hk	hk
seq000687_scaffold490_cov44_len97572	50437			FcF01b	87.236	FcM01b	71.63	Fc01b	77.515	hk	hk	SEQ687_50437	<hkxhk>		(hh,hk,kk)	kk	kk	hh	hh	hk	hh	hh	hk	hh	hk	hk	hk	hk	hh	kk	hk	kk	kk	hk	hk	hk	kk	hk	kk	kk	hk	hk	hk	kk	hh	hk	hk	hk	hk
seq000687_scaffold490_cov44_len97572	50451	Zj01	9.10975	FcF01b	87.236	FcM01b	71.63	Fc01b	77.515	hk	hk	SEQ687_50451	<hkxhk>		(hh,hk,kk)	hh	hh	kk	kk	hk	kk	kk	hk	kk	hk	hk	hk	hk	kk	hh	hk	hh	hh	hk	hk	hk	hh	hk	hh	hh	hk	hk	hk	hh	kk	hk	hk	hk	hk
seq000687_scaffold490_cov44_len97572	50750			FcF01b	87.236	FcM01b	71.63	Fc01b	77.515	hk	hk	SEQ687_50750	<hkxhk>		(hh,hk,kk)	hh	hh	kk	kk	hk	kk	kk	hk	kk	hk	hk	hk	hk	kk	hh	hk	hh	hh	hk	hk	hk	hh	hk	hh	hh	hk	hk	hk	hh	kk	hk	hk	hk	hk
seq000687_scaffold490_cov44_len97572	50794			FcF01b	87.236	FcM01b	71.63	Fc01b	77.515	hk	hk	SEQ687_50794	<hkxhk>		(hh,hk,kk)	hh	hh	kk	kk	hk	kk	kk	hk	kk	hk	hk	hk	hk	kk	hh	hk	hh	hh	hk	hk	hk	hh	hk	hh	hh	hk	hk	hk	hh	kk	hk	hk	hk	hk
seq000687_scaffold490_cov44_len97572	91180			FcF01b	88.037	FcM01b	71.843	Fc01b	77.535	hk	hk	SEQ687_91180	<hkxhk>		(hh,hk,kk)	hh	hh	kk	kk	hk	kk	kk	hk	kk	hk	hk	hk	hk	kk	hh	hk	hh	hh	hk	hk	hk	hh	hk	hh	hh	hk	hk	hk	hh	kk	hk	hk	hk	hk
seq000687_scaffold490_cov44_len97572	37976			FcF01b	87.236	FcM01b	71.63	Fc01b	77.611	hk	hk	SEQ687_37976	<hkxhk>		(hh,hk,kk)	hh	hh	kk	kk	hk	kk	kk	hk	kk	hk	hk	hk	hk	kk	hh	hk	hh	hh	hk	hk	hk	hh	hk	hh	hh	hk	hk	hk	hh	kk	hk	hk	hk	hk
seq006197_scaffold4935_cov33_len1294	932			FcF01b	94.62	FcM01b	64.323	Fc01b	77.734	hk	hk	SEQ6197_932	<hkxhk>		(hh,hk,kk)	hk	kk	hh	hh	hh	hh	hh	hh	hh	hh	hh	hk	hk	hh	hk	hk	kk	kk	hk	hk	kk	kk	hk	kk	kk	kk	hk	hk	kk	hh	hh	hk	hk	hh
seq000251_scaffold178_cov44_len215677	81803					FcM01b	69.36	Fc01b	78.488	np	nn	SEQ251_81803	<nnxnp>		(nn,np)	nn	nn	np	np	np	np	np	np	np	nn	nn	np	nn	np	nn	np	nn	nn	nn	nn	np	nn	nn	nn	nn	np	np	nn	nn	np	np	nn	nn	np
seq000253_scaffold337_cov42_len214592	32677			FcF01b	82.537			Fc01b	78.562	ll	lm	SEQ253_32677	<lmxll>		(ll,lm)	lm	lm	ll	ll	lm	ll	ll	lm	ll	ll	ll	lm	ll	ll	lm	lm	lm	lm	ll	ll	lm	lm	ll	lm	lm	lm	lm	ll	lm	ll	ll	ll	ll	lm
seq000253_scaffold337_cov42_len214592	32692			FcF01b	82.537			Fc01b	78.562	ll	lm	SEQ253_32692	<lmxll>		(ll,lm)	lm	lm	ll	ll	lm	ll	ll	lm	ll	ll	ll	lm	ll	ll	lm	lm	lm	lm	ll	ll	lm	lm	ll	lm	lm	lm	lm	ll	lm	ll	ll	ll	ll	lm
seq000253_scaffold337_cov42_len214592	56047			FcF01b	82.537			Fc01b	78.562	ll	lm	SEQ253_56047	<lmxll>		(ll,lm)	lm	lm	ll	ll	lm	ll	ll	lm	ll	ll	ll	lm	ll	ll	lm	lm	lm	lm	ll	ll	lm	lm	ll	lm	lm	lm	lm	ll	lm	ll	ll	ll	ll	lm
seq000253_scaffold337_cov42_len214592	56052			FcF01b	82.537			Fc01b	78.562	ll	lm	SEQ253_56052	<lmxll>		(ll,lm)	lm	lm	ll	ll	lm	ll	ll	lm	ll	ll	ll	lm	ll	ll	lm	lm	lm	lm	ll	ll	lm	lm	ll	lm	lm	lm	lm	ll	lm	ll	ll	ll	ll	lm
seq000253_scaffold337_cov42_len214592	70474			FcF01b	82.537			Fc01b	78.562	ll	lm	SEQ253_70474	<lmxll>		(ll,lm)	lm	lm	ll	ll	lm	ll	ll	lm	ll	ll	ll	lm	ll	ll	lm	lm	lm	lm	ll	ll	lm	lm	ll	lm	lm	lm	lm	ll	lm	ll	ll	ll	ll	lm
seq000253_scaffold337_cov42_len214592	151577			FcF01b	82.537			Fc01b	78.562	ll	lm	SEQ253_151577	<lmxll>		(ll,lm)	lm	lm	ll	ll	lm	ll	ll	lm	ll	ll	ll	lm	ll	ll	lm	lm	lm	lm	ll	ll	lm	lm	ll	lm	lm	lm	lm	ll	lm	ll	ll	ll	ll	lm
seq000253_scaffold337_cov42_len214592	188474	Zj01	33.7598	FcF01b	82.537			Fc01b	78.562	ll	lm	SEQ253_188474	<lmxll>		(ll,lm)	lm	lm	ll	ll	lm	ll	ll	lm	ll	ll	ll	lm	ll	ll	lm	lm	lm	lm	ll	ll	lm	lm	ll	lm	lm	lm	lm	ll	lm	ll	ll	ll	ll	lm
seq000133_scaffold91_cov46_len313417	83925			FcF01b	81.896			Fc01b	78.925	ll	lm	SEQ133_83925	<lmxll>		(ll,lm)	ll	ll	lm	lm	ll	lm	lm	ll	lm	lm	lm	ll	lm	lm	lm	ll	ll	ll	lm	lm	ll	ll	lm	ll	ll	ll	ll	lm	ll	lm	lm	lm	lm	ll
seq000251_scaffold178_cov44_len215677	82636					FcM01b	68.538	Fc01b	78.989	np	nn	SEQ251_82636	<nnxnp>		(nn,np)	nn	nn	np	np	np	np	np	np	np	nn	nn	np	nn	np	np	np	nn	nn	nn	nn	np	nn	nn	nn	nn	np	np	nn	nn	np	np	nn	nn	np
seq000687_scaffold490_cov44_len97572	31114			FcF01b	79.832	FcM01b	73.518	Fc01b	79.73	hk	hk	SEQ687_31114	<hkxhk>		(hh,hk,kk)	hk	hk	hk	hk	kk	hk	hk	hk	hk	hh	hh	kk	hh	hk	hk	kk	hk	hk	hh	hh	kk	hk	hk	hk	hk	kk	kk	hh	hk	hk	hh	hh	hh	kk
seq000930_scaffold657_cov46_len69083	36573			FcF01b	79.426	FcM01b	73.698	Fc01b	80.003	hk	hk	SEQ930_36573	<hkxhk>		(hh,hk,kk)	hk	hk	hk	hk	hk	hk	hk	kk	hk	hh	hh	kk	hh	hk	hk	kk	hk	hk	hh	hh	kk	hk	hh	hk	hk	kk	kk	hh	hk	hk	hh	hh	hh	kk
seq000133_scaffold91_cov46_len313417	161424			FcF01b	77.624	FcM01b	73.758	Fc01b	80.155	hk	hk	SEQ133_161424	<hkxhk>		(hh,hk,kk)	hk	hk	hk	hk	hh	hk	hk	hh	hk	kk	kk	hh	kk	hk	hk	hh	hk	hk	kk	kk	hh	hk	kk	hk	hk	hh	hh	kk	hk	hk	kk	kk	kk	hh
seq000133_scaffold91_cov46_len313417	166368			FcF01b	77.624	FcM01b	73.758	Fc01b	80.155	hk	hk	SEQ133_166368	<hkxhk>		(hh,hk,kk)	hk	hk	hk	hk	kk	hk	hk	kk	hk	hh	hh	kk	hh	hk	hk	kk	hk	hk	hh	hh	kk	hk	hh	hk	hk	kk	kk	hh	hk	hk	hh	hh	hh	kk
seq000273_scaffold187_cov45_len206327	17653					FcM01b	70.827	Fc01b	80.686	np	nn	SEQ273_17653	<nnxnp>		(nn,np)	np	np	nn	nn	nn	nn	nn	nn	nn	np	np	nn	np	nn	np	nn	np	np	np	np	nn	np	np	np	np	nn	nn	np	np	nn	np	np	np	nn
seq000273_scaffold187_cov45_len206327	199064					FcM01b	70.827	Fc01b	80.686	np	nn	SEQ273_199064	<nnxnp>		(nn,np)	np	np	nn	nn	nn	nn	nn	nn	nn	np	np	nn	np	nn	np	nn	np	np	np	np	nn	np	np	np	np	nn	nn	np	np	nn	np	np	np	nn
seq000273_scaffold187_cov45_len206327	204319					FcM01b	70.827	Fc01b	80.686	np	nn	SEQ273_204319	<nnxnp>		(nn,np)	nn	nn	np	np	np	np	np	np	np	nn	nn	np	nn	np	nn	np	nn	nn	nn	nn	np	nn	nn	nn	nn	np	np	nn	nn	np	nn	nn	nn	np
seq000273_scaffold187_cov45_len206327	204629					FcM01b	70.827	Fc01b	80.686	np	nn	SEQ273_204629	<nnxnp>		(nn,np)	np	np	nn	nn	nn	nn	nn	nn	nn	np	np	nn	np	nn	np	nn	np	np	np	np	nn	np	np	np	np	nn	nn	np	np	nn	np	np	np	nn
seq000273_scaffold187_cov45_len206327	204653					FcM01b	70.827	Fc01b	80.686	np	nn	SEQ273_204653	<nnxnp>		(nn,np)	np	np	nn	nn	nn	nn	nn	nn	nn	np	np	nn	np	nn	np	nn	np	np	np	np	nn	np	np	np	np	nn	nn	np	np	nn	np	np	np	nn
seq000387_scaffold261_cov44_len162338	6231					FcM01b	70.827	Fc01b	80.686	np	nn	SEQ387_6231	<nnxnp>		(nn,np)	np	np	nn	nn	nn	nn	nn	nn	nn	np	np	nn	np	nn	np	nn	np	np	np	np	nn	np	np	np	np	nn	nn	np	np	nn	np	np	np	nn
seq000387_scaffold261_cov44_len162338	21681					FcM01b	70.827	Fc01b	80.686	np	nn	SEQ387_21681	<nnxnp>		(nn,np)	nn	nn	np	np	np	np	np	np	np	nn	nn	np	nn	np	nn	np	nn	nn	nn	nn	np	nn	nn	nn	nn	np	np	nn	nn	np	nn	nn	nn	np
seq000387_scaffold261_cov44_len162338	21687					FcM01b	70.827	Fc01b	80.686	np	nn	SEQ387_21687	<nnxnp>		(nn,np)	nn	nn	np	np	np	np	np	np	np	nn	nn	np	nn	np	nn	np	nn	nn	nn	nn	np	nn	nn	nn	nn	np	np	nn	nn	np	nn	nn	nn	np
seq000387_scaffold261_cov44_len162338	21854					FcM01b	70.827	Fc01b	80.686	np	nn	SEQ387_21854	<nnxnp>		(nn,np)	nn	nn	np	np	np	np	np	np	np	nn	nn	np	nn	np	nn	np	nn	nn	nn	nn	np	nn	nn	nn	nn	np	np	nn	nn	np	nn	nn	nn	np
seq000387_scaffold261_cov44_len162338	21860					FcM01b	70.827	Fc01b	80.686	np	nn	SEQ387_21860	<nnxnp>		(nn,np)	nn	nn	np	np	np	np	np	np	np	nn	nn	np	nn	np	nn	np	nn	nn	nn	nn	np	nn	nn	nn	nn	np	np	nn	nn	np	nn	nn	nn	np
seq000387_scaffold261_cov44_len162338	42531					FcM01b	70.827	Fc01b	80.686	np	nn	SEQ387_42531	<nnxnp>		(nn,np)	np	np	nn	nn	nn	nn	nn	nn	nn	np	np	nn	np	nn	np	nn	np	np	np	np	nn	np	np	np	np	nn	nn	np	np	nn	np	np	np	nn
seq000387_scaffold261_cov44_len162338	44550					FcM01b	70.827	Fc01b	80.686	np	nn	SEQ387_44550	<nnxnp>		(nn,np)	np	np	nn	nn	nn	nn	nn	nn	nn	np	np	nn	np	nn	np	nn	np	np	np	np	nn	np	np	np	np	nn	nn	np	np	nn	np	np	np	nn
seq000387_scaffold261_cov44_len162338	45428					FcM01b	70.827	Fc01b	80.686	np	nn	SEQ387_45428	<nnxnp>		(nn,np)	np	np	nn	nn	nn	nn	nn	nn	nn	np	np	nn	np	nn	np	nn	np	np	np	np	nn	np	np	np	np	nn	nn	np	np	nn	np	np	np	nn
seq000387_scaffold261_cov44_len162338	48122					FcM01b	70.827	Fc01b	80.686	np	nn	SEQ387_48122	<nnxnp>		(nn,np)	np	np	nn	nn	nn	nn	nn	nn	nn	np	np	nn	np	nn	np	nn	np	np	np	np	nn	np	np	np	np	nn	nn	np	np	nn	np	np	np	nn
seq000387_scaffold261_cov44_len162338	65192					FcM01b	70.827	Fc01b	80.686	np	nn	SEQ387_65192	<nnxnp>		(nn,np)	np	np	nn	nn	nn	nn	nn	nn	nn	np	np	nn	np	nn	np	nn	np	np	np	np	nn	np	np	np	np	nn	nn	np	np	nn	np	np	np	nn
seq000387_scaffold261_cov44_len162338	65364					FcM01b	70.827	Fc01b	80.686	np	nn	SEQ387_65364	<nnxnp>		(nn,np)	np	np	nn	nn	nn	nn	nn	nn	nn	np	np	nn	np	nn	np	nn	np	np	np	np	nn	np	np	np	np	nn	nn	np	np	nn	np	np	np	nn
seq000387_scaffold261_cov44_len162338	97263					FcM01b	70.827	Fc01b	80.686	np	nn	SEQ387_97263	<nnxnp>		(nn,np)	np	np	nn	nn	nn	nn	nn	nn	nn	np	np	nn	np	nn	np	nn	np	np	np	np	nn	np	np	np	np	nn	nn	np	np	nn	np	np	np	nn
seq001577_scaffold26936_cov45_len26047	17201					FcM01b	70.827	Fc01b	80.686	np	nn	SEQ1577_17201	<nnxnp>		(nn,np)	np	np	nn	nn	nn	nn	nn	nn	nn	np	np	nn	np	nn	np	nn	np	np	np	np	nn	np	np	np	np	nn	nn	np	np	nn	np	np	np	nn
seq001577_scaffold26936_cov45_len26047	17224					FcM01b	70.827	Fc01b	80.686	np	nn	SEQ1577_17224	<nnxnp>		(nn,np)	np	np	nn	nn	nn	nn	nn	nn	nn	np	np	nn	np	nn	np	nn	np	np	np	np	nn	np	np	np	np	nn	nn	np	np	nn	np	np	np	nn
seq001577_scaffold26936_cov45_len26047	17268					FcM01b	70.827	Fc01b	80.686	np	nn	SEQ1577_17268	<nnxnp>		(nn,np)	np	np	nn	nn	nn	nn	nn	nn	nn	np	np	nn	np	nn	np	nn	np	np	np	np	nn	np	np	np	np	nn	nn	np	np	nn	np	np	np	nn
seq001577_scaffold26936_cov45_len26047	18782					FcM01b	70.827	Fc01b	80.686	np	nn	SEQ1577_18782	<nnxnp>		(nn,np)	np	np	nn	nn	nn	nn	nn	nn	nn	np	np	nn	np	nn	np	nn	np	np	np	np	nn	np	np	np	np	nn	nn	np	np	nn	np	np	np	nn
seq001577_scaffold26936_cov45_len26047	19098					FcM01b	70.827	Fc01b	80.686	np	nn	SEQ1577_19098	<nnxnp>		(nn,np)	np	np	nn	nn	nn	nn	nn	nn	nn	np	np	nn	np	nn	np	nn	np	np	np	np	nn	np	np	np	np	nn	nn	np	np	nn	np	np	np	nn
seq001577_scaffold26936_cov45_len26047	19099					FcM01b	70.827	Fc01b	80.686	np	nn	SEQ1577_19099	<nnxnp>		(nn,np)	np	np	nn	nn	nn	nn	nn	nn	nn	np	np	nn	np	nn	np	nn	np	np	np	np	nn	np	np	np	np	nn	nn	np	np	nn	np	np	np	nn
seq001577_scaffold26936_cov45_len26047	19100					FcM01b	70.827	Fc01b	80.686	np	nn	SEQ1577_19100	<nnxnp>		(nn,np)	np	np	nn	nn	nn	nn	nn	nn	nn	np	np	nn	np	nn	np	nn	np	np	np	np	nn	np	np	np	np	nn	nn	np	np	nn	np	np	np	nn
seq001577_scaffold26936_cov45_len26047	19104					FcM01b	70.827	Fc01b	80.686	np	nn	SEQ1577_19104	<nnxnp>		(nn,np)	np	np	nn	nn	nn	nn	nn	nn	nn	np	np	nn	np	nn	np	nn	np	np	np	np	nn	np	np	np	np	nn	nn	np	np	nn	np	np	np	nn
						FcM01b	70.827	Fc01b	80.686	np	nn	FCFSR0071	<nnxnp>		(nn,np)	np	np	nn	nn	nn	nn	nn	nn	nn	np	np	nn	np	nn	np	nn	np	np	np	np	nn	np	np	np	np	nn	nn	np	np	nn	np	np	np	nn
seq000387_scaffold261_cov44_len162338	133210					FcM01b	74.661	Fc01b	81.407	np	nn	SEQ387_133210	<nnxnp>		(nn,np)	nn	nn	np	np	np	np	np	np	np	nn	nn	np	nn	np	np	np	nn	nn	nn	nn	np	nn	nn	nn	nn	np	np	nn	nn	np	nn	nn	nn	np
seq000850_scaffold27364_cov44_len76363	7560			FcF01b	78.365			Fc01b	82.046	ll	lm	SEQ850_7560	<lmxll>		(ll,lm)	lm	ll	lm	lm	ll	lm	lm	ll	lm	lm	lm	ll	lm	lm	lm	ll	ll	ll	lm	lm	ll	ll	lm	ll	ll	ll	ll	lm	ll	lm	lm	lm	lm	ll
seq000284_scaffold26754_cov45_len201196	48362					FcM01b	72.566	Fc01b	82.071	np	nn	SEQ284_48362	<nnxnp>		(nn,np)	nn	nn	np	np	np	np	np	np	np	nn	nn	np	nn	np	nn	np	nn	nn	nn	nn	np	nn	nn	nn	nn	np	np	nn	nn	np	nn	nn	nn	np
seq000387_scaffold261_cov44_len162338	97320					FcM01b	72.566	Fc01b	82.071	np	nn	SEQ387_97320	<nnxnp>		(nn,np)	nn	nn	np	np	np	np	np	np	np	nn	nn	np	nn	np	nn	np	nn	nn	nn	nn	np	nn	nn	nn	nn	np	np	nn	nn	np	nn	nn	nn	np
seq000387_scaffold261_cov44_len162338	97906					FcM01b	72.566	Fc01b	82.071	np	nn	SEQ387_97906	<nnxnp>		(nn,np)	np	np	nn	nn	nn	nn	nn	nn	nn	np	np	nn	np	nn	np	nn	np	np	np	np	nn	np	np	np	np	nn	nn	np	np	nn	np	np	np	nn
seq000387_scaffold261_cov44_len162338	97947					FcM01b	72.566	Fc01b	82.071	np	nn	SEQ387_97947	<nnxnp>		(nn,np)	nn	nn	np	np	np	np	np	np	np	nn	nn	np	nn	np	nn	np	nn	nn	nn	nn	np	nn	nn	nn	nn	np	np	nn	nn	np	nn	nn	nn	np
seq000387_scaffold261_cov44_len162338	97950					FcM01b	72.566	Fc01b	82.071	np	nn	SEQ387_97950	<nnxnp>		(nn,np)	nn	nn	np	np	np	np	np	np	np	nn	nn	np	nn	np	nn	np	nn	nn	nn	nn	np	nn	nn	nn	nn	np	np	nn	nn	np	nn	nn	nn	np
seq000387_scaffold261_cov44_len162338	132806					FcM01b	72.566	Fc01b	82.071	np	nn	SEQ387_132806	<nnxnp>		(nn,np)	np	np	nn	nn	nn	nn	nn	nn	nn	np	np	nn	np	nn	np	nn	np	np	np	np	nn	np	np	np	np	nn	nn	np	np	nn	np	np	np	nn
seq000387_scaffold261_cov44_len162338	133257					FcM01b	72.566	Fc01b	82.071	np	nn	SEQ387_133257	<nnxnp>		(nn,np)	np	np	nn	nn	nn	nn	nn	nn	nn	np	np	nn	np	nn	np	nn	np	np	np	np	nn	np	np	np	np	nn	nn	np	np	nn	np	np	np	nn
seq000097_scaffold183_cov45_len369541	12403			FcF01b	67.406			Fc01b	82.583	ll	lm	SEQ97_12403	<lmxll>		(ll,lm)	ll	lm	lm	ll	lm	lm	ll	lm	ll	ll	ll	lm	ll	ll	ll	lm	lm	ll	ll	ll	lm	lm	ll	lm	lm	ll	lm	ll	lm	lm	ll	ll	ll	lm
seq000097_scaffold183_cov45_len369541	12532			FcF01b	67.406			Fc01b	82.583	ll	lm	SEQ97_12532	<lmxll>		(ll,lm)	ll	lm	lm	ll	lm	lm	ll	lm	ll	ll	ll	lm	ll	ll	ll	lm	lm	ll	ll	ll	lm	lm	ll	lm	lm	ll	lm	ll	lm	lm	ll	ll	ll	lm
seq000097_scaffold183_cov45_len369541	12688			FcF01b	67.406			Fc01b	82.583	ll	lm	SEQ97_12688	<lmxll>		(ll,lm)	ll	lm	lm	ll	lm	lm	ll	lm	ll	ll	ll	lm	ll	ll	ll	lm	lm	ll	ll	ll	lm	lm	ll	lm	lm	ll	lm	ll	lm	lm	ll	ll	ll	lm
seq000097_scaffold183_cov45_len369541	14208			FcF01b	67.406			Fc01b	82.583	ll	lm	SEQ97_14208	<lmxll>		(ll,lm)	ll	lm	lm	ll	lm	lm	ll	lm	ll	ll	ll	lm	ll	ll	ll	lm	lm	ll	ll	ll	lm	lm	ll	lm	lm	ll	lm	ll	lm	lm	ll	ll	ll	lm
seq000097_scaffold183_cov45_len369541	17573			FcF01b	67.406			Fc01b	82.583	ll	lm	SEQ97_17573	<lmxll>		(ll,lm)	ll	lm	lm	ll	lm	lm	ll	lm	ll	ll	ll	lm	ll	ll	ll	lm	lm	ll	ll	ll	lm	lm	ll	lm	lm	ll	lm	ll	lm	lm	ll	ll	ll	lm
seq000097_scaffold183_cov45_len369541	17584			FcF01b	67.406			Fc01b	82.583	ll	lm	SEQ97_17584	<lmxll>		(ll,lm)	ll	lm	lm	ll	lm	lm	ll	lm	ll	ll	ll	lm	ll	ll	ll	lm	lm	ll	ll	ll	lm	lm	ll	lm	lm	ll	lm	ll	lm	lm	ll	ll	ll	lm
seq000097_scaffold183_cov45_len369541	17620			FcF01b	67.406			Fc01b	82.583	ll	lm	SEQ97_17620	<lmxll>		(ll,lm)	ll	lm	lm	ll	lm	lm	ll	lm	ll	ll	ll	lm	ll	ll	ll	lm	lm	ll	ll	ll	lm	lm	ll	lm	lm	ll	lm	ll	lm	lm	ll	ll	ll	lm
seq000097_scaffold183_cov45_len369541	17626			FcF01b	67.406			Fc01b	82.583	ll	lm	SEQ97_17626	<lmxll>		(ll,lm)	ll	lm	lm	ll	lm	lm	ll	lm	ll	ll	ll	lm	ll	ll	ll	lm	lm	ll	ll	ll	lm	lm	ll	lm	lm	ll	lm	ll	lm	lm	ll	ll	ll	lm
seq000097_scaffold183_cov45_len369541	17674			FcF01b	67.406			Fc01b	82.583	ll	lm	SEQ97_17674	<lmxll>		(ll,lm)	ll	lm	lm	ll	lm	lm	ll	lm	ll	ll	ll	lm	ll	ll	ll	lm	lm	ll	ll	ll	lm	lm	ll	lm	lm	ll	lm	ll	lm	lm	ll	ll	ll	lm
seq000133_scaffold91_cov46_len313417	161400					FcM01b	74.011	Fc01b	82.588	np	nn	SEQ133_161400	<nnxnp>		(nn,np)	np	np	nn	nn	nn	nn	nn	nn	nn	np	np	nn	np	nn	np	nn	np	np	np	np	nn	np	np	np	np	nn	nn	np	np	nn	np	np	np	nn
seq000133_scaffold91_cov46_len313417	174406					FcM01b	74.011	Fc01b	82.588	np	nn	SEQ133_174406	<nnxnp>		(nn,np)	np	np	nn	nn	nn	nn	nn	nn	nn	np	np	nn	np	nn	np	nn	np	np	np	np	nn	np	np	np	np	nn	nn	np	np	nn	np	np	np	nn
seq000133_scaffold91_cov46_len313417	174427					FcM01b	74.011	Fc01b	82.588	np	nn	SEQ133_174427	<nnxnp>		(nn,np)	np	np	nn	nn	nn	nn	nn	nn	nn	np	np	nn	np	nn	np	nn	np	np	np	np	nn	np	np	np	np	nn	nn	np	np	nn	np	np	np	nn
seq000133_scaffold91_cov46_len313417	183179					FcM01b	74.011	Fc01b	82.588	np	nn	SEQ133_183179	<nnxnp>		(nn,np)	np	np	nn	nn	nn	nn	nn	nn	nn	np	np	nn	np	nn	np	nn	np	np	np	np	nn	np	np	np	np	nn	nn	np	np	nn	np	np	np	nn
seq000133_scaffold91_cov46_len313417	183189					FcM01b	74.011	Fc01b	82.588	np	nn	SEQ133_183189	<nnxnp>		(nn,np)	np	np	nn	nn	nn	nn	nn	nn	nn	np	np	nn	np	nn	np	nn	np	np	np	np	nn	np	np	np	np	nn	nn	np	np	nn	np	np	np	nn
seq000133_scaffold91_cov46_len313417	183190					FcM01b	74.011	Fc01b	82.588	np	nn	SEQ133_183190	<nnxnp>		(nn,np)	np	np	nn	nn	nn	nn	nn	nn	nn	np	np	nn	np	nn	np	nn	np	np	np	np	nn	np	np	np	np	nn	nn	np	np	nn	np	np	np	nn
seq000133_scaffold91_cov46_len313417	186034					FcM01b	74.011	Fc01b	82.588	np	nn	SEQ133_186034	<nnxnp>		(nn,np)	np	np	nn	nn	nn	nn	nn	nn	nn	np	np	nn	np	nn	np	nn	np	np	np	np	nn	np	np	np	np	nn	nn	np	np	nn	np	np	np	nn
seq000284_scaffold26754_cov45_len201196	19809					FcM01b	74.011	Fc01b	82.588	np	nn	SEQ284_19809	<nnxnp>		(nn,np)	nn	nn	np	np	np	np	np	np	np	nn	nn	np	nn	np	nn	np	nn	nn	nn	nn	np	nn	nn	nn	nn	np	np	nn	nn	np	nn	nn	nn	np
seq000284_scaffold26754_cov45_len201196	19824					FcM01b	74.011	Fc01b	82.588	np	nn	SEQ284_19824	<nnxnp>		(nn,np)	nn	nn	np	np	np	np	np	np	np	nn	nn	np	nn	np	nn	np	nn	nn	nn	nn	np	nn	nn	nn	nn	np	np	nn	nn	np	nn	nn	nn	np
seq000284_scaffold26754_cov45_len201196	20205					FcM01b	74.011	Fc01b	82.588	np	nn	SEQ284_20205	<nnxnp>		(nn,np)	nn	nn	np	np	np	np	np	np	np	nn	nn	np	nn	np	nn	np	nn	nn	nn	nn	np	nn	nn	nn	nn	np	np	nn	nn	np	nn	nn	nn	np
seq000284_scaffold26754_cov45_len201196	48166					FcM01b	74.011	Fc01b	82.588	np	nn	SEQ284_48166	<nnxnp>		(nn,np)	nn	nn	np	np	np	np	np	np	np	nn	nn	np	nn	np	nn	np	nn	nn	nn	nn	np	nn	nn	nn	nn	np	np	nn	nn	np	nn	nn	nn	np
seq000284_scaffold26754_cov45_len201196	48317					FcM01b	74.011	Fc01b	82.588	np	nn	SEQ284_48317	<nnxnp>		(nn,np)	nn	nn	np	np	np	np	np	np	np	nn	nn	np	nn	np	nn	np	nn	nn	nn	nn	np	nn	nn	nn	nn	np	np	nn	nn	np	nn	nn	nn	np
seq000410_scaffold352_cov45_len156004	30783					FcM01b	74.011	Fc01b	82.588	np	nn	SEQ410_30783	<nnxnp>		(nn,np)	nn	nn	np	np	np	np	np	np	np	nn	nn	np	nn	np	nn	np	nn	nn	nn	nn	np	nn	nn	nn	nn	np	np	nn	nn	np	nn	nn	nn	np
seq000410_scaffold352_cov45_len156004	30808					FcM01b	74.011	Fc01b	82.588	np	nn	SEQ410_30808	<nnxnp>		(nn,np)	nn	nn	np	np	np	np	np	np	np	nn	nn	np	nn	np	nn	np	nn	nn	nn	nn	np	nn	nn	nn	nn	np	np	nn	nn	np	nn	nn	nn	np
seq000687_scaffold490_cov44_len97572	37892					FcM01b	74.011	Fc01b	82.588	np	nn	SEQ687_37892	<nnxnp>		(nn,np)	np	np	nn	nn	nn	nn	nn	nn	nn	np	np	nn	np	nn	np	nn	np	np	np	np	nn	np	np	np	np	nn	nn	np	np	nn	np	np	np	nn
seq000687_scaffold490_cov44_len97572	37945					FcM01b	74.011	Fc01b	82.588	np	nn	SEQ687_37945	<nnxnp>		(nn,np)	np	np	nn	nn	nn	nn	nn	nn	nn	np	np	nn	np	nn	np	nn	np	np	np	np	nn	np	np	np	np	nn	nn	np	np	nn	np	np	np	nn
seq000687_scaffold490_cov44_len97572	37949					FcM01b	74.011	Fc01b	82.588	np	nn	SEQ687_37949	<nnxnp>		(nn,np)	np	np	nn	nn	nn	nn	nn	nn	nn	np	np	nn	np	nn	np	nn	np	np	np	np	nn	np	np	np	np	nn	nn	np	np	nn	np	np	np	nn
seq000687_scaffold490_cov44_len97572	37980					FcM01b	74.011	Fc01b	82.588	np	nn	SEQ687_37980	<nnxnp>		(nn,np)	np	np	nn	nn	nn	nn	nn	nn	nn	np	np	nn	np	nn	np	nn	np	np	np	np	nn	np	np	np	np	nn	nn	np	np	nn	np	np	np	nn
seq000687_scaffold490_cov44_len97572	37981					FcM01b	74.011	Fc01b	82.588	np	nn	SEQ687_37981	<nnxnp>		(nn,np)	np	np	nn	nn	nn	nn	nn	nn	nn	np	np	nn	np	nn	np	nn	np	np	np	np	nn	np	np	np	np	nn	nn	np	np	nn	np	np	np	nn
seq000698_scaffold27075_cov44_len95966	77990					FcM01b	74.011	Fc01b	82.588	np	nn	SEQ698_77990	<nnxnp>		(nn,np)	nn	nn	np	np	np	np	np	np	np	nn	nn	np	nn	np	nn	np	nn	nn	nn	nn	np	nn	nn	nn	nn	np	np	nn	nn	np	nn	nn	nn	np
seq000698_scaffold27075_cov44_len95966	78039					FcM01b	74.011	Fc01b	82.588	np	nn	SEQ698_78039	<nnxnp>		(nn,np)	nn	nn	np	np	np	np	np	np	np	nn	nn	np	nn	np	nn	np	nn	nn	nn	nn	np	nn	nn	nn	nn	np	np	nn	nn	np	nn	nn	nn	np
seq000698_scaffold27075_cov44_len95966	78042					FcM01b	74.011	Fc01b	82.588	np	nn	SEQ698_78042	<nnxnp>		(nn,np)	nn	nn	np	np	np	np	np	np	np	nn	nn	np	nn	np	nn	np	nn	nn	nn	nn	np	nn	nn	nn	nn	np	np	nn	nn	np	nn	nn	nn	np
seq000698_scaffold27075_cov44_len95966	83515					FcM01b	74.011	Fc01b	82.588	np	nn	SEQ698_83515	<nnxnp>		(nn,np)	nn	nn	np	np	np	np	np	np	np	nn	nn	np	nn	np	nn	np	nn	nn	nn	nn	np	nn	nn	nn	nn	np	np	nn	nn	np	nn	nn	nn	np
seq000698_scaffold27075_cov44_len95966	83689					FcM01b	74.011	Fc01b	82.588	np	nn	SEQ698_83689	<nnxnp>		(nn,np)	nn	nn	np	np	np	np	np	np	np	nn	nn	np	nn	np	nn	np	nn	nn	nn	nn	np	nn	nn	nn	nn	np	np	nn	nn	np	nn	nn	nn	np
seq001171_scaffold870_cov43_len48292	10068					FcM01b	74.011	Fc01b	82.588	np	nn	SEQ1171_10068	<nnxnp>		(nn,np)	np	np	nn	nn	nn	nn	nn	nn	nn	np	np	nn	np	nn	np	nn	np	np	np	np	nn	np	np	np	np	nn	nn	np	np	nn	np	np	np	nn
seq001171_scaffold870_cov43_len48292	10078					FcM01b	74.011	Fc01b	82.588	np	nn	SEQ1171_10078	<nnxnp>		(nn,np)	nn	nn	np	np	np	np	np	np	np	nn	nn	np	nn	np	nn	np	nn	nn	nn	nn	np	nn	nn	nn	nn	np	np	nn	nn	np	nn	nn	nn	np
seq001234_scaffold881_cov39_len43298	22310					FcM01b	74.011	Fc01b	82.588	np	nn	SEQ1234_22310	<nnxnp>		(nn,np)	nn	nn	np	np	np	np	np	np	np	nn	nn	np	nn	np	nn	np	nn	nn	nn	nn	np	nn	nn	nn	nn	np	np	nn	nn	np	nn	nn	nn	np
seq001234_scaffold881_cov39_len43298	22593	Zj01	8.72966			FcM01b	74.011	Fc01b	82.588	np	nn	SEQ1234_22593	<nnxnp>		(nn,np)	nn	nn	np	np	np	np	np	np	np	nn	nn	np	nn	np	nn	np	nn	nn	nn	nn	np	nn	nn	nn	nn	np	np	nn	nn	np	nn	nn	nn	np
seq001327_scaffold958_cov47_len38594	31101					FcM01b	74.011	Fc01b	82.588	np	nn	SEQ1327_31101	<nnxnp>		(nn,np)	nn	nn	np	np	np	np	np	np	np	nn	nn	np	nn	np	nn	np	nn	nn	nn	nn	np	nn	nn	nn	nn	np	np	nn	nn	np	nn	nn	nn	np
seq001327_scaffold958_cov47_len38594	31126					FcM01b	74.011	Fc01b	82.588	np	nn	SEQ1327_31126	<nnxnp>		(nn,np)	nn	nn	np	np	np	np	np	np	np	nn	nn	np	nn	np	nn	np	nn	nn	nn	nn	np	nn	nn	nn	nn	np	np	nn	nn	np	nn	nn	nn	np
seq001327_scaffold958_cov47_len38594	31151					FcM01b	74.011	Fc01b	82.588	np	nn	SEQ1327_31151	<nnxnp>		(nn,np)	np	np	nn	nn	nn	nn	nn	nn	nn	np	np	nn	np	nn	np	nn	np	np	np	np	nn	np	np	np	np	nn	nn	np	np	nn	np	np	np	nn
seq001771_scaffold1333_cov45_len18427	17207					FcM01b	74.011	Fc01b	82.588	np	nn	SEQ1771_17207	<nnxnp>		(nn,np)	np	np	nn	nn	nn	nn	nn	nn	nn	np	np	nn	np	nn	np	nn	np	np	np	np	nn	np	np	np	np	nn	nn	np	np	nn	np	np	np	nn
seq000850_scaffold27364_cov44_len76363	7570			FcF01b	80.426	FcM01b	53.334	Fc01b	83.525	hk	hk	SEQ850_7570	<hkxhk>		(hh,hk,kk)	hh	kk	hh	hh	hk	hh	hh	hk	hh	hh	hk	hk	hk	hh	hh	hk	kk	kk	hk	hk	kk	kk	hk	kk	kk	kk	hk	hh	kk	hh	hk	hh	hk	hk
seq000654_scaffold461_cov43_len103418	53920	Zj01	31.566	FcF01b	70.675			Fc01b	84.396	ll	lm	SEQ654_53920	<lmxll>		(ll,lm)	lm	ll	ll	lm	ll	ll	lm	ll	lm	lm	lm	ll	lm	lm	lm	ll	ll	lm	lm	lm	ll	ll	lm	ll	ll	ll	ll	lm	ll	ll	lm	lm	lm	ll
seq000654_scaffold461_cov43_len103418	54262			FcF01b	70.675			Fc01b	84.396	ll	lm	SEQ654_54262	<lmxll>		(ll,lm)	lm	ll	ll	lm	ll	ll	lm	ll	lm	lm	lm	ll	lm	lm	lm	ll	ll	lm	lm	lm	ll	ll	lm	ll	ll	ll	ll	lm	ll	ll	lm	lm	lm	ll
seq000654_scaffold461_cov43_len103418	54264			FcF01b	70.675			Fc01b	84.396	ll	lm	SEQ654_54264	<lmxll>		(ll,lm)	lm	ll	ll	lm	ll	ll	lm	ll	lm	lm	lm	ll	lm	lm	lm	ll	ll	lm	lm	lm	ll	ll	lm	ll	ll	ll	ll	lm	ll	ll	lm	lm	lm	ll
seq000654_scaffold461_cov43_len103418	54273			FcF01b	70.675			Fc01b	84.396	ll	lm	SEQ654_54273	<lmxll>		(ll,lm)	lm	ll	ll	lm	ll	ll	lm	ll	lm	lm	lm	ll	lm	lm	lm	ll	ll	lm	lm	lm	ll	ll	lm	ll	ll	ll	ll	lm	ll	ll	lm	lm	lm	ll
seq000654_scaffold461_cov43_len103418	54312			FcF01b	70.675			Fc01b	84.396	ll	lm	SEQ654_54312	<lmxll>		(ll,lm)	lm	ll	ll	lm	ll	ll	lm	ll	lm	lm	lm	ll	lm	lm	lm	ll	ll	lm	lm	lm	ll	ll	lm	ll	ll	ll	ll	lm	ll	ll	lm	lm	lm	ll
seq000654_scaffold461_cov43_len103418	58514	Zj01	31.5718	FcF01b	70.675			Fc01b	84.396	ll	lm	SEQ654_58514	<lmxll>		(ll,lm)	lm	ll	ll	lm	ll	ll	lm	ll	lm	lm	lm	ll	lm	lm	lm	ll	ll	lm	lm	lm	ll	ll	lm	ll	ll	ll	ll	lm	ll	ll	lm	lm	lm	ll
seq000654_scaffold461_cov43_len103418	74236	Zj01	31.5761	FcF01b	70.675			Fc01b	84.396	ll	lm	SEQ654_74236	<lmxll>		(ll,lm)	lm	ll	ll	lm	ll	ll	lm	ll	lm	lm	lm	ll	lm	lm	lm	ll	ll	lm	lm	lm	ll	ll	lm	ll	ll	ll	ll	lm	ll	ll	lm	lm	lm	ll
seq000654_scaffold461_cov43_len103418	74246	Zj01	31.5761	FcF01b	70.675			Fc01b	84.396	ll	lm	SEQ654_74246	<lmxll>		(ll,lm)	lm	ll	ll	lm	ll	ll	lm	ll	lm	lm	lm	ll	lm	lm	lm	ll	ll	lm	lm	lm	ll	ll	lm	ll	ll	ll	ll	lm	ll	ll	lm	lm	lm	ll
seq001062_scaffold27619_cov43_len57499	23469			FcF01b	70.675			Fc01b	84.396	ll	lm	SEQ1062_23469	<lmxll>		(ll,lm)	lm	ll	ll	lm	ll	ll	lm	ll	lm	lm	lm	ll	lm	lm	lm	ll	ll	lm	lm	lm	ll	ll	lm	ll	ll	ll	ll	lm	ll	ll	lm	lm	lm	ll
seq001062_scaffold27619_cov43_len57499	23482			FcF01b	70.675			Fc01b	84.396	ll	lm	SEQ1062_23482	<lmxll>		(ll,lm)	lm	ll	ll	lm	ll	ll	lm	ll	lm	lm	lm	ll	lm	lm	lm	ll	ll	lm	lm	lm	ll	ll	lm	ll	ll	ll	ll	lm	ll	ll	lm	lm	lm	ll
seq001062_scaffold27619_cov43_len57499	23663			FcF01b	70.675			Fc01b	84.396	ll	lm	SEQ1062_23663	<lmxll>		(ll,lm)	lm	ll	ll	lm	ll	ll	lm	ll	lm	lm	lm	ll	lm	lm	lm	ll	ll	lm	lm	lm	ll	ll	lm	ll	ll	ll	ll	lm	ll	ll	lm	lm	lm	ll
seq024540_scaffold23341_cov51_len571	137			FcF01b	70.675			Fc01b	84.396	ll	lm	SEQ24540_137	<lmxll>		(ll,lm)	lm	ll	ll	lm	ll	ll	lm	ll	lm	lm	lm	ll	lm	lm	lm	ll	ll	lm	lm	lm	ll	ll	lm	ll	ll	ll	ll	lm	ll	ll	lm	lm	lm	ll
seq000619_scaffold676_cov46_len109246	41113					FcM01b	76.57	Fc01b	84.423	np	nn	SEQ619_41113	<nnxnp>		(nn,np)	nn	nn	np	np	np	np	np	np	np	nn	nn	np	nn	np	nn	np	nn	nn	nn	nn	np	nn	nn	nn	nn	np	np	nn	nn	np	np	nn	nn	np
seq000687_scaffold490_cov44_len97572	49850					FcM01b	75.182	Fc01b	84.879	np	nn	SEQ687_49850	<nnxnp>		(nn,np)	np	np	nn	nn	nn	nn	nn	nn	nn	np	np	nn	np	nn	np	nn	np	np	np	np	nn	np	np	np	np	nn	nn	np	np	nn	np	np	np	nn
seq000354_scaffold576_cov46_len173090	115478	Zj01	32.2406	FcF01b	72.281			Fc01b	84.963	ll	lm	SEQ354_115478	<lmxll>		(ll,lm)	ll	lm	ll	ll	lm	lm	ll	lm	ll	ll	ll	lm	ll	ll	ll	lm	lm	ll	ll	ll	lm	lm	ll	lm	lm	lm	lm	ll	lm	lm	ll	ll	ll	lm
seq000654_scaffold461_cov43_len103418	13504			FcF01b	72.281			Fc01b	85.185	ll	lm	SEQ654_13504	<lmxll>		(ll,lm)	lm	ll	lm	lm	ll	ll	lm	ll	lm	lm	lm	ll	lm	lm	lm	ll	ll	lm	lm	lm	ll	ll	lm	ll	ll	ll	ll	lm	ll	ll	lm	lm	lm	ll
seq006197_scaffold4935_cov33_len1294	873			FcF01b	74.407			Fc01b	85.758	ll	lm	SEQ6197_873	<lmxll>		(ll,lm)	lm	ll	lm	lm	ll	ll	lm	ll	lm	lm	lm	ll	lm	lm	lm	ll	ll	ll	lm	lm	ll	ll	lm	ll	ll	ll	ll	lm	ll	ll	lm	lm	lm	ll
seq016001_scaffold14744_cov55_len816	328			FcF01b	74.407			Fc01b	85.758	ll	lm	SEQ16001_328	<lmxll>		(ll,lm)	lm	ll	lm	lm	ll	ll	lm	ll	lm	lm	lm	ll	lm	lm	lm	ll	ll	ll	lm	lm	ll	ll	lm	ll	ll	ll	ll	lm	ll	ll	lm	lm	lm	ll
seq016001_scaffold14744_cov55_len816	358			FcF01b	74.407			Fc01b	85.758	ll	lm	SEQ16001_358	<lmxll>		(ll,lm)	lm	ll	lm	lm	ll	ll	lm	ll	lm	lm	lm	ll	lm	lm	lm	ll	ll	ll	lm	lm	ll	ll	lm	ll	ll	ll	ll	lm	ll	ll	lm	lm	lm	ll
seq006197_scaffold4935_cov33_len1294	933			FcF01b	74.385			Fc01b	85.98	ll	lm	SEQ6197_933	<lmxll>		(ll,lm)	lm	ll	lm	lm	ll	ll	--	ll	lm	lm	--	ll	lm	lm	lm	ll	ll	ll	lm	lm	ll	ll	lm	ll	ll	ll	ll	lm	ll	ll	lm	lm	lm	ll
seq000877_scaffold1101_cov46_len74458	38017			FcF01b	71.626			Fc01b	86.519	ll	lm	SEQ877_38017	<lmxll>		(ll,lm)	ll	ll	ll	ll	lm	lm	ll	lm	ll	ll	ll	lm	ll	ll	ll	lm	lm	ll	ll	ll	lm	lm	ll	lm	lm	lm	lm	ll	lm	lm	ll	ll	ll	lm
seq001577_scaffold26936_cov45_len26047	19139					FcM01b	70.13	Fc01b	86.707	np	nn	SEQ1577_19139	<nnxnp>		(nn,np)	nn	nn	nn	nn	nn	nn	nn	nn	nn	nn	np	nn	np	nn	np	nn	np	np	np	np	nn	np	np	np	np	nn	nn	np	np	nn	np	np	np	nn
seq000687_scaffold490_cov44_len97572	49805					FcM01b	77.454	Fc01b	87.363	np	nn	SEQ687_49805	<nnxnp>		(nn,np)	np	np	nn	nn	nn	nn	nn	nn	nn	np	np	nn	np	nn	np	nn	np	np	np	np	nn	np	np	np	np	nn	nn	np	np	nn	np	np	np	nn
seq000387_scaffold261_cov44_len162338	6171					FcM01b	78.951	Fc01b	88.395	np	nn	SEQ387_6171	<nnxnp>		(nn,np)	np	np	nn	nn	nn	nn	nn	nn	nn	np	np	nn	np	nn	np	nn	np	np	np	np	nn	np	np	np	np	nn	nn	nn	np	nn	nn	np	nn	nn
seq016001_scaffold14744_cov55_len816	89	Zj01	32.2406	FcF01b	63.024			Fc01b	89.7	ll	lm	SEQ16001_89	<lmxll>		(ll,lm)	ll	lm	ll	ll	lm	lm	ll	lm	ll	ll	ll	lm	ll	ll	ll	lm	ll	ll	ll	ll	lm	ll	ll	ll	lm	ll	lm	ll	lm	lm	ll	ll	ll	lm
seq000070_scaffold27344_cov45_len438503	361030					FcM01b	79.972	Fc01b	89.933	np	nn	SEQ70_361030	<nnxnp>		(nn,np)	np	np	nn	nn	nn	nn	nn	nn	nn	np	np	nn	np	nn	np	np	np	np	np	nn	nn	np	np	np	np	np	nn	np	np	nn	np	np	nn	nn
seq001983_scaffold1531_cov48_len12278	11991			FcF01b	69.634			Fc01b	91.723	ll	lm	SEQ1983_11991	<lmxll>		(ll,lm)	ll	lm	lm	ll	ll	lm	lm	lm	ll	ll	ll	lm	ll	ll	ll	lm	lm	ll	ll	ll	lm	lm	ll	lm	lm	lm	lm	ll	lm	ll	ll	ll	ll	lm
seq000930_scaffold657_cov46_len69083	57409					FcM01b	82.559	Fc01b	92.201	np	nn	SEQ930_57409	<nnxnp>		(nn,np)	np	np	nn	nn	nn	nn	nn	nn	nn	np	nn	nn	np	nn	np	nn	np	np	np	np	nn	np	np	np	np	nn	nn	np	np	nn	nn	nn	np	nn
seq010181_scaffold8829_cov44_len1068	892			FcF01b	65.917			Fc01b	94.858	ll	lm	SEQ10181_892	<lmxll>		(ll,lm)	ll	lm	ll	ll	lm	lm	ll	ll	ll	ll	ll	lm	ll	ll	ll	ll	lm	ll	ll	ll	lm	lm	ll	lm	lm	lm	lm	ll	lm	lm	ll	lm	ll	lm
seq000387_scaffold261_cov44_len162338	6211					FcM01b	86.622	Fc01b	95.367	np	nn	SEQ387_6211	<nnxnp>		(nn,np)	nn	np	nn	nn	nn	nn	nn	nn	nn	nn	np	nn	nn	nn	np	nn	nn	np	np	nn	nn	np	np	np	nn	nn	nn	np	np	nn	np	np	np	nn
seq010181_scaffold8829_cov44_len1068	425			FcF01b	64.382			Fc01b	102.868	ll	lm	SEQ10181_425	<lmxll>		(ll,lm)	ll	lm	ll	ll	lm	lm	ll	ll	ll	lm	ll	lm	ll	ll	ll	ll	lm	ll	ll	lm	lm	lm	lm	lm	lm	lm	lm	ll	lm	lm	ll	lm	ll	lm
seq000607_scaffold508_cov43_len112236	66159			FcF02	0	FcM02	0	Fc02	0	hk	hk	SEQ607_66159	<hkxhk>		(hh,hk,kk)	kk	kk	kk	kk	hh	kk	kk	kk	kk	kk	kk	hh	kk	kk	kk	kk	kk	hh	kk	hh	kk	kk	kk	kk	hh	hh	kk	kk	kk	kk	kk	kk	kk	kk
seq000607_scaffold508_cov43_len112236	66170			FcF02	0.058	FcM02	0.534	Fc02	0.161	hk	hk	SEQ607_66170	<hkxhk>		(hh,hk,kk)	hk	kk	kk	kk	hh	kk	kk	kk	kk	kk	kk	hh	kk	kk	kk	kk	kk	hh	kk	hh	kk	kk	kk	kk	hh	hh	kk	kk	kk	kk	kk	kk	kk	kk
seq000408_scaffold27442_cov42_len156925	115124			FcF02	5.984			Fc02	2.628	ll	lm	SEQ408_115124	<lmxll>		(ll,lm)	ll	lm	ll	ll	lm	ll	lm	ll	lm	lm	ll	ll	lm	lm	lm	ll	lm	lm	ll	lm	ll	lm	ll	ll	lm	lm	lm	ll	lm	lm	ll	ll	ll	ll
seq000607_scaffold508_cov43_len112236	65871			FcF02	2.494	FcM02	6.199	Fc02	3.097	hk	hk	SEQ607_65871	<hkxhk>		(hh,hk,kk)	hk	hh	hh	hh	kk	hk	hh	hh	hh	hh	hh	kk	hh	hh	hh	hh	hh	kk	hh	kk	hk	hh	hh	hk	kk	kk	hh	hh	hh	hh	hh	hk	hh	hk
seq000178_scaffold26738_cov45_len267793	24287			FcF02	7.632			Fc02	5.552	ll	lm	SEQ178_24287	<lmxll>		(ll,lm)	ll	lm	ll	ll	lm	ll	lm	ll	lm	lm	ll	ll	lm	ll	lm	ll	lm	lm	ll	lm	ll	lm	ll	ll	lm	lm	lm	ll	lm	lm	ll	ll	ll	ll
seq000178_scaffold26738_cov45_len267793	24858			FcF02	7.632			Fc02	5.552	ll	lm	SEQ178_24858	<lmxll>		(ll,lm)	ll	lm	ll	ll	lm	ll	lm	ll	lm	lm	ll	ll	lm	ll	lm	ll	lm	lm	ll	lm	ll	lm	ll	ll	lm	lm	lm	ll	lm	lm	ll	ll	ll	ll
seq000178_scaffold26738_cov45_len267793	25006			FcF02	7.632			Fc02	5.552	ll	lm	SEQ178_25006	<lmxll>		(ll,lm)	ll	lm	ll	ll	lm	ll	lm	ll	lm	lm	ll	ll	lm	ll	lm	ll	lm	lm	ll	lm	ll	lm	ll	ll	lm	lm	lm	ll	lm	lm	ll	ll	ll	ll
seq000178_scaffold26738_cov45_len267793	32705			FcF02	7.632			Fc02	5.552	ll	lm	SEQ178_32705	<lmxll>		(ll,lm)	ll	lm	ll	ll	lm	ll	lm	ll	lm	lm	ll	ll	lm	ll	lm	ll	lm	lm	ll	lm	ll	lm	ll	ll	lm	lm	lm	ll	lm	lm	ll	ll	ll	ll
seq000178_scaffold26738_cov45_len267793	32741			FcF02	7.632			Fc02	5.552	ll	lm	SEQ178_32741	<lmxll>		(ll,lm)	ll	lm	ll	ll	lm	ll	lm	ll	lm	lm	ll	ll	lm	ll	lm	ll	lm	lm	ll	lm	ll	lm	ll	ll	lm	lm	lm	ll	lm	lm	ll	ll	ll	ll
seq000178_scaffold26738_cov45_len267793	32794			FcF02	7.632			Fc02	5.552	ll	lm	SEQ178_32794	<lmxll>		(ll,lm)	ll	lm	ll	ll	lm	ll	lm	ll	lm	lm	ll	ll	lm	ll	lm	ll	lm	lm	ll	lm	ll	lm	ll	ll	lm	lm	lm	ll	lm	lm	ll	ll	ll	ll
seq000178_scaffold26738_cov45_len267793	63387			FcF02	7.632			Fc02	5.552	ll	lm	SEQ178_63387	<lmxll>		(ll,lm)	ll	lm	ll	ll	lm	ll	lm	ll	lm	lm	ll	ll	lm	ll	lm	ll	lm	lm	ll	lm	ll	lm	ll	ll	lm	lm	lm	ll	lm	lm	ll	ll	ll	ll
seq000534_scaffold27158_cov44_len125370	36920			FcF02	7.632			Fc02	5.552	ll	lm	SEQ534_36920	<lmxll>		(ll,lm)	ll	lm	ll	ll	lm	ll	lm	ll	lm	lm	ll	ll	lm	ll	lm	ll	lm	lm	ll	lm	ll	lm	ll	ll	lm	lm	lm	ll	lm	lm	ll	ll	ll	ll
seq000622_scaffold435_cov45_len108382	57090	Zj02	3.23604	FcF02	7.632			Fc02	5.552	ll	lm	SEQ622_57090	<lmxll>		(ll,lm)	ll	lm	ll	ll	lm	ll	lm	ll	lm	lm	ll	ll	lm	ll	lm	ll	lm	lm	ll	lm	ll	lm	ll	ll	lm	lm	lm	ll	lm	lm	ll	ll	ll	ll
seq000638_scaffold27684_cov47_len106025	98810			FcF02	7.632			Fc02	5.552	ll	lm	SEQ638_98810	<lmxll>		(ll,lm)	ll	lm	ll	ll	lm	ll	lm	ll	lm	lm	ll	ll	lm	ll	lm	ll	lm	lm	ll	lm	ll	lm	ll	ll	lm	lm	lm	ll	lm	lm	ll	ll	ll	ll
seq001028_scaffold726_cov44_len60537	52600			FcF02	7.632			Fc02	5.552	ll	lm	SEQ1028_52600	<lmxll>		(ll,lm)	ll	lm	ll	ll	lm	ll	lm	ll	lm	lm	ll	ll	lm	ll	lm	ll	lm	lm	ll	lm	ll	lm	ll	ll	lm	lm	lm	ll	lm	lm	ll	ll	ll	ll
seq001189_scaffold838_cov47_len47110	17745			FcF02	7.632			Fc02	5.552	ll	lm	SEQ1189_17745	<lmxll>		(ll,lm)	ll	lm	ll	ll	lm	ll	lm	ll	lm	lm	ll	ll	lm	ll	lm	ll	lm	lm	ll	lm	ll	lm	ll	ll	lm	lm	lm	ll	lm	lm	ll	ll	ll	ll
seq001425_scaffold1521_cov45_len33408	24795	Zj02	3.37593	FcF02	7.632			Fc02	5.552	ll	lm	SEQ1425_24795	<lmxll>		(ll,lm)	ll	lm	ll	ll	lm	ll	lm	ll	lm	lm	ll	ll	lm	ll	lm	ll	lm	lm	ll	lm	ll	lm	ll	ll	lm	lm	lm	ll	lm	lm	ll	ll	ll	ll
seq001425_scaffold1521_cov45_len33408	27377			FcF02	7.632			Fc02	5.552	ll	lm	SEQ1425_27377	<lmxll>		(ll,lm)	ll	lm	ll	ll	lm	ll	lm	ll	lm	lm	ll	ll	lm	ll	lm	ll	lm	lm	ll	lm	ll	lm	ll	ll	lm	lm	lm	ll	lm	lm	ll	ll	ll	ll
seq001425_scaffold1521_cov45_len33408	27561			FcF02	7.632			Fc02	5.552	ll	lm	SEQ1425_27561	<lmxll>		(ll,lm)	ll	lm	ll	ll	lm	ll	lm	ll	lm	lm	ll	ll	lm	ll	lm	ll	lm	lm	ll	lm	ll	lm	ll	ll	lm	lm	lm	ll	lm	lm	ll	ll	ll	ll
seq001425_scaffold1521_cov45_len33408	27562			FcF02	7.632			Fc02	5.552	ll	lm	SEQ1425_27562	<lmxll>		(ll,lm)	ll	lm	ll	ll	lm	ll	lm	ll	lm	lm	ll	ll	lm	ll	lm	ll	lm	lm	ll	lm	ll	lm	ll	ll	lm	lm	lm	ll	lm	lm	ll	ll	ll	ll
seq001486_scaffold1258_cov41_len30295	9957			FcF02	7.632			Fc02	5.552	ll	lm	SEQ1486_9957	<lmxll>		(ll,lm)	ll	lm	ll	ll	lm	ll	lm	ll	lm	lm	ll	ll	lm	ll	lm	ll	lm	lm	ll	lm	ll	lm	ll	ll	lm	lm	lm	ll	lm	lm	ll	ll	ll	ll
seq001486_scaffold1258_cov41_len30295	10291			FcF02	7.632			Fc02	5.552	ll	lm	SEQ1486_10291	<lmxll>		(ll,lm)	ll	lm	ll	ll	lm	ll	lm	ll	lm	lm	ll	ll	lm	ll	lm	ll	lm	lm	ll	lm	ll	lm	ll	ll	lm	lm	lm	ll	lm	lm	ll	ll	ll	ll
seq001649_scaffold1217_cov47_len23343	17003			FcF02	7.632			Fc02	5.552	ll	lm	SEQ1649_17003	<lmxll>		(ll,lm)	ll	lm	ll	ll	lm	ll	lm	ll	lm	lm	ll	ll	lm	ll	lm	ll	lm	lm	ll	lm	ll	lm	ll	ll	lm	lm	lm	ll	lm	lm	ll	ll	ll	ll
seq006991_scaffold5702_cov34_len1247	110			FcF02	7.632			Fc02	5.552	ll	lm	SEQ6991_110	<lmxll>		(ll,lm)	ll	lm	ll	ll	lm	ll	lm	ll	lm	lm	ll	ll	lm	ll	lm	ll	lm	lm	ll	lm	ll	lm	ll	ll	lm	lm	lm	ll	lm	lm	ll	ll	ll	ll
seq006991_scaffold5702_cov34_len1247	469			FcF02	7.632			Fc02	5.552	ll	lm	SEQ6991_469	<lmxll>		(ll,lm)	ll	lm	ll	ll	lm	ll	lm	ll	lm	lm	ll	ll	lm	ll	lm	ll	lm	lm	ll	lm	ll	lm	ll	ll	lm	lm	lm	ll	lm	lm	ll	ll	ll	ll
seq006991_scaffold5702_cov34_len1247	597			FcF02	7.632			Fc02	5.552	ll	lm	SEQ6991_597	<lmxll>		(ll,lm)	ll	lm	ll	ll	lm	ll	lm	ll	lm	lm	ll	ll	lm	ll	lm	ll	lm	lm	ll	lm	ll	lm	ll	ll	lm	lm	lm	ll	lm	lm	ll	ll	ll	ll
seq001578_scaffold1579_cov44_len26009	16015					FcM02	14.198	Fc02	9.683	np	nn	SEQ1578_16015	<nnxnp>		(nn,np)	nn	nn	nn	nn	nn	nn	np	nn	np	nn	nn	np	np	nn	nn	nn	np	np	nn	np	nn	np	np	nn	np	np	np	nn	np	np	nn	nn	nn	nn
seq016314_scaffold15066_cov31_len805	527			FcF02	8.603	FcM02	14.367	Fc02	9.739	hk	hk	SEQ16314_527	<hkxhk>		(hh,hk,kk)	hh	kk	hh	hk	hk	hk	kk	hk	kk	kk	hk	hh	hk	hk	kk	hk	hk	hk	hk	hk	hh	kk	hk	hh	hk	hk	kk	hk	kk	kk	hh	hh	hk	hh
seq000408_scaffold27442_cov42_len156925	154950			FcF02	9.823	FcM02	14.57	Fc02	9.989	hk	hk	SEQ408_154950	<hkxhk>		(hh,hk,kk)	hh	kk	hh	hk	hk	hh	kk	hk	kk	kk	hk	hh	hk	hk	kk	hk	hk	hk	hk	hk	hh	kk	hk	hh	hk	hk	kk	hk	kk	kk	hh	hh	hk	hh
seq000534_scaffold27158_cov44_len125370	23340	Zj02	0.675654	FcF02	9.823	FcM02	14.57	Fc02	9.989	hk	hk	SEQ534_23340	<hkxhk>		(hh,hk,kk)	hh	kk	hh	hk	hk	hh	kk	hk	kk	kk	hk	hh	hk	hk	kk	hk	hk	hk	hk	hk	hh	kk	hk	hh	hk	hk	kk	hk	kk	kk	hh	hh	hk	hh
seq002141_scaffold1873_cov42_len8340	934			FcF02	9.823	FcM02	14.57	Fc02	9.989	hk	hk	SEQ2141_934	<hkxhk>		(hh,hk,kk)	hh	kk	hh	hk	hk	hh	kk	hk	kk	kk	hk	hh	hk	hk	kk	hk	hk	hk	hk	hk	hh	kk	hk	hh	hk	hk	kk	hk	kk	kk	hh	hh	hk	hh
seq002141_scaffold1873_cov42_len8340	999			FcF02	9.823	FcM02	14.57	Fc02	9.989	hk	hk	SEQ2141_999	<hkxhk>		(hh,hk,kk)	kk	hh	kk	hk	hk	kk	hh	hk	hh	hh	hk	kk	hk	hk	hh	hk	hk	hk	hk	hk	kk	hh	hk	kk	hk	hk	hh	hk	hh	hh	kk	kk	hk	kk
seq001578_scaffold1579_cov44_len26009	16100					FcM02	17.73	Fc02	11.714	np	nn	SEQ1578_16100	<nnxnp>		(nn,np)	nn	nn	nn	nn	np	nn	np	nn	np	np	nn	np	np	nn	nn	nn	np	nn	nn	np	nn	np	np	nn	np	np	np	nn	nn	np	nn	nn	nn	nn
seq000120_scaffold27654_cov46_len328161	34645					FcM02	16.176	Fc02	12.12	np	nn	SEQ120_34645	<nnxnp>		(nn,np)	nn	np	nn	np	nn	nn	np	np	np	np	np	nn	nn	np	np	np	nn	nn	np	nn	nn	np	np	nn	nn	nn	np	np	np	np	nn	nn	np	nn
seq000265_scaffold209_cov45_len208407	62913					FcM02	16.176	Fc02	12.12	np	nn	SEQ265_62913	<nnxnp>		(nn,np)	nn	np	nn	np	nn	nn	np	np	np	np	np	nn	nn	np	np	np	nn	nn	np	nn	nn	np	np	nn	nn	nn	np	np	np	np	nn	nn	np	nn
seq000265_scaffold209_cov45_len208407	89534					FcM02	16.176	Fc02	12.12	np	nn	SEQ265_89534	<nnxnp>		(nn,np)	nn	np	nn	np	nn	nn	np	np	np	np	np	nn	nn	np	np	np	nn	nn	np	nn	nn	np	np	nn	nn	nn	np	np	np	np	nn	nn	np	nn
seq000265_scaffold209_cov45_len208407	89535					FcM02	16.176	Fc02	12.12	np	nn	SEQ265_89535	<nnxnp>		(nn,np)	nn	np	nn	np	nn	nn	np	np	np	np	np	nn	nn	np	np	np	nn	nn	np	nn	nn	np	np	nn	nn	nn	np	np	np	np	nn	nn	np	nn
seq000534_scaffold27158_cov44_len125370	23327	Zj02	0.67566			FcM02	16.176	Fc02	12.12	np	nn	SEQ534_23327	<nnxnp>		(nn,np)	nn	np	nn	np	nn	nn	np	np	np	np	np	nn	nn	np	np	np	nn	nn	np	nn	nn	np	np	nn	nn	nn	np	np	np	np	nn	nn	np	nn
seq000572_scaffold27099_cov47_len117050	102295					FcM02	16.176	Fc02	12.12	np	nn	SEQ572_102295	<nnxnp>		(nn,np)	nn	np	nn	np	nn	nn	np	np	np	np	np	nn	nn	np	np	np	nn	nn	np	nn	nn	np	np	nn	nn	nn	np	np	np	np	nn	nn	np	nn
seq000572_scaffold27099_cov47_len117050	104786					FcM02	16.176	Fc02	12.12	np	nn	SEQ572_104786	<nnxnp>		(nn,np)	nn	np	nn	np	nn	nn	np	np	np	np	np	nn	nn	np	np	np	nn	nn	np	nn	nn	np	np	nn	nn	nn	np	np	np	np	nn	nn	np	nn
seq001189_scaffold838_cov47_len47110	17811	Zj02	0.052107			FcM02	16.176	Fc02	12.12	np	nn	SEQ1189_17811	<nnxnp>		(nn,np)	nn	np	nn	np	nn	nn	np	np	np	np	np	nn	nn	np	np	np	nn	nn	np	nn	nn	np	np	nn	nn	nn	np	np	np	np	nn	nn	np	nn
seq001189_scaffold838_cov47_len47110	18089					FcM02	16.176	Fc02	12.12	np	nn	SEQ1189_18089	<nnxnp>		(nn,np)	nn	np	nn	np	nn	nn	np	np	np	np	np	nn	nn	np	np	np	nn	nn	np	nn	nn	np	np	nn	nn	nn	np	np	np	np	nn	nn	np	nn
seq001189_scaffold838_cov47_len47110	18094					FcM02	16.176	Fc02	12.12	np	nn	SEQ1189_18094	<nnxnp>		(nn,np)	nn	np	nn	np	nn	nn	np	np	np	np	np	nn	nn	np	np	np	nn	nn	np	nn	nn	np	np	nn	nn	nn	np	np	np	np	nn	nn	np	nn
seq001189_scaffold838_cov47_len47110	18099					FcM02	16.176	Fc02	12.12	np	nn	SEQ1189_18099	<nnxnp>		(nn,np)	nn	np	nn	np	nn	nn	np	np	np	np	np	nn	nn	np	np	np	nn	nn	np	nn	nn	np	np	nn	nn	nn	np	np	np	np	nn	nn	np	nn
seq001189_scaffold838_cov47_len47110	18101					FcM02	16.176	Fc02	12.12	np	nn	SEQ1189_18101	<nnxnp>		(nn,np)	nn	np	nn	np	nn	nn	np	np	np	np	np	nn	nn	np	np	np	nn	nn	np	nn	nn	np	np	nn	nn	nn	np	np	np	np	nn	nn	np	nn
seq001455_scaffold27098_cov44_len31917	19042					FcM02	16.176	Fc02	12.12	np	nn	SEQ1455_19042	<nnxnp>		(nn,np)	nn	np	nn	np	nn	nn	np	np	np	np	np	nn	nn	np	np	np	nn	nn	np	nn	nn	np	np	nn	nn	nn	np	np	np	np	nn	nn	np	nn
seq001455_scaffold27098_cov44_len31917	23845					FcM02	16.176	Fc02	12.12	np	nn	SEQ1455_23845	<nnxnp>		(nn,np)	nn	np	nn	np	nn	nn	np	np	np	np	np	nn	nn	np	np	np	nn	nn	np	nn	nn	np	np	nn	nn	nn	np	np	np	np	nn	nn	np	nn
seq001455_scaffold27098_cov44_len31917	29051					FcM02	16.176	Fc02	12.12	np	nn	SEQ1455_29051	<nnxnp>		(nn,np)	nn	np	nn	np	nn	nn	np	np	np	np	np	nn	nn	np	np	np	nn	nn	np	nn	nn	np	np	nn	nn	nn	np	np	np	np	nn	nn	np	nn
seq001578_scaffold1579_cov44_len26009	16095					FcM02	18.382	Fc02	12.673	np	nn	SEQ1578_16095	<nnxnp>		(nn,np)	nn	nn	nn	nn	np	nn	np	nn	np	np	nn	np	np	nn	nn	nn	np	nn	nn	np	nn	np	np	nn	np	np	np	nn	np	np	nn	nn	nn	nn
seq000148_scaffold27655_cov44_len290711	247187			FcF02	16.338			Fc02	13.132	ll	lm	SEQ148_247187	<lmxll>		(ll,lm)	ll	ll	ll	ll	lm	ll	lm	ll	lm	lm	ll	lm	lm	ll	lm	ll	lm	lm	ll	lm	ll	lm	ll	ll	lm	lm	lm	ll	lm	lm	ll	ll	ll	ll
seq000148_scaffold27655_cov44_len290711	207305			FcF02	16.957			Fc02	13.702	ll	lm	SEQ148_207305	<lmxll>		(ll,lm)	ll	ll	ll	ll	lm	ll	lm	ll	lm	lm	ll	lm	lm	ll	lm	ll	lm	lm	ll	lm	ll	lm	lm	ll	lm	lm	lm	ll	lm	lm	ll	ll	ll	ll
seq017469_scaffold16266_cov41_len765	397			FcF02	16.957			Fc02	13.702	ll	lm	SEQ17469_397	<lmxll>		(ll,lm)	ll	ll	ll	ll	lm	ll	lm	ll	lm	lm	ll	lm	lm	ll	lm	ll	lm	lm	ll	lm	ll	lm	lm	ll	lm	lm	lm	ll	lm	lm	ll	ll	ll	ll
seq017469_scaffold16266_cov41_len765	437			FcF02	16.957			Fc02	13.702	ll	lm	SEQ17469_437	<lmxll>		(ll,lm)	ll	ll	ll	ll	lm	ll	lm	ll	lm	lm	ll	lm	lm	ll	lm	ll	lm	lm	ll	lm	ll	lm	lm	ll	lm	lm	lm	ll	lm	lm	ll	ll	ll	ll
seq017469_scaffold16266_cov41_len765	446			FcF02	16.957			Fc02	13.702	ll	lm	SEQ17469_446	<lmxll>		(ll,lm)	ll	ll	ll	ll	lm	ll	lm	ll	lm	lm	ll	lm	lm	ll	lm	ll	lm	lm	ll	lm	ll	lm	lm	ll	lm	lm	lm	ll	lm	lm	ll	ll	ll	ll
seq000190_scaffold671_cov44_len260081	23296			FcF02	21.802			Fc02	14.298	ll	lm	SEQ190_23296	<lmxll>		(ll,lm)	lm	lm	lm	lm	ll	lm	ll	lm	ll	ll	lm	ll	ll	lm	lm	lm	ll	ll	lm	ll	lm	ll	ll	lm	ll	ll	ll	lm	ll	ll	lm	lm	lm	lm
seq000190_scaffold671_cov44_len260081	23300			FcF02	21.802			Fc02	14.298	ll	lm	SEQ190_23300	<lmxll>		(ll,lm)	lm	lm	lm	lm	ll	lm	ll	lm	ll	ll	lm	ll	ll	lm	lm	lm	ll	ll	lm	ll	lm	ll	ll	lm	ll	ll	ll	lm	ll	ll	lm	lm	lm	lm
seq000190_scaffold671_cov44_len260081	23802			FcF02	21.802			Fc02	14.298	ll	lm	SEQ190_23802	<lmxll>		(ll,lm)	lm	lm	lm	lm	ll	lm	ll	lm	ll	ll	lm	ll	ll	lm	lm	lm	ll	ll	lm	ll	lm	ll	ll	lm	ll	ll	ll	lm	ll	ll	lm	lm	lm	lm
seq000190_scaffold671_cov44_len260081	23803			FcF02	21.802			Fc02	14.298	ll	lm	SEQ190_23803	<lmxll>		(ll,lm)	lm	lm	lm	lm	ll	lm	ll	lm	ll	ll	lm	ll	ll	lm	lm	lm	ll	ll	lm	ll	lm	ll	ll	lm	ll	ll	ll	lm	ll	ll	lm	lm	lm	lm
seq000190_scaffold671_cov44_len260081	23826			FcF02	21.802			Fc02	14.298	ll	lm	SEQ190_23826	<lmxll>		(ll,lm)	lm	lm	lm	lm	ll	lm	ll	lm	ll	ll	lm	ll	ll	lm	lm	lm	ll	ll	lm	ll	lm	ll	ll	lm	ll	ll	ll	lm	ll	ll	lm	lm	lm	lm
				FcF02	18.183	FcM02	16.899	Fc02	14.314	ef	eg	FCWSR0028	<efxeg>		(ee,ef,eg,fg)	eg	fg	eg	fg	ee	eg	ef	eg	ef	ef	fg	ee	ee	fg	fg	fg	ef	ee	fg	ee	fg	ee	ef	eg	ee	ee	ef	ef	ef	ef	fg	eg	fg	eg
seq000073_scaffold89_cov45_len429014	140931			FcF02	19.024			Fc02	14.711	ll	lm	SEQ73_140931	<lmxll>		(ll,lm)	ll	ll	ll	ll	lm	ll	lm	ll	lm	lm	ll	lm	lm	ll	ll	ll	lm	lm	ll	lm	ll	lm	lm	ll	lm	lm	lm	ll	lm	lm	ll	ll	ll	ll
seq000073_scaffold89_cov45_len429014	140968			FcF02	19.024			Fc02	14.711	ll	lm	SEQ73_140968	<lmxll>		(ll,lm)	ll	ll	ll	ll	lm	ll	lm	ll	lm	lm	ll	lm	lm	ll	ll	ll	lm	lm	ll	lm	ll	lm	lm	ll	lm	lm	lm	ll	lm	lm	ll	ll	ll	ll
seq000073_scaffold89_cov45_len429014	203498			FcF02	19.024			Fc02	14.711	ll	lm	SEQ73_203498	<lmxll>		(ll,lm)	ll	ll	ll	ll	lm	ll	lm	ll	lm	lm	ll	lm	lm	ll	ll	ll	lm	lm	ll	lm	ll	lm	lm	ll	lm	lm	lm	ll	lm	lm	ll	ll	ll	ll
seq000312_scaffold372_cov46_len190587	185621			FcF02	19.024			Fc02	14.711	ll	lm	SEQ312_185621	<lmxll>		(ll,lm)	ll	ll	ll	ll	lm	ll	lm	ll	lm	lm	ll	lm	lm	ll	ll	ll	lm	lm	ll	lm	ll	lm	lm	ll	lm	lm	lm	ll	lm	lm	ll	ll	ll	ll
seq000413_scaffold432_cov42_len154610	7562			FcF02	19.024			Fc02	14.711	ll	lm	SEQ413_7562	<lmxll>		(ll,lm)	ll	ll	ll	ll	lm	ll	lm	ll	lm	lm	ll	lm	lm	ll	ll	ll	lm	lm	ll	lm	ll	lm	lm	ll	lm	lm	lm	ll	lm	lm	ll	ll	ll	ll
seq000413_scaffold432_cov42_len154610	7933			FcF02	19.024			Fc02	14.711	ll	lm	SEQ413_7933	<lmxll>		(ll,lm)	ll	ll	ll	ll	lm	ll	lm	ll	lm	lm	ll	lm	lm	ll	ll	ll	lm	lm	ll	lm	ll	lm	lm	ll	lm	lm	lm	ll	lm	lm	ll	ll	ll	ll
seq000557_scaffold27694_cov45_len119149	86681			FcF02	19.024			Fc02	14.711	ll	lm	SEQ557_86681	<lmxll>		(ll,lm)	lm	lm	lm	lm	ll	lm	ll	lm	ll	ll	lm	ll	ll	lm	lm	lm	ll	ll	lm	ll	lm	ll	ll	lm	ll	ll	ll	lm	ll	ll	lm	lm	lm	lm
seq000557_scaffold27694_cov45_len119149	86697			FcF02	19.024			Fc02	14.711	ll	lm	SEQ557_86697	<lmxll>		(ll,lm)	lm	lm	lm	lm	ll	lm	ll	lm	ll	ll	lm	ll	ll	lm	lm	lm	ll	ll	lm	ll	lm	ll	ll	lm	ll	ll	ll	lm	ll	ll	lm	lm	lm	lm
seq000557_scaffold27694_cov45_len119149	86719			FcF02	19.024			Fc02	14.711	ll	lm	SEQ557_86719	<lmxll>		(ll,lm)	lm	lm	lm	lm	ll	lm	ll	lm	ll	ll	lm	ll	ll	lm	lm	lm	ll	ll	lm	ll	lm	ll	ll	lm	ll	ll	ll	lm	ll	ll	lm	lm	lm	lm
seq000557_scaffold27694_cov45_len119149	86784			FcF02	19.024			Fc02	14.711	ll	lm	SEQ557_86784	<lmxll>		(ll,lm)	lm	lm	lm	lm	ll	lm	ll	lm	ll	ll	lm	ll	ll	lm	lm	lm	ll	ll	lm	ll	lm	ll	ll	lm	ll	ll	ll	lm	ll	ll	lm	lm	lm	lm
seq000757_scaffold717_cov40_len86870	78701			FcF02	19.024			Fc02	14.711	ll	lm	SEQ757_78701	<lmxll>		(ll,lm)	ll	ll	ll	ll	lm	ll	lm	ll	lm	lm	ll	lm	lm	ll	ll	ll	lm	lm	ll	lm	ll	lm	lm	ll	lm	lm	lm	ll	lm	lm	ll	ll	ll	ll
seq001353_scaffold1559_cov46_len37000	1718			FcF02	19.024			Fc02	14.711	ll	lm	SEQ1353_1718	<lmxll>		(ll,lm)	ll	ll	ll	ll	lm	ll	lm	ll	lm	lm	ll	lm	lm	ll	ll	ll	lm	lm	ll	lm	ll	lm	lm	ll	lm	lm	lm	ll	lm	lm	ll	ll	ll	ll
seq001353_scaffold1559_cov46_len37000	1778			FcF02	19.024			Fc02	14.711	ll	lm	SEQ1353_1778	<lmxll>		(ll,lm)	ll	ll	ll	ll	lm	ll	lm	ll	lm	lm	ll	lm	lm	ll	ll	ll	lm	lm	ll	lm	ll	lm	lm	ll	lm	lm	lm	ll	lm	lm	ll	ll	ll	ll
seq001353_scaffold1559_cov46_len37000	23804			FcF02	19.024			Fc02	14.711	ll	lm	SEQ1353_23804	<lmxll>		(ll,lm)	ll	ll	ll	ll	lm	ll	lm	ll	lm	lm	ll	lm	lm	ll	ll	ll	lm	lm	ll	lm	ll	lm	lm	ll	lm	lm	lm	ll	lm	lm	ll	ll	ll	ll
seq000602_scaffold655_cov44_len112602	53762					FcM02	19.098	Fc02	15.03	np	nn	SEQ602_53762	<nnxnp>		(nn,np)	np	nn	np	nn	np	np	nn	nn	nn	nn	nn	np	np	nn	nn	nn	np	np	nn	np	np	nn	nn	np	np	np	nn	nn	nn	nn	nn	np	nn	np
seq000602_scaffold655_cov44_len112602	105453					FcM02	19.098	Fc02	15.03	np	nn	SEQ602_105453	<nnxnp>		(nn,np)	np	nn	np	nn	np	np	nn	nn	nn	nn	nn	np	np	nn	nn	nn	np	np	nn	np	np	nn	nn	np	np	np	nn	nn	nn	nn	nn	np	nn	np
seq000607_scaffold508_cov43_len112236	4264					FcM02	19.098	Fc02	15.03	np	nn	SEQ607_4264	<nnxnp>		(nn,np)	np	nn	np	nn	np	np	nn	nn	nn	nn	nn	np	np	nn	nn	nn	np	np	nn	np	np	nn	nn	np	np	np	nn	nn	nn	nn	nn	np	nn	np
seq000607_scaffold508_cov43_len112236	7493					FcM02	19.098	Fc02	15.03	np	nn	SEQ607_7493	<nnxnp>		(nn,np)	np	nn	np	nn	np	np	nn	nn	nn	nn	nn	np	np	nn	nn	nn	np	np	nn	np	np	nn	nn	np	np	np	nn	nn	nn	nn	nn	np	nn	np
seq000607_scaffold508_cov43_len112236	7902					FcM02	19.098	Fc02	15.03	np	nn	SEQ607_7902	<nnxnp>		(nn,np)	np	nn	np	nn	np	np	nn	nn	nn	nn	nn	np	np	nn	nn	nn	np	np	nn	np	np	nn	nn	np	np	np	nn	nn	nn	nn	nn	np	nn	np
seq000607_scaffold508_cov43_len112236	7914					FcM02	19.098	Fc02	15.03	np	nn	SEQ607_7914	<nnxnp>		(nn,np)	np	nn	np	nn	np	np	nn	nn	nn	nn	nn	np	np	nn	nn	nn	np	np	nn	np	np	nn	nn	np	np	np	nn	nn	nn	nn	nn	np	nn	np
seq000979_scaffold819_cov41_len64871	21076					FcM02	19.098	Fc02	15.03	np	nn	SEQ979_21076	<nnxnp>		(nn,np)	np	nn	np	nn	np	np	nn	nn	nn	nn	nn	np	np	nn	nn	nn	np	np	nn	np	np	nn	nn	np	np	np	nn	nn	nn	nn	nn	np	nn	np
seq000979_scaffold819_cov41_len64871	28399					FcM02	19.098	Fc02	15.03	np	nn	SEQ979_28399	<nnxnp>		(nn,np)	np	nn	np	nn	np	np	nn	nn	nn	nn	nn	np	np	nn	nn	nn	np	np	nn	np	np	nn	nn	np	np	np	nn	nn	nn	nn	nn	np	nn	np
seq000979_scaffold819_cov41_len64871	42621	Zj02	3.76769			FcM02	19.098	Fc02	15.03	np	nn	SEQ979_42621	<nnxnp>		(nn,np)	np	nn	np	nn	np	np	nn	nn	nn	nn	nn	np	np	nn	nn	nn	np	np	nn	np	np	nn	nn	np	np	np	nn	nn	nn	nn	nn	np	nn	np
seq000380_scaffold268_cov41_len164123	96740			FcF02	18.341			Fc02	15.125	ll	lm	SEQ380_96740	<lmxll>		(ll,lm)	ll	ll	ll	ll	lm	ll	lm	ll	lm	lm	ll	lm	lm	ll	ll	ll	lm	lm	ll	lm	lm	lm	lm	ll	lm	lm	lm	ll	lm	lm	ll	ll	ll	ll
seq000475_scaffold332_cov44_len138253	69763			FcF02	25.602			Fc02	15.314	ll	lm	SEQ475_69763	<lmxll>		(ll,lm)	lm	lm	lm	lm	ll	lm	ll	lm	ll	ll	lm	ll	ll	lm	lm	lm	ll	ll	lm	ll	lm	ll	ll	lm	ll	ll	ll	ll	ll	ll	lm	lm	lm	lm
seq000209_scaffold26748_cov43_len243929	191779			FcF02	26.807			Fc02	17.055	ll	lm	SEQ209_191779	<lmxll>		(ll,lm)	lm	lm	ll	lm	ll	lm	ll	ll	ll	ll	lm	ll	ll	lm	lm	lm	ll	ll	lm	ll	lm	ll	ll	lm	ll	ll	ll	ll	ll	ll	lm	lm	lm	lm
seq000388_scaffold349_cov45_len162274	52172			FcF02	26.807			Fc02	17.055	ll	lm	SEQ388_52172	<lmxll>		(ll,lm)	ll	ll	lm	ll	lm	ll	lm	lm	lm	lm	ll	lm	lm	ll	ll	ll	lm	lm	ll	lm	ll	lm	lm	ll	lm	lm	lm	lm	lm	lm	ll	ll	ll	ll
seq000388_scaffold349_cov45_len162274	52204			FcF02	26.807			Fc02	17.055	ll	lm	SEQ388_52204	<lmxll>		(ll,lm)	ll	ll	lm	ll	lm	ll	lm	lm	lm	lm	ll	lm	lm	ll	ll	ll	lm	lm	ll	lm	ll	lm	lm	ll	lm	lm	lm	lm	lm	lm	ll	ll	ll	ll
seq000388_scaffold349_cov45_len162274	52230			FcF02	26.807			Fc02	17.055	ll	lm	SEQ388_52230	<lmxll>		(ll,lm)	ll	ll	lm	ll	lm	ll	lm	lm	lm	lm	ll	lm	lm	ll	ll	ll	lm	lm	ll	lm	ll	lm	lm	ll	lm	lm	lm	lm	lm	lm	ll	ll	ll	ll
seq000388_scaffold349_cov45_len162274	52510			FcF02	26.807			Fc02	17.055	ll	lm	SEQ388_52510	<lmxll>		(ll,lm)	ll	ll	lm	ll	lm	ll	lm	lm	lm	lm	ll	lm	lm	ll	ll	ll	lm	lm	ll	lm	ll	lm	lm	ll	lm	lm	lm	lm	lm	lm	ll	ll	ll	ll
seq000388_scaffold349_cov45_len162274	52529			FcF02	26.807			Fc02	17.055	ll	lm	SEQ388_52529	<lmxll>		(ll,lm)	ll	ll	lm	ll	lm	ll	lm	lm	lm	lm	ll	lm	lm	ll	ll	ll	lm	lm	ll	lm	ll	lm	lm	ll	lm	lm	lm	lm	lm	lm	ll	ll	ll	ll
seq000388_scaffold349_cov45_len162274	59184			FcF02	26.807			Fc02	17.055	ll	lm	SEQ388_59184	<lmxll>		(ll,lm)	lm	lm	ll	lm	ll	lm	ll	ll	ll	ll	lm	ll	ll	lm	lm	lm	ll	ll	lm	ll	lm	ll	ll	lm	ll	ll	ll	ll	ll	ll	lm	lm	lm	lm
seq001795_scaffold1408_cov43_len17757	2444			FcF02	26.807			Fc02	17.055	ll	lm	SEQ1795_2444	<lmxll>		(ll,lm)	lm	lm	ll	lm	ll	lm	ll	ll	ll	ll	lm	ll	ll	lm	lm	lm	ll	ll	lm	ll	lm	ll	ll	lm	ll	ll	ll	ll	ll	ll	lm	lm	lm	lm
seq000312_scaffold372_cov46_len190587	185335					FcM02	21.623	Fc02	17.154	np	nn	SEQ312_185335	<nnxnp>		(nn,np)	np	nn	np	nn	np	np	nn	np	nn	nn	nn	np	np	nn	nn	nn	np	np	nn	np	np	nn	nn	np	np	np	nn	nn	nn	nn	nn	np	nn	np
seq000413_scaffold432_cov42_len154610	7979					FcM02	21.623	Fc02	17.154	np	nn	SEQ413_7979	<nnxnp>		(nn,np)	np	nn	np	nn	np	np	nn	np	nn	nn	nn	np	np	nn	nn	nn	np	np	nn	np	np	nn	nn	np	np	np	nn	nn	nn	nn	nn	np	nn	np
seq000413_scaffold432_cov42_len154610	68026					FcM02	21.623	Fc02	17.154	np	nn	SEQ413_68026	<nnxnp>		(nn,np)	np	nn	np	nn	np	np	nn	np	nn	nn	nn	np	np	nn	nn	nn	np	np	nn	np	np	nn	nn	np	np	np	nn	nn	nn	nn	nn	np	nn	np
seq000413_scaffold432_cov42_len154610	68151					FcM02	21.623	Fc02	17.154	np	nn	SEQ413_68151	<nnxnp>		(nn,np)	np	nn	np	nn	np	np	nn	np	nn	nn	nn	np	np	nn	nn	nn	np	np	nn	np	np	nn	nn	np	np	np	nn	nn	nn	nn	nn	np	nn	np
seq000413_scaffold432_cov42_len154610	68163					FcM02	21.623	Fc02	17.154	np	nn	SEQ413_68163	<nnxnp>		(nn,np)	np	nn	np	nn	np	np	nn	np	nn	nn	nn	np	np	nn	nn	nn	np	np	nn	np	np	nn	nn	np	np	np	nn	nn	nn	nn	nn	np	nn	np
seq000413_scaffold432_cov42_len154610	68188					FcM02	21.623	Fc02	17.154	np	nn	SEQ413_68188	<nnxnp>		(nn,np)	np	nn	np	nn	np	np	nn	np	nn	nn	nn	np	np	nn	nn	nn	np	np	nn	np	np	nn	nn	np	np	np	nn	nn	nn	nn	nn	np	nn	np
seq000413_scaffold432_cov42_len154610	68226					FcM02	21.623	Fc02	17.154	np	nn	SEQ413_68226	<nnxnp>		(nn,np)	np	nn	np	nn	np	np	nn	np	nn	nn	nn	np	np	nn	nn	nn	np	np	nn	np	np	nn	nn	np	np	np	nn	nn	nn	nn	nn	np	nn	np
seq000459_scaffold367_cov43_len143946	76662	Zj02	5.36904			FcM02	21.623	Fc02	17.154	np	nn	SEQ459_76662	<nnxnp>		(nn,np)	np	nn	np	nn	np	np	nn	np	nn	nn	nn	np	np	nn	nn	nn	np	np	nn	np	np	nn	nn	np	np	np	nn	nn	nn	nn	nn	np	nn	np
seq000060_scaffold62_cov45_len464008	21791					FcM02	22.313	Fc02	18.334	np	nn	SEQ60_21791	<nnxnp>		(nn,np)	nn	np	nn	np	nn	nn	np	nn	np	np	np	nn	nn	np	np	np	np	nn	np	nn	np	nn	np	nn	nn	nn	np	np	np	np	np	nn	np	nn
seq000060_scaffold62_cov45_len464008	35202	Zj02	1.2165			FcM02	22.313	Fc02	18.334	np	nn	SEQ60_35202	<nnxnp>		(nn,np)	nn	np	nn	np	nn	nn	np	nn	np	np	np	nn	nn	np	np	np	np	nn	np	nn	np	nn	np	nn	nn	nn	np	np	np	np	np	nn	np	nn
seq000475_scaffold332_cov44_len138253	111150					FcM02	22.313	Fc02	18.334	np	nn	SEQ475_111150	<nnxnp>		(nn,np)	nn	np	nn	np	nn	nn	np	nn	np	np	np	nn	nn	np	np	np	np	nn	np	nn	np	nn	np	nn	nn	nn	np	np	np	np	np	nn	np	nn
seq001117_scaffold26861_cov43_len52679	7716					FcM02	22.313	Fc02	18.667	np	nn	SEQ1117_7716	<nnxnp>		(nn,np)	np	nn	np	nn	np	np	nn	np	nn	nn	nn	np	np	nn	nn	nn	nn	np	nn	np	nn	np	nn	np	np	np	nn	nn	nn	nn	nn	np	nn	np
seq000073_scaffold89_cov45_len429014	203459					FcM02	22.85	Fc02	19.027	np	nn	SEQ73_203459	<nnxnp>		(nn,np)	np	nn	np	nn	np	np	nn	np	nn	nn	nn	np	np	nn	nn	nn	np	np	nn	np	np	np	nn	np	np	np	nn	nn	nn	nn	nn	np	nn	np
seq000073_scaffold89_cov45_len429014	203833					FcM02	22.85	Fc02	19.027	np	nn	SEQ73_203833	<nnxnp>		(nn,np)	np	nn	np	nn	np	np	nn	np	nn	nn	nn	np	np	nn	nn	nn	np	np	nn	np	np	np	nn	np	np	np	nn	nn	nn	nn	nn	np	nn	np
seq000073_scaffold89_cov45_len429014	203841					FcM02	22.85	Fc02	19.027	np	nn	SEQ73_203841	<nnxnp>		(nn,np)	np	nn	np	nn	np	np	nn	np	nn	nn	nn	np	np	nn	nn	nn	np	np	nn	np	np	np	nn	np	np	np	nn	nn	nn	nn	nn	np	nn	np
seq000073_scaffold89_cov45_len429014	203876					FcM02	22.85	Fc02	19.027	np	nn	SEQ73_203876	<nnxnp>		(nn,np)	np	nn	np	nn	np	np	nn	np	nn	nn	nn	np	np	nn	nn	nn	np	np	nn	np	np	np	nn	np	np	np	nn	nn	nn	nn	nn	np	nn	np
seq000073_scaffold89_cov45_len429014	203880					FcM02	22.85	Fc02	19.027	np	nn	SEQ73_203880	<nnxnp>		(nn,np)	np	nn	np	nn	np	np	nn	np	nn	nn	nn	np	np	nn	nn	nn	np	np	nn	np	np	np	nn	np	np	np	nn	nn	nn	nn	nn	np	nn	np
seq000359_scaffold27666_cov44_len172481	54411					FcM02	23.022	Fc02	19.027	np	nn	SEQ359_54411	<nnxnp>		(nn,np)	nn	np	nn	np	nn	nn	np	nn	np	np	np	nn	nn	np	np	np	nn	nn	np	nn	nn	nn	np	nn	nn	nn	np	np	np	np	np	nn	np	nn
seq000359_scaffold27666_cov44_len172481	54429					FcM02	23.022	Fc02	19.027	np	nn	SEQ359_54429	<nnxnp>		(nn,np)	nn	np	nn	np	nn	nn	np	nn	np	np	np	nn	nn	np	np	np	nn	nn	np	nn	nn	nn	np	nn	nn	nn	np	np	np	np	np	nn	np	nn
seq000359_scaffold27666_cov44_len172481	54491					FcM02	23.022	Fc02	19.027	np	nn	SEQ359_54491	<nnxnp>		(nn,np)	nn	np	nn	np	nn	nn	np	nn	np	np	np	nn	nn	np	np	np	nn	nn	np	nn	nn	nn	np	nn	nn	nn	np	np	np	np	np	nn	np	nn
seq000847_scaffold1093_cov42_len76584	46442					FcM02	23.022	Fc02	19.027	np	nn	SEQ847_46442	<nnxnp>		(nn,np)	nn	np	nn	np	nn	nn	np	nn	np	np	np	nn	nn	np	np	np	nn	nn	np	nn	nn	nn	np	nn	nn	nn	np	np	np	np	np	nn	np	nn
seq000847_scaffold1093_cov42_len76584	46472					FcM02	23.022	Fc02	19.027	np	nn	SEQ847_46472	<nnxnp>		(nn,np)	nn	np	nn	np	nn	nn	np	nn	np	np	np	nn	nn	np	np	np	nn	nn	np	nn	nn	nn	np	nn	nn	nn	np	np	np	np	np	nn	np	nn
seq000847_scaffold1093_cov42_len76584	48632					FcM02	23.022	Fc02	19.027	np	nn	SEQ847_48632	<nnxnp>		(nn,np)	nn	np	nn	np	nn	nn	np	nn	np	np	np	nn	nn	np	np	np	nn	nn	np	nn	nn	nn	np	nn	nn	nn	np	np	np	np	np	nn	np	nn
seq000847_scaffold1093_cov42_len76584	48656					FcM02	23.022	Fc02	19.027	np	nn	SEQ847_48656	<nnxnp>		(nn,np)	nn	np	nn	np	nn	nn	np	nn	np	np	np	nn	nn	np	np	np	nn	nn	np	nn	nn	nn	np	nn	nn	nn	np	np	np	np	np	nn	np	nn
seq000847_scaffold1093_cov42_len76584	69462					FcM02	23.022	Fc02	19.027	np	nn	SEQ847_69462	<nnxnp>		(nn,np)	nn	np	nn	np	nn	nn	np	nn	np	np	np	nn	nn	np	np	np	nn	nn	np	nn	nn	nn	np	nn	nn	nn	np	np	np	np	np	nn	np	nn
seq000847_scaffold1093_cov42_len76584	69463					FcM02	22.85	Fc02	19.027	np	nn	SEQ847_69463	<nnxnp>		(nn,np)	np	nn	np	nn	np	np	nn	np	nn	nn	nn	np	np	nn	nn	nn	np	np	nn	np	np	np	nn	np	np	np	nn	nn	nn	nn	nn	np	nn	np
seq000847_scaffold1093_cov42_len76584	69619					FcM02	22.85	Fc02	19.027	np	nn	SEQ847_69619	<nnxnp>		(nn,np)	np	nn	np	nn	np	np	nn	np	nn	nn	nn	np	np	nn	nn	nn	np	np	nn	np	np	np	nn	np	np	np	nn	nn	nn	nn	nn	np	nn	np
seq000847_scaffold1093_cov42_len76584	69644					FcM02	23.022	Fc02	19.027	np	nn	SEQ847_69644	<nnxnp>		(nn,np)	nn	np	nn	np	nn	nn	np	nn	np	np	np	nn	nn	np	np	np	nn	nn	np	nn	nn	nn	np	nn	nn	nn	np	np	np	np	np	nn	np	nn
seq000978_scaffold687_cov45_len65007	59218					FcM02	22.85	Fc02	19.027	np	nn	SEQ978_59218	<nnxnp>		(nn,np)	np	nn	np	nn	np	np	nn	np	nn	nn	nn	np	np	nn	nn	nn	np	np	nn	np	np	np	nn	np	np	np	nn	nn	nn	nn	nn	np	nn	np
seq000978_scaffold687_cov45_len65007	59227					FcM02	22.85	Fc02	19.027	np	nn	SEQ978_59227	<nnxnp>		(nn,np)	np	nn	np	nn	np	np	nn	np	nn	nn	nn	np	np	nn	nn	nn	np	np	nn	np	np	np	nn	np	np	np	nn	nn	nn	nn	nn	np	nn	np
seq000978_scaffold687_cov45_len65007	59240					FcM02	22.85	Fc02	19.027	np	nn	SEQ978_59240	<nnxnp>		(nn,np)	np	nn	np	nn	np	np	nn	np	nn	nn	nn	np	np	nn	nn	nn	np	np	nn	np	np	np	nn	np	np	np	nn	nn	nn	nn	nn	np	nn	np
seq001353_scaffold1559_cov46_len37000	1658					FcM02	22.85	Fc02	19.027	np	nn	SEQ1353_1658	<nnxnp>		(nn,np)	np	nn	np	nn	np	np	nn	np	nn	nn	nn	np	np	nn	nn	nn	np	np	nn	np	np	np	nn	np	np	np	nn	nn	nn	nn	nn	np	nn	np
seq001353_scaffold1559_cov46_len37000	29051					FcM02	22.85	Fc02	19.027	np	nn	SEQ1353_29051	<nnxnp>		(nn,np)	np	nn	np	nn	np	np	nn	np	nn	nn	nn	np	np	nn	nn	nn	np	np	nn	np	np	np	nn	np	np	np	nn	nn	nn	nn	nn	np	nn	np
seq001868_scaffold1429_cov41_len15250	6397	Zj08	13.3134			FcM02	22.85	Fc02	19.027	np	nn	SEQ1868_6397	<nnxnp>		(nn,np)	np	nn	np	nn	np	np	nn	np	nn	nn	nn	np	np	nn	nn	nn	np	np	nn	np	np	np	nn	np	np	np	nn	nn	nn	nn	nn	np	nn	np
seq001868_scaffold1429_cov41_len15250	6410	Zj08	13.3134			FcM02	22.85	Fc02	19.027	np	nn	SEQ1868_6410	<nnxnp>		(nn,np)	np	nn	np	nn	np	np	nn	np	nn	nn	nn	np	np	nn	nn	nn	np	np	nn	np	np	np	nn	np	np	np	nn	nn	nn	nn	nn	np	nn	np
seq001868_scaffold1429_cov41_len15250	6416	Zj08	13.3134			FcM02	22.85	Fc02	19.027	np	nn	SEQ1868_6416	<nnxnp>		(nn,np)	np	nn	np	nn	np	np	nn	np	nn	nn	nn	np	np	nn	nn	nn	np	np	nn	np	np	np	nn	np	np	np	nn	nn	nn	nn	nn	np	nn	np
seq001868_scaffold1429_cov41_len15250	6427	Zj08	13.3134			FcM02	22.85	Fc02	19.027	np	nn	SEQ1868_6427	<nnxnp>		(nn,np)	np	nn	np	nn	np	np	nn	np	nn	nn	nn	np	np	nn	nn	nn	np	np	nn	np	np	np	nn	np	np	np	nn	nn	nn	nn	nn	np	nn	np
seq001868_scaffold1429_cov41_len15250	6443	Zj08	13.3134			FcM02	22.85	Fc02	19.027	np	nn	SEQ1868_6443	<nnxnp>		(nn,np)	np	nn	np	nn	np	np	nn	np	nn	nn	nn	np	np	nn	nn	nn	np	np	nn	np	np	np	nn	np	np	np	nn	nn	nn	nn	nn	np	nn	np
seq001868_scaffold1429_cov41_len15250	6447	Zj06	7.82911			FcM02	22.85	Fc02	19.027	np	nn	SEQ1868_6447	<nnxnp>		(nn,np)	np	nn	np	nn	np	np	nn	np	nn	nn	nn	np	np	nn	nn	nn	np	np	nn	np	np	np	nn	np	np	np	nn	nn	nn	nn	nn	np	nn	np
seq001868_scaffold1429_cov41_len15250	6450	Zj06	7.82911			FcM02	22.85	Fc02	19.027	np	nn	SEQ1868_6450	<nnxnp>		(nn,np)	np	nn	np	nn	np	np	nn	np	nn	nn	nn	np	np	nn	nn	nn	np	np	nn	np	np	np	nn	np	np	np	nn	nn	nn	nn	nn	np	nn	np
seq001868_scaffold1429_cov41_len15250	6954					FcM02	22.85	Fc02	19.027	np	nn	SEQ1868_6954	<nnxnp>		(nn,np)	np	nn	np	nn	np	np	nn	np	nn	nn	nn	np	np	nn	nn	nn	np	np	nn	np	np	np	nn	np	np	np	nn	nn	nn	nn	nn	np	nn	np
seq000845_scaffold594_cov47_len76697	50826					FcM02	23.582	Fc02	19.257	np	nn	SEQ845_50826	<nnxnp>		(nn,np)	nn	np	nn	np	nn	nn	np	nn	np	np	np	nn	nn	np	np	np	nn	nn	np	nn	np	nn	np	nn	nn	nn	np	np	np	np	np	nn	np	nn
seq000845_scaffold594_cov47_len76697	50894					FcM02	23.582	Fc02	19.257	np	nn	SEQ845_50894	<nnxnp>		(nn,np)	nn	np	nn	np	nn	nn	np	nn	np	np	np	nn	nn	np	np	np	nn	nn	np	nn	np	nn	np	nn	nn	nn	np	np	np	np	np	nn	np	nn
seq001133_scaffold26787_cov47_len51592	17211					FcM02	23.582	Fc02	19.257	np	nn	SEQ1133_17211	<nnxnp>		(nn,np)	nn	np	nn	np	nn	nn	np	nn	np	np	np	nn	nn	np	np	np	nn	nn	np	nn	np	nn	np	nn	nn	nn	np	np	np	np	np	nn	np	nn
seq000190_scaffold671_cov44_len260081	226816					FcM02	23.417	Fc02	19.586	np	nn	SEQ190_226816	<nnxnp>		(nn,np)	np	nn	np	nn	np	np	nn	np	nn	nn	nn	np	np	nn	nn	nn	np	np	nn	np	nn	np	nn	np	np	np	nn	nn	nn	nn	nn	np	nn	np
seq000190_scaffold671_cov44_len260081	226875					FcM02	23.417	Fc02	19.586	np	nn	SEQ190_226875	<nnxnp>		(nn,np)	np	nn	np	nn	np	np	nn	np	nn	nn	nn	np	np	nn	nn	nn	np	np	nn	np	nn	np	nn	np	np	np	nn	nn	nn	nn	nn	np	nn	np
seq000190_scaffold671_cov44_len260081	226876					FcM02	23.417	Fc02	19.586	np	nn	SEQ190_226876	<nnxnp>		(nn,np)	np	nn	np	nn	np	np	nn	np	nn	nn	nn	np	np	nn	nn	nn	np	np	nn	np	nn	np	nn	np	np	np	nn	nn	nn	nn	nn	np	nn	np
seq000845_scaffold594_cov47_len76697	50833					FcM02	23.417	Fc02	19.586	np	nn	SEQ845_50833	<nnxnp>		(nn,np)	np	nn	np	nn	np	np	nn	np	nn	nn	nn	np	np	nn	nn	nn	np	np	nn	np	nn	np	nn	np	np	np	nn	nn	nn	nn	nn	np	nn	np
seq000979_scaffold819_cov41_len64871	43959			FcF02	20.4	FcM02	24.352	Fc02	19.875	hk	hk	SEQ979_43959	<hkxhk>		(hh,hk,kk)	hk	kk	hk	kk	hh	hk	hk	kk	hk	hk	kk	hh	hh	kk	hk	kk	hh	hh	kk	hh	hk	hk	kk	hk	hh	hh	hk	kk	hk	hk	kk	hk	kk	hk
seq000979_scaffold819_cov41_len64871	42633	Zj02	3.76768	FcF02	20.4	FcM02	24.352	Fc02	20.048	hk	hk	SEQ979_42633	<hkxhk>		(hh,hk,kk)	hk	hh	hk	hh	kk	hk	hk	hh	hk	hk	hh	kk	kk	hh	hk	hh	kk	kk	hh	kk	hk	hk	hh	hk	kk	kk	hk	hh	hk	hk	hh	hk	hh	hk
seq000754_scaffold566_cov45_len87101	78999			FcF02	20.77	FcM02	24.631	Fc02	20.115	hk	hk	SEQ754_78999	<hkxhk>		(hh,hk,kk)	hk	kk	hk	kk	hh	hk	hk	hk	hk	hk	kk	hh	hk	kk	kk	kk	hh	hh	kk	hh	hk	hk	hk	hk	hh	hh	hk	kk	hk	hk	kk	hk	kk	hk
seq000518_scaffold529_cov49_len128874	3952			FcF02	20.267	FcM02	24.53	Fc02	20.237	hk	hk	SEQ518_3952	<hkxhk>		(hh,hk,kk)	hk	hk	hk	kk	hh	hk	hk	kk	hk	hk	kk	hk	hh	kk	hk	kk	hh	hh	kk	hh	hk	hk	kk	hk	hh	hh	hk	kk	hk	hk	kk	hk	kk	hk
seq000518_scaffold529_cov49_len128874	3969			FcF02	20.267	FcM02	24.53	Fc02	20.237	hk	hk	SEQ518_3969	<hkxhk>		(hh,hk,kk)	hk	hk	hk	hh	kk	hk	hk	hh	hk	hk	hh	hk	kk	hh	hk	hh	kk	kk	hh	kk	hk	hk	hh	hk	kk	kk	hk	hh	hk	hk	hh	hk	hh	hk
seq000380_scaffold268_cov41_len164123	21271			FcF02	20.959	FcM02	24.77	Fc02	20.275	hk	hk	SEQ380_21271	<hkxhk>		(hh,hk,kk)	hk	hh	hk	hh	kk	hk	hk	hk	hk	hk	hh	kk	kk	hh	hh	hh	kk	kk	hh	kk	hk	hk	hk	hk	kk	kk	hk	hh	hk	hk	hh	hk	hh	hk
seq017469_scaffold16266_cov41_len765	373			FcF02	20.858	FcM02	24.725	Fc02	20.342	hk	hk	SEQ17469_373	<hkxhk>		(hh,hk,kk)	hk	hh	hk	hh	kk	hk	hk	hk	hk	hk	hh	kk	kk	hh	hk	hh	kk	kk	hh	kk	hk	hk	hk	hk	kk	kk	hk	hh	hk	hk	hh	hk	hh	hk
seq000061_scaffold42_cov44_len461410	450252			FcF02	20.896	FcM02	24.518	Fc02	20.37	hk	hk	SEQ61_450252	<hkxhk>		(hh,hk,kk)	hk	hh	hk	hh	kk	hk	hk	hh	hk	hk	hh	kk	kk	hh	hk	hh	kk	kk	hh	kk	hk	hk	hh	hk	kk	kk	hk	hh	hk	hk	hh	hk	hh	hk
seq000754_scaffold566_cov45_len87101	79018			FcF02	21.03	FcM02	24.885	Fc02	20.375	hk	hk	SEQ754_79018	<hkxhk>		(hh,hk,kk)	hk	hh	hk	hh	kk	hk	hk	hk	hk	hk	hh	kk	kk	hh	hh	hh	kk	kk	hh	kk	hk	hk	hk	hk	kk	kk	hk	hh	hk	hk	hh	hk	hh	hk
seq000249_scaffold441_cov45_len216916	33516			FcF02	20.849	FcM02	24.536	Fc02	20.394	hk	hk	SEQ249_33516	<hkxhk>		(hh,hk,kk)	hk	hk	hk	hh	kk	hk	hk	hh	hk	hk	hh	kk	kk	hh	hk	hh	kk	kk	hh	kk	hk	hk	hh	hk	kk	kk	hk	hh	hk	hk	hh	hk	hh	hk
seq000249_scaffold441_cov45_len216916	33639			FcF02	20.849	FcM02	24.536	Fc02	20.394	hk	hk	SEQ249_33639	<hkxhk>		(hh,hk,kk)	hk	hk	hk	kk	hh	hk	hk	kk	hk	hk	kk	hh	hh	kk	hk	kk	hh	hh	kk	hh	hk	hk	kk	hk	hh	hh	hk	kk	hk	hk	kk	hk	kk	hk
seq000249_scaffold441_cov45_len216916	33645			FcF02	20.849	FcM02	24.536	Fc02	20.394	hk	hk	SEQ249_33645	<hkxhk>		(hh,hk,kk)	hk	hk	hk	kk	hh	hk	hk	kk	hk	hk	kk	hh	hh	kk	hk	kk	hh	hh	kk	hh	hk	hk	kk	hk	hh	hh	hk	kk	hk	hk	kk	hk	kk	hk
seq000249_scaffold441_cov45_len216916	33655			FcF02	20.849	FcM02	24.536	Fc02	20.394	hk	hk	SEQ249_33655	<hkxhk>		(hh,hk,kk)	hk	hk	hk	kk	hh	hk	hk	kk	hk	hk	kk	hh	hh	kk	hk	kk	hh	hh	kk	hh	hk	hk	kk	hk	hh	hh	hk	kk	hk	hk	kk	hk	kk	hk
seq000249_scaffold441_cov45_len216916	33657			FcF02	20.849	FcM02	24.536	Fc02	20.394	hk	hk	SEQ249_33657	<hkxhk>		(hh,hk,kk)	hk	hk	hk	kk	hh	hk	hk	kk	hk	hk	kk	hh	hh	kk	hk	kk	hh	hh	kk	hh	hk	hk	kk	hk	hh	hh	hk	kk	hk	hk	kk	hk	kk	hk
seq000249_scaffold441_cov45_len216916	112316			FcF02	20.849	FcM02	24.536	Fc02	20.394	hk	hk	SEQ249_112316	<hkxhk>		(hh,hk,kk)	hk	hk	hk	hh	kk	hk	hk	hh	hk	hk	hh	kk	kk	hh	hk	hh	kk	kk	hh	kk	hk	hk	hh	hk	kk	kk	hk	hh	hk	hk	hh	hk	hh	hk
seq000249_scaffold441_cov45_len216916	112337			FcF02	20.849	FcM02	24.536	Fc02	20.394	hk	hk	SEQ249_112337	<hkxhk>		(hh,hk,kk)	hk	hk	hk	hh	kk	hk	hk	hh	hk	hk	hh	kk	kk	hh	hk	hh	kk	kk	hh	kk	hk	hk	hh	hk	kk	kk	hk	hh	hk	hk	hh	hk	hh	hk
seq001389_scaffold1014_cov46_len35297	15939			FcF02	20.947	FcM02	24.991	Fc02	20.426	hk	hk	SEQ1389_15939	<hkxhk>		(hh,hk,kk)	hk	hh	hk	hh	kk	hk	hk	hk	hk	hk	hh	kk	kk	hh	hk	hh	kk	kk	hh	kk	hk	hk	hk	hk	kk	kk	hk	hh	hk	hk	hh	hk	hh	hk
seq001389_scaffold1014_cov46_len35297	15955			FcF02	20.947	FcM02	24.991	Fc02	20.426	hk	hk	SEQ1389_15955	<hkxhk>		(hh,hk,kk)	hk	kk	hk	kk	hh	hk	hk	hk	hk	hk	kk	hh	hh	kk	hk	kk	hh	hh	kk	hh	hk	hk	hk	hk	hh	hh	hk	kk	hk	hk	kk	hk	kk	hk
seq001389_scaffold1014_cov46_len35297	15964			FcF02	20.947	FcM02	24.991	Fc02	20.426	hk	hk	SEQ1389_15964	<hkxhk>		(hh,hk,kk)	hk	kk	hk	kk	hh	hk	hk	hk	hk	hk	kk	hh	hh	kk	hk	kk	hh	hh	kk	hh	hk	hk	hk	hk	hh	hh	hk	kk	hk	hk	kk	hk	kk	hk
seq001389_scaffold1014_cov46_len35297	15990			FcF02	20.947	FcM02	24.991	Fc02	20.426	hk	hk	SEQ1389_15990	<hkxhk>		(hh,hk,kk)	hk	kk	hk	kk	hh	hk	hk	hk	hk	hk	kk	hh	hh	kk	hk	kk	hh	hh	kk	hh	hk	hk	hk	hk	hh	hh	hk	kk	hk	hk	kk	hk	kk	hk
seq001792_scaffold1556_cov48_len17871	1241	Zj02	5.40188	FcF02	21.234	FcM02	24.928	Fc02	20.501	hk	hk	SEQ1792_1241	<hkxhk>		(hh,hk,kk)	hk	hh	hk	hh	hk	hk	hk	hk	hk	hk	hh	kk	kk	hh	hh	hh	kk	kk	hh	kk	hk	hk	hk	hk	kk	kk	hk	hh	hk	hk	hh	hk	hh	hk
seq000380_scaffold268_cov41_len164123	21397			FcF02	21.238	FcM02	25.039	Fc02	20.523	hk	hk	SEQ380_21397	<hkxhk>		(hh,hk,kk)	hk	kk	hk	kk	hh	hk	hk	hk	hk	hk	kk	hh	hh	kk	kk	kk	hh	hh	kk	hh	hk	hk	hk	hk	hh	hh	hk	kk	hk	hk	kk	hk	kk	hk
seq000380_scaffold268_cov41_len164123	21402			FcF02	21.377	FcM02	25.039	Fc02	20.523	hk	hk	SEQ380_21402	<hkxhk>		(hh,hk,kk)	hk	hh	hk	hh	kk	hk	hk	hk	hk	hk	hh	kk	kk	hh	hh	hh	kk	kk	hh	kk	hk	hk	hk	hk	kk	kk	hk	hh	hk	hk	hh	hk	hh	hk
seq000380_scaffold268_cov41_len164123	90048			FcF02	21.377	FcM02	25.039	Fc02	20.523	hk	hk	SEQ380_90048	<hkxhk>		(hh,hk,kk)	hk	hh	hk	hh	kk	hk	hk	hk	hk	hk	hh	kk	kk	hh	hh	hh	kk	kk	hh	kk	hk	hk	hk	hk	kk	kk	hk	hh	hk	hk	hh	hk	hh	hk
seq000413_scaffold432_cov42_len154610	53615			FcF02	21.238	FcM02	25.039	Fc02	20.523	hk	hk	SEQ413_53615	<hkxhk>		(hh,hk,kk)	hk	kk	hk	kk	hh	hk	hk	hk	hk	hk	kk	hh	hh	kk	kk	kk	hh	hh	kk	hh	hk	hk	hk	hk	hh	hh	hk	kk	hk	hk	kk	hk	kk	hk
seq000429_scaffold724_cov38_len150289	50736			FcF02	21.238	FcM02	25.039	Fc02	20.523	hk	hk	SEQ429_50736	<hkxhk>		(hh,hk,kk)	hk	kk	hk	kk	hh	hk	hk	hk	hk	hk	kk	hh	hh	kk	kk	kk	hh	hh	kk	hh	hk	hk	hk	hk	hh	hh	hk	kk	hk	hk	kk	hk	kk	hk
seq000429_scaffold724_cov38_len150289	50740			FcF02	21.377	FcM02	25.039	Fc02	20.523	hk	hk	SEQ429_50740	<hkxhk>		(hh,hk,kk)	hk	hh	hk	hh	kk	hk	hk	hk	hk	hk	hh	kk	kk	hh	hh	hh	kk	kk	hh	kk	hk	hk	hk	hk	kk	kk	hk	hh	hk	hk	hh	hk	hh	hk
seq000459_scaffold367_cov43_len143946	32994			FcF02	21.377	FcM02	25.039	Fc02	20.523	hk	hk	SEQ459_32994	<hkxhk>		(hh,hk,kk)	hk	hh	hk	hh	kk	hk	hk	hk	hk	hk	hh	kk	kk	hh	hh	hh	kk	kk	hh	kk	hk	hk	hk	hk	kk	kk	hk	hh	hk	hk	hh	hk	hh	hk
seq000459_scaffold367_cov43_len143946	33049			FcF02	21.238	FcM02	25.039	Fc02	20.523	hk	hk	SEQ459_33049	<hkxhk>		(hh,hk,kk)	hk	kk	hk	kk	hh	hk	hk	hk	hk	hk	kk	hh	hh	kk	kk	kk	hh	hh	kk	hh	hk	hk	hk	hk	hh	hh	hk	kk	hk	hk	kk	hk	kk	hk
seq000459_scaffold367_cov43_len143946	76673	Zj02	5.36903	FcF02	21.238	FcM02	25.039	Fc02	20.523	hk	hk	SEQ459_76673	<hkxhk>		(hh,hk,kk)	hk	kk	hk	kk	hh	hk	hk	hk	hk	hk	kk	hh	hh	kk	kk	kk	hh	hh	kk	hh	hk	hk	hk	hk	hh	hh	hk	kk	hk	hk	kk	hk	kk	hk
seq000754_scaffold566_cov45_len87101	10480			FcF02	21.238	FcM02	25.039	Fc02	20.523	hk	hk	SEQ754_10480	<hkxhk>		(hh,hk,kk)	hk	kk	hk	kk	hh	hk	hk	hk	hk	hk	kk	hh	hh	kk	kk	kk	hh	hh	kk	hh	hk	hk	hk	hk	hh	hh	hk	kk	hk	hk	kk	hk	kk	hk
seq000754_scaffold566_cov45_len87101	10523			FcF02	21.377	FcM02	25.039	Fc02	20.523	hk	hk	SEQ754_10523	<hkxhk>		(hh,hk,kk)	hk	hh	hk	hh	kk	hk	hk	hk	hk	hk	hh	kk	kk	hh	hh	hh	kk	kk	hh	kk	hk	hk	hk	hk	kk	kk	hk	hh	hk	hk	hh	hk	hh	hk
seq000754_scaffold566_cov45_len87101	10545	Zj02	0.116075	FcF02	21.238	FcM02	25.039	Fc02	20.523	hk	hk	SEQ754_10545	<hkxhk>		(hh,hk,kk)	hk	kk	hk	kk	hh	hk	hk	hk	hk	hk	kk	hh	hh	kk	kk	kk	hh	hh	kk	hh	hk	hk	hk	hk	hh	hh	hk	kk	hk	hk	kk	hk	kk	hk
seq000754_scaffold566_cov45_len87101	15529			FcF02	21.238	FcM02	25.039	Fc02	20.523	hk	hk	SEQ754_15529	<hkxhk>		(hh,hk,kk)	hk	kk	hk	kk	hh	hk	hk	hk	hk	hk	kk	hh	hh	kk	kk	kk	hh	hh	kk	hh	hk	hk	hk	hk	hh	hh	hk	kk	hk	hk	kk	hk	kk	hk
seq000754_scaffold566_cov45_len87101	15530			FcF02	21.238	FcM02	25.039	Fc02	20.523	hk	hk	SEQ754_15530	<hkxhk>		(hh,hk,kk)	hk	kk	hk	kk	hh	hk	hk	hk	hk	hk	kk	hh	hh	kk	kk	kk	hh	hh	kk	hh	hk	hk	hk	hk	hh	hh	hk	kk	hk	hk	kk	hk	kk	hk
seq000754_scaffold566_cov45_len87101	49501	Zj04	22.0045	FcF02	21.377	FcM02	25.039	Fc02	20.523	hk	hk	SEQ754_49501	<hkxhk>		(hh,hk,kk)	hk	hh	hk	hh	kk	hk	hk	hk	hk	hk	hh	kk	kk	hh	hh	hh	kk	kk	hh	kk	hk	hk	hk	hk	kk	kk	hk	hh	hk	hk	hh	hk	hh	hk
seq000754_scaffold566_cov45_len87101	78286			FcF02	21.238	FcM02	25.039	Fc02	20.523	hk	hk	SEQ754_78286	<hkxhk>		(hh,hk,kk)	hk	kk	hk	kk	hh	hk	hk	hk	hk	hk	kk	hh	hh	kk	kk	kk	hh	hh	kk	hh	hk	hk	hk	hk	hh	hh	hk	kk	hk	hk	kk	hk	kk	hk
seq000754_scaffold566_cov45_len87101	78293			FcF02	21.377	FcM02	25.039	Fc02	20.523	hk	hk	SEQ754_78293	<hkxhk>		(hh,hk,kk)	hk	hh	hk	hh	kk	hk	hk	hk	hk	hk	hh	kk	kk	hh	hh	hh	kk	kk	hh	kk	hk	hk	hk	hk	kk	kk	hk	hh	hk	hk	hh	hk	hh	hk
seq000754_scaffold566_cov45_len87101	78335			FcF02	21.238	FcM02	25.039	Fc02	20.523	hk	hk	SEQ754_78335	<hkxhk>		(hh,hk,kk)	hk	kk	hk	kk	hh	hk	hk	hk	hk	hk	kk	hh	hh	kk	kk	kk	hh	hh	kk	hh	hk	hk	hk	hk	hh	hh	hk	kk	hk	hk	kk	hk	kk	hk
seq000754_scaffold566_cov45_len87101	78549			FcF02	21.377	FcM02	25.039	Fc02	20.523	hk	hk	SEQ754_78549	<hkxhk>		(hh,hk,kk)	hk	hh	hk	hh	kk	hk	hk	hk	hk	hk	hh	kk	kk	hh	hh	hh	kk	kk	hh	kk	hk	hk	hk	hk	kk	kk	hk	hh	hk	hk	hh	hk	hh	hk
seq001549_scaffold27708_cov52_len27546	8605	Zj02	5.42036	FcF02	21.238	FcM02	25.039	Fc02	20.523	hk	hk	SEQ1549_8605	<hkxhk>		(hh,hk,kk)	hk	kk	hk	kk	hh	hk	hk	hk	hk	hk	kk	hh	hh	kk	kk	kk	hh	hh	kk	hh	hk	hk	hk	hk	hh	hh	hk	kk	hk	hk	kk	hk	kk	hk
seq001792_scaffold1556_cov48_len17871	1217	Zj02	5.4019	FcF02	21.377	FcM02	25.039	Fc02	20.523	hk	hk	SEQ1792_1217	<hkxhk>		(hh,hk,kk)	hk	hh	hk	hh	kk	hk	hk	hk	hk	hk	hh	kk	kk	hh	hh	hh	kk	kk	hh	kk	hk	hk	hk	hk	kk	kk	hk	hh	hk	hk	hh	hk	hh	hk
seq001792_scaffold1556_cov48_len17871	1219	Zj02	5.4019	FcF02	21.238	FcM02	25.039	Fc02	20.523	hk	hk	SEQ1792_1219	<hkxhk>		(hh,hk,kk)	hk	kk	hk	kk	hh	hk	hk	hk	hk	hk	kk	hh	hh	kk	kk	kk	hh	hh	kk	hh	hk	hk	hk	hk	hh	hh	hk	kk	hk	hk	kk	hk	kk	hk
seq000249_scaffold441_cov45_len216916	84231			FcF02	21.247	FcM02	24.541	Fc02	20.534	hk	hk	SEQ249_84231	<hkxhk>		(hh,hk,kk)	hk	hk	hk	kk	hh	hk	hk	kk	hk	hk	kk	hh	hh	kk	hk	kk	hh	hh	kk	hh	hk	hk	kk	hh	hh	hh	hk	kk	hk	hk	kk	hk	kk	hk
seq000757_scaffold717_cov40_len86870	46899			FcF02	20.946	FcM02	25.187	Fc02	20.538	hk	hk	SEQ757_46899	<hkxhk>		(hh,hk,kk)	hk	hh	hk	hh	kk	hk	hk	hk	hk	hk	hh	kk	kk	hh	hk	hh	kk	kk	hh	kk	hk	kk	hk	hk	kk	kk	hk	hh	hk	hk	hh	hk	hh	hk
seq000978_scaffold687_cov45_len65007	51110			FcF02	21.233	FcM02	25.243	Fc02	20.642	hk	hk	SEQ978_51110	<hkxhk>		(hh,hk,kk)	hk	kk	hk	kk	hh	hk	hk	hk	hk	hk	kk	hh	hh	kk	kk	kk	hh	hh	kk	hh	hk	hh	hk	hk	hh	hh	hk	kk	hk	hk	kk	hk	kk	hk
seq000757_scaffold717_cov40_len86870	47292			FcF02	21.111	FcM02	25.304	Fc02	20.646	hk	hk	SEQ757_47292	<hkxhk>		(hh,hk,kk)	hk	kk	hk	kk	hh	hk	hk	hk	hk	hk	kk	hh	hh	kk	hk	kk	hh	hh	kk	hh	hk	hh	hk	hk	hh	hh	hk	kk	hk	hk	kk	hk	kk	hk
seq000607_scaffold508_cov43_len112236	66225			FcF02	22.43	FcM02	24.203	Fc02	20.669	hk	hk	SEQ607_66225	<hkxhk>		(hh,hk,kk)	hk	kk	hk	kk	hh	hk	kk	hk	kk	kk	kk	hh	hh	kk	kk	kk	hh	hh	kk	hh	hk	hk	kk	hk	hh	hh	kk	kk	kk	kk	kk	hk	kk	hk
seq000607_scaffold508_cov43_len112236	66227			FcF02	22.43	FcM02	24.203	Fc02	20.669	hk	hk	SEQ607_66227	<hkxhk>		(hh,hk,kk)	hk	hh	hk	hh	kk	hk	hh	hk	hh	hh	hh	kk	kk	hh	hh	hh	kk	kk	hh	kk	hk	hk	hh	hk	kk	kk	hh	hh	hh	hh	hh	hk	hh	hk
seq000073_scaffold89_cov45_len429014	165502			FcF02	21.359	FcM02	25.361	Fc02	20.737	hk	hk	SEQ73_165502	<hkxhk>		(hh,hk,kk)	hk	kk	hk	kk	hh	hk	hk	hk	hk	hk	kk	hh	hh	kk	kk	kk	hh	hh	kk	hh	hk	hh	hk	hk	hh	hh	hk	kk	hk	hk	kk	hk	kk	hk
seq000757_scaffold717_cov40_len86870	29110			FcF02	21.359	FcM02	25.361	Fc02	20.737	hk	hk	SEQ757_29110	<hkxhk>		(hh,hk,kk)	hk	hh	hk	hh	kk	hk	hk	hk	hk	hk	hh	kk	kk	hh	hh	hh	kk	kk	hh	kk	hk	kk	hk	hk	kk	kk	hk	hh	hk	hk	hh	hk	hh	hk
seq000757_scaffold717_cov40_len86870	29300			FcF02	21.359	FcM02	25.361	Fc02	20.737	hk	hk	SEQ757_29300	<hkxhk>		(hh,hk,kk)	hk	kk	hk	kk	hh	hk	hk	hk	hk	hk	kk	hh	hh	kk	kk	kk	hh	hh	kk	hh	hk	hh	hk	hk	hh	hh	hk	kk	hk	hk	kk	hk	kk	hk
seq000757_scaffold717_cov40_len86870	29417	Zj12	2.6443	FcF02	21.359	FcM02	25.361	Fc02	20.737	hk	hk	SEQ757_29417	<hkxhk>		(hh,hk,kk)	hk	hh	hk	hh	kk	hk	hk	hk	hk	hk	hh	kk	kk	hh	hh	hh	kk	kk	hh	kk	hk	kk	hk	hk	kk	kk	hk	hh	hk	hk	hh	hk	hh	hk
seq000757_scaffold717_cov40_len86870	40055	Zj02	1.72753	FcF02	21.359	FcM02	25.361	Fc02	20.737	hk	hk	SEQ757_40055	<hkxhk>		(hh,hk,kk)	hk	kk	hk	kk	hh	hk	hk	hk	hk	hk	kk	hh	hh	kk	kk	kk	hh	hh	kk	hh	hk	hh	hk	hk	hh	hh	hk	kk	hk	hk	kk	hk	kk	hk
seq000757_scaffold717_cov40_len86870	40070	Zj02	1.72754	FcF02	21.359	FcM02	25.361	Fc02	20.737	hk	hk	SEQ757_40070	<hkxhk>		(hh,hk,kk)	hk	kk	hk	kk	hh	hk	hk	hk	hk	hk	kk	hh	hh	kk	kk	kk	hh	hh	kk	hh	hk	hh	hk	hk	hh	hh	hk	kk	hk	hk	kk	hk	kk	hk
seq000757_scaffold717_cov40_len86870	78721			FcF02	21.359	FcM02	25.361	Fc02	20.737	hk	hk	SEQ757_78721	<hkxhk>		(hh,hk,kk)	hk	hh	hk	hh	kk	hk	hk	hk	hk	hk	hh	kk	kk	hh	hh	hh	kk	kk	hh	kk	hk	kk	hk	hk	kk	kk	hk	hh	hk	hk	hh	hk	hh	hk
seq000949_scaffold806_cov48_len68154	61839			FcF02	21.359	FcM02	25.361	Fc02	20.737	hk	hk	SEQ949_61839	<hkxhk>		(hh,hk,kk)	hk	hh	hk	hh	kk	hk	hk	hk	hk	hk	hh	kk	kk	hh	hh	hh	kk	kk	hh	kk	hk	kk	hk	hk	kk	kk	hk	hh	hk	hk	hh	hk	hh	hk
seq000978_scaffold687_cov45_len65007	37221			FcF02	21.359	FcM02	25.361	Fc02	20.737	hk	hk	SEQ978_37221	<hkxhk>		(hh,hk,kk)	hk	hh	hk	hh	kk	hk	hk	hk	hk	hk	hh	kk	kk	hh	hh	hh	kk	kk	hh	kk	hk	kk	hk	hk	kk	kk	hk	hh	hk	hk	hh	hk	hh	hk
seq000978_scaffold687_cov45_len65007	46604			FcF02	21.359	FcM02	25.361	Fc02	20.737	hk	hk	SEQ978_46604	<hkxhk>		(hh,hk,kk)	hk	kk	hk	kk	hh	hk	hk	hk	hk	hk	kk	hh	hh	kk	kk	kk	hh	hh	kk	hh	hk	hh	hk	hk	hh	hh	hk	kk	hk	hk	kk	hk	kk	hk
seq000978_scaffold687_cov45_len65007	51512	Zj02	1.69993	FcF02	21.359	FcM02	25.361	Fc02	20.737	hk	hk	SEQ978_51512	<hkxhk>		(hh,hk,kk)	hk	hh	hk	hh	kk	hk	hk	hk	hk	hk	hh	kk	kk	hh	hh	hh	kk	kk	hh	kk	hk	kk	hk	hk	kk	kk	hk	hh	hk	hk	hh	hk	hh	hk
seq001353_scaffold1559_cov46_len37000	1770			FcF02	21.359	FcM02	25.361	Fc02	20.737	hk	hk	SEQ1353_1770	<hkxhk>		(hh,hk,kk)	hk	hh	hk	hh	kk	hk	hk	hk	hk	hk	hh	kk	kk	hh	hh	hh	kk	kk	hh	kk	hk	kk	hk	hk	kk	kk	hk	hh	hk	hk	hh	hk	hh	hk
seq001353_scaffold1559_cov46_len37000	29457			FcF02	21.359	FcM02	25.361	Fc02	20.737	hk	hk	SEQ1353_29457	<hkxhk>		(hh,hk,kk)	hk	hh	hk	hh	kk	hk	hk	hk	hk	hk	hh	kk	kk	hh	hh	hh	kk	kk	hh	kk	hk	kk	hk	hk	kk	kk	hk	hh	hk	hk	hh	hk	hh	hk
seq001683_scaffold1240_cov47_len22188	15739			FcF02	21.359	FcM02	25.361	Fc02	20.737	hk	hk	SEQ1683_15739	<hkxhk>		(hh,hk,kk)	hk	kk	hk	kk	hh	hk	hk	hk	hk	hk	kk	hh	hh	kk	kk	kk	hh	hh	kk	hh	hk	hh	hk	hk	hh	hh	hk	kk	hk	hk	kk	hk	kk	hk
seq001868_scaffold1429_cov41_len15250	6662			FcF02	21.359	FcM02	25.361	Fc02	20.737	hk	hk	SEQ1868_6662	<hkxhk>		(hh,hk,kk)	hk	kk	hk	kk	hh	hk	hk	hk	hk	hk	kk	hh	hh	kk	kk	kk	hh	hh	kk	hh	hk	hh	hk	hk	hh	hh	hk	kk	hk	hk	kk	hk	kk	hk
seq024498_scaffold23298_cov42_len572	201			FcF02	21.359	FcM02	25.361	Fc02	20.737	hk	hk	SEQ24498_201	<hkxhk>		(hh,hk,kk)	hk	hh	hk	hh	kk	hk	hk	hk	hk	hk	hh	kk	kk	hh	hh	hh	kk	kk	hh	kk	hk	kk	hk	hk	kk	kk	hk	hh	hk	hk	hh	hk	hh	hk
seq024498_scaffold23298_cov42_len572	278			FcF02	21.359	FcM02	25.361	Fc02	20.737	hk	hk	SEQ24498_278	<hkxhk>		(hh,hk,kk)	hk	kk	hk	kk	hh	hk	hk	hk	hk	hk	kk	hh	hh	kk	kk	kk	hh	hh	kk	hh	hk	hh	hk	hk	hh	hh	hk	kk	hk	hk	kk	hk	kk	hk
seq024498_scaffold23298_cov42_len572	286			FcF02	21.359	FcM02	25.361	Fc02	20.737	hk	hk	SEQ24498_286	<hkxhk>		(hh,hk,kk)	hk	hh	hk	hh	kk	hk	hk	hk	hk	hk	hh	kk	kk	hh	hh	hh	kk	kk	hh	kk	hk	kk	hk	hk	kk	kk	hk	hh	hk	hk	hh	hk	hh	hk
seq009253_scaffold7919_cov34_len1116	441			FcF02	28.593	FcM02	24.852	Fc02	21.041	hk	hk	SEQ9253_441	<hkxhk>		(hh,hk,kk)	hh	hk	hk	hk	hk	hh	kk	hk	kk	kk	hk	hk	hk	hk	hk	hk	kk	hk	hk	hk	hk	hk	kk	hh	hk	hk	kk	kk	kk	kk	hk	hk	hk	hh
seq000323_scaffold381_cov45_len185234	131387			FcF02	31.278			Fc02	23.096	ll	lm	SEQ323_131387	<lmxll>		(ll,lm)	ll	ll	lm	ll	lm	ll	lm	lm	lm	lm	lm	lm	lm	lm	ll	ll	lm	lm	ll	lm	ll	lm	lm	ll	lm	lm	lm	lm	lm	lm	ll	ll	ll	ll
seq000437_scaffold301_cov45_len149465	45739			FcF02	31.278			Fc02	23.096	ll	lm	SEQ437_45739	<lmxll>		(ll,lm)	ll	ll	lm	ll	lm	ll	lm	lm	lm	lm	lm	lm	lm	lm	ll	ll	lm	lm	ll	lm	ll	lm	lm	ll	lm	lm	lm	lm	lm	lm	ll	ll	ll	ll
seq000437_scaffold301_cov45_len149465	45802			FcF02	31.278			Fc02	23.096	ll	lm	SEQ437_45802	<lmxll>		(ll,lm)	ll	ll	lm	ll	lm	ll	lm	lm	lm	lm	lm	lm	lm	lm	ll	ll	lm	lm	ll	lm	ll	lm	lm	ll	lm	lm	lm	lm	lm	lm	ll	ll	ll	ll
seq000437_scaffold301_cov45_len149465	57036			FcF02	31.278			Fc02	23.096	ll	lm	SEQ437_57036	<lmxll>		(ll,lm)	ll	ll	lm	ll	lm	ll	lm	lm	lm	lm	lm	lm	lm	lm	ll	ll	lm	lm	ll	lm	ll	lm	lm	ll	lm	lm	lm	lm	lm	lm	ll	ll	ll	ll
seq000437_scaffold301_cov45_len149465	57079			FcF02	31.278			Fc02	23.096	ll	lm	SEQ437_57079	<lmxll>		(ll,lm)	ll	ll	lm	ll	lm	ll	lm	lm	lm	lm	lm	lm	lm	lm	ll	ll	lm	lm	ll	lm	ll	lm	lm	ll	lm	lm	lm	lm	lm	lm	ll	ll	ll	ll
seq000437_scaffold301_cov45_len149465	112533			FcF02	31.278			Fc02	23.096	ll	lm	SEQ437_112533	<lmxll>		(ll,lm)	ll	ll	lm	ll	lm	ll	lm	lm	lm	lm	lm	lm	lm	lm	ll	ll	lm	lm	ll	lm	ll	lm	lm	ll	lm	lm	lm	lm	lm	lm	ll	ll	ll	ll
seq000311_scaffold356_cov40_len190613	83399			FcF02	30.71			Fc02	23.339	ll	lm	SEQ311_83399	<lmxll>		(ll,lm)	lm	lm	ll	lm	ll	lm	lm	ll	ll	ll	ll	ll	ll	ll	lm	lm	ll	ll	lm	ll	lm	ll	ll	lm	ll	ll	ll	ll	ll	ll	lm	lm	lm	lm
seq000311_scaffold356_cov40_len190613	83572			FcF02	30.71			Fc02	23.339	ll	lm	SEQ311_83572	<lmxll>		(ll,lm)	lm	lm	ll	lm	ll	lm	lm	ll	ll	ll	ll	ll	ll	ll	lm	lm	ll	ll	lm	ll	lm	ll	ll	lm	ll	ll	ll	ll	ll	ll	lm	lm	lm	lm
seq000311_scaffold356_cov40_len190613	83594			FcF02	30.71			Fc02	23.339	ll	lm	SEQ311_83594	<lmxll>		(ll,lm)	lm	lm	ll	lm	ll	lm	lm	ll	ll	ll	ll	ll	ll	ll	lm	lm	ll	ll	lm	ll	lm	ll	ll	lm	ll	ll	ll	ll	ll	ll	lm	lm	lm	lm
seq000323_scaffold381_cov45_len185234	34028			FcF02	30.71			Fc02	23.339	ll	lm	SEQ323_34028	<lmxll>		(ll,lm)	lm	lm	ll	lm	ll	lm	lm	ll	ll	ll	ll	ll	ll	ll	lm	lm	ll	ll	lm	ll	lm	ll	ll	lm	ll	ll	ll	ll	ll	ll	lm	lm	lm	lm
seq000323_scaffold381_cov45_len185234	34069			FcF02	30.71			Fc02	23.339	ll	lm	SEQ323_34069	<lmxll>		(ll,lm)	lm	lm	ll	lm	ll	lm	lm	ll	ll	ll	ll	ll	ll	ll	lm	lm	ll	ll	lm	ll	lm	ll	ll	lm	ll	ll	ll	ll	ll	ll	lm	lm	lm	lm
seq000323_scaffold381_cov45_len185234	38934			FcF02	30.71			Fc02	23.339	ll	lm	SEQ323_38934	<lmxll>		(ll,lm)	lm	lm	ll	lm	ll	lm	lm	ll	ll	ll	ll	ll	ll	ll	lm	lm	ll	ll	lm	ll	lm	ll	ll	lm	ll	ll	ll	ll	ll	ll	lm	lm	lm	lm
seq000323_scaffold381_cov45_len185234	94775			FcF02	30.71			Fc02	23.339	ll	lm	SEQ323_94775	<lmxll>		(ll,lm)	lm	lm	ll	lm	ll	lm	lm	ll	ll	ll	ll	ll	ll	ll	lm	lm	ll	ll	lm	ll	lm	ll	ll	lm	ll	ll	ll	ll	ll	ll	lm	lm	lm	lm
seq000323_scaffold381_cov45_len185234	95625			FcF02	30.71			Fc02	23.339	ll	lm	SEQ323_95625	<lmxll>		(ll,lm)	lm	lm	ll	lm	ll	lm	lm	ll	ll	ll	ll	ll	ll	ll	lm	lm	ll	ll	lm	ll	lm	ll	ll	lm	ll	ll	ll	ll	ll	ll	lm	lm	lm	lm
seq000323_scaffold381_cov45_len185234	131408			FcF02	30.71			Fc02	23.339	ll	lm	SEQ323_131408	<lmxll>		(ll,lm)	lm	lm	ll	lm	ll	lm	lm	ll	ll	ll	ll	ll	ll	ll	lm	lm	ll	ll	lm	ll	lm	ll	ll	lm	ll	ll	ll	ll	ll	ll	lm	lm	lm	lm
seq001627_scaffold85_cov46_len24118	6005			FcF02	32.475			Fc02	23.541	ll	lm	SEQ1627_6005	<lmxll>		(ll,lm)	ll	ll	lm	ll	lm	ll	lm	lm	lm	lm	lm	lm	lm	lm	ll	ll	lm	lm	ll	lm	lm	lm	lm	ll	lm	lm	ll	lm	lm	lm	ll	ll	ll	ll
seq000209_scaffold26748_cov43_len243929	81415					FcM02	28.773	Fc02	24.737	np	nn	SEQ209_81415	<nnxnp>		(nn,np)	np	nn	np	nn	np	np	nn	np	nn	nn	nn	np	np	nn	nn	nn	nn	np	nn	np	nn	np	nn	np	np	np	nn	nn	nn	nn	nn	nn	nn	np
seq000209_scaffold26748_cov43_len243929	94886					FcM02	28.773	Fc02	24.737	np	nn	SEQ209_94886	<nnxnp>		(nn,np)	nn	np	nn	np	nn	nn	np	nn	np	np	np	nn	nn	np	np	np	np	nn	np	nn	np	nn	np	nn	nn	nn	np	np	np	np	np	np	np	nn
seq000209_scaffold26748_cov43_len243929	226031	Zj02	6.17017			FcM02	28.773	Fc02	24.737	np	nn	SEQ209_226031	<nnxnp>		(nn,np)	nn	np	nn	np	nn	nn	np	nn	np	np	np	nn	nn	np	np	np	np	nn	np	nn	np	nn	np	nn	nn	nn	np	np	np	np	np	np	np	nn
seq000209_scaffold26748_cov43_len243929	226045	Zj02	6.17017			FcM02	28.773	Fc02	24.737	np	nn	SEQ209_226045	<nnxnp>		(nn,np)	nn	np	nn	np	nn	nn	np	nn	np	np	np	nn	nn	np	np	np	np	nn	np	nn	np	nn	np	nn	nn	nn	np	np	np	np	np	np	np	nn
seq000209_scaffold26748_cov43_len243929	226072	Zj02	6.17014			FcM02	28.773	Fc02	24.737	np	nn	SEQ209_226072	<nnxnp>		(nn,np)	np	nn	np	nn	np	np	nn	np	nn	nn	nn	np	np	nn	nn	nn	nn	np	nn	np	nn	np	nn	np	np	np	nn	nn	nn	nn	nn	nn	nn	np
seq000437_scaffold301_cov45_len149465	38793	Zj02	6.136			FcM02	28.773	Fc02	24.737	np	nn	SEQ437_38793	<nnxnp>		(nn,np)	np	nn	np	nn	np	np	nn	np	nn	nn	nn	np	np	nn	nn	nn	nn	np	nn	np	nn	np	nn	np	np	np	nn	nn	nn	nn	nn	nn	nn	np
seq001795_scaffold1408_cov43_len17757	2550					FcM02	28.773	Fc02	24.737	np	nn	SEQ1795_2550	<nnxnp>		(nn,np)	np	nn	np	nn	np	np	nn	np	nn	nn	nn	np	np	nn	nn	nn	nn	np	nn	np	nn	np	nn	np	np	np	nn	nn	nn	nn	nn	nn	nn	np
seq003745_scaffold2680_cov27_len1472	110					FcM02	28.773	Fc02	24.737	np	nn	SEQ3745_110	<nnxnp>		(nn,np)	nn	np	nn	np	nn	nn	np	nn	np	np	np	nn	nn	np	np	np	np	nn	np	nn	np	nn	np	nn	nn	nn	np	np	np	np	np	np	np	nn
seq009253_scaffold7919_cov34_len1116	382					FcM02	28.773	Fc02	24.737	np	nn	SEQ9253_382	<nnxnp>		(nn,np)	np	nn	np	nn	np	np	nn	np	nn	nn	nn	np	np	nn	nn	nn	nn	np	nn	np	nn	np	nn	np	np	np	nn	nn	nn	nn	nn	nn	nn	np
seq001627_scaffold85_cov46_len24118	5949			FcF02	32.247			Fc02	25.132	ll	lm	SEQ1627_5949	<lmxll>		(ll,lm)	ll	ll	lm	ll	lm	ll	lm	lm	lm	lm	lm	lm	lm	lm	lm	ll	lm	lm	ll	lm	lm	lm	lm	ll	lm	lm	ll	lm	lm	lm	ll	ll	ll	ll
seq000111_scaffold277_cov43_len343802	272391			FcF02	35.162	FcM02	29.649	Fc02	25.876	hk	hk	SEQ111_272391	<hkxhk>		(hh,hk,kk)	hh	hk	hk	hk	hk	hh	hk	hk	kk	kk	kk	hk	hk	kk	hk	hk	kk	hk	hk	hk	hk	hk	hk	hh	hk	hk	hk	kk	kk	kk	hk	hk	hk	hh
seq000718_scaffold862_cov45_len92598	74958			FcF02	36.221			Fc02	25.994	ll	lm	SEQ718_74958	<lmxll>		(ll,lm)	lm	lm	ll	lm	lm	lm	lm	ll	ll	ll	ll	ll	ll	ll	lm	lm	ll	ll	lm	ll	lm	lm	ll	lm	lm	ll	lm	ll	ll	ll	lm	lm	lm	lm
seq000311_scaffold356_cov40_len190613	83397					FcM02	30.164	Fc02	26.12	np	nn	SEQ311_83397	<nnxnp>		(nn,np)	nn	np	nn	np	nn	nn	nn	nn	np	np	np	nn	nn	np	np	np	np	nn	np	nn	np	nn	np	nn	nn	nn	np	np	np	np	np	np	np	nn
seq000311_scaffold356_cov40_len190613	83605					FcM02	30.164	Fc02	26.12	np	nn	SEQ311_83605	<nnxnp>		(nn,np)	nn	np	nn	np	nn	nn	nn	nn	np	np	np	nn	nn	np	np	np	np	nn	np	nn	np	nn	np	nn	nn	nn	np	np	np	np	np	np	np	nn
seq000311_scaffold356_cov40_len190613	83623					FcM02	30.164	Fc02	26.12	np	nn	SEQ311_83623	<nnxnp>		(nn,np)	nn	np	nn	np	nn	nn	nn	nn	np	np	np	nn	nn	np	np	np	np	nn	np	nn	np	nn	np	nn	nn	nn	np	np	np	np	np	np	np	nn
seq000311_scaffold356_cov40_len190613	83646					FcM02	30.164	Fc02	26.12	np	nn	SEQ311_83646	<nnxnp>		(nn,np)	nn	np	nn	np	nn	nn	nn	nn	np	np	np	nn	nn	np	np	np	np	nn	np	nn	np	nn	np	nn	nn	nn	np	np	np	np	np	np	np	nn
seq000606_scaffold800_cov46_len112243	17976			FcF02	34.531			Fc02	26.545	ll	lm	SEQ606_17976	<lmxll>		(ll,lm)	ll	ll	lm	ll	lm	ll	lm	lm	lm	lm	lm	lm	--	lm	ll	ll	lm	lm	ll	lm	ll	lm	lm	lm	ll	lm	ll	lm	lm	lm	ll	ll	ll	ll
seq000437_scaffold301_cov45_len149465	62366			FcF02	29.607	FcM02	33.043	Fc02	26.856	hk	hk	SEQ437_62366	<hkxhk>		(hh,hk,kk)	hk	kk	hh	kk	hh	hk	hk	hh	hk	hk	hk	hh	hh	hk	kk	kk	hk	hh	kk	hh	kk	hh	hk	hk	hh	hh	hk	hk	hk	hk	kk	kk	kk	hk
seq000437_scaffold301_cov45_len149465	62386			FcF02	29.607	FcM02	33.043	Fc02	26.892	hk	hk	SEQ437_62386	<hkxhk>		(hh,hk,kk)	hk	hh	kk	hh	kk	hk	hk	kk	hk	hk	hk	kk	kk	hk	hh	hh	hk	kk	hh	kk	hh	kk	hk	hk	kk	kk	hk	hk	hk	hk	hh	hh	hh	hk
seq000323_scaffold381_cov45_len185234	16482					FcM02	31.766	Fc02	27.788	np	nn	SEQ323_16482	<nnxnp>		(nn,np)	nn	np	nn	np	nn	nn	nn	nn	np	np	np	nn	nn	np	np	np	np	nn	np	nn	np	nn	np	nn	nn	nn	np	np	np	np	np	np	np	nn
seq000111_scaffold277_cov43_len343802	272765			FcF02	36.05	FcM02	32.388	Fc02	27.917	hk	hk	SEQ111_272765	<hkxhk>		(hh,hk,kk)	kk	hk	hk	hk	hk	kk	kk	hk	hh	hh	hh	hk	hk	hh	hk	hk	hh	hk	hk	hk	hk	hk	hk	kk	hk	hk	hk	hh	hh	hh	hk	hk	hk	kk
seq000718_scaffold862_cov45_len92598	8698			FcF02	36.932			Fc02	28.366	ll	lm	SEQ718_8698	<lmxll>		(ll,lm)	lm	lm	ll	lm	ll	lm	lm	ll	ll	ll	ll	ll	ll	ll	lm	lm	ll	ll	lm	ll	lm	lm	ll	lm	lm	ll	lm	ll	ll	ll	lm	lm	lm	lm
seq000718_scaffold862_cov45_len92598	43195			FcF02	36.932			Fc02	28.366	ll	lm	SEQ718_43195	<lmxll>		(ll,lm)	lm	lm	ll	lm	ll	lm	lm	ll	ll	ll	ll	ll	ll	ll	lm	lm	ll	ll	lm	ll	lm	lm	ll	lm	lm	ll	lm	ll	ll	ll	lm	lm	lm	lm
seq000718_scaffold862_cov45_len92598	43369			FcF02	36.932			Fc02	28.366	ll	lm	SEQ718_43369	<lmxll>		(ll,lm)	lm	lm	ll	lm	ll	lm	lm	ll	ll	ll	ll	ll	ll	ll	lm	lm	ll	ll	lm	ll	lm	lm	ll	lm	lm	ll	lm	ll	ll	ll	lm	lm	lm	lm
seq000718_scaffold862_cov45_len92598	43378	Zj02	21.7799	FcF02	36.932			Fc02	28.366	ll	lm	SEQ718_43378	<lmxll>		(ll,lm)	lm	lm	ll	lm	ll	lm	lm	ll	ll	ll	ll	ll	ll	ll	lm	lm	ll	ll	lm	ll	lm	lm	ll	lm	lm	ll	lm	ll	ll	ll	lm	lm	lm	lm
seq000718_scaffold862_cov45_len92598	62148	Zj02	21.7965	FcF02	36.932			Fc02	28.366	ll	lm	SEQ718_62148	<lmxll>		(ll,lm)	lm	lm	ll	lm	ll	lm	lm	ll	ll	ll	ll	ll	ll	ll	lm	lm	ll	ll	lm	ll	lm	lm	ll	lm	lm	ll	lm	ll	ll	ll	lm	lm	lm	lm
seq000718_scaffold862_cov45_len92598	68535			FcF02	36.932			Fc02	28.366	ll	lm	SEQ718_68535	<lmxll>		(ll,lm)	lm	lm	ll	lm	ll	lm	lm	ll	ll	ll	ll	ll	ll	ll	lm	lm	ll	ll	lm	ll	lm	lm	ll	lm	lm	ll	lm	ll	ll	ll	lm	lm	lm	lm
seq000718_scaffold862_cov45_len92598	77090			FcF02	36.932			Fc02	28.366	ll	lm	SEQ718_77090	<lmxll>		(ll,lm)	lm	lm	ll	lm	ll	lm	lm	ll	ll	ll	ll	ll	ll	ll	lm	lm	ll	ll	lm	ll	lm	lm	ll	lm	lm	ll	lm	ll	ll	ll	lm	lm	lm	lm
seq000718_scaffold862_cov45_len92598	14711	Zj02	21.7189	FcF02	37.38			Fc02	28.668	ll	lm	SEQ718_14711	<lmxll>		(ll,lm)	ll	ll	lm	ll	lm	ll	lm	lm	lm	lm	lm	lm	lm	lm	ll	ll	lm	lm	ll	lm	ll	ll	lm	ll	ll	lm	ll	lm	lm	lm	ll	ll	ll	ll
seq000718_scaffold862_cov45_len92598	15035			FcF02	37.38			Fc02	28.668	ll	lm	SEQ718_15035	<lmxll>		(ll,lm)	ll	ll	lm	ll	lm	ll	lm	lm	lm	lm	lm	lm	lm	lm	ll	ll	lm	lm	ll	lm	ll	ll	lm	ll	ll	lm	ll	lm	lm	lm	ll	ll	ll	ll
seq000718_scaffold862_cov45_len92598	25600			FcF02	37.38			Fc02	28.668	ll	lm	SEQ718_25600	<lmxll>		(ll,lm)	ll	ll	lm	ll	lm	ll	lm	lm	lm	lm	lm	lm	lm	lm	ll	ll	lm	lm	ll	lm	ll	ll	lm	ll	ll	lm	ll	lm	lm	lm	ll	ll	ll	ll
seq000718_scaffold862_cov45_len92598	62127	Zj06	11.2092	FcF02	37.38			Fc02	28.668	ll	lm	SEQ718_62127	<lmxll>		(ll,lm)	ll	ll	lm	ll	lm	ll	lm	lm	lm	lm	lm	lm	lm	lm	ll	ll	lm	lm	ll	lm	ll	ll	lm	ll	ll	lm	ll	lm	lm	lm	ll	ll	ll	ll
seq000718_scaffold862_cov45_len92598	67662			FcF02	37.38			Fc02	28.668	ll	lm	SEQ718_67662	<lmxll>		(ll,lm)	ll	ll	lm	ll	lm	ll	lm	lm	lm	lm	lm	lm	lm	lm	ll	ll	lm	lm	ll	lm	ll	ll	lm	ll	ll	lm	ll	lm	lm	lm	ll	ll	ll	ll
seq000718_scaffold862_cov45_len92598	67939	Zj02	21.8	FcF02	37.38			Fc02	28.668	ll	lm	SEQ718_67939	<lmxll>		(ll,lm)	ll	ll	lm	ll	lm	ll	lm	lm	lm	lm	lm	lm	lm	lm	ll	ll	lm	lm	ll	lm	ll	ll	lm	ll	ll	lm	ll	lm	lm	lm	ll	ll	ll	ll
seq000718_scaffold862_cov45_len92598	67942	Zj02	21.8	FcF02	37.38			Fc02	28.668	ll	lm	SEQ718_67942	<lmxll>		(ll,lm)	ll	ll	lm	ll	lm	ll	lm	lm	lm	lm	lm	lm	lm	lm	ll	ll	lm	lm	ll	lm	ll	ll	lm	ll	ll	lm	ll	lm	lm	lm	ll	ll	ll	ll
seq000936_scaffold661_cov50_len68731	17076			FcF02	39.21			Fc02	28.989	ll	lm	SEQ936_17076	<lmxll>		(ll,lm)	ll	ll	lm	ll	lm	ll	lm	lm	lm	lm	lm	lm	lm	lm	ll	ll	lm	lm	ll	lm	ll	ll	lm	ll	ll	lm	ll	lm	lm	lm	ll	ll	ll	ll
seq000677_scaffold27597_cov42_len99048	62844			FcF02	38.427			Fc02	29.311	ll	lm	SEQ677_62844	<lmxll>		(ll,lm)	lm	lm	ll	lm	ll	lm	lm	ll	ll	ll	ll	ll	ll	ll	lm	lm	ll	ll	lm	ll	lm	lm	ll	lm	lm	ll	lm	ll	ll	ll	lm	lm	lm	lm
seq000323_scaffold381_cov45_len185234	158783					FcM02	33.591	Fc02	29.6	np	nn	SEQ323_158783	<nnxnp>		(nn,np)	nn	np	nn	np	nn	nn	nn	nn	np	np	np	nn	nn	np	np	np	np	nn	np	nn	np	nn	np	nn	nn	nn	nn	np	np	np	np	np	np	nn
seq000196_scaffold298_cov44_len255184	241944			FcF02	43.96	FcM02	31.054	Fc02	29.622	hk	hk	SEQ196_241944	<hkxhk>		(hh,hk,kk)	kk	hk	hk	hk	hk	kk	hk	hk	hh	hh	hh	hk	hk	hh	hk	hh	hh	hk	hk	hk	hk	kk	hh	kk	kk	hk	hk	hh	hh	hh	hk	hk	hk	kk
seq000196_scaffold298_cov44_len255184	241997			FcF02	43.96	FcM02	31.054	Fc02	29.817	hk	hk	SEQ196_241997	<hkxhk>		(hh,hk,kk)	hh	hk	hk	hk	hk	hh	hk	hk	kk	kk	kk	hk	hk	kk	hk	kk	kk	hk	hk	hk	hk	hh	kk	hh	hh	hk	hk	kk	kk	kk	hk	hk	hk	hh
seq000323_scaffold381_cov45_len185234	131211			FcF02	32.718	FcM02	36.424	Fc02	29.964	hk	hk	SEQ323_131211	<hkxhk>		(hh,hk,kk)	hk	hh	kk	hh	kk	hk	hk	kk	hk	hk	hk	kk	kk	hk	hh	hh	hk	kk	hh	kk	hh	kk	hk	hk	kk	kk	hk	hk	hk	hk	hh	hh	hh	hk
seq000196_scaffold298_cov44_len255184	202078					FcM02	34.618	Fc02	30.401	np	nn	SEQ196_202078	<nnxnp>		(nn,np)	nn	np	nn	np	nn	nn	nn	nn	np	np	np	nn	nn	np	np	np	np	nn	np	nn	np	nn	np	nn	nn	nn	np	np	np	np	np	np	np	nn
seq000323_scaffold381_cov45_len185234	156645					FcM02	34.618	Fc02	30.401	np	nn	SEQ323_156645	<nnxnp>		(nn,np)	nn	np	nn	np	nn	nn	nn	nn	np	np	np	nn	nn	np	np	np	np	nn	np	nn	np	nn	np	nn	nn	nn	np	np	np	np	np	np	np	nn
seq000700_scaffold660_cov47_len95727	54165					FcM02	34.618	Fc02	30.401	np	nn	SEQ700_54165	<nnxnp>		(nn,np)	nn	np	nn	np	nn	nn	nn	nn	np	np	np	nn	nn	np	np	np	np	nn	np	nn	np	nn	np	nn	nn	nn	np	np	np	np	np	np	np	nn
seq000111_scaffold277_cov43_len343802	256759	Zj02	22.0498	FcF02	33.055	FcM02	36.944	Fc02	30.459	hk	hk	SEQ111_256759	<hkxhk>		(hh,hk,kk)	hk	hh	kk	hh	kk	hk	hk	kk	hk	hk	hk	kk	kk	hk	hh	hh	hk	kk	hh	kk	hh	kk	hk	hk	kk	kk	hh	hk	hk	hk	hh	hh	hh	hk
seq000323_scaffold381_cov45_len185234	156644					FcM02	34.345	Fc02	30.702	np	nn	SEQ323_156644	<nnxnp>		(nn,np)	nn	np	nn	np	nn	nn	nn	nn	np	np	np	nn	nn	np	np	np	np	nn	np	nn	np	nn	np	nn	nn	nn	np	np	np	np	np	np	np	nn
seq005978_scaffold4731_cov32_len1306	1031			FcF02	41.552			Fc02	31.06	ll	lm	SEQ5978_1031	<lmxll>		(ll,lm)	ll	ll	ll	ll	lm	ll	lm	ll	lm	lm	lm	lm	lm	lm	ll	lm	lm	lm	ll	lm	ll	ll	lm	ll	ll	lm	ll	lm	lm	lm	ll	ll	ll	ll
seq000226_scaffold222_cov46_len232847	225727			FcF02	42.728			Fc02	31.579	ll	lm	SEQ226_225727	<lmxll>		(ll,lm)	ll	ll	lm	ll	lm	ll	lm	lm	lm	lm	lm	lm	lm	lm	ll	lm	lm	lm	ll	lm	ll	ll	lm	lm	ll	lm	ll	lm	lm	lm	ll	ll	ll	ll
seq000226_scaffold222_cov46_len232847	137233			FcF02	40.622			Fc02	31.921	ll	lm	SEQ226_137233	<lmxll>		(ll,lm)	ll	ll	lm	ll	lm	ll	lm	lm	lm	lm	lm	lm	lm	lm	ll	ll	lm	lm	ll	lm	ll	ll	lm	ll	ll	lm	ll	lm	lm	lm	ll	ll	ll	ll
seq000489_scaffold341_cov46_len135672	16346					FcM02	35.739	Fc02	32.141	np	nn	SEQ489_16346	<nnxnp>		(nn,np)	nn	np	nn	np	nn	nn	nn	nn	np	--	--	nn	nn	np	np	np	np	nn	np	nn	np	nn	np	nn	nn	nn	np	np	np	np	np	np	np	nn
seq005978_scaffold4731_cov32_len1306	884			FcF02	41.945			Fc02	32.557	ll	lm	SEQ5978_884	<lmxll>		(ll,lm)	ll	ll	lm	ll	lm	ll	lm	ll	lm	lm	lm	lm	lm	lm	ll	lm	lm	lm	ll	lm	ll	ll	lm	ll	ll	lm	ll	lm	lm	lm	ll	ll	ll	ll
seq005978_scaffold4731_cov32_len1306	933			FcF02	41.945			Fc02	32.557	ll	lm	SEQ5978_933	<lmxll>		(ll,lm)	ll	ll	lm	ll	lm	ll	lm	ll	lm	lm	lm	lm	lm	lm	ll	lm	lm	lm	ll	lm	ll	ll	lm	ll	ll	lm	ll	lm	lm	lm	ll	ll	ll	ll
seq005978_scaffold4731_cov32_len1306	1001			FcF02	41.945			Fc02	32.557	ll	lm	SEQ5978_1001	<lmxll>		(ll,lm)	ll	ll	lm	ll	lm	ll	lm	ll	lm	lm	lm	lm	lm	lm	ll	lm	lm	lm	ll	lm	ll	ll	lm	ll	ll	lm	ll	lm	lm	lm	ll	ll	ll	ll
seq000355_scaffold267_cov44_len172889	86523					FcM02	36.606	Fc02	32.7	np	nn	SEQ355_86523	<nnxnp>		(nn,np)	np	nn	np	nn	np	np	nn	np	nn	nn	np	np	np	nn	nn	nn	nn	np	nn	np	nn	np	nn	np	np	np	nn	nn	nn	nn	nn	nn	nn	np
seq000355_scaffold267_cov44_len172889	105070					FcM02	36.606	Fc02	32.7	np	nn	SEQ355_105070	<nnxnp>		(nn,np)	np	nn	np	nn	np	np	nn	np	nn	nn	np	np	np	nn	nn	nn	nn	np	nn	np	nn	np	nn	np	np	np	nn	nn	nn	nn	nn	nn	nn	np
seq000355_scaffold267_cov44_len172889	105632					FcM02	36.606	Fc02	32.7	np	nn	SEQ355_105632	<nnxnp>		(nn,np)	np	nn	np	nn	np	np	nn	np	nn	nn	np	np	np	nn	nn	nn	nn	np	nn	np	nn	np	nn	np	np	np	nn	nn	nn	nn	nn	nn	nn	np
seq000196_scaffold298_cov44_len255184	202058			FcF02	43.058			Fc02	32.995	ll	lm	SEQ196_202058	<lmxll>		(ll,lm)	ll	ll	lm	ll	lm	ll	lm	lm	lm	lm	lm	lm	lm	lm	ll	lm	lm	lm	ll	lm	ll	ll	lm	ll	ll	lm	ll	lm	lm	lm	ll	ll	ll	ll
seq000196_scaffold298_cov44_len255184	202104			FcF02	43.058			Fc02	32.995	ll	lm	SEQ196_202104	<lmxll>		(ll,lm)	ll	ll	lm	ll	lm	ll	lm	lm	lm	lm	lm	lm	lm	lm	ll	lm	lm	lm	ll	lm	ll	ll	lm	ll	ll	lm	ll	lm	lm	lm	ll	ll	ll	ll
seq000196_scaffold298_cov44_len255184	222163			FcF02	43.058			Fc02	32.995	ll	lm	SEQ196_222163	<lmxll>		(ll,lm)	ll	ll	lm	ll	lm	ll	lm	lm	lm	lm	lm	lm	lm	lm	ll	lm	lm	lm	ll	lm	ll	ll	lm	ll	ll	lm	ll	lm	lm	lm	ll	ll	ll	ll
seq000196_scaffold298_cov44_len255184	222412			FcF02	43.058			Fc02	32.995	ll	lm	SEQ196_222412	<lmxll>		(ll,lm)	ll	ll	lm	ll	lm	ll	lm	lm	lm	lm	lm	lm	lm	lm	ll	lm	lm	lm	ll	lm	ll	ll	lm	ll	ll	lm	ll	lm	lm	lm	ll	ll	ll	ll
seq000226_scaffold222_cov46_len232847	221111			FcF02	43.058			Fc02	32.995	ll	lm	SEQ226_221111	<lmxll>		(ll,lm)	ll	ll	lm	ll	lm	ll	lm	lm	lm	lm	lm	lm	lm	lm	ll	lm	lm	lm	ll	lm	ll	ll	lm	ll	ll	lm	ll	lm	lm	lm	ll	ll	ll	ll
seq000330_scaffold223_cov45_len183062	36588			FcF02	43.058			Fc02	32.995	ll	lm	SEQ330_36588	<lmxll>		(ll,lm)	ll	ll	lm	ll	lm	ll	lm	lm	lm	lm	lm	lm	lm	lm	ll	lm	lm	lm	ll	lm	ll	ll	lm	ll	ll	lm	ll	lm	lm	lm	ll	ll	ll	ll
seq000330_scaffold223_cov45_len183062	36619			FcF02	43.058			Fc02	32.995	ll	lm	SEQ330_36619	<lmxll>		(ll,lm)	ll	ll	lm	ll	lm	ll	lm	lm	lm	lm	lm	lm	lm	lm	ll	lm	lm	lm	ll	lm	ll	ll	lm	ll	ll	lm	ll	lm	lm	lm	ll	ll	ll	ll
seq000330_scaffold223_cov45_len183062	40651			FcF02	43.058			Fc02	32.995	ll	lm	SEQ330_40651	<lmxll>		(ll,lm)	ll	ll	lm	ll	lm	ll	lm	lm	lm	lm	lm	lm	lm	lm	ll	lm	lm	lm	ll	lm	ll	ll	lm	ll	ll	lm	ll	lm	lm	lm	ll	ll	ll	ll
seq000330_scaffold223_cov45_len183062	40783			FcF02	43.058			Fc02	32.995	ll	lm	SEQ330_40783	<lmxll>		(ll,lm)	ll	ll	lm	ll	lm	ll	lm	lm	lm	lm	lm	lm	lm	lm	ll	lm	lm	lm	ll	lm	ll	ll	lm	ll	ll	lm	ll	lm	lm	lm	ll	ll	ll	ll
seq000330_scaffold223_cov45_len183062	40801			FcF02	43.058			Fc02	32.995	ll	lm	SEQ330_40801	<lmxll>		(ll,lm)	ll	ll	lm	ll	lm	ll	lm	lm	lm	lm	lm	lm	lm	lm	ll	lm	lm	lm	ll	lm	ll	ll	lm	ll	ll	lm	ll	lm	lm	lm	ll	ll	ll	ll
seq000330_scaffold223_cov45_len183062	40802			FcF02	43.058			Fc02	32.995	ll	lm	SEQ330_40802	<lmxll>		(ll,lm)	ll	ll	lm	ll	lm	ll	lm	lm	lm	lm	lm	lm	lm	lm	ll	lm	lm	lm	ll	lm	ll	ll	lm	ll	ll	lm	ll	lm	lm	lm	ll	ll	ll	ll
seq000330_scaffold223_cov45_len183062	40813			FcF02	43.058			Fc02	32.995	ll	lm	SEQ330_40813	<lmxll>		(ll,lm)	ll	ll	lm	ll	lm	ll	lm	lm	lm	lm	lm	lm	lm	lm	ll	lm	lm	lm	ll	lm	ll	ll	lm	ll	ll	lm	ll	lm	lm	lm	ll	ll	ll	ll
seq000489_scaffold341_cov46_len135672	2161			FcF02	43.058			Fc02	32.995	ll	lm	SEQ489_2161	<lmxll>		(ll,lm)	ll	ll	lm	ll	lm	ll	lm	lm	lm	lm	lm	lm	lm	lm	ll	lm	lm	lm	ll	lm	ll	ll	lm	ll	ll	lm	ll	lm	lm	lm	ll	ll	ll	ll
seq000489_scaffold341_cov46_len135672	2181			FcF02	43.058			Fc02	32.995	ll	lm	SEQ489_2181	<lmxll>		(ll,lm)	ll	ll	lm	ll	lm	ll	lm	lm	lm	lm	lm	lm	lm	lm	ll	lm	lm	lm	ll	lm	ll	ll	lm	ll	ll	lm	ll	lm	lm	lm	ll	ll	ll	ll
seq000489_scaffold341_cov46_len135672	26118			FcF02	43.058			Fc02	32.995	ll	lm	SEQ489_26118	<lmxll>		(ll,lm)	ll	ll	lm	ll	lm	ll	lm	lm	lm	lm	lm	lm	lm	lm	ll	lm	lm	lm	ll	lm	ll	ll	lm	ll	ll	lm	ll	lm	lm	lm	ll	ll	ll	ll
seq000489_scaffold341_cov46_len135672	26122			FcF02	43.058			Fc02	32.995	ll	lm	SEQ489_26122	<lmxll>		(ll,lm)	ll	ll	lm	ll	lm	ll	lm	lm	lm	lm	lm	lm	lm	lm	ll	lm	lm	lm	ll	lm	ll	ll	lm	ll	ll	lm	ll	lm	lm	lm	ll	ll	ll	ll
seq000489_scaffold341_cov46_len135672	26141			FcF02	43.058			Fc02	32.995	ll	lm	SEQ489_26141	<lmxll>		(ll,lm)	ll	ll	lm	ll	lm	ll	lm	lm	lm	lm	lm	lm	lm	lm	ll	lm	lm	lm	ll	lm	ll	ll	lm	ll	ll	lm	ll	lm	lm	lm	ll	ll	ll	ll
seq000489_scaffold341_cov46_len135672	30151			FcF02	43.058			Fc02	32.995	ll	lm	SEQ489_30151	<lmxll>		(ll,lm)	ll	ll	lm	ll	lm	ll	lm	lm	lm	lm	lm	lm	lm	lm	ll	lm	lm	lm	ll	lm	ll	ll	lm	ll	ll	lm	ll	lm	lm	lm	ll	ll	ll	ll
seq000489_scaffold341_cov46_len135672	115222			FcF02	43.058			Fc02	32.995	ll	lm	SEQ489_115222	<lmxll>		(ll,lm)	ll	ll	lm	ll	lm	ll	lm	lm	lm	lm	lm	lm	lm	lm	ll	lm	lm	lm	ll	lm	ll	ll	lm	ll	ll	lm	ll	lm	lm	lm	ll	ll	ll	ll
seq000489_scaffold341_cov46_len135672	115348			FcF02	43.058			Fc02	32.995	ll	lm	SEQ489_115348	<lmxll>		(ll,lm)	ll	ll	lm	ll	lm	ll	lm	lm	lm	lm	lm	lm	lm	lm	ll	lm	lm	lm	ll	lm	ll	ll	lm	ll	ll	lm	ll	lm	lm	lm	ll	ll	ll	ll
seq000489_scaffold341_cov46_len135672	115372			FcF02	43.058			Fc02	32.995	ll	lm	SEQ489_115372	<lmxll>		(ll,lm)	ll	ll	lm	ll	lm	ll	lm	lm	lm	lm	lm	lm	lm	lm	ll	lm	lm	lm	ll	lm	ll	ll	lm	ll	ll	lm	ll	lm	lm	lm	ll	ll	ll	ll
seq000489_scaffold341_cov46_len135672	115406			FcF02	43.058			Fc02	32.995	ll	lm	SEQ489_115406	<lmxll>		(ll,lm)	ll	ll	lm	ll	lm	ll	lm	lm	lm	lm	lm	lm	lm	lm	ll	lm	lm	lm	ll	lm	ll	ll	lm	ll	ll	lm	ll	lm	lm	lm	ll	ll	ll	ll
seq000355_scaffold267_cov44_len172889	96937					FcM02	37.501	Fc02	33.296	np	nn	SEQ355_96937	<nnxnp>		(nn,np)	np	nn	np	nn	np	np	np	np	nn	nn	np	np	np	nn	nn	nn	nn	np	nn	np	nn	np	nn	np	np	np	nn	nn	nn	nn	nn	nn	nn	np
seq000355_scaffold267_cov44_len172889	102899					FcM02	37.501	Fc02	33.296	np	nn	SEQ355_102899	<nnxnp>		(nn,np)	np	nn	np	nn	np	np	np	np	nn	nn	np	np	np	nn	nn	nn	nn	np	nn	np	nn	np	nn	np	np	np	nn	nn	nn	nn	nn	nn	nn	np
seq000355_scaffold267_cov44_len172889	102935					FcM02	37.501	Fc02	33.296	np	nn	SEQ355_102935	<nnxnp>		(nn,np)	np	nn	np	nn	np	np	np	np	nn	nn	np	np	np	nn	nn	nn	nn	np	nn	np	nn	np	nn	np	np	np	nn	nn	nn	nn	nn	nn	nn	np
seq000581_scaffold410_cov44_len115326	12199					FcM02	37.501	Fc02	33.296	np	nn	SEQ581_12199	<nnxnp>		(nn,np)	nn	np	nn	np	nn	nn	nn	nn	np	np	nn	nn	nn	np	np	np	np	nn	np	nn	np	nn	np	nn	nn	nn	np	np	np	np	np	np	np	nn
seq000581_scaffold410_cov44_len115326	12218					FcM02	37.501	Fc02	33.296	np	nn	SEQ581_12218	<nnxnp>		(nn,np)	np	nn	np	nn	np	np	np	np	nn	nn	np	np	np	nn	nn	nn	nn	np	nn	np	nn	np	nn	np	np	np	nn	nn	nn	nn	nn	nn	nn	np
seq001128_scaffold795_cov45_len51849	11258					FcM02	37.501	Fc02	33.296	np	nn	SEQ1128_11258	<nnxnp>		(nn,np)	np	nn	np	nn	np	np	np	np	nn	nn	np	np	np	nn	nn	nn	nn	np	nn	np	nn	np	nn	np	np	np	nn	nn	nn	nn	nn	nn	nn	np
seq001128_scaffold795_cov45_len51849	11306					FcM02	37.501	Fc02	33.296	np	nn	SEQ1128_11306	<nnxnp>		(nn,np)	np	nn	np	nn	np	np	np	np	nn	nn	np	np	np	nn	nn	nn	nn	np	nn	np	nn	np	nn	np	np	np	nn	nn	nn	nn	nn	nn	nn	np
seq001128_scaffold795_cov45_len51849	11666					FcM02	37.501	Fc02	33.296	np	nn	SEQ1128_11666	<nnxnp>		(nn,np)	np	nn	np	nn	np	np	np	np	nn	nn	np	np	np	nn	nn	nn	nn	np	nn	np	nn	np	nn	np	np	np	nn	nn	nn	nn	nn	nn	nn	np
seq001128_scaffold795_cov45_len51849	11728					FcM02	37.501	Fc02	33.296	np	nn	SEQ1128_11728	<nnxnp>		(nn,np)	np	nn	np	nn	np	np	np	np	nn	nn	np	np	np	nn	nn	nn	nn	np	nn	np	nn	np	nn	np	np	np	nn	nn	nn	nn	nn	nn	nn	np
seq000489_scaffold341_cov46_len135672	2147			FcF02	43.465			Fc02	33.378	ll	lm	SEQ489_2147	<lmxll>		(ll,lm)	ll	ll	lm	ll	lm	ll	ll	lm	lm	lm	lm	lm	lm	lm	ll	lm	lm	lm	ll	lm	ll	ll	lm	ll	ll	lm	ll	lm	lm	lm	ll	ll	ll	ll
seq000355_scaffold267_cov44_len172889	86786					FcM02	37.501	Fc02	33.441	np	nn	SEQ355_86786	<nnxnp>		(nn,np)	np	nn	np	nn	np	np	np	np	nn	nn	np	np	np	nn	nn	nn	nn	np	nn	np	nn	np	nn	np	np	np	nn	nn	nn	nn	nn	nn	nn	np
seq000496_scaffold366_cov46_len134110	67916			FcF02	43.776			Fc02	33.599	ll	lm	SEQ496_67916	<lmxll>		(ll,lm)	lm	lm	ll	lm	ll	lm	lm	ll	ll	ll	ll	ll	ll	ll	lm	ll	ll	ll	lm	ll	lm	lm	ll	lm	lm	ll	lm	ll	ll	ll	lm	lm	lm	lm
seq000581_scaffold410_cov44_len115326	11593	Zj12	5.5551	FcF02	43.776			Fc02	33.599	ll	lm	SEQ581_11593	<lmxll>		(ll,lm)	lm	lm	ll	lm	ll	lm	lm	ll	ll	ll	ll	ll	ll	ll	lm	ll	ll	ll	lm	ll	lm	lm	ll	lm	lm	ll	lm	ll	ll	ll	lm	lm	lm	lm
seq000581_scaffold410_cov44_len115326	11595	Zj02	8.5693	FcF02	43.776			Fc02	33.599	ll	lm	SEQ581_11595	<lmxll>		(ll,lm)	lm	lm	ll	lm	ll	lm	lm	ll	ll	ll	ll	ll	ll	ll	lm	ll	ll	ll	lm	ll	lm	lm	ll	lm	lm	ll	lm	ll	ll	ll	lm	lm	lm	lm
seq000581_scaffold410_cov44_len115326	11683	Zj12	5.55501	FcF02	43.776			Fc02	33.599	ll	lm	SEQ581_11683	<lmxll>		(ll,lm)	lm	lm	ll	lm	ll	lm	lm	ll	ll	ll	ll	ll	ll	ll	lm	ll	ll	ll	lm	ll	lm	lm	ll	lm	lm	ll	lm	ll	ll	ll	lm	lm	lm	lm
seq000581_scaffold410_cov44_len115326	12057			FcF02	43.776			Fc02	33.599	ll	lm	SEQ581_12057	<lmxll>		(ll,lm)	lm	lm	ll	lm	ll	lm	lm	ll	ll	ll	ll	ll	ll	ll	lm	ll	ll	ll	lm	ll	lm	lm	ll	lm	lm	ll	lm	ll	ll	ll	lm	lm	lm	lm
seq000432_scaffold297_cov45_len150072	1624			FcF02	45.087			Fc02	34.321	ll	lm	SEQ432_1624	<lmxll>		(ll,lm)	lm	lm	ll	lm	ll	lm	lm	ll	ll	ll	ll	ll	ll	ll	lm	ll	ll	ll	lm	ll	lm	lm	ll	lm	lm	ll	lm	ll	ll	ll	lm	lm	lm	lm
seq000581_scaffold410_cov44_len115326	12063			FcF02	42.681	FcM02	39.55	Fc02	35.01	hk	hk	SEQ581_12063	<hkxhk>		(hh,hk,kk)	hk	hh	kk	hh	kk	hk	hk	kk	hk	hk	kk	kk	kk	hk	hh	hk	hk	kk	hh	kk	hh	hk	hk	hk	hk	kk	hh	hk	hk	hk	hh	hh	hh	hk
seq000838_scaffold688_cov47_len77650	56577			FcF02	42.681	FcM02	39.55	Fc02	35.01	hk	hk	SEQ838_56577	<hkxhk>		(hh,hk,kk)	hk	kk	hh	kk	hh	hk	hk	hh	hk	hk	hh	hh	hh	hk	kk	hk	hk	hh	kk	hh	kk	hk	hk	hk	hk	hh	kk	hk	hk	hk	kk	kk	kk	hk
seq000017_scaffold87_cov44_len748131	57575					FcM02	39.129	Fc02	35.091	np	nn	SEQ17_57575	<nnxnp>		(nn,np)	np	nn	np	nn	np	np	np	np	nn	nn	np	np	np	nn	nn	nn	nn	np	nn	np	nn	np	nn	np	np	np	nn	nn	nn	nn	nn	nn	nn	np
seq000017_scaffold87_cov44_len748131	57753					FcM02	39.129	Fc02	35.091	np	nn	SEQ17_57753	<nnxnp>		(nn,np)	np	nn	np	nn	np	np	np	np	nn	nn	np	np	np	nn	nn	nn	nn	np	nn	np	nn	np	nn	np	np	np	nn	nn	nn	nn	nn	nn	nn	np
seq000017_scaffold87_cov44_len748131	58516	Zj02	8.43851			FcM02	39.129	Fc02	35.091	np	nn	SEQ17_58516	<nnxnp>		(nn,np)	np	nn	np	nn	np	np	np	np	nn	nn	np	np	np	nn	nn	nn	nn	np	nn	np	nn	np	nn	np	np	np	nn	nn	nn	nn	nn	nn	nn	np
seq000017_scaffold87_cov44_len748131	58744					FcM02	39.129	Fc02	35.091	np	nn	SEQ17_58744	<nnxnp>		(nn,np)	np	nn	np	nn	np	np	np	np	nn	nn	np	np	np	nn	nn	nn	nn	np	nn	np	nn	np	nn	np	np	np	nn	nn	nn	nn	nn	nn	nn	np
seq000017_scaffold87_cov44_len748131	58782					FcM02	39.129	Fc02	35.091	np	nn	SEQ17_58782	<nnxnp>		(nn,np)	np	nn	np	nn	np	np	np	np	nn	nn	np	np	np	nn	nn	nn	nn	np	nn	np	nn	np	nn	np	np	np	nn	nn	nn	nn	nn	nn	nn	np
seq000017_scaffold87_cov44_len748131	60721					FcM02	39.129	Fc02	35.091	np	nn	SEQ17_60721	<nnxnp>		(nn,np)	np	nn	np	nn	np	np	np	np	nn	nn	np	np	np	nn	nn	nn	nn	np	nn	np	nn	np	nn	np	np	np	nn	nn	nn	nn	nn	nn	nn	np
seq000076_scaffold161_cov46_len416044	367002					FcM02	39.129	Fc02	35.091	np	nn	SEQ76_367002	<nnxnp>		(nn,np)	np	nn	np	nn	np	np	np	np	nn	nn	np	np	np	nn	nn	nn	nn	np	nn	np	nn	np	nn	np	np	np	nn	nn	nn	nn	nn	nn	nn	np
seq000076_scaffold161_cov46_len416044	367254					FcM02	39.129	Fc02	35.091	np	nn	SEQ76_367254	<nnxnp>		(nn,np)	np	nn	np	nn	np	np	np	np	nn	nn	np	np	np	nn	nn	nn	nn	np	nn	np	nn	np	nn	np	np	np	nn	nn	nn	nn	nn	nn	nn	np
seq000432_scaffold297_cov45_len150072	118234					FcM02	39.129	Fc02	35.091	np	nn	SEQ432_118234	<nnxnp>		(nn,np)	nn	np	nn	np	nn	nn	nn	nn	np	np	nn	nn	nn	np	np	np	np	nn	np	nn	np	nn	np	nn	nn	nn	np	np	np	np	np	np	np	nn
seq014428_scaffold13119_cov49_len874	657					FcM02	39.129	Fc02	35.091	np	nn	SEQ14428_657	<nnxnp>		(nn,np)	np	nn	np	nn	np	np	np	np	nn	nn	np	np	np	nn	nn	nn	nn	np	nn	np	nn	np	nn	np	np	np	nn	nn	nn	nn	nn	nn	nn	np
seq000355_scaffold267_cov44_len172889	13838			FcF02	48.218	FcM02	35.594	Fc02	35.148	hk	hk	SEQ355_13838	<hkxhk>		(hh,hk,kk)	kk	hk	hk	hk	hk	kk	hk	hk	hh	hh	hk	hk	hk	hh	hk	hh	hh	hk	hk	hk	hk	kk	hh	kk	kk	hk	hk	hh	hh	hh	hk	hk	hk	kk
seq000076_scaffold161_cov46_len416044	172319			FcF02	45.78			Fc02	35.411	ll	lm	SEQ76_172319	<lmxll>		(ll,lm)	ll	ll	lm	ll	lm	ll	lm	lm	lm	lm	lm	lm	lm	lm	ll	lm	lm	lm	ll	lm	ll	ll	lm	ll	ll	lm	ll	lm	lm	lm	ll	ll	ll	ll
seq000076_scaffold161_cov46_len416044	207405			FcF02	45.78			Fc02	35.411	ll	lm	SEQ76_207405	<lmxll>		(ll,lm)	ll	ll	lm	ll	lm	ll	lm	lm	lm	lm	lm	lm	lm	lm	ll	lm	lm	lm	ll	lm	ll	ll	lm	ll	ll	lm	ll	lm	lm	lm	ll	ll	ll	ll
seq000076_scaffold161_cov46_len416044	209861			FcF02	45.78			Fc02	35.411	ll	lm	SEQ76_209861	<lmxll>		(ll,lm)	ll	ll	lm	ll	lm	ll	lm	lm	lm	lm	lm	lm	lm	lm	ll	lm	lm	lm	ll	lm	ll	ll	lm	ll	ll	lm	ll	lm	lm	lm	ll	ll	ll	ll
seq000076_scaffold161_cov46_len416044	254728			FcF02	45.78			Fc02	35.411	ll	lm	SEQ76_254728	<lmxll>		(ll,lm)	ll	ll	lm	ll	lm	ll	lm	lm	lm	lm	lm	lm	lm	lm	ll	lm	lm	lm	ll	lm	ll	ll	lm	ll	ll	lm	ll	lm	lm	lm	ll	ll	ll	ll
seq000076_scaffold161_cov46_len416044	254831			FcF02	45.78			Fc02	35.411	ll	lm	SEQ76_254831	<lmxll>		(ll,lm)	ll	ll	lm	ll	lm	ll	lm	lm	lm	lm	lm	lm	lm	lm	ll	lm	lm	lm	ll	lm	ll	ll	lm	ll	ll	lm	ll	lm	lm	lm	ll	ll	ll	ll
seq000076_scaffold161_cov46_len416044	266857			FcF02	45.78			Fc02	35.411	ll	lm	SEQ76_266857	<lmxll>		(ll,lm)	ll	ll	lm	ll	lm	ll	lm	lm	lm	lm	lm	lm	lm	lm	ll	lm	lm	lm	ll	lm	ll	ll	lm	ll	ll	lm	ll	lm	lm	lm	ll	ll	ll	ll
seq000076_scaffold161_cov46_len416044	273733			FcF02	45.78			Fc02	35.411	ll	lm	SEQ76_273733	<lmxll>		(ll,lm)	ll	ll	lm	ll	lm	ll	lm	lm	lm	lm	lm	lm	lm	lm	ll	lm	lm	lm	ll	lm	ll	ll	lm	ll	ll	lm	ll	lm	lm	lm	ll	ll	ll	ll
seq000076_scaffold161_cov46_len416044	273740			FcF02	45.78			Fc02	35.411	ll	lm	SEQ76_273740	<lmxll>		(ll,lm)	ll	ll	lm	ll	lm	ll	lm	lm	lm	lm	lm	lm	lm	lm	ll	lm	lm	lm	ll	lm	ll	ll	lm	ll	ll	lm	ll	lm	lm	lm	ll	ll	ll	ll
seq000076_scaffold161_cov46_len416044	100741			FcF02	45.418			Fc02	35.747	ll	lm	SEQ76_100741	<lmxll>		(ll,lm)	lm	lm	ll	lm	ll	lm	lm	ll	ll	ll	ll	ll	ll	ll	lm	ll	ll	ll	lm	ll	lm	lm	ll	lm	lm	ll	lm	ll	ll	ll	lm	lm	lm	lm
seq000076_scaffold161_cov46_len416044	108429			FcF02	45.418			Fc02	35.747	ll	lm	SEQ76_108429	<lmxll>		(ll,lm)	lm	lm	ll	lm	ll	lm	lm	ll	ll	ll	ll	ll	ll	ll	lm	ll	ll	ll	lm	ll	lm	lm	ll	lm	lm	ll	lm	ll	ll	ll	lm	lm	lm	lm
seq000076_scaffold161_cov46_len416044	124142			FcF02	45.418			Fc02	35.747	ll	lm	SEQ76_124142	<lmxll>		(ll,lm)	lm	lm	ll	lm	ll	lm	lm	ll	ll	ll	ll	ll	ll	ll	lm	ll	ll	ll	lm	ll	lm	lm	ll	lm	lm	ll	lm	ll	ll	ll	lm	lm	lm	lm
seq000076_scaffold161_cov46_len416044	124147			FcF02	45.418			Fc02	35.747	ll	lm	SEQ76_124147	<lmxll>		(ll,lm)	lm	lm	ll	lm	ll	lm	lm	ll	ll	ll	ll	ll	ll	ll	lm	ll	ll	ll	lm	ll	lm	lm	ll	lm	lm	ll	lm	ll	ll	ll	lm	lm	lm	lm
seq000076_scaffold161_cov46_len416044	127140	Zj02	18.3526	FcF02	45.418			Fc02	35.747	ll	lm	SEQ76_127140	<lmxll>		(ll,lm)	lm	lm	ll	lm	ll	lm	lm	ll	ll	ll	ll	ll	ll	ll	lm	ll	ll	ll	lm	ll	lm	lm	ll	lm	lm	ll	lm	ll	ll	ll	lm	lm	lm	lm
seq000076_scaffold161_cov46_len416044	169806			FcF02	45.418			Fc02	35.747	ll	lm	SEQ76_169806	<lmxll>		(ll,lm)	lm	lm	ll	lm	ll	lm	lm	ll	ll	ll	ll	ll	ll	ll	lm	ll	ll	ll	lm	ll	lm	lm	ll	lm	lm	ll	lm	ll	ll	ll	lm	lm	lm	lm
seq000076_scaffold161_cov46_len416044	389909			FcF02	45.418			Fc02	35.747	ll	lm	SEQ76_389909	<lmxll>		(ll,lm)	lm	lm	ll	lm	ll	lm	lm	ll	ll	ll	ll	ll	ll	ll	lm	ll	ll	ll	lm	ll	lm	lm	ll	lm	lm	ll	lm	ll	ll	ll	lm	lm	lm	lm
seq000076_scaffold161_cov46_len416044	389966			FcF02	45.418			Fc02	35.747	ll	lm	SEQ76_389966	<lmxll>		(ll,lm)	lm	lm	ll	lm	ll	lm	lm	ll	ll	ll	ll	ll	ll	ll	lm	ll	ll	ll	lm	ll	lm	lm	ll	lm	lm	ll	lm	ll	ll	ll	lm	lm	lm	lm
seq000355_scaffold267_cov44_len172889	96940			FcF02	45.418			Fc02	35.747	ll	lm	SEQ355_96940	<lmxll>		(ll,lm)	lm	lm	ll	lm	ll	lm	lm	ll	ll	ll	ll	ll	ll	ll	lm	ll	ll	ll	lm	ll	lm	lm	ll	lm	lm	ll	lm	ll	ll	ll	lm	lm	lm	lm
seq000355_scaffold267_cov44_len172889	102946			FcF02	45.418			Fc02	35.747	ll	lm	SEQ355_102946	<lmxll>		(ll,lm)	lm	lm	ll	lm	ll	lm	lm	ll	ll	ll	ll	ll	ll	ll	lm	ll	ll	ll	lm	ll	lm	lm	ll	lm	lm	ll	lm	ll	ll	ll	lm	lm	lm	lm
seq000432_scaffold297_cov45_len150072	131738			FcF02	45.418			Fc02	35.747	ll	lm	SEQ432_131738	<lmxll>		(ll,lm)	lm	lm	ll	lm	ll	lm	lm	ll	ll	ll	ll	ll	ll	ll	lm	ll	ll	ll	lm	ll	lm	lm	ll	lm	lm	ll	lm	ll	ll	ll	lm	lm	lm	lm
seq000432_scaffold297_cov45_len150072	131766			FcF02	45.418			Fc02	35.747	ll	lm	SEQ432_131766	<lmxll>		(ll,lm)	lm	lm	ll	lm	ll	lm	lm	ll	ll	ll	ll	ll	ll	ll	lm	ll	ll	ll	lm	ll	lm	lm	ll	lm	lm	ll	lm	ll	ll	ll	lm	lm	lm	lm
seq000432_scaffold297_cov45_len150072	131788			FcF02	45.418			Fc02	35.747	ll	lm	SEQ432_131788	<lmxll>		(ll,lm)	lm	lm	ll	lm	ll	lm	lm	ll	ll	ll	ll	ll	ll	ll	lm	ll	ll	ll	lm	ll	lm	lm	ll	lm	lm	ll	lm	ll	ll	ll	lm	lm	lm	lm
seq000838_scaffold688_cov47_len77650	56583			FcF02	45.418			Fc02	35.747	ll	lm	SEQ838_56583	<lmxll>		(ll,lm)	lm	lm	ll	lm	ll	lm	lm	ll	ll	ll	ll	ll	ll	ll	lm	ll	ll	ll	lm	ll	lm	lm	ll	lm	lm	ll	lm	ll	ll	ll	lm	lm	lm	lm
seq000838_scaffold688_cov47_len77650	56596			FcF02	45.418			Fc02	35.747	ll	lm	SEQ838_56596	<lmxll>		(ll,lm)	lm	lm	ll	lm	ll	lm	lm	ll	ll	ll	ll	ll	ll	ll	lm	ll	ll	ll	lm	ll	lm	lm	ll	lm	lm	ll	lm	ll	ll	ll	lm	lm	lm	lm
seq000838_scaffold688_cov47_len77650	56696			FcF02	45.418			Fc02	35.747	ll	lm	SEQ838_56696	<lmxll>		(ll,lm)	lm	lm	ll	lm	ll	lm	lm	ll	ll	ll	ll	ll	ll	ll	lm	ll	ll	ll	lm	ll	lm	lm	ll	lm	lm	ll	lm	ll	ll	ll	lm	lm	lm	lm
seq000838_scaffold688_cov47_len77650	56697			FcF02	45.418			Fc02	35.747	ll	lm	SEQ838_56697	<lmxll>		(ll,lm)	lm	lm	ll	lm	ll	lm	lm	ll	ll	ll	ll	ll	ll	ll	lm	ll	ll	ll	lm	ll	lm	lm	ll	lm	lm	ll	lm	ll	ll	ll	lm	lm	lm	lm
seq000838_scaffold688_cov47_len77650	56755			FcF02	45.418			Fc02	35.747	ll	lm	SEQ838_56755	<lmxll>		(ll,lm)	lm	lm	ll	lm	ll	lm	lm	ll	ll	ll	ll	ll	ll	ll	lm	ll	ll	ll	lm	ll	lm	lm	ll	lm	lm	ll	lm	ll	ll	ll	lm	lm	lm	lm
seq000982_scaffold696_cov45_len64583	62920			FcF02	46.886			Fc02	36.525	ll	lm	SEQ982_62920	<lmxll>		(ll,lm)	ll	ll	lm	ll	lm	ll	ll	lm	lm	lm	lm	ll	lm	lm	ll	lm	lm	ll	ll	lm	lm	ll	lm	ll	ll	lm	ll	lm	lm	lm	ll	ll	ll	ll
seq000982_scaffold696_cov45_len64583	7971			FcF02	47.805			Fc02	37.685	ll	lm	SEQ982_7971	<lmxll>		(ll,lm)	lm	lm	ll	lm	ll	lm	lm	ll	ll	ll	ll	ll	ll	ll	lm	ll	ll	ll	lm	ll	ll	lm	ll	lm	lm	ll	lm	ll	ll	ll	lm	lm	lm	lm
seq000982_scaffold696_cov45_len64583	47111	Zj02	16.6283	FcF02	48.243			Fc02	38.049	ll	lm	SEQ982_47111	<lmxll>		(ll,lm)	ll	ll	lm	ll	lm	ll	lm	lm	lm	lm	lm	lm	lm	lm	ll	lm	lm	lm	ll	lm	lm	ll	lm	ll	ll	lm	ll	lm	lm	lm	ll	ll	ll	ll
seq000982_scaffold696_cov45_len64583	47126			FcF02	48.243			Fc02	38.049	ll	lm	SEQ982_47126	<lmxll>		(ll,lm)	ll	ll	lm	ll	lm	ll	lm	lm	lm	lm	lm	lm	lm	lm	ll	lm	lm	lm	ll	lm	lm	ll	lm	ll	ll	lm	ll	lm	lm	lm	ll	ll	ll	ll
seq000982_scaffold696_cov45_len64583	47344			FcF02	48.243			Fc02	38.049	ll	lm	SEQ982_47344	<lmxll>		(ll,lm)	ll	ll	lm	ll	lm	ll	lm	lm	lm	lm	lm	lm	lm	lm	ll	lm	lm	lm	ll	lm	lm	ll	lm	ll	ll	lm	ll	lm	lm	lm	ll	ll	ll	ll
seq000264_scaffold197_cov47_len208597	35236	Zj02	9.60242			FcM02	43.175	Fc02	38.854	np	nn	SEQ264_35236	<nnxnp>		(nn,np)	np	nn	nn	nn	np	np	np	np	nn	nn	np	np	np	np	nn	nn	nn	np	nn	np	nn	np	np	np	np	np	nn	nn	nn	nn	nn	nn	nn	np
seq000902_scaffold656_cov46_len71605	32029			FcF02	49.539			Fc02	38.854	ll	lm	SEQ902_32029	<lmxll>		(ll,lm)	lm	lm	ll	ll	ll	lm	lm	ll	ll	ll	ll	ll	ll	ll	lm	ll	ll	ll	lm	ll	ll	lm	ll	lm	lm	ll	lm	ll	ll	ll	lm	lm	lm	lm
seq000079_scaffold1871_cov44_len404702	67930			FcF02	50.919			Fc02	39.288	ll	lm	SEQ79_67930	<lmxll>		(ll,lm)	ll	ll	lm	lm	lm	ll	lm	lm	lm	lm	lm	lm	lm	lm	ll	lm	lm	lm	ll	lm	lm	ll	lm	ll	ll	lm	ll	lm	lm	lm	ll	ll	ll	ll
seq000079_scaffold1871_cov44_len404702	67942			FcF02	50.919			Fc02	39.288	ll	lm	SEQ79_67942	<lmxll>		(ll,lm)	ll	ll	lm	lm	lm	ll	lm	lm	lm	lm	lm	lm	lm	lm	ll	lm	lm	lm	ll	lm	lm	ll	lm	ll	ll	lm	ll	lm	lm	lm	ll	ll	ll	ll
seq000530_scaffold376_cov43_len126472	8810			FcF02	50.919			Fc02	39.288	ll	lm	SEQ530_8810	<lmxll>		(ll,lm)	ll	ll	lm	lm	lm	ll	lm	lm	lm	lm	lm	lm	lm	lm	ll	lm	lm	lm	ll	lm	lm	ll	lm	ll	ll	lm	ll	lm	lm	lm	ll	ll	ll	ll
seq000530_scaffold376_cov43_len126472	8881			FcF02	50.919			Fc02	39.288	ll	lm	SEQ530_8881	<lmxll>		(ll,lm)	ll	ll	lm	lm	lm	ll	lm	lm	lm	lm	lm	lm	lm	lm	ll	lm	lm	lm	ll	lm	lm	ll	lm	ll	ll	lm	ll	lm	lm	lm	ll	ll	ll	ll
seq000530_scaffold376_cov43_len126472	8912			FcF02	50.919			Fc02	39.288	ll	lm	SEQ530_8912	<lmxll>		(ll,lm)	ll	ll	lm	lm	lm	ll	lm	lm	lm	lm	lm	lm	lm	lm	ll	lm	lm	lm	ll	lm	lm	ll	lm	ll	ll	lm	ll	lm	lm	lm	ll	ll	ll	ll
seq000530_scaffold376_cov43_len126472	8915			FcF02	50.919			Fc02	39.288	ll	lm	SEQ530_8915	<lmxll>		(ll,lm)	ll	ll	lm	lm	lm	ll	lm	lm	lm	lm	lm	lm	lm	lm	ll	lm	lm	lm	ll	lm	lm	ll	lm	ll	ll	lm	ll	lm	lm	lm	ll	ll	ll	ll
seq000530_scaffold376_cov43_len126472	17439			FcF02	50.919			Fc02	39.288	ll	lm	SEQ530_17439	<lmxll>		(ll,lm)	ll	ll	lm	lm	lm	ll	lm	lm	lm	lm	lm	lm	lm	lm	ll	lm	lm	lm	ll	lm	lm	ll	lm	ll	ll	lm	ll	lm	lm	lm	ll	ll	ll	ll
seq000530_scaffold376_cov43_len126472	79846			FcF02	50.919			Fc02	39.288	ll	lm	SEQ530_79846	<lmxll>		(ll,lm)	ll	ll	lm	lm	lm	ll	lm	lm	lm	lm	lm	lm	lm	lm	ll	lm	lm	lm	ll	lm	lm	ll	lm	ll	ll	lm	ll	lm	lm	lm	ll	ll	ll	ll
seq000530_scaffold376_cov43_len126472	83419			FcF02	50.919			Fc02	39.288	ll	lm	SEQ530_83419	<lmxll>		(ll,lm)	ll	ll	lm	lm	lm	ll	lm	lm	lm	lm	lm	lm	lm	lm	ll	lm	lm	lm	ll	lm	lm	ll	lm	ll	ll	lm	ll	lm	lm	lm	ll	ll	ll	ll
seq000530_scaffold376_cov43_len126472	83587			FcF02	50.919			Fc02	39.288	ll	lm	SEQ530_83587	<lmxll>		(ll,lm)	ll	ll	lm	lm	lm	ll	lm	lm	lm	lm	lm	lm	lm	lm	ll	lm	lm	lm	ll	lm	lm	ll	lm	ll	ll	lm	ll	lm	lm	lm	ll	ll	ll	ll
seq000530_scaffold376_cov43_len126472	83632			FcF02	50.919			Fc02	39.288	ll	lm	SEQ530_83632	<lmxll>		(ll,lm)	ll	ll	lm	lm	lm	ll	lm	lm	lm	lm	lm	lm	lm	lm	ll	lm	lm	lm	ll	lm	lm	ll	lm	ll	ll	lm	ll	lm	lm	lm	ll	ll	ll	ll
seq006283_scaffold5011_cov27_len1289	599			FcF02	50.919			Fc02	39.288	ll	lm	SEQ6283_599	<lmxll>		(ll,lm)	ll	ll	lm	lm	lm	ll	lm	lm	lm	lm	lm	lm	lm	lm	ll	lm	lm	lm	ll	lm	lm	ll	lm	ll	ll	lm	ll	lm	lm	lm	ll	ll	ll	ll
seq014550_scaffold13244_cov28_len870	586			FcF02	50.919			Fc02	39.288	ll	lm	SEQ14550_586	<lmxll>		(ll,lm)	ll	ll	lm	lm	lm	ll	lm	lm	lm	lm	lm	lm	lm	lm	ll	lm	lm	lm	ll	lm	lm	ll	lm	ll	ll	lm	ll	lm	lm	lm	ll	ll	ll	ll
seq000530_scaffold376_cov43_len126472	17974			FcF02	50.348			Fc02	39.738	ll	lm	SEQ530_17974	<lmxll>		(ll,lm)	ll	ll	lm	lm	lm	ll	lm	lm	lm	lm	lm	lm	lm	lm	ll	lm	lm	lm	ll	lm	lm	lm	lm	ll	ll	lm	ll	lm	lm	lm	ll	ll	ll	ll
seq000264_scaffold197_cov47_len208597	76152					FcM02	44.143	Fc02	39.745	np	nn	SEQ264_76152	<nnxnp>		(nn,np)	np	nn	np	nn	np	np	np	np	nn	nn	np	np	np	nn	nn	nn	nn	np	nn	np	nn	np	np	np	np	np	nn	nn	nn	nn	nn	nn	nn	np
seq000017_scaffold87_cov44_len748131	206442					FcM02	43.794	Fc02	39.773	np	nn	SEQ17_206442	<nnxnp>		(nn,np)	np	nn	np	nn	np	np	np	np	nn	nn	np	np	np	nn	nn	nn	nn	np	nn	np	nn	np	np	np	np	np	nn	nn	nn	nn	nn	nn	nn	np
seq000530_scaffold376_cov43_len126472	124940			FcF02	51.371			Fc02	40.519	ll	lm	SEQ530_124940	<lmxll>		(ll,lm)	ll	ll	lm	lm	lm	ll	lm	lm	lm	lm	lm	lm	lm	lm	lm	lm	lm	lm	ll	lm	lm	ll	lm	ll	ll	lm	ll	lm	lm	lm	ll	ll	ll	ll
seq000530_scaffold376_cov43_len126472	124948			FcF02	51.371			Fc02	40.519	ll	lm	SEQ530_124948	<lmxll>		(ll,lm)	ll	ll	lm	lm	lm	ll	lm	lm	lm	lm	lm	lm	lm	lm	lm	lm	lm	lm	ll	lm	lm	ll	lm	ll	ll	lm	ll	lm	lm	lm	ll	ll	ll	ll
seq000530_scaffold376_cov43_len126472	124991			FcF02	51.371			Fc02	40.519	ll	lm	SEQ530_124991	<lmxll>		(ll,lm)	ll	ll	lm	lm	lm	ll	lm	lm	lm	lm	lm	lm	lm	lm	lm	lm	lm	lm	ll	lm	lm	ll	lm	ll	ll	lm	ll	lm	lm	lm	ll	ll	ll	ll
seq000017_scaffold87_cov44_len748131	57631			FcF02	53.51	FcM02	42.338	Fc02	40.737	hk	hk	SEQ17_57631	<hkxhk>		(hh,hk,kk)	hk	kk	hh	hk	hk	hk	hk	hh	kk	hk	hh	hh	hh	hk	kk	hk	hk	hh	kk	hh	hk	hk	hk	hk	hk	hh	kk	hk	hk	hk	kk	kk	kk	hh
				FcF02	46.27	FcM02	47.472	Fc02	41.776	ef	eg	FCWSR0116	<efxeg>		(ee,ef,eg,fg)	fg	eg	ef	ee	fg	fg	--	ef	eg	ee	ef	ef	ef	ee	ee	ee	ee	ef	eg	ef	ee	fg	ef	fg	fg	ef	eg	ee	ee	ee	eg	eg	eg	ef
seq000017_scaffold87_cov44_len748131	326999			FcF02	54.71	FcM02	45.076	Fc02	41.778	hk	hk	SEQ17_326999	<hkxhk>		(hh,hk,kk)	hk	hh	kk	hk	hk	hk	kk	kk	hh	hk	kk	kk	kk	hk	hk	hk	hk	kk	hh	kk	hk	hk	kk	hk	hk	kk	hh	hk	hk	hk	hh	hh	hh	kk
seq000305_scaffold206_cov46_len192655	53215					FcM02	46.024	Fc02	42.193	np	nn	SEQ305_53215	<nnxnp>		(nn,np)	nn	np	nn	np	nn	nn	nn	nn	np	np	nn	np	nn	np	np	np	np	nn	np	nn	np	nn	nn	nn	nn	nn	--	np	np	np	np	np	np	nn
seq000169_scaffold110_cov47_len274275	167619					FcM02	45.903	Fc02	42.212	np	nn	SEQ169_167619	<nnxnp>		(nn,np)	nn	np	nn	np	nn	nn	nn	nn	np	np	nn	np	nn	np	np	np	np	nn	np	nn	np	nn	nn	nn	nn	nn	np	np	np	np	np	np	np	nn
seq000264_scaffold197_cov47_len208597	176869					FcM02	45.903	Fc02	42.212	np	nn	SEQ264_176869	<nnxnp>		(nn,np)	np	nn	np	nn	np	np	np	np	nn	nn	np	nn	np	nn	nn	nn	nn	np	nn	np	nn	np	np	np	np	np	nn	nn	nn	nn	nn	nn	nn	np
seq000264_scaffold197_cov47_len208597	184899					FcM02	45.903	Fc02	42.212	np	nn	SEQ264_184899	<nnxnp>		(nn,np)	np	nn	np	nn	np	np	np	np	nn	nn	np	nn	np	nn	nn	nn	nn	np	nn	np	nn	np	np	np	np	np	nn	nn	nn	nn	nn	nn	nn	np
seq000305_scaffold206_cov46_len192655	24011					FcM02	45.903	Fc02	42.212	np	nn	SEQ305_24011	<nnxnp>		(nn,np)	nn	np	nn	np	nn	nn	nn	nn	np	np	nn	np	nn	np	np	np	np	nn	np	nn	np	nn	nn	nn	nn	nn	np	np	np	np	np	np	np	nn
seq000305_scaffold206_cov46_len192655	24053					FcM02	45.903	Fc02	42.212	np	nn	SEQ305_24053	<nnxnp>		(nn,np)	nn	np	nn	np	nn	nn	nn	nn	np	np	nn	np	nn	np	np	np	np	nn	np	nn	np	nn	nn	nn	nn	nn	np	np	np	np	np	np	np	nn
seq000305_scaffold206_cov46_len192655	24377					FcM02	45.903	Fc02	42.212	np	nn	SEQ305_24377	<nnxnp>		(nn,np)	nn	np	nn	np	nn	nn	nn	nn	np	np	nn	np	nn	np	np	np	np	nn	np	nn	np	nn	nn	nn	nn	nn	np	np	np	np	np	np	np	nn
seq000305_scaffold206_cov46_len192655	30667					FcM02	45.903	Fc02	42.212	np	nn	SEQ305_30667	<nnxnp>		(nn,np)	nn	np	nn	np	nn	nn	nn	nn	np	np	nn	np	nn	np	np	np	np	nn	np	nn	np	nn	nn	nn	nn	nn	np	np	np	np	np	np	np	nn
seq000305_scaffold206_cov46_len192655	30688					FcM02	45.903	Fc02	42.212	np	nn	SEQ305_30688	<nnxnp>		(nn,np)	nn	np	nn	np	nn	nn	nn	nn	np	np	nn	np	nn	np	np	np	np	nn	np	nn	np	nn	nn	nn	nn	nn	np	np	np	np	np	np	np	nn
seq000305_scaffold206_cov46_len192655	30883					FcM02	45.903	Fc02	42.212	np	nn	SEQ305_30883	<nnxnp>		(nn,np)	nn	np	nn	np	nn	nn	nn	nn	np	np	nn	np	nn	np	np	np	np	nn	np	nn	np	nn	nn	nn	nn	nn	np	np	np	np	np	np	np	nn
seq000305_scaffold206_cov46_len192655	53389					FcM02	45.903	Fc02	42.212	np	nn	SEQ305_53389	<nnxnp>		(nn,np)	nn	np	nn	np	nn	nn	nn	nn	np	np	nn	np	nn	np	np	np	np	nn	np	nn	np	nn	nn	nn	nn	nn	np	np	np	np	np	np	np	nn
seq000305_scaffold206_cov46_len192655	106137					FcM02	45.903	Fc02	42.212	np	nn	SEQ305_106137	<nnxnp>		(nn,np)	np	nn	np	nn	np	np	np	np	nn	nn	np	nn	np	nn	nn	nn	nn	np	nn	np	nn	np	np	np	np	np	nn	nn	nn	nn	nn	nn	nn	np
seq000305_scaffold206_cov46_len192655	106414					FcM02	45.903	Fc02	42.212	np	nn	SEQ305_106414	<nnxnp>		(nn,np)	np	nn	np	nn	np	np	np	np	nn	nn	np	nn	np	nn	nn	nn	nn	np	nn	np	nn	np	np	np	np	np	nn	nn	nn	nn	nn	nn	nn	np
seq000305_scaffold206_cov46_len192655	134699					FcM02	45.903	Fc02	42.212	np	nn	SEQ305_134699	<nnxnp>		(nn,np)	np	nn	np	nn	np	np	np	np	nn	nn	np	nn	np	nn	nn	nn	nn	np	nn	np	nn	np	np	np	np	np	nn	nn	nn	nn	nn	nn	nn	np
seq000357_scaffold346_cov46_len172745	5152					FcM02	45.903	Fc02	42.212	np	nn	SEQ357_5152	<nnxnp>		(nn,np)	nn	np	nn	np	nn	nn	nn	nn	np	np	nn	np	nn	np	np	np	np	nn	np	nn	np	nn	nn	nn	nn	nn	np	np	np	np	np	np	np	nn
seq000357_scaffold346_cov46_len172745	5489					FcM02	45.903	Fc02	42.212	np	nn	SEQ357_5489	<nnxnp>		(nn,np)	nn	np	nn	np	nn	nn	nn	nn	np	np	nn	np	nn	np	np	np	np	nn	np	nn	np	nn	nn	nn	nn	nn	np	np	np	np	np	np	np	nn
seq000357_scaffold346_cov46_len172745	5541					FcM02	45.903	Fc02	42.212	np	nn	SEQ357_5541	<nnxnp>		(nn,np)	nn	np	nn	np	nn	nn	nn	nn	np	np	nn	np	nn	np	np	np	np	nn	np	nn	np	nn	nn	nn	nn	nn	np	np	np	np	np	np	np	nn
seq000357_scaffold346_cov46_len172745	48214	Zj02	10.4138			FcM02	45.903	Fc02	42.212	np	nn	SEQ357_48214	<nnxnp>		(nn,np)	nn	np	nn	np	nn	nn	nn	nn	np	np	nn	np	nn	np	np	np	np	nn	np	nn	np	nn	nn	nn	nn	nn	np	np	np	np	np	np	np	nn
seq000357_scaffold346_cov46_len172745	95837					FcM02	45.903	Fc02	42.212	np	nn	SEQ357_95837	<nnxnp>		(nn,np)	nn	np	nn	np	nn	nn	nn	nn	np	np	nn	np	nn	np	np	np	np	nn	np	nn	np	nn	nn	nn	nn	nn	np	np	np	np	np	np	np	nn
seq000169_scaffold110_cov47_len274275	215539			FcF02	54.919	FcM02	46.263	Fc02	42.647	hk	hk	SEQ169_215539	<hkxhk>		(hh,hk,kk)	hk	hh	kk	hk	hk	hk	kk	kk	hh	hk	kk	hk	kk	hk	hk	hk	hk	kk	hh	kk	hk	hk	kk	hk	hk	kk	hh	hk	hk	hk	hh	hh	hh	kk
seq000169_scaffold110_cov47_len274275	215462			FcF02	55.263	FcM02	46.082	Fc02	42.719	hk	hk	SEQ169_215462	<hkxhk>		(hh,hk,kk)	hk	hh	kk	hk	hk	hk	hk	kk	hh	hk	kk	hk	kk	hk	hk	hk	hk	kk	hh	kk	hk	hk	kk	hk	hk	kk	hh	hk	hk	hk	hh	hh	hh	kk
seq000169_scaffold110_cov47_len274275	215588			FcF02	55.263	FcM02	46.082	Fc02	42.719	hk	hk	SEQ169_215588	<hkxhk>		(hh,hk,kk)	hk	hh	kk	hk	hk	hk	hk	kk	hh	hk	kk	hk	kk	hk	hk	hk	hk	kk	hh	kk	hk	hk	kk	hk	hk	kk	hh	hk	hk	hk	hh	hh	hh	kk
seq000169_scaffold110_cov47_len274275	217267			FcF02	55.263	FcM02	46.082	Fc02	42.719	hk	hk	SEQ169_217267	<hkxhk>		(hh,hk,kk)	hk	kk	hh	hk	hk	hk	hk	hh	kk	hk	hh	hk	hh	hk	hk	hk	hk	hh	kk	hh	hk	hk	hh	hk	hk	hh	kk	hk	hk	hk	kk	kk	kk	hh
seq000169_scaffold110_cov47_len274275	246674			FcF02	55.263	FcM02	46.082	Fc02	42.719	hk	hk	SEQ169_246674	<hkxhk>		(hh,hk,kk)	hk	hh	kk	hk	hk	hk	hk	kk	hh	hk	kk	hk	kk	hk	hk	hk	hk	kk	hh	kk	hk	hk	kk	hk	hk	kk	hh	hk	hk	hk	hh	hh	hh	kk
seq000357_scaffold346_cov46_len172745	23461					FcM02	46.634	Fc02	42.724	np	nn	SEQ357_23461	<nnxnp>		(nn,np)	np	nn	np	nn	np	np	np	np	nn	nn	np	nn	np	nn	nn	nn	nn	np	nn	np	np	np	np	np	np	np	nn	nn	nn	nn	nn	nn	nn	np
seq000169_scaffold110_cov47_len274275	167671			FcF02	55.263	FcM02	46.082	Fc02	42.768	hk	hk	SEQ169_167671	<hkxhk>		(hh,hk,kk)	hk	hh	kk	hk	hk	hk	hk	kk	hh	hk	kk	hk	kk	hk	hk	hk	hk	kk	hh	kk	hk	hk	kk	hk	hk	kk	hh	hk	hk	hk	hh	hh	hh	kk
seq000264_scaffold197_cov47_len208597	151728					FcM02	46.996	Fc02	43.076	np	nn	SEQ264_151728	<nnxnp>		(nn,np)	np	nn	np	nn	np	np	np	np	nn	nn	np	nn	np	nn	np	nn	nn	np	nn	np	nn	np	np	np	np	np	nn	nn	nn	nn	nn	nn	nn	np
seq000121_scaffold84_cov46_len326993	222107			FcF02	54.049			Fc02	43.248	ll	lm	SEQ121_222107	<lmxll>		(ll,lm)	ll	ll	lm	lm	lm	ll	lm	lm	ll	lm	lm	lm	lm	lm	ll	lm	lm	lm	ll	lm	lm	ll	lm	ll	ll	lm	ll	lm	lm	lm	ll	ll	ll	ll
seq000121_scaffold84_cov46_len326993	222229			FcF02	54.049			Fc02	43.248	ll	lm	SEQ121_222229	<lmxll>		(ll,lm)	ll	ll	lm	lm	lm	ll	lm	lm	ll	lm	lm	lm	lm	lm	ll	lm	lm	lm	ll	lm	lm	ll	lm	ll	ll	lm	ll	lm	lm	lm	ll	ll	ll	ll
seq000121_scaffold84_cov46_len326993	264874			FcF02	54.049			Fc02	43.248	ll	lm	SEQ121_264874	<lmxll>		(ll,lm)	ll	ll	lm	lm	lm	ll	lm	lm	ll	lm	lm	lm	lm	lm	ll	lm	lm	lm	ll	lm	lm	ll	lm	ll	ll	lm	ll	lm	lm	lm	ll	ll	ll	ll
seq000825_scaffold725_cov42_len78975	33700			FcF02	54.049			Fc02	43.248	ll	lm	SEQ825_33700	<lmxll>		(ll,lm)	ll	ll	lm	lm	lm	ll	lm	lm	ll	lm	lm	lm	lm	lm	ll	lm	lm	lm	ll	lm	lm	ll	lm	ll	ll	lm	ll	lm	lm	lm	ll	ll	ll	ll
seq000825_scaffold725_cov42_len78975	33768			FcF02	54.049			Fc02	43.248	ll	lm	SEQ825_33768	<lmxll>		(ll,lm)	ll	ll	lm	lm	lm	ll	lm	lm	ll	lm	lm	lm	lm	lm	ll	lm	lm	lm	ll	lm	lm	ll	lm	ll	ll	lm	ll	lm	lm	lm	ll	ll	ll	ll
seq000825_scaffold725_cov42_len78975	33860			FcF02	54.049			Fc02	43.248	ll	lm	SEQ825_33860	<lmxll>		(ll,lm)	ll	ll	lm	lm	lm	ll	lm	lm	ll	lm	lm	lm	lm	lm	ll	lm	lm	lm	ll	lm	lm	ll	lm	ll	ll	lm	ll	lm	lm	lm	ll	ll	ll	ll
seq000825_scaffold725_cov42_len78975	34184			FcF02	54.049			Fc02	43.248	ll	lm	SEQ825_34184	<lmxll>		(ll,lm)	ll	ll	lm	lm	lm	ll	lm	lm	ll	lm	lm	lm	lm	lm	ll	lm	lm	lm	ll	lm	lm	ll	lm	ll	ll	lm	ll	lm	lm	lm	ll	ll	ll	ll
seq000825_scaffold725_cov42_len78975	34191			FcF02	54.049			Fc02	43.248	ll	lm	SEQ825_34191	<lmxll>		(ll,lm)	ll	ll	lm	lm	lm	ll	lm	lm	ll	lm	lm	lm	lm	lm	ll	lm	lm	lm	ll	lm	lm	ll	lm	ll	ll	lm	ll	lm	lm	lm	ll	ll	ll	ll
seq000825_scaffold725_cov42_len78975	34214			FcF02	54.049			Fc02	43.248	ll	lm	SEQ825_34214	<lmxll>		(ll,lm)	ll	ll	lm	lm	lm	ll	lm	lm	ll	lm	lm	lm	lm	lm	ll	lm	lm	lm	ll	lm	lm	ll	lm	ll	ll	lm	ll	lm	lm	lm	ll	ll	ll	ll
seq000825_scaffold725_cov42_len78975	41409			FcF02	54.049			Fc02	43.248	ll	lm	SEQ825_41409	<lmxll>		(ll,lm)	ll	ll	lm	lm	lm	ll	lm	lm	ll	lm	lm	lm	lm	lm	ll	lm	lm	lm	ll	lm	lm	ll	lm	ll	ll	lm	ll	lm	lm	lm	ll	ll	ll	ll
seq019337_scaffold18187_cov47_len706	425			FcF02	54.049			Fc02	43.248	ll	lm	SEQ19337_425	<lmxll>		(ll,lm)	ll	ll	lm	lm	lm	ll	lm	lm	ll	lm	lm	lm	lm	lm	ll	lm	lm	lm	ll	lm	lm	ll	lm	ll	ll	lm	ll	lm	lm	lm	ll	ll	ll	ll
seq019337_scaffold18187_cov47_len706	608			FcF02	54.049			Fc02	43.248	ll	lm	SEQ19337_608	<lmxll>		(ll,lm)	ll	ll	lm	lm	lm	ll	lm	lm	ll	lm	lm	lm	lm	lm	ll	lm	lm	lm	ll	lm	lm	ll	lm	ll	ll	lm	ll	lm	lm	lm	ll	ll	ll	ll
seq019337_scaffold18187_cov47_len706	639			FcF02	54.049			Fc02	43.248	ll	lm	SEQ19337_639	<lmxll>		(ll,lm)	ll	ll	lm	lm	lm	ll	lm	lm	ll	lm	lm	lm	lm	lm	ll	lm	lm	lm	ll	lm	lm	ll	lm	ll	ll	lm	ll	lm	lm	lm	ll	ll	ll	ll
seq000121_scaffold84_cov46_len326993	266812			FcF02	54.2			Fc02	43.257	ll	lm	SEQ121_266812	<lmxll>		(ll,lm)	ll	ll	lm	lm	lm	ll	lm	lm	ll	lm	lm	lm	lm	--	ll	lm	--	lm	ll	lm	lm	ll	lm	ll	ll	lm	ll	lm	lm	--	ll	ll	ll	ll
seq000121_scaffold84_cov46_len326993	264805			FcF02	53.66			Fc02	43.585	ll	lm	SEQ121_264805	<lmxll>		(ll,lm)	lm	lm	ll	ll	ll	lm	lm	ll	lm	ll	ll	ll	ll	ll	lm	ll	ll	ll	lm	ll	ll	lm	ll	lm	lm	ll	lm	ll	ll	ll	lm	lm	lm	lm
seq000825_scaffold725_cov42_len78975	41355			FcF02	53.027			Fc02	43.737	ll	lm	SEQ825_41355	<lmxll>		(ll,lm)	ll	ll	lm	lm	lm	ll	ll	lm	ll	lm	lm	lm	lm	lm	ll	lm	lm	lm	ll	lm	lm	ll	lm	ll	ll	lm	ll	lm	lm	lm	ll	ll	ll	ll
seq000051_scaffold133_cov46_len508990	4679			FcF02	55.776			Fc02	44.512	ll	lm	SEQ51_4679	<lmxll>		(ll,lm)	ll	ll	lm	lm	lm	ll	lm	lm	ll	lm	lm	lm	lm	lm	ll	lm	lm	lm	ll	lm	lm	ll	lm	ll	ll	lm	ll	lm	lm	lm	ll	ll	ll	lm
seq000051_scaffold133_cov46_len508990	4723			FcF02	55.776			Fc02	44.512	ll	lm	SEQ51_4723	<lmxll>		(ll,lm)	ll	ll	lm	lm	lm	ll	lm	lm	ll	lm	lm	lm	lm	lm	ll	lm	lm	lm	ll	lm	lm	ll	lm	ll	ll	lm	ll	lm	lm	lm	ll	ll	ll	lm
seq000051_scaffold133_cov46_len508990	4738			FcF02	55.776			Fc02	44.512	ll	lm	SEQ51_4738	<lmxll>		(ll,lm)	ll	ll	lm	lm	lm	ll	lm	lm	ll	lm	lm	lm	lm	lm	ll	lm	lm	lm	ll	lm	lm	ll	lm	ll	ll	lm	ll	lm	lm	lm	ll	ll	ll	lm
seq000051_scaffold133_cov46_len508990	4740			FcF02	55.776			Fc02	44.512	ll	lm	SEQ51_4740	<lmxll>		(ll,lm)	ll	ll	lm	lm	lm	ll	lm	lm	ll	lm	lm	lm	lm	lm	ll	lm	lm	lm	ll	lm	lm	ll	lm	ll	ll	lm	ll	lm	lm	lm	ll	ll	ll	lm
seq000051_scaffold133_cov46_len508990	197302			FcF02	55.776			Fc02	44.512	ll	lm	SEQ51_197302	<lmxll>		(ll,lm)	ll	ll	lm	lm	lm	ll	lm	lm	ll	lm	lm	lm	lm	lm	ll	lm	lm	lm	ll	lm	lm	ll	lm	ll	ll	lm	ll	lm	lm	lm	ll	ll	ll	lm
seq000051_scaffold133_cov46_len508990	197417			FcF02	55.776			Fc02	44.512	ll	lm	SEQ51_197417	<lmxll>		(ll,lm)	ll	ll	lm	lm	lm	ll	lm	lm	ll	lm	lm	lm	lm	lm	ll	lm	lm	lm	ll	lm	lm	ll	lm	ll	ll	lm	ll	lm	lm	lm	ll	ll	ll	lm
seq000248_scaffold174_cov46_len217014	53089			FcF02	55.776			Fc02	44.512	ll	lm	SEQ248_53089	<lmxll>		(ll,lm)	ll	ll	lm	lm	lm	ll	lm	lm	ll	lm	lm	lm	lm	lm	ll	lm	lm	lm	ll	lm	lm	ll	lm	ll	ll	lm	ll	lm	lm	lm	ll	ll	ll	lm
seq000248_scaffold174_cov46_len217014	53167			FcF02	55.776			Fc02	44.512	ll	lm	SEQ248_53167	<lmxll>		(ll,lm)	ll	ll	lm	lm	lm	ll	lm	lm	ll	lm	lm	lm	lm	lm	ll	lm	lm	lm	ll	lm	lm	ll	lm	ll	ll	lm	ll	lm	lm	lm	ll	ll	ll	lm
seq000423_scaffold27663_cov45_len153103	53192			FcF02	55.776			Fc02	44.512	ll	lm	SEQ423_53192	<lmxll>		(ll,lm)	ll	ll	lm	lm	lm	ll	lm	lm	ll	lm	lm	lm	lm	lm	ll	lm	lm	lm	ll	lm	lm	ll	lm	ll	ll	lm	ll	lm	lm	lm	ll	ll	ll	lm
seq000423_scaffold27663_cov45_len153103	53256			FcF02	55.776			Fc02	44.512	ll	lm	SEQ423_53256	<lmxll>		(ll,lm)	ll	ll	lm	lm	lm	ll	lm	lm	ll	lm	lm	lm	lm	lm	ll	lm	lm	lm	ll	lm	lm	ll	lm	ll	ll	lm	ll	lm	lm	lm	ll	ll	ll	lm
seq000423_scaffold27663_cov45_len153103	77709			FcF02	55.776			Fc02	44.512	ll	lm	SEQ423_77709	<lmxll>		(ll,lm)	ll	ll	lm	lm	lm	ll	lm	lm	ll	lm	lm	lm	lm	lm	ll	lm	lm	lm	ll	lm	lm	ll	lm	ll	ll	lm	ll	lm	lm	lm	ll	ll	ll	lm
seq000825_scaffold725_cov42_len78975	55093			FcF02	55.776			Fc02	44.512	ll	lm	SEQ825_55093	<lmxll>		(ll,lm)	ll	ll	lm	lm	lm	ll	lm	lm	ll	lm	lm	lm	lm	lm	ll	lm	lm	lm	ll	lm	lm	ll	lm	ll	ll	lm	ll	lm	lm	lm	ll	ll	ll	lm
seq001085_scaffold856_cov48_len55749	2194			FcF02	55.776			Fc02	44.512	ll	lm	SEQ1085_2194	<lmxll>		(ll,lm)	ll	ll	lm	lm	lm	ll	lm	lm	ll	lm	lm	lm	lm	lm	ll	lm	lm	lm	ll	lm	lm	ll	lm	ll	ll	lm	ll	lm	lm	lm	ll	ll	ll	lm
seq013360_scaffold12032_cov25_len920	408			FcF02	55.776			Fc02	44.512	ll	lm	SEQ13360_408	<lmxll>		(ll,lm)	ll	ll	lm	lm	lm	ll	lm	lm	ll	lm	lm	lm	lm	lm	ll	lm	lm	lm	ll	lm	lm	ll	lm	ll	ll	lm	ll	lm	lm	lm	ll	ll	ll	lm
				FcF02	55.776			Fc02	44.512	ll	lm	FCFSR0036	<lmxll>		(ll,lm)	ll	ll	lm	lm	lm	ll	lm	lm	ll	lm	lm	lm	lm	lm	ll	lm	lm	lm	ll	lm	lm	ll	lm	ll	ll	lm	ll	lm	lm	lm	ll	ll	ll	lm
seq000051_scaffold133_cov46_len508990	218707			FcF02	56.115			Fc02	44.94	ll	lm	SEQ51_218707	<lmxll>		(ll,lm)	lm	lm	ll	ll	ll	lm	lm	ll	lm	ll	ll	ll	ll	ll	lm	ll	ll	ll	lm	ll	ll	lm	ll	lm	lm	ll	lm	ll	ll	ll	lm	lm	lm	ll
seq000051_scaffold133_cov46_len508990	218713			FcF02	56.115			Fc02	44.94	ll	lm	SEQ51_218713	<lmxll>		(ll,lm)	lm	lm	ll	ll	ll	lm	lm	ll	lm	ll	ll	ll	ll	ll	lm	ll	ll	ll	lm	ll	ll	lm	ll	lm	lm	ll	lm	ll	ll	ll	lm	lm	lm	ll
seq000051_scaffold133_cov46_len508990	218752			FcF02	56.115			Fc02	44.94	ll	lm	SEQ51_218752	<lmxll>		(ll,lm)	lm	lm	ll	ll	ll	lm	lm	ll	lm	ll	ll	ll	ll	ll	lm	ll	ll	ll	lm	ll	ll	lm	ll	lm	lm	ll	lm	ll	ll	ll	lm	lm	lm	ll
seq000423_scaffold27663_cov45_len153103	11399			FcF02	56.115			Fc02	44.94	ll	lm	SEQ423_11399	<lmxll>		(ll,lm)	lm	lm	ll	ll	ll	lm	lm	ll	lm	ll	ll	ll	ll	ll	lm	ll	ll	ll	lm	ll	ll	lm	ll	lm	lm	ll	lm	ll	ll	ll	lm	lm	lm	ll
seq000423_scaffold27663_cov45_len153103	17492			FcF02	56.115			Fc02	44.94	ll	lm	SEQ423_17492	<lmxll>		(ll,lm)	lm	lm	ll	ll	ll	lm	lm	ll	lm	ll	ll	ll	ll	ll	lm	ll	ll	ll	lm	ll	ll	lm	ll	lm	lm	ll	lm	ll	ll	ll	lm	lm	lm	ll
seq000423_scaffold27663_cov45_len153103	17506			FcF02	56.115			Fc02	44.94	ll	lm	SEQ423_17506	<lmxll>		(ll,lm)	lm	lm	ll	ll	ll	lm	lm	ll	lm	ll	ll	ll	ll	ll	lm	ll	ll	ll	lm	ll	ll	lm	ll	lm	lm	ll	lm	ll	ll	ll	lm	lm	lm	ll
seq000423_scaffold27663_cov45_len153103	17527			FcF02	56.115			Fc02	44.94	ll	lm	SEQ423_17527	<lmxll>		(ll,lm)	lm	lm	ll	ll	ll	lm	lm	ll	lm	ll	ll	ll	ll	ll	lm	ll	ll	ll	lm	ll	ll	lm	ll	lm	lm	ll	lm	ll	ll	ll	lm	lm	lm	ll
seq000423_scaffold27663_cov45_len153103	17528			FcF02	56.115			Fc02	44.94	ll	lm	SEQ423_17528	<lmxll>		(ll,lm)	lm	lm	ll	ll	ll	lm	lm	ll	lm	ll	ll	ll	ll	ll	lm	ll	ll	ll	lm	ll	ll	lm	ll	lm	lm	ll	lm	ll	ll	ll	lm	lm	lm	ll
seq000423_scaffold27663_cov45_len153103	53647			FcF02	56.115			Fc02	44.94	ll	lm	SEQ423_53647	<lmxll>		(ll,lm)	ll	ll	lm	lm	lm	ll	ll	lm	ll	lm	lm	lm	lm	lm	ll	lm	lm	lm	ll	lm	lm	ll	lm	ll	ll	lm	ll	lm	lm	lm	ll	ll	ll	lm
seq000423_scaffold27663_cov45_len153103	96701			FcF02	56.115			Fc02	44.94	ll	lm	SEQ423_96701	<lmxll>		(ll,lm)	lm	lm	ll	ll	ll	lm	lm	ll	lm	ll	ll	ll	ll	ll	lm	ll	ll	ll	lm	ll	ll	lm	ll	lm	lm	ll	lm	ll	ll	ll	lm	lm	lm	ll
seq000423_scaffold27663_cov45_len153103	96720			FcF02	56.115			Fc02	44.94	ll	lm	SEQ423_96720	<lmxll>		(ll,lm)	lm	lm	ll	ll	ll	lm	lm	ll	lm	ll	ll	ll	ll	ll	lm	ll	ll	ll	lm	ll	ll	lm	ll	lm	lm	ll	lm	ll	ll	ll	lm	lm	lm	ll
seq000423_scaffold27663_cov45_len153103	97035			FcF02	56.115			Fc02	44.94	ll	lm	SEQ423_97035	<lmxll>		(ll,lm)	lm	lm	ll	ll	ll	lm	lm	ll	lm	ll	ll	ll	ll	ll	lm	ll	ll	ll	lm	ll	ll	lm	ll	lm	lm	ll	lm	ll	ll	ll	lm	lm	lm	ll
seq001085_scaffold856_cov48_len55749	2254			FcF02	57.075			Fc02	45.848	ll	lm	SEQ1085_2254	<lmxll>		(ll,lm)	ll	ll	lm	lm	lm	ll	lm	lm	ll	lm	lm	lm	lm	lm	ll	lm	lm	lm	ll	lm	lm	ll	lm	ll	ll	lm	ll	ll	lm	lm	ll	ll	ll	lm
seq000003_scaffold11_cov46_len1276109	1182173			FcF02	59.234	FcM02	50.349	Fc02	46.581	hk	hk	SEQ3_1182173	<hkxhk>		(hh,hk,kk)	hk	kk	hh	hk	hk	hk	hk	hh	kk	hk	hh	hk	hk	hk	hk	hk	hk	hh	kk	hh	hk	hk	hh	hk	hk	hh	kk	hk	hk	hk	kk	kk	kk	hh
seq000169_scaffold110_cov47_len274275	14855			FcF02	59.234	FcM02	50.211	Fc02	46.581	hk	hk	SEQ169_14855	<hkxhk>		(hh,hk,kk)	hk	hh	kk	hk	hk	hk	hk	kk	hh	hk	kk	hk	hk	hk	hk	hk	hk	kk	hh	kk	hk	hk	kk	hk	hk	kk	hh	hk	hk	hk	hh	hh	hh	kk
seq000003_scaffold11_cov46_len1276109	1047542					FcM02	50.588	Fc02	46.742	np	nn	SEQ3_1047542	<nnxnp>		(nn,np)	nn	np	nn	np	nn	nn	nn	nn	np	np	nn	np	np	np	np	np	np	nn	np	nn	np	nn	nn	nn	nn	nn	np	np	np	np	np	np	np	nn
seq000003_scaffold11_cov46_len1276109	1052148	Zj02	14.2537			FcM02	50.588	Fc02	46.742	np	nn	SEQ3_1052148	<nnxnp>		(nn,np)	nn	np	nn	np	nn	nn	nn	nn	np	np	nn	np	np	np	np	np	np	nn	np	nn	np	nn	nn	nn	nn	nn	np	np	np	np	np	np	np	nn
seq000003_scaffold11_cov46_len1276109	1122483					FcM02	50.588	Fc02	46.742	np	nn	SEQ3_1122483	<nnxnp>		(nn,np)	nn	np	nn	np	nn	nn	nn	nn	np	np	nn	np	np	np	np	np	np	nn	np	nn	np	nn	nn	nn	nn	nn	np	np	np	np	np	np	np	nn
seq000003_scaffold11_cov46_len1276109	1122486					FcM02	50.588	Fc02	46.742	np	nn	SEQ3_1122486	<nnxnp>		(nn,np)	nn	np	nn	np	nn	nn	nn	nn	np	np	nn	np	np	np	np	np	np	nn	np	nn	np	nn	nn	nn	nn	nn	np	np	np	np	np	np	np	nn
seq000003_scaffold11_cov46_len1276109	1122811					FcM02	50.588	Fc02	46.742	np	nn	SEQ3_1122811	<nnxnp>		(nn,np)	nn	np	nn	np	nn	nn	nn	nn	np	np	nn	np	np	np	np	np	np	nn	np	nn	np	nn	nn	nn	nn	nn	np	np	np	np	np	np	np	nn
seq000169_scaffold110_cov47_len274275	14779					FcM02	50.588	Fc02	46.742	np	nn	SEQ169_14779	<nnxnp>		(nn,np)	np	nn	np	nn	np	np	np	np	nn	nn	np	nn	nn	nn	nn	nn	nn	np	nn	np	nn	np	np	np	np	np	nn	nn	nn	nn	nn	nn	nn	np
seq000169_scaffold110_cov47_len274275	14914					FcM02	50.588	Fc02	46.742	np	nn	SEQ169_14914	<nnxnp>		(nn,np)	np	nn	np	nn	np	np	np	np	nn	nn	np	nn	nn	nn	nn	nn	nn	np	nn	np	nn	np	np	np	np	np	nn	nn	nn	nn	nn	nn	nn	np
seq000169_scaffold110_cov47_len274275	19755					FcM02	50.588	Fc02	46.742	np	nn	SEQ169_19755	<nnxnp>		(nn,np)	np	nn	np	nn	np	np	np	np	nn	nn	np	nn	nn	nn	nn	nn	nn	np	nn	np	nn	np	np	np	np	np	nn	nn	nn	nn	nn	nn	nn	np
seq000642_scaffold26934_cov45_len104802	79633	Zj03	25.3346			FcM02	50.588	Fc02	46.742	np	nn	SEQ642_79633	<nnxnp>		(nn,np)	np	nn	np	nn	np	np	np	np	nn	nn	np	nn	nn	nn	nn	nn	nn	np	nn	np	nn	np	np	np	np	np	nn	nn	nn	nn	nn	nn	nn	np
seq000642_scaffold26934_cov45_len104802	88912	Zj04	14.7219			FcM02	50.588	Fc02	46.742	np	nn	SEQ642_88912	<nnxnp>		(nn,np)	np	nn	np	nn	np	np	np	np	nn	nn	np	nn	nn	nn	nn	nn	nn	np	nn	np	nn	np	np	np	np	np	nn	nn	nn	nn	nn	nn	nn	np
seq001020_scaffold722_cov47_len61342	23977					FcM02	50.588	Fc02	46.742	np	nn	SEQ1020_23977	<nnxnp>		(nn,np)	np	nn	np	nn	np	np	np	np	nn	nn	np	nn	nn	nn	nn	nn	nn	np	nn	np	nn	np	np	np	np	np	nn	nn	nn	nn	nn	nn	nn	np
seq001020_scaffold722_cov47_len61342	23995					FcM02	50.588	Fc02	46.742	np	nn	SEQ1020_23995	<nnxnp>		(nn,np)	np	nn	np	nn	np	np	np	np	nn	nn	np	nn	nn	nn	nn	nn	nn	np	nn	np	nn	np	np	np	np	np	nn	nn	nn	nn	nn	nn	nn	np
seq001020_scaffold722_cov47_len61342	40180					FcM02	50.588	Fc02	46.742	np	nn	SEQ1020_40180	<nnxnp>		(nn,np)	np	nn	np	nn	np	np	np	np	nn	nn	np	nn	nn	nn	nn	nn	nn	np	nn	np	nn	np	np	np	np	np	nn	nn	nn	nn	nn	nn	nn	np
seq000003_scaffold11_cov46_len1276109	1020055					FcM02	50.588	Fc02	46.907	np	nn	SEQ3_1020055	<nnxnp>		(nn,np)	nn	np	nn	np	nn	nn	nn	nn	np	np	nn	np	np	np	np	np	np	nn	np	nn	np	nn	nn	nn	nn	nn	np	np	np	np	np	np	np	nn
seq000003_scaffold11_cov46_len1276109	1122445					FcM02	51.176	Fc02	47.078	np	nn	SEQ3_1122445	<nnxnp>		(nn,np)	np	nn	np	nn	np	np	np	np	nn	nn	np	nn	nn	nn	nn	nn	nn	np	nn	np	nn	np	np	np	np	np	nn	nn	nn	nn	nn	nn	nn	np
seq000003_scaffold11_cov46_len1276109	884939			FcF02	60.285	FcM02	51.708	Fc02	47.39	hk	hk	SEQ3_884939	<hkxhk>		(hh,hk,kk)	hk	hh	kk	hk	hk	hk	hk	kk	hh	hk	kk	hk	hk	hk	hk	hk	hk	kk	hh	kk	hk	hk	kk	hk	hk	kk	hh	hk	hk	hk	hh	hh	hh	kk
seq000003_scaffold11_cov46_len1276109	890573			FcF02	60.285	FcM02	51.708	Fc02	47.436	hk	hk	SEQ3_890573	<hkxhk>		(hh,hk,kk)	hk	kk	hh	hk	hk	hk	hk	hh	kk	hk	hh	hk	hk	hk	hk	hk	hk	hh	kk	hh	hk	hk	hh	hk	hk	hh	kk	hk	hk	hk	kk	kk	kk	hh
seq000003_scaffold11_cov46_len1276109	884595			FcF02	60.18	FcM02	51.726	Fc02	47.447	hk	hk	SEQ3_884595	<hkxhk>		(hh,hk,kk)	hk	hh	kk	hk	hk	hk	hk	kk	hh	hk	kk	hk	hk	hk	hk	hk	hk	kk	hh	kk	hk	hk	kk	hk	hk	kk	hh	hk	hk	hk	hh	hh	hh	kk
seq000003_scaffold11_cov46_len1276109	917926			FcF02	60.18	FcM02	51.726	Fc02	47.447	hk	hk	SEQ3_917926	<hkxhk>		(hh,hk,kk)	hk	kk	hh	hk	hk	hk	hk	hh	kk	hk	hh	hk	hk	hk	hk	hk	hk	hh	kk	hh	hk	hk	hh	hk	hk	hh	kk	hk	hk	hk	kk	kk	kk	hh
seq000017_scaffold87_cov44_len748131	87657			FcF02	59.544			Fc02	47.997	ll	lm	SEQ17_87657	<lmxll>		(ll,lm)	lm	lm	ll	ll	lm	lm	lm	ll	lm	ll	ll	ll	ll	ll	lm	ll	ll	ll	lm	ll	ll	lm	ll	lm	lm	ll	lm	ll	ll	ll	lm	lm	lm	ll
seq000139_scaffold152_cov43_len308072	164420			FcF02	59.544			Fc02	47.997	ll	lm	SEQ139_164420	<lmxll>		(ll,lm)	lm	lm	ll	ll	lm	lm	lm	ll	lm	ll	ll	ll	ll	ll	lm	ll	ll	ll	lm	ll	ll	lm	ll	lm	lm	ll	lm	ll	ll	ll	lm	lm	lm	ll
seq000248_scaffold174_cov46_len217014	185969			FcF02	59.544			Fc02	47.997	ll	lm	SEQ248_185969	<lmxll>		(ll,lm)	lm	lm	ll	ll	lm	lm	lm	ll	lm	ll	ll	ll	ll	ll	lm	ll	ll	ll	lm	ll	ll	lm	ll	lm	lm	ll	lm	ll	ll	ll	lm	lm	lm	ll
seq000248_scaffold174_cov46_len217014	185997			FcF02	59.544			Fc02	47.997	ll	lm	SEQ248_185997	<lmxll>		(ll,lm)	lm	lm	ll	ll	lm	lm	lm	ll	lm	ll	ll	ll	ll	ll	lm	ll	ll	ll	lm	ll	ll	lm	ll	lm	lm	ll	lm	ll	ll	ll	lm	lm	lm	ll
seq000766_scaffold27103_cov49_len85649	51048			FcF02	59.544			Fc02	47.997	ll	lm	SEQ766_51048	<lmxll>		(ll,lm)	lm	lm	ll	ll	lm	lm	lm	ll	lm	ll	ll	ll	ll	ll	lm	ll	ll	ll	lm	ll	ll	lm	ll	lm	lm	ll	lm	ll	ll	ll	lm	lm	lm	ll
seq007927_scaffold6613_cov55_len1192	537			FcF02	59.544			Fc02	47.997	ll	lm	SEQ7927_537	<lmxll>		(ll,lm)	lm	lm	ll	ll	lm	lm	lm	ll	lm	ll	ll	ll	ll	ll	lm	ll	ll	ll	lm	ll	ll	lm	ll	lm	lm	ll	lm	ll	ll	ll	lm	lm	lm	ll
seq007927_scaffold6613_cov55_len1192	550			FcF02	59.544			Fc02	47.997	ll	lm	SEQ7927_550	<lmxll>		(ll,lm)	lm	lm	ll	ll	lm	lm	lm	ll	lm	ll	ll	ll	ll	ll	lm	ll	ll	ll	lm	ll	ll	lm	ll	lm	lm	ll	lm	ll	ll	ll	lm	lm	lm	ll
seq007927_scaffold6613_cov55_len1192	558			FcF02	59.544			Fc02	47.997	ll	lm	SEQ7927_558	<lmxll>		(ll,lm)	lm	lm	ll	ll	lm	lm	lm	ll	lm	ll	ll	ll	ll	ll	lm	ll	ll	ll	lm	ll	ll	lm	ll	lm	lm	ll	lm	ll	ll	ll	lm	lm	lm	ll
seq007927_scaffold6613_cov55_len1192	591			FcF02	59.544			Fc02	47.997	ll	lm	SEQ7927_591	<lmxll>		(ll,lm)	lm	lm	ll	ll	lm	lm	lm	ll	lm	ll	ll	ll	ll	ll	lm	ll	ll	ll	lm	ll	ll	lm	ll	lm	lm	ll	lm	ll	ll	ll	lm	lm	lm	ll
seq007927_scaffold6613_cov55_len1192	717			FcF02	59.544			Fc02	47.997	ll	lm	SEQ7927_717	<lmxll>		(ll,lm)	lm	lm	ll	ll	lm	lm	lm	ll	lm	ll	ll	ll	ll	ll	lm	ll	ll	ll	lm	ll	ll	lm	ll	lm	lm	ll	lm	ll	ll	ll	lm	lm	lm	ll
seq007927_scaffold6613_cov55_len1192	760			FcF02	59.544			Fc02	47.997	ll	lm	SEQ7927_760	<lmxll>		(ll,lm)	lm	lm	ll	ll	lm	lm	lm	ll	lm	ll	ll	ll	ll	ll	lm	ll	ll	ll	lm	ll	ll	lm	ll	lm	lm	ll	lm	ll	ll	ll	lm	lm	lm	ll
seq000003_scaffold11_cov46_len1276109	610530			FcF02	60.685	FcM02	53.668	Fc02	48.452	hk	hk	SEQ3_610530	<hkxhk>		(hh,hk,kk)	kk	kk	hh	hk	hk	kk	hk	hh	kk	hk	hh	hk	hk	hk	hk	hk	hk	hh	kk	hh	hk	hk	hh	hk	hk	hh	kk	hk	hk	hk	kk	kk	kk	hh
seq000003_scaffold11_cov46_len1276109	610571			FcF02	60.685	FcM02	53.668	Fc02	48.452	hk	hk	SEQ3_610571	<hkxhk>		(hh,hk,kk)	hh	hh	kk	hk	hk	hh	hk	kk	hh	hk	kk	hk	hk	hk	hk	hk	hk	kk	hh	kk	hk	hk	kk	hk	hk	kk	hh	hk	hk	hk	hh	hh	hh	kk
seq000003_scaffold11_cov46_len1276109	1097171			FcF02	61.526			Fc02	48.761	ll	lm	SEQ3_1097171	<lmxll>		(ll,lm)	lm	lm	ll	ll	lm	lm	lm	ll	lm	ll	ll	ll	ll	ll	ll	ll	ll	ll	lm	ll	ll	lm	ll	lm	lm	ll	lm	ll	ll	ll	lm	lm	lm	ll
seq000003_scaffold11_cov46_len1276109	1097174			FcF02	61.526			Fc02	48.761	ll	lm	SEQ3_1097174	<lmxll>		(ll,lm)	lm	lm	ll	ll	lm	lm	lm	ll	lm	ll	ll	ll	ll	ll	ll	ll	ll	ll	lm	ll	ll	lm	ll	lm	lm	ll	lm	ll	ll	ll	lm	lm	lm	ll
seq000003_scaffold11_cov46_len1276109	1097227			FcF02	61.526			Fc02	48.761	ll	lm	SEQ3_1097227	<lmxll>		(ll,lm)	lm	lm	ll	ll	lm	lm	lm	ll	lm	ll	ll	ll	ll	ll	ll	ll	ll	ll	lm	ll	ll	lm	ll	lm	lm	ll	lm	ll	ll	ll	lm	lm	lm	ll
seq000003_scaffold11_cov46_len1276109	1097228			FcF02	61.526			Fc02	48.761	ll	lm	SEQ3_1097228	<lmxll>		(ll,lm)	lm	lm	ll	ll	lm	lm	lm	ll	lm	ll	ll	ll	ll	ll	ll	ll	ll	ll	lm	ll	ll	lm	ll	lm	lm	ll	lm	ll	ll	ll	lm	lm	lm	ll
seq000017_scaffold87_cov44_len748131	261549	Zj02	8.78326	FcF02	61.526			Fc02	48.761	ll	lm	SEQ17_261549	<lmxll>		(ll,lm)	lm	lm	ll	ll	lm	lm	lm	ll	lm	ll	ll	ll	ll	ll	ll	ll	ll	ll	lm	ll	ll	lm	ll	lm	lm	ll	lm	ll	ll	ll	lm	lm	lm	ll
seq000017_scaffold87_cov44_len748131	261658	Zj02	8.7833	FcF02	61.526			Fc02	48.761	ll	lm	SEQ17_261658	<lmxll>		(ll,lm)	lm	lm	ll	ll	lm	lm	lm	ll	lm	ll	ll	ll	ll	ll	ll	ll	ll	ll	lm	ll	ll	lm	ll	lm	lm	ll	lm	ll	ll	ll	lm	lm	lm	ll
seq000017_scaffold87_cov44_len748131	261700	Zj02	8.78335	FcF02	61.526			Fc02	48.761	ll	lm	SEQ17_261700	<lmxll>		(ll,lm)	lm	lm	ll	ll	lm	lm	lm	ll	lm	ll	ll	ll	ll	ll	ll	ll	ll	ll	lm	ll	ll	lm	ll	lm	lm	ll	lm	ll	ll	ll	lm	lm	lm	ll
seq000017_scaffold87_cov44_len748131	286952			FcF02	61.526			Fc02	48.761	ll	lm	SEQ17_286952	<lmxll>		(ll,lm)	lm	lm	ll	ll	lm	lm	lm	ll	lm	ll	ll	ll	ll	ll	ll	ll	ll	ll	lm	ll	ll	lm	ll	lm	lm	ll	lm	ll	ll	ll	lm	lm	lm	ll
seq000017_scaffold87_cov44_len748131	414825	Zj02	9.74784	FcF02	61.526			Fc02	48.761	ll	lm	SEQ17_414825	<lmxll>		(ll,lm)	lm	lm	ll	ll	lm	lm	lm	ll	lm	ll	ll	ll	ll	ll	ll	ll	ll	ll	lm	ll	ll	lm	ll	lm	lm	ll	lm	ll	ll	ll	lm	lm	lm	ll
seq000017_scaffold87_cov44_len748131	414870	Zj02	9.7478	FcF02	61.526			Fc02	48.761	ll	lm	SEQ17_414870	<lmxll>		(ll,lm)	lm	lm	ll	ll	lm	lm	lm	ll	lm	ll	ll	ll	ll	ll	ll	ll	ll	ll	lm	ll	ll	lm	ll	lm	lm	ll	lm	ll	ll	ll	lm	lm	lm	ll
seq000017_scaffold87_cov44_len748131	414903	Zj02	9.74776	FcF02	61.526			Fc02	48.761	ll	lm	SEQ17_414903	<lmxll>		(ll,lm)	lm	lm	ll	ll	lm	lm	lm	ll	lm	ll	ll	ll	ll	ll	ll	ll	ll	ll	lm	ll	ll	lm	ll	lm	lm	ll	lm	ll	ll	ll	lm	lm	lm	ll
seq000017_scaffold87_cov44_len748131	419352			FcF02	61.526			Fc02	48.761	ll	lm	SEQ17_419352	<lmxll>		(ll,lm)	lm	lm	ll	ll	lm	lm	lm	ll	lm	ll	ll	ll	ll	ll	ll	ll	ll	ll	lm	ll	ll	lm	ll	lm	lm	ll	lm	ll	ll	ll	lm	lm	lm	ll
seq000318_scaffold217_cov44_len187033	100702			FcF02	61.526			Fc02	48.761	ll	lm	SEQ318_100702	<lmxll>		(ll,lm)	lm	lm	ll	ll	lm	lm	lm	ll	lm	ll	ll	ll	ll	ll	ll	ll	ll	ll	lm	ll	ll	lm	ll	lm	lm	ll	lm	ll	ll	ll	lm	lm	lm	ll
seq000357_scaffold346_cov46_len172745	16028			FcF02	61.526			Fc02	48.761	ll	lm	SEQ357_16028	<lmxll>		(ll,lm)	lm	lm	ll	ll	lm	lm	lm	ll	lm	ll	ll	ll	ll	ll	ll	ll	ll	ll	lm	ll	ll	lm	ll	lm	lm	ll	lm	ll	ll	ll	lm	lm	lm	ll
seq000357_scaffold346_cov46_len172745	16155			FcF02	61.526			Fc02	48.761	ll	lm	SEQ357_16155	<lmxll>		(ll,lm)	lm	lm	ll	ll	lm	lm	lm	ll	lm	ll	ll	ll	ll	ll	ll	ll	ll	ll	lm	ll	ll	lm	ll	lm	lm	ll	lm	ll	ll	ll	lm	lm	lm	ll
seq000357_scaffold346_cov46_len172745	71376			FcF02	61.526			Fc02	48.761	ll	lm	SEQ357_71376	<lmxll>		(ll,lm)	lm	lm	ll	ll	lm	lm	lm	ll	lm	ll	ll	ll	ll	ll	ll	ll	ll	ll	lm	ll	ll	lm	ll	lm	lm	ll	lm	ll	ll	ll	lm	lm	lm	ll
seq000357_scaffold346_cov46_len172745	71660			FcF02	61.526			Fc02	48.761	ll	lm	SEQ357_71660	<lmxll>		(ll,lm)	lm	lm	ll	ll	lm	lm	lm	ll	lm	ll	ll	ll	ll	ll	ll	ll	ll	ll	lm	ll	ll	lm	ll	lm	lm	ll	lm	ll	ll	ll	lm	lm	lm	ll
seq000017_scaffold87_cov44_len748131	57562			FcF02	60.978			Fc02	49.038	ll	lm	SEQ17_57562	<lmxll>		(ll,lm)	ll	ll	lm	lm	ll	ll	lm	lm	ll	lm	lm	lm	lm	lm	ll	lm	lm	lm	ll	lm	lm	ll	lm	ll	ll	lm	ll	lm	lm	lm	ll	ll	ll	lm
seq000017_scaffold87_cov44_len748131	58474	Zj02	8.43847	FcF02	60.978			Fc02	49.038	ll	lm	SEQ17_58474	<lmxll>		(ll,lm)	ll	ll	lm	lm	ll	ll	lm	lm	ll	lm	lm	lm	lm	lm	ll	lm	lm	lm	ll	lm	lm	ll	lm	ll	ll	lm	ll	lm	lm	lm	ll	ll	ll	lm
seq000017_scaffold87_cov44_len748131	58788	Zj03	7.84959	FcF02	60.978			Fc02	49.038	ll	lm	SEQ17_58788	<lmxll>		(ll,lm)	ll	ll	lm	lm	ll	ll	lm	lm	ll	lm	lm	lm	lm	lm	ll	lm	lm	lm	ll	lm	lm	ll	lm	ll	ll	lm	ll	lm	lm	lm	ll	ll	ll	lm
seq000017_scaffold87_cov44_len748131	78493			FcF02	60.978			Fc02	49.038	ll	lm	SEQ17_78493	<lmxll>		(ll,lm)	ll	ll	lm	lm	ll	ll	lm	lm	ll	lm	lm	lm	lm	lm	ll	lm	lm	lm	ll	lm	lm	ll	lm	ll	ll	lm	ll	lm	lm	lm	ll	ll	ll	lm
seq000017_scaffold87_cov44_len748131	92954			FcF02	60.978			Fc02	49.038	ll	lm	SEQ17_92954	<lmxll>		(ll,lm)	ll	ll	lm	lm	ll	ll	lm	lm	ll	lm	lm	lm	lm	lm	ll	lm	lm	lm	ll	lm	lm	ll	lm	ll	ll	lm	ll	lm	lm	lm	ll	ll	ll	lm
seq000017_scaffold87_cov44_len748131	96525	Zj02	8.53487	FcF02	60.978			Fc02	49.038	ll	lm	SEQ17_96525	<lmxll>		(ll,lm)	ll	ll	lm	lm	ll	ll	lm	lm	ll	lm	lm	lm	lm	lm	ll	lm	lm	lm	ll	lm	lm	ll	lm	ll	ll	lm	ll	lm	lm	lm	ll	ll	ll	lm
seq000139_scaffold152_cov43_len308072	156974			FcF02	60.978			Fc02	49.038	ll	lm	SEQ139_156974	<lmxll>		(ll,lm)	ll	ll	lm	lm	ll	ll	lm	lm	ll	lm	lm	lm	lm	lm	ll	lm	lm	lm	ll	lm	lm	ll	lm	ll	ll	lm	ll	lm	lm	lm	ll	ll	ll	lm
seq000139_scaffold152_cov43_len308072	157023			FcF02	60.978			Fc02	49.038	ll	lm	SEQ139_157023	<lmxll>		(ll,lm)	ll	ll	lm	lm	ll	ll	lm	lm	ll	lm	lm	lm	lm	lm	ll	lm	lm	lm	ll	lm	lm	ll	lm	ll	ll	lm	ll	lm	lm	lm	ll	ll	ll	lm
seq000139_scaffold152_cov43_len308072	157033			FcF02	60.978			Fc02	49.038	ll	lm	SEQ139_157033	<lmxll>		(ll,lm)	ll	ll	lm	lm	ll	ll	lm	lm	ll	lm	lm	lm	lm	lm	ll	lm	lm	lm	ll	lm	lm	ll	lm	ll	ll	lm	ll	lm	lm	lm	ll	ll	ll	lm
seq000139_scaffold152_cov43_len308072	157036			FcF02	60.978			Fc02	49.038	ll	lm	SEQ139_157036	<lmxll>		(ll,lm)	ll	ll	lm	lm	ll	ll	lm	lm	ll	lm	lm	lm	lm	lm	ll	lm	lm	lm	ll	lm	lm	ll	lm	ll	ll	lm	ll	lm	lm	lm	ll	ll	ll	lm
seq000139_scaffold152_cov43_len308072	164362			FcF02	60.978			Fc02	49.038	ll	lm	SEQ139_164362	<lmxll>		(ll,lm)	ll	ll	lm	lm	ll	ll	lm	lm	ll	lm	lm	lm	lm	lm	ll	lm	lm	lm	ll	lm	lm	ll	lm	ll	ll	lm	ll	lm	lm	lm	ll	ll	ll	lm
seq000139_scaffold152_cov43_len308072	164422			FcF02	60.978			Fc02	49.038	ll	lm	SEQ139_164422	<lmxll>		(ll,lm)	ll	ll	lm	lm	ll	ll	lm	lm	ll	lm	lm	lm	lm	lm	ll	lm	lm	lm	ll	lm	lm	ll	lm	ll	ll	lm	ll	lm	lm	lm	ll	ll	ll	lm
seq000248_scaffold174_cov46_len217014	208889			FcF02	60.978			Fc02	49.038	ll	lm	SEQ248_208889	<lmxll>		(ll,lm)	ll	ll	lm	lm	ll	ll	lm	lm	ll	lm	lm	lm	lm	lm	ll	lm	lm	lm	ll	lm	lm	ll	lm	ll	ll	lm	ll	lm	lm	lm	ll	ll	ll	lm
seq000248_scaffold174_cov46_len217014	208993	Zj02	7.39313	FcF02	60.978			Fc02	49.038	ll	lm	SEQ248_208993	<lmxll>		(ll,lm)	ll	ll	lm	lm	ll	ll	lm	lm	ll	lm	lm	lm	lm	lm	ll	lm	lm	lm	ll	lm	lm	ll	lm	ll	ll	lm	ll	lm	lm	lm	ll	ll	ll	lm
seq000248_scaffold174_cov46_len217014	209158			FcF02	60.978			Fc02	49.038	ll	lm	SEQ248_209158	<lmxll>		(ll,lm)	ll	ll	lm	lm	ll	ll	lm	lm	ll	lm	lm	lm	lm	lm	ll	lm	lm	lm	ll	lm	lm	ll	lm	ll	ll	lm	ll	lm	lm	lm	ll	ll	ll	lm
seq000017_scaffold87_cov44_len748131	364215			FcF02	62.071			Fc02	49.427	ll	lm	SEQ17_364215	<lmxll>		(ll,lm)	ll	ll	lm	lm	ll	ll	lm	lm	ll	lm	lm	lm	lm	lm	lm	lm	lm	lm	ll	lm	lm	ll	lm	ll	ll	lm	ll	lm	lm	lm	ll	ll	ll	lm
seq000169_scaffold110_cov47_len274275	14919			FcF02	62.071			Fc02	49.427	ll	lm	SEQ169_14919	<lmxll>		(ll,lm)	ll	ll	lm	lm	ll	ll	lm	lm	ll	lm	lm	lm	lm	lm	lm	lm	lm	lm	ll	lm	lm	ll	lm	ll	ll	lm	ll	lm	lm	lm	ll	ll	ll	lm
seq000264_scaffold197_cov47_len208597	189057			FcF02	62.071			Fc02	49.427	ll	lm	SEQ264_189057	<lmxll>		(ll,lm)	ll	ll	lm	lm	ll	ll	lm	lm	ll	lm	lm	lm	lm	lm	lm	lm	lm	lm	ll	lm	lm	ll	lm	ll	ll	lm	ll	lm	lm	lm	ll	ll	ll	lm
seq000305_scaffold206_cov46_len192655	27733			FcF02	62.071			Fc02	49.427	ll	lm	SEQ305_27733	<lmxll>		(ll,lm)	ll	ll	lm	lm	ll	ll	lm	lm	ll	lm	lm	lm	lm	lm	lm	lm	lm	lm	ll	lm	lm	ll	lm	ll	ll	lm	ll	lm	lm	lm	ll	ll	ll	lm
seq000305_scaffold206_cov46_len192655	27924			FcF02	62.071			Fc02	49.427	ll	lm	SEQ305_27924	<lmxll>		(ll,lm)	ll	ll	lm	lm	ll	ll	lm	lm	ll	lm	lm	lm	lm	lm	lm	lm	lm	lm	ll	lm	lm	ll	lm	ll	ll	lm	ll	lm	lm	lm	ll	ll	ll	lm
seq000305_scaffold206_cov46_len192655	53744			FcF02	62.071			Fc02	49.427	ll	lm	SEQ305_53744	<lmxll>		(ll,lm)	ll	ll	lm	lm	ll	ll	lm	lm	ll	lm	lm	lm	lm	lm	lm	lm	lm	lm	ll	lm	lm	ll	lm	ll	ll	lm	ll	lm	lm	lm	ll	ll	ll	lm
seq000305_scaffold206_cov46_len192655	53785			FcF02	62.071			Fc02	49.427	ll	lm	SEQ305_53785	<lmxll>		(ll,lm)	ll	ll	lm	lm	ll	ll	lm	lm	ll	lm	lm	lm	lm	lm	lm	lm	lm	lm	ll	lm	lm	ll	lm	ll	ll	lm	ll	lm	lm	lm	ll	ll	ll	lm
seq000305_scaffold206_cov46_len192655	168101			FcF02	62.071			Fc02	49.427	ll	lm	SEQ305_168101	<lmxll>		(ll,lm)	ll	ll	lm	lm	ll	ll	lm	lm	ll	lm	lm	lm	lm	lm	lm	lm	lm	lm	ll	lm	lm	ll	lm	ll	ll	lm	ll	lm	lm	lm	ll	ll	ll	lm
seq000318_scaffold217_cov44_len187033	110429			FcF02	62.071			Fc02	49.427	ll	lm	SEQ318_110429	<lmxll>		(ll,lm)	ll	ll	lm	lm	ll	ll	lm	lm	ll	lm	lm	lm	lm	lm	lm	lm	lm	lm	ll	lm	lm	ll	lm	ll	ll	lm	ll	lm	lm	lm	ll	ll	ll	lm
seq000318_scaffold217_cov44_len187033	110439			FcF02	62.071			Fc02	49.427	ll	lm	SEQ318_110439	<lmxll>		(ll,lm)	ll	ll	lm	lm	ll	ll	lm	lm	ll	lm	lm	lm	lm	lm	lm	lm	lm	lm	ll	lm	lm	ll	lm	ll	ll	lm	ll	lm	lm	lm	ll	ll	ll	lm
seq000318_scaffold217_cov44_len187033	110450			FcF02	62.071			Fc02	49.427	ll	lm	SEQ318_110450	<lmxll>		(ll,lm)	ll	ll	lm	lm	ll	ll	lm	lm	ll	lm	lm	lm	lm	lm	lm	lm	lm	lm	ll	lm	lm	ll	lm	ll	ll	lm	ll	lm	lm	lm	ll	ll	ll	lm
seq000318_scaffold217_cov44_len187033	110632			FcF02	62.071			Fc02	49.427	ll	lm	SEQ318_110632	<lmxll>		(ll,lm)	ll	ll	lm	lm	ll	ll	lm	lm	ll	lm	lm	lm	lm	lm	lm	lm	lm	lm	ll	lm	lm	ll	lm	ll	ll	lm	ll	lm	lm	lm	ll	ll	ll	lm
seq000357_scaffold346_cov46_len172745	48174			FcF02	62.071			Fc02	49.427	ll	lm	SEQ357_48174	<lmxll>		(ll,lm)	ll	ll	lm	lm	ll	ll	lm	lm	ll	lm	lm	lm	lm	lm	lm	lm	lm	lm	ll	lm	lm	ll	lm	ll	ll	lm	ll	lm	lm	lm	ll	ll	ll	lm
seq000357_scaffold346_cov46_len172745	48204			FcF02	62.071			Fc02	49.427	ll	lm	SEQ357_48204	<lmxll>		(ll,lm)	ll	ll	lm	lm	ll	ll	lm	lm	ll	lm	lm	lm	lm	lm	lm	lm	lm	lm	ll	lm	lm	ll	lm	ll	ll	lm	ll	lm	lm	lm	ll	ll	ll	lm
seq000357_scaffold346_cov46_len172745	48310	Zj02	10.4138	FcF02	62.071			Fc02	49.427	ll	lm	SEQ357_48310	<lmxll>		(ll,lm)	ll	ll	lm	lm	ll	ll	lm	lm	ll	lm	lm	lm	lm	lm	lm	lm	lm	lm	ll	lm	lm	ll	lm	ll	ll	lm	ll	lm	lm	lm	ll	ll	ll	lm
seq000003_scaffold11_cov46_len1276109	956438			FcF02	63.788			Fc02	50.068	ll	lm	SEQ3_956438	<lmxll>		(ll,lm)	lm	lm	ll	ll	lm	lm	lm	ll	lm	ll	ll	ll	ll	ll	ll	ll	ll	ll	--	ll	ll	lm	ll	lm	--	ll	lm	ll	ll	ll	lm	--	lm	ll
seq000003_scaffold11_cov46_len1276109	687728			FcF02	63.666			Fc02	50.163	ll	lm	SEQ3_687728	<lmxll>		(ll,lm)	lm	lm	ll	ll	lm	lm	lm	ll	lm	ll	ll	ll	ll	ll	ll	ll	ll	ll	lm	ll	ll	lm	ll	lm	lm	ll	lm	ll	ll	ll	lm	lm	lm	ll
seq000003_scaffold11_cov46_len1276109	695802			FcF02	63.666			Fc02	50.163	ll	lm	SEQ3_695802	<lmxll>		(ll,lm)	lm	lm	ll	ll	lm	lm	lm	ll	lm	ll	ll	ll	ll	ll	ll	ll	ll	ll	lm	ll	ll	lm	ll	lm	lm	ll	lm	ll	ll	ll	lm	lm	lm	ll
seq000003_scaffold11_cov46_len1276109	696087			FcF02	63.666			Fc02	50.163	ll	lm	SEQ3_696087	<lmxll>		(ll,lm)	lm	lm	ll	ll	lm	lm	lm	ll	lm	ll	ll	ll	ll	ll	ll	ll	ll	ll	lm	ll	ll	lm	ll	lm	lm	ll	lm	ll	ll	ll	lm	lm	lm	ll
seq000003_scaffold11_cov46_len1276109	787328			FcF02	63.666			Fc02	50.163	ll	lm	SEQ3_787328	<lmxll>		(ll,lm)	lm	lm	ll	ll	lm	lm	lm	ll	lm	ll	ll	ll	ll	ll	ll	ll	ll	ll	lm	ll	ll	lm	ll	lm	lm	ll	lm	ll	ll	ll	lm	lm	lm	ll
seq000003_scaffold11_cov46_len1276109	796410			FcF02	63.666			Fc02	50.163	ll	lm	SEQ3_796410	<lmxll>		(ll,lm)	lm	lm	ll	ll	lm	lm	lm	ll	lm	ll	ll	ll	ll	ll	ll	ll	ll	ll	lm	ll	ll	lm	ll	lm	lm	ll	lm	ll	ll	ll	lm	lm	lm	ll
seq000003_scaffold11_cov46_len1276109	358301			FcF02	65.443	FcM02	55.38	Fc02	50.602	hk	hk	SEQ3_358301	<hkxhk>		(hh,hk,kk)	hh	hh	kk	hk	hk	hh	hk	kk	hh	hk	kk	hk	hh	hk	hk	hk	hk	kk	hh	kk	hk	hk	kk	hk	hk	kk	hh	hk	hk	hk	hh	hh	hh	kk
seq000305_scaffold206_cov46_len192655	53757			FcF02	70.087	FcM02	48.395	Fc02	50.69	hk	hk	SEQ305_53757	<hkxhk>		(hh,hk,kk)	hh	hk	hk	kk	hh	hh	hk	hk	hk	kk	hk	kk	hk	kk	kk	kk	kk	hk	hk	hk	kk	hh	hk	hh	hh	hk	hk	kk	kk	kk	hk	hk	hk	hk
seq000625_scaffold26760_cov44_len107748	63332			FcF02	65.376	FcM02	53.765	Fc02	50.953	hk	hk	SEQ625_63332	<hkxhk>		(hh,hk,kk)	kk	kk	hh	hk	hk	kk	hh	hh	hk	hk	hh	hk	kk	hk	hh	hh	hk	hh	kk	hh	hh	hh	hh	hh	hk	hh	kk	hk	hh	hk	kk	kk	kk	hh
seq000318_scaffold217_cov44_len187033	73030			FcF02	62.468			Fc02	51.496	ll	lm	SEQ318_73030	<lmxll>		(ll,lm)	ll	ll	lm	lm	ll	ll	lm	lm	ll	lm	lm	lm	lm	lm	lm	lm	lm	lm	ll	lm	lm	ll	lm	ll	ll	lm	ll	lm	lm	lm	lm	ll	ll	lm
seq000003_scaffold11_cov46_len1276109	296395					FcM02	56.131	Fc02	51.984	np	nn	SEQ3_296395	<nnxnp>		(nn,np)	nn	nn	np	nn	np	nn	np	np	nn	nn	np	nn	nn	nn	nn	nn	nn	np	nn	np	np	np	np	np	np	np	nn	nn	nn	nn	nn	nn	nn	np
seq006966_scaffold5677_cov39_len1248	626					FcM02	55.781	Fc02	52.286	np	nn	SEQ6966_626	<nnxnp>		(nn,np)	np	np	nn	np	np	np	nn	nn	np	np	nn	np	np	np	np	np	np	nn	np	nn	np	nn	nn	nn	nn	nn	np	np	np	np	np	np	np	nn
[truncated: 6,418 more rows]
[truncated: 18 more columns]
