# Supplementary material for: Identification of RAN1 orthologue associated with sex determination through whole genome sequencing analysis in fig (Ficus carica L.)
Source: Sci Rep. 2017 Jan 25;7:41124. doi: 10.1038/srep41124 (PMC5264649; doi:10.1038/srep41124)
Supplement: Supplementary Dataset 5 [file srep41124-s6.xls]

## Sheet: Supplementary_Data_5(122_ficus_
##fileformat=VCFv4.1
##filedate=20151113
##source="b4.jar (r1185)"
##INFO=<ID=AF,Number=A,Type=Float,Description="Estimated Allele Frequencies">
##INFO=<ID=AR2,Number=1,Type=Float,Description="Allelic R-Squared: estimated correlation between most probable ALT dose and true ALT dose">
##INFO=<ID=DR2,Number=1,Type=Float,Description="Dosage R-Squared: estimated correlation between estimated ALT dose [P(RA) + 2*P(AA)] and true ALT dose">
##FORMAT=<ID=GT,Number=1,Type=String,Description="Genotype">
##FORMAT=<ID=DS,Number=1,Type=Float,Description="estimated ALT dose [P(RA) + P(AA)]">
##FORMAT=<ID=GP,Number=G,Type=Float,Description="Estimated Genotype Probability">
#CHROM	POS	ID	REF	ALT	QUAL	FILTER	INFO	FORMAT	Fc_01_TAAGGCGA-TAGATCGC_L008_001.good.fxc.sorted.bam	Fc_02_CGTACTAG-TAGATCGC_L008_001.good.fxc.sorted.bam	Fc_03_AGGCAGAA-TAGATCGC_L008_001.good.fxc.sorted.bam	Fc_04_TCCTGAGC-TAGATCGC_L008_001.good.fxc.sorted.bam	Fc_05_GGACTCCT-TAGATCGC_L008_001.good.fxc.sorted.bam	Fc_06_TAGGCATG-TAGATCGC_L008_001.good.fxc.sorted.bam	Fc_07_CTCTCTAC-TAGATCGC_L008_001.good.fxc.sorted.bam	Fc_08_CAGAGAGG-TAGATCGC_L008_001.good.fxc.sorted.bam	Fc_09_TAAGGCGA-CTCTCTAT_L008_001.good.fxc.sorted.bam	Fc_1001_GCTACGCT-ACGCTCGA_L008_001.good.fxc.sorted.bam	Fc_1002_CGAGGCTG-ACGCTCGA_L008_001.good.fxc.sorted.bam	Fc_1003_AAGAGGCA-ACGCTCGA_L008_001.good.fxc.sorted.bam	Fc_1004_GTAGAGGA-ACGCTCGA_L008_001.good.fxc.sorted.bam	Fc_1006_CGCGATAT-ACGCTCGA_L008_001.good.fxc.sorted.bam	Fc_1008_CACGCGAG-ACGCTCGA_L008_001.good.fxc.sorted.bam	Fc_1009_ACGTATCA-ACGCTCGA_L008_001.good.fxc.sorted.bam	Fc_1010_CTACTATG-ACGCTCGA_L008_001.good.fxc.sorted.bam	Fc_1011_GCTACGCT-AGACGCAC_L008_001.good.fxc.sorted.bam	Fc_1012_CGAGGCTG-AGACGCAC_L008_001.good.fxc.sorted.bam	Fc_1013_AAGAGGCA-AGACGCAC_L008_001.good.fxc.sorted.bam	Fc_1014_GTAGAGGA-AGACGCAC_L008_001.good.fxc.sorted.bam	Fc_1017_CGCGATAT-AGACGCAC_L008_001.good.fxc.sorted.bam	Fc_1018_CACGCGAG-AGACGCAC_L008_001.good.fxc.sorted.bam	Fc_1021_ACGTATCA-AGACGCAC_L008_001.good.fxc.sorted.bam	Fc_1022_CTACTATG-AGACGCAC_L008_001.good.fxc.sorted.bam	Fc_1023_GCTACGCT-AGCACTGT_L008_001.good.fxc.sorted.bam	Fc_1024_CGAGGCTG-AGCACTGT_L008_001.good.fxc.sorted.bam	Fc_1025_AAGAGGCA-AGCACTGT_L008_001.good.fxc.sorted.bam	Fc_1026_GTAGAGGA-AGCACTGT_L008_001.good.fxc.sorted.bam	Fc_1027_CGCGATAT-AGCACTGT_L008_001.good.fxc.sorted.bam	Fc_1028_CACGCGAG-AGCACTGT_L008_001.good.fxc.sorted.bam	Fc_1029_ACGTATCA-AGCACTGT_L008_001.good.fxc.sorted.bam	Fc_1031_CTACTATG-AGCACTGT_L008_001.good.fxc.sorted.bam	Fc_1032_GCTACGCT-ATCAGACA_L008_001.good.fxc.sorted.bam	Fc_1033_CGAGGCTG-ATCAGACA_L008_001.good.fxc.sorted.bam	Fc_1034_AAGAGGCA-ATCAGACA_L008_001.good.fxc.sorted.bam	Fc_1035_GTAGAGGA-ATCAGACA_L008_001.good.fxc.sorted.bam	Fc_1036_CGCGATAT-ATCAGACA_L008_001.good.fxc.sorted.bam	Fc_1037_CACGCGAG-ATCAGACA_L008_001.good.fxc.sorted.bam	Fc_1038_ACGTATCA-ATCAGACA_L008_001.good.fxc.sorted.bam	Fc_1040_CTACTATG-ATCAGACA_L008_001.good.fxc.sorted.bam
seq000001_scaffold8_cov46_len1764765	35750	.	C	A	.	PASS	AR2=1;DR2=1;AF=0.525	GT:DS:GP	0|0:0:1,0,0	0|0:0:1,0,0	1|0:1:0,1,0	0|0:0:1,0,0	1|1:2:0,0,1	0|1:1:0,1,0	0|1:1:0,1,0	1|1:2:0,0,1	0|1:1:0,1,0	1|0:1:0,1,0	0|1:1:0,1,0	0|0:0:1,0,0	1|0:1:0,1,0	0|1:1:0,1,0	1|0:1:0,1,0	1|0:1:0,1,0	1|1:2:0,0,1	0|0:0:1,0,0	0|1:1:0,1,0	0|0:0:1,0,0	1|0:1:0,1,0	0|0:0:1,0,0	1|1:2:0,0,1	0|1:1:0,1,0	0|1:1:0,1,0	0|0:0:1,0,0	1|0:1:0,1,0	0|0:0:1,0,0	0|0:0:1,0,0	0|1:1:0,1,0	0|0:0:1,0,0	0|0:0:1,0,0	1|0:1:0,1,0	0|1:1:0,1,0	0|0:0:1,0,0	1|0:1:0,1,0	0|1:1:0,1,0	0|1:1:0,1,0	1|0:1:0,1,0	0|0:0:1,0,0	1|0:1:0,1,0
seq000001_scaffold8_cov46_len1764765	35757	.	G	A	.	PASS	AR2=1;DR2=1;AF=0.078	GT:DS:GP	0|1:1:0,1,0	0|0:0:1,0,0	0|0:0:1,0,0	0|0:0:1,0,0	0|0:0:1,0,0	0|0:0:1,0,0	1|0:1:0,1,0	0|0:0:1,0,0	0|0:0:1,0,0	0|0:0:1,0,0	0|0:0:1,0,0	1|0:1:0,1,0	0|0:0:1,0,0	0|0:0:1,0,0	0|0:0:1,0,0	0|0:0:1,0,0	0|0:0:1,0,0	0|0:0:1,0,0	1|0:1:0,1,0	1|0:1:0,1,0	0|1:1:0,1,0	0|0:0:1,0,0	0|0:0:1,0,0	0|0:0:1,0,0	0|0:0:1,0,0	0|0:0:1,0,0	0|0:0:1,0,0	1|0:1:0,1,0	0|0:0:1,0,0	0|0:0:1,0,0	1|0:1:0,1,0	0|1:1:0,1,0	0|0:0:1,0,0	0|0:0:1,0,0	0|0:0:1,0,0	0|0:0:1,0,0	1|0:1:0,1,0	0|0:0:1,0,0	0|0:0:1,0,0	0|0:0:1,0,0	0|0:0:1,0,0
seq000001_scaffold8_cov46_len1764765	35783	.	A	G	.	PASS	AR2=1;DR2=1;AF=0.525	GT:DS:GP	0|0:0:1,0,0	0|0:0:1,0,0	1|0:1:0,1,0	0|0:0:1,0,0	1|1:2:0,0,1	0|1:1:0,1,0	0|1:1:0,1,0	1|1:2:0,0,1	0|1:1:0,1,0	1|0:1:0,1,0	0|1:1:0,1,0	0|0:0:1,0,0	1|0:1:0,1,0	0|1:1:0,1,0	1|0:1:0,1,0	1|0:1:0,1,0	1|1:2:0,0,1	0|0:0:1,0,0	0|1:1:0,1,0	0|0:0:1,0,0	1|0:1:0,1,0	0|0:0:1,0,0	1|1:2:0,0,1	0|1:1:0,1,0	0|1:1:0,1,0	0|0:0:1,0,0	1|0:1:0,1,0	0|0:0:1,0,0	0|0:0:1,0,0	0|1:1:0,1,0	0|0:0:1,0,0	0|0:0:1,0,0	1|0:1:0,1,0	0|1:1:0,1,0	0|0:0:1,0,0	1|0:1:0,1,0	0|1:1:0,1,0	0|1:1:0,1,0	1|0:1:0,1,0	0|0:0:1,0,0	1|0:1:0,1,0
seq000001_scaffold8_cov46_len1764765	35903	.	A	G	.	PASS	AR2=1;DR2=1;AF=0.566	GT:DS:GP	0|0:0:1,0,0	0|0:0:1,0,0	1|0:1:0,1,0	0|0:0:1,0,0	1|1:2:0,0,1	0|1:1:0,1,0	1|1:2:0,0,1	1|1:2:0,0,1	0|1:1:0,1,0	1|0:1:0,1,0	0|1:1:0,1,0	0|0:0:1,0,0	1|0:1:0,1,0	0|1:1:0,1,0	1|0:1:0,1,0	1|0:1:0,1,0	1|1:2:0,0,1	0|0:0:1,0,0	1|1:2:0,0,1	0|0:0:1,0,0	1|1:2:0,0,1	0|0:0:1,0,0	1|1:2:0,0,1	0|1:1:0,1,0	0|0:0:1,0,0	0|0:0:1,0,0	1|0:1:0,1,0	0|0:0:1,0,0	0|0:0:1,0,0	0|1:1:0,1,0	0|0:0:1,0,0	0|0:0:1,0,0	1|0:1:0,1,0	0|1:1:0,1,0	0|0:0:1,0,0	1|0:1:0,1,0	1|1:2:0,0,1	0|1:1:0,1,0	1|0:1:0,1,0	0|0:0:1,0,0	1|0:1:0,1,0
seq000001_scaffold8_cov46_len1764765	58504	.	G	A	.	PASS	AR2=1;DR2=1;AF=0.893	GT:DS:GP	1|0:1:0,1,0	1|1:2:0,0,1	1|1:2:0,0,1	1|1:2:0,0,1	1|1:2:0,0,1	1|1:2:0,0,1	0|1:1:0,1,0	1|1:2:0,0,1	1|1:2:0,0,1	1|1:2:0,0,1	1|1:2:0,0,1	0|1:1:0,1,0	1|1:2:0,0,1	1|1:2:0,0,1	1|1:2:0,0,1	1|1:2:0,0,1	1|1:2:0,0,1	0|1:1:0,1,0	0|1:1:0,1,0	0|1:1:0,1,0	1|0:1:0,1,0	1|1:2:0,0,1	1|1:2:0,0,1	1|1:2:0,0,1	1|1:2:0,0,1	1|1:2:0,0,1	1|1:2:0,0,1	0|1:1:0,1,0	1|1:2:0,0,1	1|1:2:0,0,1	0|1:1:0,1,0	1|0:1:0,1,0	1|1:2:0,0,1	1|1:2:0,0,1	1|1:2:0,0,1	1|1:2:0,0,1	0|1:1:0,1,0	1|1:2:0,0,1	1|1:2:0,0,1	1|1:2:0,0,1	1|1:2:0,0,1
seq000001_scaffold8_cov46_len1764765	58543	.	T	A	.	PASS	AR2=1;DR2=1;AF=0.676	GT:DS:GP	0|0:0:1,0,0	1|1:2:0,0,1	1|1:2:0,0,1	0|1:1:0,1,0	1|0:1:0,1,0	1|1:2:0,0,1	0|1:1:0,1,0	0|1:1:0,1,0	1|0:1:0,1,0	1|1:2:0,0,1	1|1:2:0,0,1	0|1:1:0,1,0	1|1:2:0,0,1	1|0:1:0,1,0	1|1:2:0,0,1	1|1:2:0,0,1	1|1:2:0,0,1	0|1:1:0,1,0	0|1:1:0,1,0	0|1:1:0,1,0	1|0:1:0,1,0	1|1:2:0,0,1	1|0:1:0,1,0	1|1:2:0,0,1	1|1:2:0,0,1	0|1:1:0,1,0	1|1:2:0,0,1	0|1:1:0,1,0	1|1:2:0,0,1	1|1:2:0,0,1	0|1:1:0,1,0	1|0:1:0,1,0	0|1:1:0,1,0	1|1:2:0,0,1	1|1:2:0,0,1	1|1:2:0,0,1	0|1:1:0,1,0	0|1:1:0,1,0	1|0:1:0,1,0	1|1:2:0,0,1	1|1:2:0,0,1
seq000001_scaffold8_cov46_len1764765	66343	.	A	T	.	PASS	AR2=1;DR2=1;AF=0.918	GT:DS:GP	1|0:1:0,1,0	1|1:2:0,0,1	1|1:2:0,0,1	1|1:2:0,0,1	1|1:2:0,0,1	1|1:2:0,0,1	0|1:1:0,1,0	1|1:2:0,0,1	1|1:2:0,0,1	1|1:2:0,0,1	1|1:2:0,0,1	0|1:1:0,1,0	1|1:2:0,0,1	1|1:2:0,0,1	1|1:2:0,0,1	1|1:2:0,0,1	1|1:2:0,0,1	0|1:1:0,1,0	0|1:1:0,1,0	0|1:1:0,1,0	1|0:1:0,1,0	1|1:2:0,0,1	1|1:2:0,0,1	1|1:2:0,0,1	1|1:2:0,0,1	1|1:2:0,0,1	1|1:2:0,0,1	0|1:1:0,1,0	1|1:2:0,0,1	1|1:2:0,0,1	0|1:1:0,1,0	1|0:1:0,1,0	1|1:2:0,0,1	1|1:2:0,0,1	1|1:2:0,0,1	1|1:2:0,0,1	0|1:1:0,1,0	1|1:2:0,0,1	1|1:2:0,0,1	1|1:2:0,0,1	1|1:2:0,0,1
seq000001_scaffold8_cov46_len1764765	66534	.	G	C	.	PASS	AR2=1;DR2=1;AF=0.795	GT:DS:GP	0|1:1:0,1,0	1|1:2:0,0,1	1|1:2:0,0,1	1|1:2:0,0,1	1|0:1:0,1,0	1|1:2:0,0,1	1|1:2:0,0,1	0|1:1:0,1,0	1|0:1:0,1,0	1|1:2:0,0,1	1|1:2:0,0,1	1|1:2:0,0,1	1|1:2:0,0,1	1|0:1:0,1,0	1|1:2:0,0,1	1|1:2:0,0,1	1|1:2:0,0,1	1|1:2:0,0,1	1|1:2:0,0,1	1|1:2:0,0,1	1|1:2:0,0,1	1|1:2:0,0,1	1|0:1:0,1,0	1|1:2:0,0,1	1|1:2:0,0,1	0|1:1:0,1,0	1|1:2:0,0,1	1|1:2:0,0,1	1|1:2:0,0,1	1|1:2:0,0,1	1|1:2:0,0,1	1|1:2:0,0,1	0|1:1:0,1,0	1|1:2:0,0,1	1|1:2:0,0,1	1|1:2:0,0,1	1|1:2:0,0,1	0|1:1:0,1,0	1|0:1:0,1,0	1|1:2:0,0,1	1|1:2:0,0,1
seq000001_scaffold8_cov46_len1764765	66595	.	T	A	.	PASS	AR2=1;DR2=1;AF=0.779	GT:DS:GP	0|1:1:0,1,0	1|1:2:0,0,1	1|1:2:0,0,1	1|1:2:0,0,1	1|0:1:0,1,0	1|1:2:0,0,1	1|1:2:0,0,1	0|1:1:0,1,0	1|0:1:0,1,0	1|1:2:0,0,1	1|1:2:0,0,1	1|1:2:0,0,1	1|1:2:0,0,1	1|0:1:0,1,0	1|1:2:0,0,1	1|1:2:0,0,1	1|1:2:0,0,1	1|1:2:0,0,1	1|1:2:0,0,1	1|1:2:0,0,1	1|1:2:0,0,1	1|1:2:0,0,1	1|0:1:0,1,0	1|1:2:0,0,1	1|1:2:0,0,1	0|1:1:0,1,0	1|1:2:0,0,1	1|1:2:0,0,1	1|1:2:0,0,1	1|1:2:0,0,1	1|1:2:0,0,1	1|1:2:0,0,1	0|1:1:0,1,0	1|1:2:0,0,1	1|1:2:0,0,1	1|1:2:0,0,1	1|1:2:0,0,1	0|1:1:0,1,0	1|0:1:0,1,0	1|1:2:0,0,1	1|1:2:0,0,1
seq000001_scaffold8_cov46_len1764765	66654	.	G	A	.	PASS	AR2=1;DR2=1;AF=0.246	GT:DS:GP	0|0:0:1,0,0	1|0:1:0,1,0	0|0:0:1,0,0	1|1:2:0,0,1	0|0:0:1,0,0	1|0:1:0,1,0	0|0:0:1,0,0	0|0:0:1,0,0	1|0:1:0,1,0	0|1:1:0,1,0	1|0:1:0,1,0	0|0:0:1,0,0	0|0:0:1,0,0	1|0:1:0,1,0	0|1:1:0,1,0	0|0:0:1,0,0	0|0:0:1,0,0	0|1:1:0,1,0	0|0:0:1,0,0	0|1:1:0,1,0	0|0:0:1,0,0	0|1:1:0,1,0	0|0:0:1,0,0	1|0:1:0,1,0	0|1:1:0,1,0	0|0:0:1,0,0	0|1:1:0,1,0	0|1:1:0,1,0	0|1:1:0,1,0	1|0:1:0,1,0	0|1:1:0,1,0	0|0:0:1,0,0	0|1:1:0,1,0	1|0:1:0,1,0	1|0:1:0,1,0	0|1:1:0,1,0	0|0:0:1,0,0	0|0:0:1,0,0	0|0:0:1,0,0	1|0:1:0,1,0	0|1:1:0,1,0
seq000001_scaffold8_cov46_len1764765	95047	.	T	C	.	PASS	AR2=1;DR2=1;AF=0.459	GT:DS:GP	0|0:0:1,0,0	0|1:1:0,1,0	1|1:2:0,0,1	0|0:0:1,0,0	1|0:1:0,1,0	0|1:1:0,1,0	0|1:1:0,1,0	0|1:1:0,1,0	0|0:0:1,0,0	1|0:1:0,1,0	0|1:1:0,1,0	0|1:1:0,1,0	1|1:2:0,0,1	0|0:0:1,0,0	1|0:1:0,1,0	1|1:2:0,0,1	1|1:1.999:0,0.001,0.999	0|0:0:1,0,0	0|1:1:0,1,0	0|0:0:1,0,0	1|0:1:0,1,0	1|0:1:0,1,0	1|0:1:0,1,0	0|1:1:0,1,0	1|0:1:0,1,0	0|1:1:0,1,0	1|0:1:0,1,0	0|0:0:1,0,0	1|0:1:0,1,0	0|1:1:0,1,0	0|0:0:1,0,0	1|0:1:0,1,0	0|0:0:1,0,0	0|1:1:0,1,0	0|1:1:0,1,0	1|0:1:0,1,0	0|1:1:0,1,0	0|1:1:0,1,0	1|0:1:0,1,0	0|1:1:0,1,0	1|0:1:0,1,0
seq000001_scaffold8_cov46_len1764765	96967	.	T	C	.	PASS	AR2=0.73;DR2=0.786;AF=0.837	GT:DS:GP	0|0:0:1,0,0	1|1:2:0,0,1	1|1:2:0,0,1	0|1:1.462:0.069,0.399,0.531	1|1:2:0,0,1	1|1:2:0,0,1	0|1:1:0,1,0	1|1:1.966:0,0.033,0.967	1|1:1.864:0.002,0.133,0.865	1|1:2:0,0,1	1|1:1.768:0.004,0.224,0.772	0|1:1:0,1,0	1|1:2:0,0,1	1|1:1.775:0.003,0.219,0.778	1|1:1.768:0.004,0.224,0.772	1|1:2:0,0,1	1|1:2:0,0,1	0|0:0:1,0,0	0|1:1:0,1,0	0|0:0:1,0,0	1|0:1:0,1,0	1|1:1.788:0,0.212,0.788	1|1:2:0,0,1	1|1:2:0,0,1	1|1:2:0,0,1	1|1:2:0,0,1	1|1:1.768:0.004,0.224,0.772	0|0:0:1,0,0	1|1:1.788:0,0.212,0.788	1|1:2:0,0,1	0|0:0:1,0,0	1|0:1:0,1,0	1|1:1.775:0.003,0.219,0.778	1|1:2:0,0,1	0|1:1:0,1,0	1|1:1.768:0.004,0.224,0.772	0|1:1:0,1,0	1|1:1.655:0.007,0.332,0.662	1|1:2:0,0,1	1|1:2:0,0,1	1|1:2:0,0,1
seq000001_scaffold8_cov46_len1764765	116131	.	G	A	.	PASS	AR2=1;DR2=1;AF=0.701	GT:DS:GP	1|0:1:0,1,0	0|1:1:0,1,0	1|1:2:0,0,1	0|0:0:1,0,0	1|1:2:0,0,1	0|1:1:0,1,0	0|1:1:0,1,0	1|1:2:0,0,1	1|1:2:0,0,1	1|0:1:0,1,0	0|1:1:0,1,0	0|1:1:0,1,0	1|1:2:0,0,1	0|1:1:0,1,0	1|0:1:0,1,0	1|1:2:0,0,1	1|1:2:0,0,1	0|0:0:1,0,0	0|1:1:0,1,0	0|0:0:1,0,0	1|0:1:0,1,0	1|0:1:0,1,0	1|1:2:0,0,1	0|1:1:0,1,0	1|0:1:0,1,0	1|1:2:0,0,1	1|0:1:0,1,0	0|0:0:1,0,0	1|0:1:0,1,0	0|1:1:0,1,0	0|0:0:1,0,0	1|0:1:0,1,0	1|0:1:0,1,0	0|1:1:0,1,0	0|1:1:0,1,0	1|0:1:0,1,0	0|1:1:0,1,0	1|1:2:0,0,1	1|1:2:0,0,1	0|1:1:0,1,0	1|0:1:0,1,0
seq000001_scaffold8_cov46_len1764765	116217	.	T	G	.	PASS	AR2=1;DR2=1;AF=0.299	GT:DS:GP	0|1:1:0,1,0	1|0:1:0,1,0	0|0:0:1,0,0	1|1:2:0,0,1	0|0:0:1,0,0	1|0:1:0,1,0	1|0:1:0,1,0	0|0:0:1,0,0	0|0:0:1,0,0	0|1:1:0,1,0	1|0:1:0,1,0	1|0:1:0,1,0	0|0:0:1,0,0	1|0:1:0,1,0	0|1:1:0,1,0	0|0:0:1,0,0	0|0:0:1,0,0	1|1:2:0,0,1	1|0:1:0,1,0	1|1:2:0,0,1	0|1:1:0,1,0	0|1:1:0,1,0	0|0:0:1,0,0	1|0:1:0,1,0	0|1:1:0,1,0	0|0:0:1,0,0	0|1:1:0,1,0	1|1:2:0,0,1	0|1:1:0,1,0	1|0:1:0,1,0	1|1:2:0,0,1	0|1:1:0,1,0	0|1:1:0,1,0	1|0:1:0,1,0	1|1:2:0,0,1	0|1:1:0,1,0	1|0:1:0,1,0	0|0:0:1,0,0	0|0:0:1,0,0	1|0:1:0,1,0	0|1:1:0,1,0
seq000001_scaffold8_cov46_len1764765	131557	.	C	G	.	PASS	AR2=1;DR2=1;AF=0.885	GT:DS:GP	1|0:1:0,1,0	1|1:2:0,0,1	1|1:2:0,0,1	1|1:2:0,0,1	1|1:2:0,0,1	1|1:2:0,0,1	0|1:1:0,1,0	1|1:1.999:0,0.001,0.999	0|1:1:0,1,0	1|1:2:0,0,1	1|1:2:0,0,1	0|1:1:0,1,0	1|1:2:0,0,1	1|1:2:0,0,1	1|1:1.999:0,0.001,0.999	1|1:2:0,0,1	1|1:1.999:0,0.001,0.999	0|1:1:0,1,0	0|1:1:0,1,0	0|1:1:0,1,0	1|0:1:0,1,0	1|1:2:0,0,1	1|1:2:0,0,1	1|1:2:0,0,1	1|1:2:0,0,1	1|1:2:0,0,1	1|1:2:0,0,1	0|1:1:0,1,0	1|1:2:0,0,1	1|1:2:0,0,1	0|1:1:0,1,0	1|0:1:0,1,0	1|1:2:0,0,1	1|1:2:0,0,1	1|1:2:0,0,1	1|1:2:0,0,1	0|1:1:0,1,0	1|1:2:0,0,1	1|1:2:0,0,1	1|1:2:0,0,1	1|1:1.999:0,0.001,0.999
seq000001_scaffold8_cov46_len1764765	136417	.	C	T	.	PASS	AR2=1;DR2=1;AF=0.115	GT:DS:GP	0|1:1:0,1,0	0|0:0:1,0,0	0|0:0:1,0,0	0|0:0:1,0,0	0|0:0:1,0,0	0|0:0:1,0,0	1|0:1:0,1,0	0|0:0:1,0,0	1|0:1:0,1,0	0|0:0:1,0,0	0|0:0:1,0,0	1|0:1:0,1,0	0|0:0:1,0,0	0|0:0:1,0,0	0|0:0:1,0,0	0|0:0:1,0,0	0|0:0:1,0,0	1|0:1:0,1,0	1|0:1:0,1,0	1|0:1:0,1,0	0|1:1:0,1,0	0|0:0:1,0,0	0|0:0:1,0,0	0|0:0:1,0,0	0|0:0:1,0,0	0|0:0:1,0,0	0|0:0:1,0,0	1|0:1:0,1,0	0|0:0:1,0,0	0|0:0:1,0,0	1|0:1:0,1,0	0|1:1:0,1,0	0|0:0:1,0,0	0|0:0:1,0,0	0|0:0:1,0,0	0|0:0:1,0,0	1|0:1:0,1,0	0|0:0:1,0,0	0|0:0:1,0,0	0|0:0:1,0,0	0|0:0:1,0,0
seq000001_scaffold8_cov46_len1764765	147135	.	T	C	.	PASS	AR2=0.922;DR2=0.926;AF=0.877	GT:DS:GP	1|0:0.955:0.045,0.955,0	1|1:2:0,0,1	1|1:1.956:0,0.044,0.956	1|1:2:0,0,1	1|1:1.96:0,0.04,0.96	1|1:1.956:0,0.044,0.956	0|1:0.956:0.044,0.956,0	1|1:1.956:0,0.044,0.956	0|1:1.002:0,0.998,0.002	1|1:1.956:0,0.044,0.956	1|1:1.956:0,0.044,0.956	0|1:1:0,1,0	0|1:1:0,1,0	1|1:2:0,0,1	1|1:1.956:0,0.044,0.956	1|1:1.956:0,0.044,0.956	1|1:1.911:0.002,0.085,0.913	0|1:1:0,1,0	0|1:1:0,1,0	0|1:1:0,1,0	1|0:1:0,1,0	1|1:2:0,0,1	1|1:1.956:0,0.044,0.956	1|1:1.956:0,0.044,0.956	1|1:1.971:0,0.029,0.971	1|1:1.955:0,0.045,0.955	1|1:2:0,0,1	0|1:1:0,1,0	1|1:2:0,0,1	1|1:1.956:0,0.044,0.956	0|1:1:0,1,0	1|0:1:0,1,0	1|1:2:0,0,1	1|1:2:0,0,1	1|1:2:0,0,1	1|1:2:0,0,1	0|1:1:0,1,0	1|0:1:0,1,0	1|0:1:0,1,0	1|1:2:0,0,1	1|1:1.956:0,0.044,0.956
seq000001_scaffold8_cov46_len1764765	172861	.	G	C	.	PASS	AR2=1;DR2=1;AF=0.127	GT:DS:GP	0|0:0:1,0,0	0|0:0:1,0,0	0|0:0:1,0,0	0|0:0:1,0,0	0|1:1:0,1,0	0|0:0:1,0,0	0|0:0:1,0,0	1|0:1:0,1,0	0|1:1:0,1,0	0|0:0:1,0,0	0|0:0:1,0,0	0|0:0:1,0,0	0|0:0:1,0,0	0|1:1:0,1,0	0|0:0:1,0,0	0|0:0:1,0,0	0|0:0:1,0,0	0|0:0:1,0,0	0|0:0:1,0,0	0|0:0:1,0,0	0|0:0:1,0,0	0|0:0:1,0,0	0|1:1:0,1,0	0|0:0:1,0,0	0|0:0:1,0,0	0|0:0:1,0,0	0|0:0:1,0,0	0|0:0:1,0,0	0|0:0:1,0,0	0|0:0:1,0,0	0|0:0:1,0,0	0|0:0:1,0,0	1|0:1:0,1,0	0|0:0:1,0,0	0|0:0:1,0,0	0|0:0:1,0,0	0|0:0:1,0,0	0|0:0:1,0,0	0|0:0:1,0,0	0|0:0:1,0,0	0|0:0:1,0,0
seq000001_scaffold8_cov46_len1764765	203643	.	C	T	.	PASS	AR2=1;DR2=1;AF=0.209	GT:DS:GP	0|0:0:1,0,0	1|0:1:0,1,0	0|0:0:1,0,0	0|1:1:0,1,0	0|0:0:1,0,0	1|0:1:0,1,0	0|0:0:1,0,0	0|0:0:1,0,0	0|0:0:1,0,0	0|1:1:0,1,0	1|0:1:0,1,0	0|0:0:1,0,0	0|0:0:1,0,0	1|0:1:0,1,0	0|1:1:0,1,0	0|0:0:1,0,0	0|0:0:1,0,0	0|1:1:0,1,0	0|0:0:1,0,0	0|1:1:0,1,0	0|0:0:1,0,0	0|1:1:0,1,0	0|0:0:1,0,0	1|0:1:0,1,0	0|1:1:0,1,0	0|0:0:1,0,0	0|1:1:0,1,0	0|1:1:0,1,0	0|1:1:0,1,0	1|0:1:0,1,0	0|1:1:0,1,0	0|0:0:1,0,0	0|1:1:0,1,0	1|0:1:0,1,0	1|0:1:0,1,0	0|1:1:0,1,0	0|0:0:1,0,0	0|0:0:1,0,0	0|0:0:1,0,0	1|0:1:0,1,0	0|1:1:0,1,0
seq000001_scaffold8_cov46_len1764765	229809	.	G	A	.	PASS	AR2=1;DR2=1;AF=0.406	GT:DS:GP	0|0:0:1,0,0	1|0:1:0,1,0	0|0:0:1,0,0	0|1:1:0,1,0	0|1:1:0,1,0	1|0:1:0,1,0	0|0:0:1,0,0	1|0:1:0,1,0	1|1:2:0,0,1	0|1:1:0,1,0	1|0:1:0,1,0	0|0:0:1,0,0	0|0:0:1,0,0	1|1:2:0,0,1	0|1:1:0,1,0	0|0:0:1,0,0	0|0:0:1,0,0	0|1:1:0,1,0	0|0:0:1,0,0	0|1:1:0,1,0	0|0:0:1,0,0	0|1:1:0,1,0	0|1:1:0,1,0	1|0:1:0,1,0	0|1:1:0,1,0	0|0:0:1,0,0	0|1:1:0,1,0	0|1:1:0,1,0	0|1:1:0,1,0	1|0:1:0,1,0	0|1:1:0,1,0	0|0:0:1,0,0	1|1:2:0,0,1	1|0:1:0,1,0	1|0:1:0,1,0	0|1:1:0,1,0	0|0:0:1,0,0	0|0:0:1,0,0	0|0:0:1,0,0	1|0:1:0,1,0	0|1:1:0,1,0
seq000001_scaffold8_cov46_len1764765	229978	.	A	G	.	PASS	AR2=1;DR2=1;AF=0.406	GT:DS:GP	0|0:0:1,0,0	1|0:1:0,1,0	0|0:0:1,0,0	0|1:1:0,1,0	0|1:1:0,1,0	1|0:1:0,1,0	0|0:0:1,0,0	1|0:1:0,1,0	1|1:2:0,0,1	0|1:1:0,1,0	1|0:1:0,1,0	0|0:0:1,0,0	0|0:0:1,0,0	1|1:2:0,0,1	0|1:1:0,1,0	0|0:0:1,0,0	0|0:0:1,0,0	0|1:1:0,1,0	0|0:0:1,0,0	0|1:1:0,1,0	0|0:0:1,0,0	0|1:1:0,1,0	0|1:1:0,1,0	1|0:1:0,1,0	0|1:1:0,1,0	0|0:0:1,0,0	0|1:1:0,1,0	0|1:1:0,1,0	0|1:1:0,1,0	1|0:1:0,1,0	0|1:1:0,1,0	0|0:0:1,0,0	1|1:2:0,0,1	1|0:1:0,1,0	1|0:1:0,1,0	0|1:1:0,1,0	0|0:0:1,0,0	0|0:0:1,0,0	0|0:0:1,0,0	1|0:1:0,1,0	0|1:1:0,1,0
seq000001_scaffold8_cov46_len1764765	230047	.	A	T	.	PASS	AR2=1;DR2=1;AF=0.393	GT:DS:GP	0|0:0:1,0,0	1|0:1:0,1,0	0|0:0:1,0,0	0|1:1:0,1,0	0|1:1:0,1,0	1|0:1:0,1,0	0|0:0:1,0,0	1|0:1:0,1,0	1|1:2:0,0,1	0|1:1:0,1,0	1|0:1:0,1,0	0|0:0:1,0,0	0|0:0:1,0,0	1|1:2:0,0,1	0|1:1:0,1,0	0|0:0:1,0,0	0|0:0:1,0,0	0|1:1:0,1,0	0|0:0:1,0,0	0|1:1:0,1,0	0|0:0:1,0,0	0|1:1:0,1,0	0|1:1:0,1,0	1|0:1:0,1,0	0|1:1:0,1,0	0|0:0:1,0,0	0|1:1:0,1,0	0|1:1:0,1,0	0|1:1:0,1,0	1|0:1:0,1,0	0|1:1:0,1,0	0|0:0:1,0,0	1|1:2:0,0,1	1|0:1:0,1,0	1|0:1:0,1,0	0|1:1:0,1,0	0|0:0:1,0,0	0|0:0:1,0,0	0|0:0:1,0,0	1|0:1:0,1,0	0|1:1:0,1,0
seq000001_scaffold8_cov46_len1764765	230156	.	T	C	.	PASS	AR2=1;DR2=1;AF=0.393	GT:DS:GP	0|0:0:1,0,0	1|0:1:0,1,0	0|0:0:1,0,0	0|1:1:0,1,0	0|1:1:0,1,0	1|0:1:0,1,0	0|0:0:1,0,0	1|0:1:0,1,0	1|1:2:0,0,1	0|1:1:0,1,0	1|0:1:0,1,0	0|0:0:1,0,0	0|0:0:1,0,0	1|1:2:0,0,1	0|1:1:0,1,0	0|0:0:1,0,0	0|0:0:1,0,0	0|1:1:0,1,0	0|0:0:1,0,0	0|1:1:0,1,0	0|0:0:1,0,0	0|1:1:0,1,0	0|1:1:0,1,0	1|0:1:0,1,0	0|1:1:0,1,0	0|0:0:1,0,0	0|1:1:0,1,0	0|1:1:0,1,0	0|1:1:0,1,0	1|0:1:0,1,0	0|1:1:0,1,0	0|0:0:1,0,0	1|1:2:0,0,1	1|0:1:0,1,0	1|0:1:0,1,0	0|1:1:0,1,0	0|0:0:1,0,0	0|0:0:1,0,0	0|0:0:1,0,0	1|0:1:0,1,0	0|1:1:0,1,0
seq000001_scaffold8_cov46_len1764765	327477	.	T	C	.	PASS	AR2=1;DR2=1;AF=0.25	GT:DS:GP	0|0:0:1,0,0	1|0:1:0,1,0	0|0:0:1,0,0	0|1:1:0,1,0	0|0:0:1,0,0	1|0:1:0,1,0	0|0:0:1,0,0	0|0:0:1,0,0	1|0:1:0,1,0	0|1:1:0,1,0	1|0:1:0,1,0	0|0:0:1,0,0	0|0:0:1,0,0	1|0:1:0,1,0	0|1:1:0,1,0	0|0:0:1,0,0	0|0:0:1,0,0	0|1:1:0,1,0	0|0:0:1,0,0	0|1:1:0,1,0	0|0:0:1,0,0	0|1:1:0,1,0	0|0:0:1,0,0	1|0:1:0,1,0	0|1:1:0,1,0	0|0:0:1,0,0	0|1:1:0,1,0	0|1:1:0,1,0	0|1:1:0,1,0	1|0:1:0,1,0	0|1:1:0,1,0	0|0:0:1,0,0	0|1:1:0,1,0	1|0:1:0,1,0	1|0:1:0,1,0	0|1:1:0,1,0	0|0:0:1,0,0	0|0:0:1,0,0	0|0:0:1,0,0	1|0:1:0,1,0	0|1:1:0,1,0
seq000001_scaffold8_cov46_len1764765	455822	.	G	C	.	PASS	AR2=1;DR2=1;AF=0.799	GT:DS:GP	1|0:1:0,1,0	1|0:1:0,1,0	1|0:1:0,1,0	0|1:1:0,1,0	1|1:2:0,0,1	1|1:2:0,0,1	0|1:1:0,1,0	1|1:2:0,0,1	0|1:1:0,1,0	1|1:2:0,0,1	1|1:2:0,0,1	0|0:0:1,0,0	1|0:1:0,1,0	1|1:2:0,0,1	1|1:2:0,0,1	1|0:1:0,1,0	1|1:2:0,0,1	0|1:1:0,1,0	0|1:1:0,1,0	0|1:1:0,1,0	1|0:1:0,1,0	0|1:1:0,1,0	1|1:2:0,0,1	1|1:2:0,0,1	1|1:2:0,0,1	1|0:1:0,1,0	1|1:2:0,0,1	0|1:1:0,1,0	0|1:1:0,1,0	1|1:2:0,0,1	0|1:1:0,1,0	0|0:0:1,0,0	1|1:2:0,0,1	1|1:2:0,0,1	1|0:1:0,1,0	1|1:2:0,0,1	0|1:1:0,1,0	1|1:2:0,0,1	1|1:2:0,0,1	1|0:1:0,1,0	1|1:2:0,0,1
seq000001_scaffold8_cov46_len1764765	469147	.	T	C	.	PASS	AR2=1;DR2=1;AF=0.836	GT:DS:GP	1|0:1:0,1,0	1|0:1:0,1,0	1|0:1:0,1,0	1|1:2:0,0,1	1|1:2:0,0,1	1|1:2:0,0,1	0|1:1:0,1,0	1|1:2:0,0,1	1|1:2:0,0,1	1|1:2:0,0,1	1|1:2:0,0,1	0|0:0:1,0,0	1|0:1:0,1,0	1|1:2:0,0,1	1|1:2:0,0,1	1|0:1:0,1,0	1|1:2:0,0,1	0|1:1:0,1,0	0|1:1:0,1,0	0|1:1:0,1,0	1|0:1:0,1,0	0|1:1:0,1,0	1|1:2:0,0,1	1|1:2:0,0,1	1|1:2:0,0,1	1|0:1:0,1,0	1|1:2:0,0,1	0|1:1:0,1,0	0|1:1:0,1,0	1|1:2:0,0,1	0|1:1:0,1,0	0|0:0:1,0,0	1|1:2:0,0,1	1|1:2:0,0,1	1|0:1:0,1,0	1|1:2:0,0,1	0|1:1:0,1,0	1|1:2:0,0,1	1|1:2:0,0,1	1|0:1:0,1,0	1|1:2:0,0,1
seq000001_scaffold8_cov46_len1764765	505933	.	A	C	.	PASS	AR2=1;DR2=1;AF=0.816	GT:DS:GP	1|0:1:0,1,0	1|0:1:0,1,0	1|0:1:0,1,0	1|1:2:0,0,1	1|1:2:0,0,1	1|1:2:0,0,1	0|1:1:0,1,0	1|1:2:0,0,1	1|1:2:0,0,1	1|1:2:0,0,1	1|1:2:0,0,1	0|0:0:1,0,0	1|0:1:0,1,0	1|1:2:0,0,1	1|1:2:0,0,1	1|0:1:0,1,0	1|1:2:0,0,1	0|1:1:0,1,0	0|1:1:0,1,0	0|1:1:0,1,0	1|0:1:0,1,0	0|1:1:0,1,0	1|1:2:0,0,1	1|1:2:0,0,1	1|1:2:0,0,1	1|0:1:0,1,0	1|1:2:0,0,1	0|1:1:0,1,0	0|1:1:0,1,0	1|1:2:0,0,1	0|1:1:0,1,0	0|0:0:1,0,0	1|1:2:0,0,1	1|1:2:0,0,1	1|0:1:0,1,0	1|1:2:0,0,1	0|1:1:0,1,0	1|1:2:0,0,1	1|1:2:0,0,1	1|0:1:0,1,0	1|1:2:0,0,1
seq000001_scaffold8_cov46_len1764765	506232	.	A	T	.	PASS	AR2=1;DR2=1;AF=0.816	GT:DS:GP	1|0:1:0,1,0	1|0:1:0,1,0	1|0:1:0,1,0	1|1:2:0,0,1	1|1:2:0,0,1	1|1:2:0,0,1	0|1:1:0,1,0	1|1:2:0,0,1	1|1:2:0,0,1	1|1:2:0,0,1	1|1:2:0,0,1	0|0:0:1,0,0	1|0:1:0,1,0	1|1:2:0,0,1	1|1:2:0,0,1	1|0:1:0,1,0	1|1:2:0,0,1	0|1:1:0,1,0	0|1:1:0,1,0	0|1:1:0,1,0	1|0:1:0,1,0	0|1:1:0,1,0	1|1:2:0,0,1	1|1:2:0,0,1	1|1:2:0,0,1	1|0:1:0,1,0	1|1:2:0,0,1	0|1:1:0,1,0	0|1:1:0,1,0	1|1:2:0,0,1	0|1:1:0,1,0	0|0:0:1,0,0	1|1:2:0,0,1	1|1:2:0,0,1	1|0:1:0,1,0	1|1:2:0,0,1	0|1:1:0,1,0	1|1:2:0,0,1	1|1:2:0,0,1	1|0:1:0,1,0	1|1:2:0,0,1
seq000001_scaffold8_cov46_len1764765	506308	.	T	C	.	PASS	AR2=1;DR2=1;AF=0.775	GT:DS:GP	0|0:0:1,0,0	1|0:1:0,1,0	1|0:1:0,1,0	1|1:2:0,0,1	0|1:1:0,1,0	1|1:2:0,0,1	0|1:1:0,1,0	1|1:2:0,0,1	1|1:2:0,0,1	1|1:2:0,0,1	1|1:2:0,0,1	0|0:0:1,0,0	1|0:1:0,1,0	1|1:2:0,0,1	1|1:2:0,0,1	1|0:1:0,1,0	1|1:2:0,0,1	0|1:1:0,1,0	0|1:1:0,1,0	0|1:1:0,1,0	1|0:1:0,1,0	0|1:1:0,1,0	1|1:2:0,0,1	1|1:2:0,0,1	1|1:2:0,0,1	0|0:0:1,0,0	1|1:2:0,0,1	0|1:1:0,1,0	0|1:1:0,1,0	1|1:2:0,0,1	0|1:1:0,1,0	0|0:0:1,0,0	1|1:2:0,0,1	1|1:2:0,0,1	1|0:1:0,1,0	1|1:2:0,0,1	0|1:1:0,1,0	0|1:1:0,1,0	1|0:1:0,1,0	1|0:1:0,1,0	1|1:2:0,0,1
seq000001_scaffold8_cov46_len1764765	506309	.	T	A	.	PASS	AR2=1;DR2=1;AF=0.816	GT:DS:GP	1|0:1:0,1,0	1|0:1:0,1,0	1|0:1:0,1,0	1|1:2:0,0,1	1|1:2:0,0,1	1|1:2:0,0,1	0|1:1:0,1,0	1|1:2:0,0,1	1|1:2:0,0,1	1|1:2:0,0,1	1|1:2:0,0,1	0|0:0:1,0,0	1|0:1:0,1,0	1|1:2:0,0,1	1|1:2:0,0,1	1|0:1:0,1,0	1|1:2:0,0,1	0|1:1:0,1,0	0|1:1:0,1,0	0|1:1:0,1,0	1|0:1:0,1,0	0|1:1:0,1,0	1|1:2:0,0,1	1|1:2:0,0,1	1|1:2:0,0,1	1|0:1:0,1,0	1|1:2:0,0,1	0|1:1:0,1,0	0|1:1:0,1,0	1|1:2:0,0,1	0|1:1:0,1,0	0|0:0:1,0,0	1|1:2:0,0,1	1|1:2:0,0,1	1|0:1:0,1,0	1|1:2:0,0,1	0|1:1:0,1,0	1|1:2:0,0,1	1|1:2:0,0,1	1|0:1:0,1,0	1|1:2:0,0,1
seq000001_scaffold8_cov46_len1764765	526484	.	A	G	.	PASS	AR2=1;DR2=1;AF=0.484	GT:DS:GP	0|1:1:0,1,0	0|1:1:0,1,0	1|1:2:0,0,1	0|0:0:1,0,0	0|0:0:1,0,0	0|1:1:0,1,0	1|1:2:0,0,1	0|1:1:0,1,0	0|0:0:1,0,0	1|0:1:0,1,0	0|1:1:0,1,0	1|1:2:0,0,1	1|1:2:0,0,1	0|0:0:1,0,0	1|0:1:0,1,0	1|1:2:0,0,1	1|1:2:0,0,1	1|0:1:0,1,0	1|1:2:0,0,1	0|0:0:1,0,0	1|1:2:0,0,1	1|0:1:0,1,0	1|0:1:0,1,0	0|1:1:0,1,0	1|0:1:0,1,0	0|1:1:0,1,0	1|0:1:0,1,0	0|0:0:1,0,0	1|0:1:0,1,0	0|1:1:0,1,0	0|0:0:1,0,0	1|0:1:0,1,0	0|0:0:1,0,0	0|1:1:0,1,0	0|1:1:0,1,0	1|0:1:0,1,0	1|1:2:0,0,1	0|1:1:0,1,0	1|0:1:0,1,0	0|1:1:0,1,0	1|0:1:0,1,0
seq000001_scaffold8_cov46_len1764765	530748	.	G	T	.	PASS	AR2=1;DR2=1;AF=0.148	GT:DS:GP	0|1:1:0,1,0	0|1:1:0,1,0	0|1:1:0,1,0	0|0:0:1,0,0	0|0:0:1,0,0	0|0:0:1,0,0	1|0:1:0,1,0	0|0:0:1,0,0	0|0:0:1,0,0	0|0:0:1,0,0	0|0:0:1,0,0	1|1:2:0,0,1	0|1:1:0,1,0	0|0:0:1,0,0	0|0:0:1,0,0	0|1:1:0,1,0	0|0:0:1,0,0	1|0:1:0,1,0	1|0:1:0,1,0	0|0:0:1,0,0	0|1:1:0,1,0	1|0:1:0,1,0	0|0:0:1,0,0	0|0:0:1,0,0	0|0:0:1,0,0	0|1:1:0,1,0	0|0:0:1,0,0	0|0:0:1,0,0	1|0:1:0,1,0	0|0:0:1,0,0	0|0:0:1,0,0	1|0:1:0,1,0	0|0:0:1,0,0	0|0:0:1,0,0	0|1:1:0,1,0	0|0:0:1,0,0	1|0:1:0,1,0	0|0:0:1,0,0	0|0:0:1,0,0	0|1:1:0,1,0	0|0:0:1,0,0
seq000001_scaffold8_cov46_len1764765	532665	.	T	A	.	PASS	AR2=1;DR2=1;AF=0.119	GT:DS:GP	0|0:0:1,0,0	1|0:1:0,1,0	0|0:0:1,0,0	1|0:1:0,1,0	0|0:0:1,0,0	0|0:0:1,0,0	0|0:0:1,0,0	0|0:0:1,0,0	0|0:0:1,0,0	0|1:1:0,1,0	1|0:1:0,1,0	0|0:0:1,0,0	0|0:0:1,0,0	1|0:1:0,1,0	0|1:1:0,1,0	0|0:0:1,0,0	0|0:0:1,0,0	0|1:1:0,1,0	0|0:0:1,0,0	0|1:1:0,1,0	0|0:0:1,0,0	0|1:1:0,1,0	0|0:0:1,0,0	1|0:1:0,1,0	0|1:1:0,1,0	0|0:0:1,0,0	0|1:1:0,1,0	0|1:1:0,1,0	0|1:1:0,1,0	1|0:1:0,1,0	0|1:1:0,1,0	0|0:0:1,0,0	0|1:1:0,1,0	0|0:0:1,0,0	1|0:1:0,1,0	0|1:1:0,1,0	0|0:0:1,0,0	0|0:0:1,0,0	0|0:0:1,0,0	1|0:1:0,1,0	0|0:0:1,0,0
seq000001_scaffold8_cov46_len1764765	566186	.	A	G	.	PASS	AR2=1;DR2=1;AF=0.799	GT:DS:GP	0|0:0:1,0,0	1|0:1:0,1,0	1|0:1:0,1,0	1|1:2:0,0,1	1|1:2:0,0,1	1|1:2:0,0,1	0|1:1:0,1,0	1|1:2:0,0,1	1|1:2:0,0,1	1|1:2:0,0,1	1|1:2:0,0,1	0|0:0:1,0,0	1|0:1:0,1,0	1|1:2:0,0,1	1|1:2:0,0,1	1|0:1:0,1,0	1|1:2:0,0,1	0|1:1:0,1,0	0|1:1:0,1,0	0|1:1:0,1,0	1|0:1:0,1,0	0|1:1:0,1,0	1|1:2:0,0,1	1|1:2:0,0,1	1|1:2:0,0,1	0|0:0:1,0,0	1|1:2:0,0,1	0|1:1:0,1,0	0|1:1:0,1,0	1|1:2:0,0,1	0|1:1:0,1,0	0|0:0:1,0,0	1|1:2:0,0,1	1|1:2:0,0,1	1|0:1:0,1,0	1|1:2:0,0,1	0|1:1:0,1,0	0|1:1:0,1,0	1|0:1:0,1,0	1|0:1:0,1,0	1|1:2:0,0,1
seq000001_scaffold8_cov46_len1764765	566225	.	C	T	.	PASS	AR2=1;DR2=1;AF=0.799	GT:DS:GP	0|0:0:1,0,0	1|0:1:0,1,0	1|0:1:0,1,0	1|1:2:0,0,1	1|1:2:0,0,1	1|1:2:0,0,1	0|1:1:0,1,0	1|1:2:0,0,1	1|1:2:0,0,1	1|1:2:0,0,1	1|1:2:0,0,1	0|0:0:1,0,0	1|0:1:0,1,0	1|1:2:0,0,1	1|1:2:0,0,1	1|0:1:0,1,0	1|1:2:0,0,1	0|1:1:0,1,0	0|1:1:0,1,0	0|1:1:0,1,0	1|0:1:0,1,0	0|1:1:0,1,0	1|1:2:0,0,1	1|1:2:0,0,1	1|1:2:0,0,1	0|0:0:1,0,0	1|1:2:0,0,1	0|1:1:0,1,0	0|1:1:0,1,0	1|1:2:0,0,1	0|1:1:0,1,0	0|0:0:1,0,0	1|1:2:0,0,1	1|1:2:0,0,1	1|0:1:0,1,0	1|1:2:0,0,1	0|1:1:0,1,0	0|1:1:0,1,0	1|0:1:0,1,0	1|0:1:0,1,0	1|1:2:0,0,1
seq000001_scaffold8_cov46_len1764765	638785	.	T	G	.	PASS	AR2=0.999;DR2=0.999;AF=0.156	GT:DS:GP	0|0:0:1,0,0	0|0:0:1,0,0	0|0:0:1,0,0	0|1:1:0,1,0	0|0:0:1,0,0	1|0:1:0,1,0	0|0:0:1,0,0	0|0:0:1,0,0	0|0:0:1,0,0	0|0:0:1,0,0	0|0:0:1,0,0	0|0:0:1,0,0	0|0:0:1,0,0	0|0:0:1,0,0	0|0:0.006:0.994,0.006,0	1|0:1:0,1,0	0|1:1.005:0.001,0.994,0.006	0|0:0:1,0,0	0|0:0:1,0,0	0|0:0:1,0,0	0|0:0:1,0,0	0|0:0:1,0,0	0|0:0:1,0,0	0|0:0:1,0,0	0|0:0.006:0.994,0.006,0	0|0:0:1,0,0	0|0:0:1,0,0	0|0:0:1,0,0	0|0:0:1,0,0	0|0:0:1,0,0	0|0:0:1,0,0	0|0:0:1,0,0	0|0:0:1,0,0	1|0:1:0,1,0	0|0:0:1,0,0	0|0:0:1,0,0	0|0:0:1,0,0	0|1:1:0,1,0	1|0:1:0,1,0	0|0:0:1,0,0	1|1:1.999:0,0.001,0.999
seq000001_scaffold8_cov46_len1764765	638813	.	C	T	.	PASS	AR2=0.999;DR2=0.999;AF=0.156	GT:DS:GP	0|0:0:1,0,0	0|0:0:1,0,0	0|0:0:1,0,0	0|1:1:0,1,0	0|0:0:1,0,0	1|0:1:0,1,0	0|0:0:1,0,0	0|0:0:1,0,0	0|0:0:1,0,0	0|0:0:1,0,0	0|0:0:1,0,0	0|0:0:1,0,0	0|0:0:1,0,0	0|0:0:1,0,0	0|0:0.009:0.991,0.009,0	1|0:1:0,1,0	0|1:1.008:0.001,0.99,0.009	0|0:0:1,0,0	0|0:0:1,0,0	0|0:0:1,0,0	0|0:0:1,0,0	0|0:0:1,0,0	0|0:0:1,0,0	0|0:0:1,0,0	0|0:0.009:0.991,0.009,0	0|0:0:1,0,0	0|0:0:1,0,0	0|0:0:1,0,0	0|0:0:1,0,0	0|0:0:1,0,0	0|0:0:1,0,0	0|0:0:1,0,0	0|0:0:1,0,0	1|0:1:0,1,0	0|0:0:1,0,0	0|0:0:1,0,0	0|0:0:1,0,0	0|1:1:0,1,0	1|0:1:0,1,0	0|0:0:1,0,0	1|1:1.999:0,0.001,0.999
seq000001_scaffold8_cov46_len1764765	638833	.	G	A	.	PASS	AR2=1;DR2=1;AF=0.148	GT:DS:GP	0|0:0:1,0,0	0|0:0:1,0,0	0|0:0:1,0,0	0|1:1:0,1,0	0|0:0:1,0,0	1|0:1:0,1,0	0|0:0:1,0,0	0|0:0:1,0,0	0|0:0:1,0,0	0|0:0:1,0,0	0|0:0:1,0,0	0|0:0:1,0,0	0|0:0:1,0,0	0|0:0:1,0,0	0|0:0:1,0,0	1|0:1:0,1,0	0|1:0.999:0.001,0.999,0	0|0:0:1,0,0	0|0:0:1,0,0	0|0:0:1,0,0	0|0:0:1,0,0	0|0:0:1,0,0	0|0:0:1,0,0	0|0:0:1,0,0	0|0:0:1,0,0	0|0:0:1,0,0	0|0:0:1,0,0	0|0:0:1,0,0	0|0:0:1,0,0	0|0:0:1,0,0	0|0:0:1,0,0	0|0:0:1,0,0	0|0:0:1,0,0	1|0:1:0,1,0	0|0:0:1,0,0	0|0:0:1,0,0	0|0:0:1,0,0	0|1:1:0,1,0	1|0:1:0,1,0	0|0:0:1,0,0	1|1:1.999:0,0.001,0.999
seq000001_scaffold8_cov46_len1764765	725660	.	A	G	.	PASS	AR2=0.996;DR2=0.997;AF=0.325	GT:DS:GP	1|0:1:0,1,0	1|0:1:0,1,0	0|0:0:1,0,0	1|1:2:0,0,1	0|0:0:1,0,0	1|0:1:0,1,0	0|0:0:1,0,0	0|0:0:1,0,0	0|0:0:1,0,0	0|1:1:0,1,0	1|0:1:0,1,0	0|0:0:1,0,0	0|0:0:1,0,0	1|0:1:0,1,0	0|1:1:0,1,0	1|0:1:0,1,0	0|1:1:0,1,0	0|1:1:0,1,0	0|0:0:1,0,0	1|1:2:0,0,1	0|0:0:1,0,0	0|1:1:0,1,0	0|0:0:1,0,0	1|0:1:0,1,0	0|1:1:0,1,0	1|0:1:0,1,0	0|1:1:0,1,0	1|1:2:0,0,1	0|1:1:0,1,0	1|0:1:0,1,0	1|1:2:0,0,1	0|1:1:0,1,0	0|1:1:0,1,0	1|0:1:0,1,0	1|0:1:0,1,0	0|1:1:0,1,0	0|0:0:1,0,0	1|1:2:0,0,1	1|1:2:0,0,1	1|0:1:0,1,0	1|1:2:0,0,1
seq000001_scaffold8_cov46_len1764765	742820	.	A	G	.	PASS	AR2=1;DR2=1;AF=0.406	GT:DS:GP	0|1:1:0,1,0	0|1:1:0,1,0	1|1:2:0,0,1	0|0:0:1,0,0	0|0:0:1,0,0	0|1:1:0,1,0	1|0:1:0,1,0	0|1:1:0,1,0	0|0:0:1,0,0	1|0:1:0,1,0	0|1:1:0,1,0	1|1:2:0,0,1	1|1:2:0,0,1	0|0:0:1,0,0	1|0:1:0,1,0	0|1:1:0,1,0	1|0:1:0,1,0	1|0:1:0,1,0	1|1:2:0,0,1	0|0:0:1,0,0	1|1:2:0,0,1	1|0:1:0,1,0	1|0:1:0,1,0	0|1:1:0,1,0	1|0:1:0,1,0	0|1:1:0,1,0	1|0:1:0,1,0	0|0:0:1,0,0	1|0:1:0,1,0	0|1:1:0,1,0	0|0:0:1,0,0	1|0:1:0,1,0	0|0:0:1,0,0	0|1:1:0,1,0	0|1:1:0,1,0	1|0:1:0,1,0	1|1:2:0,0,1	0|0:0:1,0,0	0|0:0:1,0,0	0|1:1:0,1,0	0|0:0:1,0,0
seq000001_scaffold8_cov46_len1764765	742843	.	G	A	.	PASS	AR2=1;DR2=1;AF=0.311	GT:DS:GP	0|0:0:1,0,0	0|0:0:1,0,0	0|0:0:1,0,0	0|0:0:1,0,0	1|1:2:0,0,1	0|0:0:1,0,0	0|1:1:0,1,0	1|0:1:0,1,0	1|1:2:0,0,1	0|0:0:1,0,0	0|0:0:1,0,0	0|0:0:1,0,0	0|0:0:1,0,0	0|1:1:0,1,0	0|0:0:1,0,0	0|0:0:1,0,0	0|0:0:1,0,0	0|0:0:1,0,0	0|0:0:1,0,0	0|0:0:1,0,0	0|0:0:1,0,0	0|0:0:1,0,0	0|1:1:0,1,0	0|0:0:1,0,0	0|0:0:1,0,0	0|0:0:1,0,0	0|0:0:1,0,0	0|0:0:1,0,0	0|0:0:1,0,0	0|0:0:1,0,0	0|0:0:1,0,0	0|0:0:1,0,0	1|0:1:0,1,0	0|0:0:1,0,0	0|0:0:1,0,0	0|0:0:1,0,0	0|0:0:1,0,0	0|0:0:1,0,0	0|0:0:1,0,0	0|0:0:1,0,0	0|0:0:1,0,0
seq000001_scaffold8_cov46_len1764765	771900	.	T	C	.	PASS	AR2=0.998;DR2=0.998;AF=0.373	GT:DS:GP	0|0:0:1,0,0	0|1:1:0,1,0	0|1:1:0,1,0	1|0:1:0,1,0	1|1:2:0,0,1	0|0:0:1,0,0	0|1:1:0,1,0	1|1:2:0,0,1	0|1:1:0,1,0	0|1:1:0,1,0	1|0:1:0,1,0	0|1:1:0,1,0	0|1:1:0,1,0	1|1:2:0,0,1	0|1:1.001:0.001,0.998,0.002	0|1:1:0,1,0	0|0:0.002:0.998,0.002,0	0|1:1:0,1,0	0|0:0:1,0,0	0|1:1:0,1,0	0|0:0:1,0,0	1|1:2:0,0,1	0|1:0.969:0.036,0.959,0.005	1|0:1:0,1,0	0|1:0.994:0.008,0.991,0.002	0|1:1:0,1,0	0|1:1:0,1,0	0|1:1:0,1,0	1|1:2:0,0,1	1|0:1:0,1,0	0|1:1:0,1,0	1|0:1:0,1,0	1|1:1.983:0,0.017,0.983	0|0:0:1,0,0	1|1:2:0,0,1	0|1:1:0,1,0	0|0:0:1,0,0	0|0:0:1,0,0	0|0:0:1,0,0	1|1:2:0,0,1	0|0:0.001:0.999,0.001,0
seq000001_scaffold8_cov46_len1764765	868409	.	A	G	.	PASS	AR2=0.849;DR2=0.883;AF=0.182	GT:DS:GP	0|0:0:1,0,0	0|1:1:0,1,0	1|1:2:0,0,1	0|0:0:1,0,0	0|0:0:1,0,0	0|0:0:1,0,0	1|1:2:0,0,1	0|0:0.06:0.942,0.057,0.001	0|0:0.207:0.799,0.194,0.007	0|0:0:1,0,0	0|0:0:1,0,0	1|1:2:0,0,1	1|1:2:0,0,1	0|0:0:1,0,0	0|0:0:1,0,0	1|1:2:0,0,1	0|0:0.226:0.783,0.207,0.009	0|0:0:1,0,0	1|0:0.291:0.722,0.265,0.013	0|0:0:1,0,0	0|0:0.291:0.722,0.265,0.013	1|0:1:0,1,0	0|0:0.113:0.891,0.106,0.003	0|0:0:1,0,0	0|0:0:1,0,0	0|1:1:0,1,0	0|0:0:1,0,0	0|0:0:1,0,0	1|0:1:0,1,0	0|0:0:1,0,0	0|0:0:1,0,0	1|0:1:0,1,0	0|0:0:1,0,0	0|0:0:1,0,0	0|1:1:0,1,0	0|0:0:1,0,0	0|0:0.291:0.722,0.265,0.013	0|0:0:1,0,0	0|0:0:1,0,0	0|1:1:0,1,0	0|0:0:1,0,0
seq000001_scaffold8_cov46_len1764765	923604	.	A	T	.	PASS	AR2=0.995;DR2=0.996;AF=0.325	GT:DS:GP	0|0:0:1,0,0	0|0:0:1,0,0	1|0:1:0,1,0	0|0:0:1,0,0	1|1:2:0,0,1	0|1:1:0,1,0	0|0:0:1,0,0	1|0:0.998:0.002,0.998,0	0|0:0:1,0,0	1|0:1:0,1,0	0|1:1:0,1,0	0|0:0:1,0,0	1|0:1:0,1,0	0|1:1:0,1,0	1|0:1:0,1,0	1|0:1:0,1,0	1|1:1.999:0,0.001,0.999	0|0:0:1,0,0	0|1:1:0,1,0	0|0:0:1,0,0	1|0:1:0,1,0	0|0:0:1,0,0	1|0:1:0,1,0	0|1:1:0,1,0	1|0:1:0,1,0	0|0:0:1,0,0	1|0:1:0,1,0	0|0:0:1,0,0	0|0:0:1,0,0	0|1:1:0,1,0	0|0:0:1,0,0	0|0:0:1,0,0	1|0:1:0,1,0	0|0:0:1,0,0	0|0:0:1,0,0	1|0:1:0,1,0	0|1:1:0,1,0	0|1:1:0,1,0	1|0:1:0,1,0	0|0:0:1,0,0	1|0:0.999:0.001,0.999,0
seq000001_scaffold8_cov46_len1764765	923637	.	T	G	.	PASS	AR2=0.987;DR2=0.992;AF=0.327	GT:DS:GP	0|0:0:1,0,0	0|0:0:1,0,0	1|0:1:0,1,0	0|0:0:1,0,0	1|1:2:0,0,1	0|1:1:0,1,0	0|0:0:1,0,0	1|0:1:0,1,0	0|0:0:1,0,0	1|0:1:0,1,0	0|1:1:0,1,0	0|0:0:1,0,0	1|0:1:0,1,0	0|1:1:0,1,0	1|0:1:0,1,0	1|0:1:0,1,0	1|1:1.999:0,0.001,0.999	0|0:0:1,0,0	0|1:1:0,1,0	0|0:0:1,0,0	1|0:1:0,1,0	0|0:0:1,0,0	1|0:1:0,1,0	0|1:1:0,1,0	1|0:1:0,1,0	0|0:0:1,0,0	1|0:1:0,1,0	0|0:0:1,0,0	0|0:0:1,0,0	0|1:1:0,1,0	0|0:0:1,0,0	0|0:0:1,0,0	1|0:1:0,1,0	0|0:0:1,0,0	0|0:0:1,0,0	1|0:1:0,1,0	0|1:1:0,1,0	0|1:1:0,1,0	1|0:1:0,1,0	0|0:0:1,0,0	1|0:0.999:0.001,0.999,0
seq000001_scaffold8_cov46_len1764765	923662	.	C	T	.	PASS	AR2=0.995;DR2=0.996;AF=0.325	GT:DS:GP	0|0:0:1,0,0	0|0:0:1,0,0	1|0:1:0,1,0	0|0:0:1,0,0	1|1:2:0,0,1	0|1:1:0,1,0	0|0:0:1,0,0	1|0:0.998:0.002,0.998,0	0|0:0:1,0,0	1|0:1:0,1,0	0|1:1:0,1,0	0|0:0:1,0,0	1|0:1:0,1,0	0|1:1:0,1,0	1|0:1:0,1,0	1|0:1:0,1,0	1|1:1.999:0,0.001,0.999	0|0:0:1,0,0	0|1:1:0,1,0	0|0:0:1,0,0	1|0:1:0,1,0	0|0:0:1,0,0	1|0:1:0,1,0	0|1:1:0,1,0	1|0:1:0,1,0	0|0:0:1,0,0	1|0:1:0,1,0	0|0:0:1,0,0	0|0:0:1,0,0	0|1:1:0,1,0	0|0:0:1,0,0	0|0:0:1,0,0	1|0:1:0,1,0	0|0:0:1,0,0	0|0:0:1,0,0	1|0:1:0,1,0	0|1:1:0,1,0	0|1:1:0,1,0	1|0:1:0,1,0	0|0:0:1,0,0	1|0:0.999:0.001,0.999,0
seq000001_scaffold8_cov46_len1764765	923679	.	G	A	.	PASS	AR2=0.996;DR2=0.997;AF=0.431	GT:DS:GP	0|0:0:1,0,0	0|0:0:1,0,0	1|0:1:0,1,0	1|0:1:0,1,0	1|1:2:0,0,1	0|1:1:0,1,0	0|0:0:1,0,0	1|0:1:0,1,0	0|0:0:1,0,0	1|1:2:0,0,1	1|1:2:0,0,1	0|0:0:1,0,0	1|0:1:0,1,0	1|1:2:0,0,1	1|1:1.999:0,0.001,0.999	1|0:1:0,1,0	1|1:1.999:0,0.001,0.999	0|1:1:0,1,0	0|1:1:0,1,0	0|1:1:0,1,0	1|0:1:0,1,0	0|1:1:0,1,0	1|0:1:0,1,0	1|1:2:0,0,1	1|1:1.992:0,0.008,0.992	0|0:0:1,0,0	1|1:2:0,0,1	0|1:1:0,1,0	0|1:1:0,1,0	1|1:2:0,0,1	0|1:1:0,1,0	0|0:0:1,0,0	1|1:1.999:0,0.001,0.999	0|0:0:1,0,0	1|0:1:0,1,0	1|1:2:0,0,1	0|1:1:0,1,0	0|1:1:0,1,0	1|0:1:0,1,0	1|0:1:0,1,0	1|0:0.999:0.001,0.999,0
seq000001_scaffold8_cov46_len1764765	926219	.	G	A	.	PASS	AR2=1;DR2=1;AF=0.299	GT:DS:GP	0|0:0:1,0,0	0|0:0:1,0,0	1|0:1:0,1,0	0|0:0:1,0,0	1|0:1:0,1,0	0|1:1:0,1,0	0|0:0:1,0,0	1|0:1:0,1,0	0|0:0:1,0,0	1|0:1:0,1,0	0|1:1:0,1,0	0|0:0:1,0,0	1|0:1:0,1,0	0|1:1:0,1,0	1|0:1:0,1,0	1|0:1:0,1,0	1|1:2:0,0,1	0|0:0:1,0,0	0|1:1:0,1,0	0|0:0:1,0,0	1|0:1:0,1,0	0|0:0:1,0,0	1|0:1:0,1,0	0|1:1:0,1,0	1|0:1:0,1,0	0|0:0:1,0,0	1|0:1:0,1,0	0|0:0:1,0,0	0|0:0:1,0,0	0|1:1:0,1,0	0|0:0:1,0,0	0|0:0:1,0,0	1|0:1:0,1,0	0|0:0:1,0,0	0|0:0:1,0,0	1|0:1:0,1,0	0|1:1:0,1,0	0|1:1:0,1,0	1|0:1:0,1,0	0|0:0:1,0,0	1|0:1:0,1,0
seq000001_scaffold8_cov46_len1764765	926221	.	G	T	.	PASS	AR2=1;DR2=1;AF=0.299	GT:DS:GP	0|0:0:1,0,0	0|0:0:1,0,0	1|0:1:0,1,0	0|0:0:1,0,0	1|0:1:0,1,0	0|1:1:0,1,0	0|0:0:1,0,0	1|0:1:0,1,0	0|0:0:1,0,0	1|0:1:0,1,0	0|1:1:0,1,0	0|0:0:1,0,0	1|0:1:0,1,0	0|1:1:0,1,0	1|0:1:0,1,0	1|0:1:0,1,0	1|1:2:0,0,1	0|0:0:1,0,0	0|1:1:0,1,0	0|0:0:1,0,0	1|0:1:0,1,0	0|0:0:1,0,0	1|0:1:0,1,0	0|1:1:0,1,0	1|0:1:0,1,0	0|0:0:1,0,0	1|0:1:0,1,0	0|0:0:1,0,0	0|0:0:1,0,0	0|1:1:0,1,0	0|0:0:1,0,0	0|0:0:1,0,0	1|0:1:0,1,0	0|0:0:1,0,0	0|0:0:1,0,0	1|0:1:0,1,0	0|1:1:0,1,0	0|1:1:0,1,0	1|0:1:0,1,0	0|0:0:1,0,0	1|0:1:0,1,0
seq000001_scaffold8_cov46_len1764765	1030158	.	A	G	.	PASS	AR2=1;DR2=1;AF=0.098	GT:DS:GP	0|0:0:1,0,0	0|0:0:1,0,0	0|0:0:1,0,0	0|0:0:1,0,0	0|0:0:1,0,0	0|0:0:1,0,0	1|0:1:0,1,0	0|1:1:0,1,0	0|1:1:0,1,0	0|0:0:1,0,0	0|0:0:1,0,0	0|0:0:1,0,0	0|0:0:1,0,0	0|0:0:1,0,0	0|0:0:1,0,0	0|0:0:1,0,0	0|0:0:1,0,0	0|0:0:1,0,0	0|0:0:1,0,0	0|0:0:1,0,0	0|0:0:1,0,0	0|0:0:1,0,0	0|1:1:0,1,0	0|0:0:1,0,0	0|0:0:1,0,0	0|0:0:1,0,0	0|0:0:1,0,0	0|0:0:1,0,0	0|0:0:1,0,0	0|0:0:1,0,0	0|0:0:1,0,0	0|0:0:1,0,0	0|0:0:1,0,0	0|0:0:1,0,0	0|0:0:1,0,0	0|0:0:1,0,0	0|0:0:1,0,0	0|0:0:1,0,0	0|0:0:1,0,0	0|0:0:1,0,0	0|0:0:1,0,0
seq000001_scaffold8_cov46_len1764765	1030159	.	A	G	.	PASS	AR2=1;DR2=1;AF=0.09	GT:DS:GP	0|0:0:1,0,0	0|0:0:1,0,0	0|0:0:1,0,0	0|0:0:1,0,0	0|0:0:1,0,0	0|0:0:1,0,0	1|0:1:0,1,0	0|1:1:0,1,0	0|1:1:0,1,0	0|0:0:1,0,0	0|0:0:1,0,0	0|0:0:1,0,0	0|0:0:1,0,0	0|0:0:1,0,0	0|0:0:1,0,0	0|0:0:1,0,0	0|0:0:1,0,0	0|0:0:1,0,0	0|0:0:1,0,0	0|0:0:1,0,0	0|0:0:1,0,0	0|0:0:1,0,0	0|1:1:0,1,0	0|0:0:1,0,0	0|0:0:1,0,0	0|0:0:1,0,0	0|0:0:1,0,0	0|0:0:1,0,0	0|0:0:1,0,0	0|0:0:1,0,0	0|0:0:1,0,0	0|0:0:1,0,0	0|0:0:1,0,0	0|0:0:1,0,0	0|0:0:1,0,0	0|0:0:1,0,0	0|0:0:1,0,0	0|0:0:1,0,0	0|0:0:1,0,0	0|0:0:1,0,0	0|0:0:1,0,0
seq000001_scaffold8_cov46_len1764765	1036726	.	A	G	.	PASS	AR2=1;DR2=1;AF=0.307	GT:DS:GP	0|0:0:1,0,0	0|1:1:0,1,0	0|1:1:0,1,0	0|0:0:1,0,0	1|1:2:0,0,1	0|0:0:1,0,0	0|0:0:1,0,0	0|0:0:1,0,0	0|0:0:1,0,0	0|0:0:1,0,0	0|0:0:1,0,0	0|1:1:0,1,0	0|1:1:0,1,0	0|1:1:0,1,0	0|0:0:1,0,0	0|1:1:0,1,0	0|0:0:1,0,0	0|0:0:1,0,0	0|0:0:1,0,0	0|0:0:1,0,0	0|0:0:1,0,0	1|0:1:0,1,0	0|0:0:1,0,0	0|0:0:1,0,0	0|0:0:1,0,0	0|1:1:0,1,0	0|0:0:1,0,0	0|0:0:1,0,0	1|0:1:0,1,0	0|0:0:1,0,0	0|0:0:1,0,0	1|0:1:0,1,0	1|0:1:0,1,0	0|1:1:0,1,0	0|1:1:0,1,0	0|0:0:1,0,0	0|0:0:1,0,0	0|0:0:1,0,0	0|0:0:1,0,0	0|1:1:0,1,0	0|0:0:1,0,0
seq000001_scaffold8_cov46_len1764765	1057304	.	T	C	.	PASS	AR2=0.974;DR2=0.979;AF=0.23	GT:DS:GP	0|0:0:1,0,0	0|0:0:1,0,0	1|1:2:0,0,1	0|0:0:1,0,0	0|1:0.23:0.783,0.204,0.013	0|1:1:0,1,0	0|1:1:0,1,0	1|0:1:0,1,0	0|0:0:1,0,0	1|0:1:0,1,0	0|1:1:0,1,0	0|0:0:1,0,0	1|1:2:0,0,1	0|0:0:1,0,0	1|0:1:0,1,0	0|0:0:1,0,0	1|0:1:0,1,0	0|0:0:1,0,0	0|1:1:0,1,0	0|0:0:1,0,0	1|0:1:0,1,0	0|0:0:1,0,0	1|0:1:0,1,0	0|1:1:0,1,0	1|0:1:0,1,0	0|0:0:1,0,0	1|0:1:0,1,0	0|0:0:1,0,0	0|0:0:1,0,0	0|1:1:0,1,0	0|0:0:1,0,0	0|0:0:1,0,0	0|0:0:1,0,0	0|0:0:1,0,0	0|0:0:1,0,0	1|0:1:0,1,0	0|1:1:0,1,0	0|0:0:1,0,0	0|0:0:1,0,0	0|0:0:1,0,0	0|0:0:1,0,0
seq000001_scaffold8_cov46_len1764765	1099701	.	G	C	.	PASS	AR2=0.967;DR2=0.971;AF=0.898	GT:DS:GP	0|0:0:1,0,0	1|1:2:0,0,1	1|1:2:0,0,1	1|1:2:0,0,1	1|1:2:0,0,1	1|1:2:0,0,1	1|1:2:0,0,1	1|1:2:0,0,1	0|1:1:0,1,0	1|1:2:0,0,1	1|1:2:0,0,1	0|1:1:0,1,0	1|1:2:0,0,1	1|1:2:0,0,1	1|1:2:0,0,1	1|1:2:0,0,1	1|1:2:0,0,1	0|1:1:0,1,0	0|1:1:0,1,0	1|1:2:0,0,1	1|0:1:0,1,0	1|1:2:0,0,1	1|1:2:0,0,1	1|1:2:0,0,1	1|1:2:0,0,1	1|1:2:0,0,1	1|1:2:0,0,1	1|1:2:0,0,1	1|1:2:0,0,1	1|1:2:0,0,1	1|1:2:0,0,1	1|1:2:0,0,1	1|1:2:0,0,1	1|1:2:0,0,1	1|1:2:0,0,1	1|1:2:0,0,1	0|1:1:0,1,0	1|1:1.866:0.005,0.125,0.87	1|1:1.866:0.005,0.125,0.87	1|1:2:0,0,1	1|1:1.866:0.005,0.125,0.87
seq000001_scaffold8_cov46_len1764765	1099844	.	T	C	.	PASS	AR2=1;DR2=1;AF=0.475	GT:DS:GP	1|0:1:0,1,0	1|1:2:0,0,1	0|1:1:0,1,0	1|1:2:0,0,1	0|1:1:0,1,0	1|0:1:0,1,0	0|0:0:1,0,0	0|0:0:1,0,0	0|0:0:1,0,0	0|1:1:0,1,0	1|0:1:0,1,0	0|1:1:0,1,0	0|1:1:0,1,0	1|0:1:0,1,0	0|1:1:0,1,0	1|1:2:0,0,1	0|1:1.001:0,0.999,0.001	0|1:1:0,1,0	0|0:0:1,0,0	1|1:2:0,0,1	0|0:0:1,0,0	1|1:2:0,0,1	0|0:0:1,0,0	1|0:1:0,1,0	0|1:1:0,0.999,0.001	1|1:2:0,0,1	0|1:1:0,1,0	1|1:2:0,0,1	1|1:2:0,0,1	1|0:1:0,1,0	1|1:2:0,0,1	1|1:2:0,0,1	0|1:1:0,1,0	1|0:1:0,1,0	1|1:2:0,0,1	0|1:1:0,1,0	0|0:0:1,0,0	1|1:2:0,0,1	1|1:2:0,0,1	1|1:2:0,0,1	1|1:2:0,0,1
seq000001_scaffold8_cov46_len1764765	1099892	.	G	A	.	PASS	AR2=1;DR2=1;AF=0.246	GT:DS:GP	1|0:1:0,1,0	1|0:1:0,1,0	0|0:0:1,0,0	0|1:1:0,1,0	0|0:0:1,0,0	1|0:1:0,1,0	0|0:0:1,0,0	0|0:0:1,0,0	0|0:0:1,0,0	0|0:0:1,0,0	0|0:0:1,0,0	0|0:0:1,0,0	0|0:0:1,0,0	0|0:0:1,0,0	0|0:0:1,0,0	1|0:1:0,1,0	0|1:0.995:0.006,0.993,0.001	0|0:0:1,0,0	0|0:0:1,0,0	1|0:1:0,1,0	0|0:0:1,0,0	0|0:0:1,0,0	0|0:0:1,0,0	0|0:0:1,0,0	0|0:0.008:0.992,0.008,0	1|0:1:0,1,0	0|0:0:1,0,0	1|0:1:0,1,0	0|0:0:1,0,0	0|0:0:1,0,0	1|0:1:0,1,0	0|1:1:0,1,0	0|0:0:1,0,0	1|0:1:0,1,0	0|0:0:1,0,0	0|0:0:1,0,0	0|0:0:1,0,0	1|1:2:0,0,1	1|1:2:0,0,1	0|0:0:1,0,0	1|1:2:0,0,1
seq000001_scaffold8_cov46_len1764765	1100061	.	T	C	.	PASS	AR2=1;DR2=1;AF=0.754	GT:DS:GP	0|1:1:0,1,0	0|1:1:0,1,0	1|1:2:0,0,1	1|0:1:0,1,0	1|1:2:0,0,1	0|1:1:0,1,0	1|1:2:0,0,1	1|1:2:0,0,1	1|1:2:0,0,1	1|1:2:0,0,1	1|1:2:0,0,1	1|1:2:0,0,1	1|1:2:0,0,1	1|1:2:0,0,1	1|1:2:0,0,1	0|1:1:0,1,0	1|0:1.005:0,0.994,0.006	1|1:2:0,0,1	1|1:2:0,0,1	0|1:1:0,1,0	1|1:2:0,0,1	1|1:2:0,0,1	1|1:2:0,0,1	1|1:2:0,0,1	1|1:1.992:0,0.008,0.992	0|1:1:0,1,0	1|1:2:0,0,1	0|1:1:0,1,0	1|1:2:0,0,1	1|1:2:0,0,1	0|1:1:0,1,0	1|0:1:0,1,0	1|1:2:0,0,1	0|1:1:0,1,0	1|1:2:0,0,1	1|1:2:0,0,1	1|1:2:0,0,1	0|0:0:1,0,0	0|0:0:1,0,0	1|1:2:0,0,1	0|0:0:1,0,0
seq000001_scaffold8_cov46_len1764765	1105075	.	C	T	.	PASS	AR2=0.54;DR2=0.652;AF=0.273	GT:DS:GP	0|0:0:1,0,0	0|0:0:1,0,0	0|0:0.732:0.402,0.464,0.134	0|0:0:1,0,0	0|0:0.653:0.452,0.443,0.105	0|0:0:1,0,0	0|1:0.745:0.394,0.467,0.139	0|0:0.745:0.394,0.467,0.139	0|1:0.745:0.394,0.467,0.139	0|0:0.649:0.454,0.442,0.104	0|1:0.649:0.454,0.442,0.104	0|0:0.732:0.402,0.464,0.134	1|1:2:0,0,1	0|0:0.649:0.455,0.442,0.104	1|0:0.649:0.454,0.442,0.104	0|0:0:1,0,0	0|0:0.372:0.628,0.372,0	0|0:0.649:0.454,0.442,0.104	1|1:0.745:0.394,0.467,0.139	0|0:0:1,0,0	1|0:0.745:0.394,0.467,0.139	1|0:0.637:0.463,0.438,0.1	1|0:0.745:0.394,0.467,0.139	1|1:2:0,0,1	0|0:0.647:0.456,0.441,0.103	0|0:0:1,0,0	1|1:2:0,0,1	0|0:0:1,0,0	1|0:0.637:0.463,0.438,0.1	0|0:0.649:0.454,0.442,0.104	0|0:0:1,0,0	0|0:0:1,0,0	1|0:0.649:0.455,0.442,0.104	0|0:0:1,0,0	1|1:2:0,0,1	1|1:1.921:0.001,0.078,0.922	0|0:0.745:0.394,0.467,0.139	0|0:0:1,0,0	0|0:0:1,0,0	1|0:0.637:0.463,0.438,0.1	0|0:0:1,0,0
seq000001_scaffold8_cov46_len1764765	1105104	.	C	A	.	PASS	AR2=0.511;DR2=0.629;AF=0.254	GT:DS:GP	0|0:0:1,0,0	0|0:0:1,0,0	0|0:0.686:0.432,0.451,0.117	0|0:0:1,0,0	0|0:0.625:0.471,0.432,0.096	0|0:0:1,0,0	0|1:0.704:0.42,0.456,0.124	0|0:0.704:0.42,0.456,0.124	0|1:0.704:0.42,0.456,0.124	0|0:0.62:0.474,0.431,0.094	0|0:0.62:0.474,0.431,0.094	0|0:0.686:0.432,0.451,0.117	1|1:2:0,0,1	1|0:0.62:0.474,0.431,0.094	1|0:0.62:0.474,0.431,0.094	0|0:0:1,0,0	0|0:0.352:0.648,0.352,0	0|0:0.62:0.474,0.431,0.094	1|1:0.704:0.42,0.456,0.124	0|0:0:1,0,0	1|0:0.704:0.42,0.456,0.124	1|0:0.601:0.488,0.423,0.089	1|0:0.704:0.42,0.456,0.124	1|1:1.84:0.005,0.151,0.844	0|0:0.618:0.476,0.43,0.094	0|0:0:1,0,0	1|1:2:0,0,1	0|0:0:1,0,0	1|0:0.601:0.488,0.423,0.089	0|0:0.62:0.474,0.431,0.094	0|0:0:1,0,0	0|0:0:1,0,0	1|0:0.62:0.474,0.431,0.094	0|0:0:1,0,0	1|1:2:0,0,1	1|1:2:0,0,1	0|0:0.704:0.42,0.456,0.124	0|0:0:1,0,0	0|0:0:1,0,0	0|0:0.601:0.488,0.423,0.089	0|0:0:1,0,0
seq000001_scaffold8_cov46_len1764765	1161275	.	CCTCTCTCTCTCTCTCTCTCTCTCTCTCTC	CCTCTCTCTCTCTCTCTCTCTCTCTCTC	.	PASS	AR2=0.923;DR2=0.927;AF=0.441	GT:DS:GP	0|1:1:0,1,0	1|0:1:0,1,0	0|1:1:0,1,0	1|0:1:0,1,0	1|0:1:0,1,0	1|0:1:0,1,0	0|1:1:0,1,0	0|1:1:0,1,0	0|1:1:0,1,0	1|0:1:0,1,0	0|1:1:0,1,0	0|1:1:0,1,0	1|0:1:0,1,0	0|0:0:1,0,0	0|0:0:1,0,0	0|0:0:1,0,0	0|1:1:0,1,0	1|0:1:0,1,0	1|0:1:0,1,0	1|0:1:0,1,0	0|1:1:0,1,0	1|0:1:0,1,0	0|0:0:1,0,0	0|0:0:1,0,0	1|0:1:0,1,0	0|0:0:1,0,0	1|0:1:0,1,0	1|0:1:0,1,0	1|0:1:0,1,0	0|1:1:0,1,0	1|0:1:0,1,0	0|1:1:0,1,0	1|0:1:0,1,0	1|0:1:0,1,0	0|1:1:0,1,0	1|0:1:0,1,0	1|0:1:0,1,0	1|0:1:0,1,0	1|0:1:0,1,0	0|0:0:1,0,0	0|1:1:0,1,0
seq000001_scaffold8_cov46_len1764765	1161303	.	TCA	T	.	PASS	AR2=0.961;DR2=0.976;AF=0.254	GT:DS:GP	0|1:1:0,1,0	0|0:0:1,0,0	0|0:0:1,0,0	0|0:0:1,0,0	0|0:0:1,0,0	0|0:0:1,0,0	0|0:0:1,0,0	1|0:1:0,1,0	0|0:0:1,0,0	0|0:0:1,0,0	1|0:1:0,1,0	0|0:0:1,0,0	0|1:1:0,1,0	0|0:0:1,0,0	0|0:0:1,0,0	0|0:0:1,0,0	0|1:1:0,1,0	0|1:1:0,1,0	0|1:1:0,1,0	0|1:1:0,1,0	0|0:0:1,0,0	1|0:1:0,1,0	0|0:0:1,0,0	0|0:0:1,0,0	0|0:0:1,0,0	0|0:0:1,0,0	1|0:1:0,1,0	0|1:1:0,1,0	1|0:1:0,1,0	0|1:1:0,1,0	0|0:0:1,0,0	1|0:1:0,1,0	0|0:0:1,0,0	1|0:1:0,1,0	1|0:1:0,1,0	0|1:1:0,1,0	0|0:0:1,0,0	0|0:0:1,0,0	1|0:1:0,1,0	0|0:0:1,0,0	0|0:0:1,0,0
seq000001_scaffold8_cov46_len1764765	1198729	.	A	G	.	PASS	AR2=0.999;DR2=0.999;AF=0.271	GT:DS:GP	0|0:0:1,0,0	0|1:1:0,1,0	0|1:1:0,1,0	0|0:0:1,0,0	0|0:0:1,0,0	0|0:0:1,0,0	1|0:1:0,1,0	0|1:1:0,1,0	0|1:1:0,1,0	0|0:0:1,0,0	0|0:0:1,0,0	1|0:1:0,1,0	0|1:1:0,1,0	1|0:1:0,1,0	0|0:0:1,0,0	0|1:1:0,1,0	0|0:0.007:0.993,0.007,0	0|0:0:1,0,0	0|0:0:1,0,0	0|0:0:1,0,0	0|0:0:1,0,0	1|0:1:0,1,0	1|0:1:0,1,0	0|0:0:1,0,0	0|0:0.024:0.976,0.024,0	0|1:1:0,1,0	0|0:0:1,0,0	0|0:0:1,0,0	0|1:1:0,1,0	0|0:0:1,0,0	0|0:0:1,0,0	1|0:1:0,1,0	1|0:1:0,1,0	0|0:0:1,0,0	0|1:1:0,1,0	0|0:0:1,0,0	0|0:0:1,0,0	0|0:0:1,0,0	0|0:0:1,0,0	1|0:1:0,1,0	0|0:0:1,0,0
seq000001_scaffold8_cov46_len1764765	1230562	.	A	G	.	PASS	AR2=0.999;DR2=0.999;AF=0.246	GT:DS:GP	1|0:1:0,1,0	0|1:1:0,1,0	0|1:1:0,1,0	0|0:0:1,0,0	0|0:0:1,0,0	0|0:0:1,0,0	0|0:0:1,0,0	0|0:0:1,0,0	1|0:1:0,1,0	0|0:0:1,0,0	0|0:0:1,0,0	1|1:2:0,0,1	0|1:1:0,1,0	1|0:1:0,1,0	0|0:0:1,0,0	0|1:1:0,1,0	0|0:0.016:0.984,0.016,0	1|0:1:0,1,0	1|0:1:0,1,0	0|0:0:1,0,0	1|0:1:0,1,0	1|0:1:0,1,0	0|0:0:1,0,0	0|0:0:1,0,0	0|0:0.033:0.967,0.033,0	0|1:1:0,1,0	0|0:0:1,0,0	0|0:0:1,0,0	0|1:1:0,1,0	0|0:0:1,0,0	0|0:0:1,0,0	1|0:1:0,1,0	1|0:1:0,1,0	0|0:0:1,0,0	0|1:1:0,1,0	0|0:0:1,0,0	0|1:1:0,1,0	0|0:0:1,0,0	0|0:0:1,0,0	1|0:1:0,1,0	0|0:0:1,0,0
seq000001_scaffold8_cov46_len1764765	1236815	.	T	A	.	PASS	AR2=1;DR2=1;AF=0.533	GT:DS:GP	1|0:1:0,1,0	0|1:1:0,1,0	1|1:2:0,0,1	0|0:0:1,0,0	1|0:1:0,1,0	0|1:1:0,1,0	0|1:1:0,1,0	1|0:1:0,1,0	1|0:1:0,1,0	1|0:1:0,1,0	1|0:1:0,1,0	1|1:2:0,0,1	1|1:2:0,0,1	1|0:1:0,1,0	0|1:1:0,1,0	0|1:1:0,1,0	1|0:1:0,1,0	1|0:1:0,1,0	1|1:2:0,0,1	0|0:0:1,0,0	1|1:2:0,0,1	1|0:1:0,1,0	0|1:1:0,1,0	0|1:1:0,1,0	1|0:1:0,1,0	0|1:1:0,1,0	0|1:1:0,1,0	0|0:0:1,0,0	0|1:1:0,1,0	0|1:1:0,1,0	0|0:0:1,0,0	1|0:1:0,1,0	1|0:1:0,1,0	0|1:1:0,1,0	0|1:1:0,1,0	1|0:1:0,1,0	1|1:2:0,0,1	0|0:0:1,0,0	0|0:0:1,0,0	1|0:1:0,1,0	0|0:0:1,0,0
seq000001_scaffold8_cov46_len1764765	1237169	.	C	T	.	PASS	AR2=0.974;DR2=0.978;AF=0.473	GT:DS:GP	0|0:0:1,0,0	0|0:0:1,0,0	1|1:2:0,0,1	0|0:0:1,0,0	1|0:1:0,1,0	0|1:1:0,1,0	1|1:2:0,0,1	1|1:2:0,0,1	0|1:1:0,1,0	1|0:1:0,1,0	1|0:1:0,1,0	0|0:0:1,0,0	1|1:2:0,0,1	0|0:0:1,0,0	0|1:1:0,1,0	0|0:0:1,0,0	1|0:1:0,1,0	0|0:0:1,0,0	0|1:1:0,1,0	0|0:0:1,0,0	0|1:1:0,1,0	0|0:0:1,0,0	1|1:2:0,0,1	0|1:1:0,1,0	1|0:0.986:0.014,0.986,0	0|0:0.365:0.636,0.364,0	0|1:1:0,1,0	0|0:0:1,0,0	0|0:0:1,0,0	0|1:1:0,1,0	0|0:0:1,0,0	0|0:0:1,0,0	0|0:0:1,0,0	0|1:1:0,1,0	0|0:0:1,0,0	1|0:1:0,1,0	1|0:1:0,1,0	0|0:0:1,0,0	0|0:0:1,0,0	0|0:0:1,0,0	0|0:0:1,0,0
seq000001_scaffold8_cov46_len1764765	1237174	.	T	C	.	PASS	AR2=0.964;DR2=0.979;AF=0.115	GT:DS:GP	0|0:0:1,0,0	0|0:0:1,0,0	0|0:0:1,0,0	0|0:0:1,0,0	0|0:0:1,0,0	0|0:0:1,0,0	1|0:1:0,1,0	0|1:1:0,1,0	0|1:1:0,1,0	0|0:0:1,0,0	0|0:0:1,0,0	0|0:0:1,0,0	0|0:0:1,0,0	0|0:0:1,0,0	0|0:0:1,0,0	0|0:0:1,0,0	0|0:0:1,0,0	0|0:0:1,0,0	0|0:0:1,0,0	0|0:0:1,0,0	0|0:0:1,0,0	0|0:0:1,0,0	1|0:1:0,1,0	0|0:0:1,0,0	0|0:0:1,0,0	0|0:0.018:0.982,0.018,0	0|0:0:1,0,0	0|0:0:1,0,0	0|0:0:1,0,0	0|0:0:1,0,0	0|0:0:1,0,0	0|0:0:1,0,0	0|0:0:1,0,0	0|0:0:1,0,0	0|0:0:1,0,0	0|0:0:1,0,0	0|0:0:1,0,0	0|0:0:1,0,0	0|0:0:1,0,0	0|0:0:1,0,0	0|0:0:1,0,0
seq000001_scaffold8_cov46_len1764765	1237354	.	A	T	.	PASS	AR2=0.957;DR2=0.97;AF=0.418	GT:DS:GP	0|0:0:1,0,0	0|0:0:1,0,0	1|1:2:0,0,1	0|0:0:1,0,0	1|0:1:0,1,0	0|1:1:0,1,0	1|1:2:0,0,1	1|1:2:0,0,1	0|0:0:1,0,0	1|0:1:0,1,0	1|0:1:0,1,0	0|0:0:1,0,0	1|1:2:0,0,1	0|0:0:1,0,0	0|1:1:0,1,0	0|0:0:1,0,0	1|0:1:0,1,0	0|0:0:1,0,0	0|1:1:0,1,0	0|0:0:1,0,0	0|1:1:0,1,0	0|0:0:1,0,0	1|1:2:0,0,1	0|1:1:0,1,0	1|0:0.975:0.026,0.974,0	0|0:0.336:0.664,0.336,0	0|1:1:0,1,0	0|0:0:1,0,0	0|0:0:1,0,0	0|1:1:0,1,0	0|0:0:1,0,0	0|0:0:1,0,0	0|0:0:1,0,0	0|1:1:0,1,0	0|0:0:1,0,0	1|0:1:0,1,0	1|0:1:0,1,0	0|0:0:1,0,0	0|0:0:1,0,0	0|0:0:1,0,0	0|0:0:1,0,0
seq000001_scaffold8_cov46_len1764765	1237359	.	A	T	.	PASS	AR2=0.965;DR2=0.973;AF=0.475	GT:DS:GP	0|1:1:0,1,0	1|1:2:0,0,1	0|0:0:1,0,0	1|1:2:0,0,1	0|1:1:0,1,0	1|0:1:0,1,0	0|0:0:1,0,0	0|0:0:1,0,0	0|0:0:1,0,0	0|1:1:0,1,0	0|1:1:0,1,0	0|0:0:1,0,0	0|0:0:1,0,0	1|1:2:0,0,1	1|0:1:0,1,0	1|1:2:0,0,1	0|1:1:0,1,0	0|1:1:0,1,0	0|0:0:1,0,0	1|1:2:0,0,1	0|0:0:1,0,0	1|1:2:0,0,1	0|0:0:1,0,0	1|0:1:0,1,0	0|1:1.012:0,0.988,0.012	1|0:1.552:0,0.447,0.553	1|0:1:0,1,0	1|1:2:0,0,1	1|1:2:0,0,1	1|0:1:0,1,0	1|1:2:0,0,1	1|1:2:0,0,1	1|1:2:0,0,1	1|0:1:0,1,0	1|1:2:0,0,1	0|1:1:0,1,0	0|0:0:1,0,0	1|1:2:0,0,1	1|1:2:0,0,1	1|1:2:0,0,1	1|1:2:0,0,1
seq000001_scaffold8_cov46_len1764765	1237361	.	A	T	.	PASS	AR2=0.957;DR2=0.971;AF=0.418	GT:DS:GP	0|0:0:1,0,0	0|0:0:1,0,0	1|1:2:0,0,1	0|0:0:1,0,0	1|0:1:0,1,0	0|1:1:0,1,0	1|1:2:0,0,1	1|1:2:0,0,1	0|0:0:1,0,0	1|0:1:0,1,0	1|0:1:0,1,0	0|0:0:1,0,0	1|1:2:0,0,1	0|0:0:1,0,0	0|1:1:0,1,0	0|0:0:1,0,0	1|0:1:0,1,0	0|0:0:1,0,0	0|1:1:0,1,0	0|0:0:1,0,0	0|1:1:0,1,0	0|0:0:1,0,0	1|1:2:0,0,1	0|1:1:0,1,0	1|0:0.98:0.02,0.98,0	0|0:0.336:0.664,0.336,0	0|1:1:0,1,0	0|0:0:1,0,0	0|0:0:1,0,0	0|1:1:0,1,0	0|0:0:1,0,0	0|0:0:1,0,0	0|0:0:1,0,0	0|1:1:0,1,0	0|0:0:1,0,0	1|0:1:0,1,0	1|0:1:0,1,0	0|0:0:1,0,0	0|0:0:1,0,0	0|0:0:1,0,0	0|0:0:1,0,0
seq000001_scaffold8_cov46_len1764765	1246718	.	C	A	.	PASS	AR2=0.69;DR2=0.771;AF=0.35	GT:DS:GP	0|0:0:1,0,0	0|0:0.433:0.612,0.343,0.045	1|0:0.614:0.462,0.461,0.077	0|0:0:1,0,0	1|1:2:0,0,1	0|0:0.684:0.425,0.466,0.109	1|1:2:0,0,1	1|1:2:0,0,1	0|1:1:0,1,0	0|0:0:1,0,0	0|0:0:1,0,0	0|0:0:1,0,0	0|0:0.466:0.586,0.363,0.052	0|0:0:1,0,0	0|0:0:1,0,0	0|0:0.432:0.612,0.343,0.045	0|0:0.694:0.418,0.47,0.112	0|0:0:1,0,0	0|0:0:1,0,0	0|0:0:1,0,0	0|0:0:1,0,0	0|0:0:1,0,0	1|1:2:0,0,1	0|0:0:1,0,0	0|0:0:1,0,0	1|0:0.432:0.613,0.343,0.045	0|0:0:1,0,0	0|0:0:1,0,0	0|0:0:1,0,0	0|0:0:1,0,0	0|0:0:1,0,0	0|0:0.433:0.612,0.343,0.045	0|0:0:1,0,0	0|0:0.547:0.526,0.4,0.074	0|0:0:1,0,0	0|0:0:1,0,0	0|0:0:1,0,0	0|0:0.512:0.555,0.378,0.067	1|0:0.512:0.555,0.378,0.067	0|0:0:1,0,0	0|0:0.512:0.555,0.378,0.067
seq000001_scaffold8_cov46_len1764765	1249828	.	A	T	.	PASS	AR2=0.879;DR2=0.903;AF=0.785	GT:DS:GP	0|1:1:0,1,0	1|1:2:0,0,1	1|1:1.969:0,0.031,0.969	0|1:1:0,1,0	1|1:1.971:0,0.029,0.971	1|1:1.933:0,0.067,0.933	1|1:1.845:0,0.155,0.845	1|1:1.979:0,0.021,0.979	0|1:1:0,1,0	1|0:0.679:0.321,0.679,0	1|0:0.684:0.316,0.684,0	1|0:1:0,1,0	1|1:2:0,0,1	1|0:1:0,1,0	0|1:0.7:0.3,0.7,0	1|1:2:0,0,1	1|1:1.951:0,0.049,0.951	0|0:0:1,0,0	0|1:0.684:0.316,0.684,0	1|0:1:0,1,0	0|0:0:1,0,0	1|0:1:0,1,0	1|1:1.845:0,0.155,0.845	0|1:0.679:0.321,0.679,0	1|0:0.754:0.249,0.748,0.003	1|1:1.997:0,0.003,0.997	0|0:0:1,0,0	0|1:1:0,1,0	0|1:1:0,1,0	0|1:0.684:0.316,0.684,0	1|0:1:0,1,0	1|1:2:0,0,1	1|0:1:0,1,0	1|1:2:0,0,1	0|1:1:0,1,0	1|0:0.679:0.321,0.679,0	1|0:0.684:0.316,0.684,0	1|1:2:0,0,1	1|1:2:0,0,1	1|0:1:0,1,0	1|1:1.999:0,0.001,0.999
seq000001_scaffold8_cov46_len1764765	1249832	.	TAAAA	TAAAAA	.	PASS	AR2=0.839;DR2=0.885;AF=0.182	GT:DS:GP	0|0:0:1,0,0	0|0:0:1,0,0	0|0:0.223:0.777,0.223,0	0|0:0:1,0,0	0|1:1.455:0.007,0.53,0.462	0|0:0.208:0.792,0.208,0	1|0:1.369:0,0.631,0.369	1|1:1.478:0,0.522,0.478	0|1:1:0,1,0	0|0:0.01:0.99,0.01,0	0|0:0.011:0.989,0.011,0	0|0:0:1,0,0	0|0:0:1,0,0	0|0:0:1,0,0	0|0:0.011:0.989,0.011,0	0|0:0:1,0,0	0|0:0.216:0.784,0.216,0	0|0:0:1,0,0	0|0:0.011:0.989,0.011,0	0|0:0:1,0,0	0|0:0:1,0,0	0|0:0:1,0,0	1|1:1.369:0,0.631,0.369	0|0:0.01:0.99,0.01,0	0|0:0.014:0.986,0.014,0	0|0:0:1,0,0	0|0:0:1,0,0	0|0:0:1,0,0	0|0:0:1,0,0	0|0:0.011:0.989,0.011,0	0|0:0:1,0,0	0|0:0:1,0,0	0|0:0:1,0,0	0|0:0:1,0,0	0|0:0:1,0,0	0|0:0.01:0.99,0.01,0	0|0:0.011:0.989,0.011,0	0|0:0:1,0,0	0|0:0:1,0,0	0|0:0:1,0,0	0|0:0:1,0,0
seq000001_scaffold8_cov46_len1764765	1249853	.	C	A	.	PASS	AR2=0.89;DR2=0.912;AF=0.792	GT:DS:GP	0|1:0.987:0.013,0.987,0	1|1:2:0,0,1	1|1:1.99:0,0.01,0.99	0|1:1:0,1,0	1|1:1.984:0,0.016,0.984	1|1:1.935:0,0.064,0.936	1|1:1.855:0,0.145,0.855	1|1:1.992:0,0.008,0.992	0|1:1:0,1,0	1|0:0.699:0.305,0.692,0.004	1|0:0.703:0.299,0.698,0.003	1|0:1:0,1,0	1|1:2:0,0,1	1|0:1:0,1,0	0|1:0.72:0.283,0.714,0.003	1|1:2:0,0,1	1|1:1.96:0,0.04,0.96	0|0:0:1,0,0	0|1:0.699:0.301,0.699,0	1|0:1:0,1,0	0|0:0:1,0,0	1|0:1:0,1,0	1|1:1.855:0,0.145,0.855	0|1:0.699:0.305,0.692,0.004	1|0:0.785:0.223,0.77,0.007	1|1:1.987:0,0.013,0.987	0|0:0:1,0,0	0|1:1:0,1,0	0|1:1:0,1,0	0|1:0.703:0.299,0.698,0.003	1|0:1:0,1,0	1|1:2:0,0,1	1|0:1.004:0,0.996,0.004	1|1:2:0,0,1	0|1:1:0,1,0	1|0:0.699:0.305,0.692,0.004	1|0:0.699:0.301,0.699,0	1|1:2:0,0,1	1|1:2:0,0,1	1|0:1:0,1,0	1|1:1.974:0,0.025,0.975
seq000001_scaffold8_cov46_len1764765	1250115	.	G	C	.	PASS	AR2=0.785;DR2=0.852;AF=0.626	GT:DS:GP	0|1:0.996:0.004,0.996,0	1|1:2:0,0,1	1|1:1.749:0.001,0.249,0.75	0|1:1:0,1,0	1|1:1.523:0,0.476,0.523	1|1:1.731:0.001,0.268,0.732	0|1:0.5:0.5,0.499,0	0|0:0.524:0.476,0.523,0	0|0:0:1,0,0	1|0:0.677:0.327,0.669,0.004	1|0:0.68:0.324,0.672,0.004	1|0:1:0,1,0	1|1:2:0,0,1	1|0:1:0,1,0	0|1:0.695:0.309,0.687,0.004	1|1:2:0,0,1	1|1:1.738:0.001,0.26,0.739	0|0:0:1,0,0	0|1:0.674:0.326,0.674,0	1|0:1:0,1,0	0|0:0:1,0,0	1|0:1:0,1,0	0|0:0.5:0.5,0.499,0	0|1:0.677:0.327,0.67,0.004	1|0:0.742:0.265,0.729,0.007	1|1:1.995:0,0.005,0.995	0|0:0:1,0,0	0|1:1:0,1,0	0|1:1:0,1,0	0|1:0.68:0.324,0.672,0.004	1|0:1:0,1,0	1|1:2:0,0,1	1|0:1.006:0,0.993,0.007	1|1:2:0,0,1	0|1:1:0,1,0	1|0:0.677:0.327,0.67,0.004	1|0:0.674:0.326,0.674,0	1|1:2:0,0,1	1|1:2:0,0,1	1|0:1:0,1,0	1|1:1.992:0,0.008,0.992
seq000001_scaffold8_cov46_len1764765	1250129	.	A	G	.	PASS	AR2=0.779;DR2=0.846;AF=0.623	GT:DS:GP	0|1:0.987:0.013,0.987,0	1|1:2:0,0,1	1|1:1.748:0.001,0.25,0.749	0|1:1:0,1,0	1|1:1.521:0,0.479,0.521	1|1:1.716:0.004,0.276,0.72	0|1:0.488:0.512,0.487,0	0|0:0.521:0.479,0.521,0	0|0:0:1,0,0	1|0:0.653:0.348,0.652,0	1|0:0.657:0.343,0.656,0	1|0:1:0,1,0	1|1:2:0,0,1	1|0:1:0,1,0	0|1:0.673:0.327,0.673,0	1|1:2:0,0,1	1|1:1.726:0.004,0.267,0.73	0|0:0:1,0,0	0|1:0.657:0.343,0.657,0	1|0:1:0,1,0	0|0:0:1,0,0	1|0:1:0,1,0	0|0:0.488:0.512,0.487,0	0|1:0.653:0.348,0.652,0	1|0:0.722:0.28,0.717,0.003	1|1:1.986:0,0.014,0.986	0|0:0:1,0,0	0|1:1:0,1,0	0|1:1:0,1,0	0|1:0.657:0.343,0.656,0	1|0:1:0,1,0	1|1:2:0,0,1	1|0:1:0,1,0	1|1:2:0,0,1	0|1:1:0,1,0	1|0:0.653:0.348,0.652,0	1|0:0.656:0.344,0.656,0	1|1:2:0,0,1	1|1:2:0,0,1	1|0:1:0,1,0	1|1:1.974:0,0.026,0.974
seq000001_scaffold8_cov46_len1764765	1250131	.	T	A	.	PASS	AR2=0.782;DR2=0.849;AF=0.624	GT:DS:GP	0|1:0.996:0.004,0.996,0	1|1:2:0,0,1	1|1:1.751:0.001,0.247,0.752	0|1:1:0,1,0	1|1:1.523:0,0.476,0.523	1|1:1.73:0.001,0.269,0.731	0|1:0.491:0.509,0.491,0	0|0:0.524:0.476,0.523,0	0|0:0:1,0,0	1|0:0.659:0.343,0.656,0.001	1|0:0.663:0.338,0.661,0.001	1|0:1:0,1,0	1|1:2:0,0,1	1|0:1:0,1,0	0|1:0.679:0.322,0.677,0.001	1|1:2:0,0,1	1|1:1.738:0.001,0.26,0.739	0|0:0:1,0,0	0|0:0.661:0.339,0.661,0	1|0:1:0,1,0	0|0:0:1,0,0	1|0:1:0,1,0	0|0:0.491:0.509,0.491,0	0|1:0.659:0.343,0.656,0.001	1|0:0.73:0.273,0.723,0.004	1|1:1.995:0,0.005,0.995	0|0:0:1,0,0	0|1:1:0,1,0	0|1:1:0,1,0	0|1:0.663:0.338,0.661,0.001	1|0:1:0,1,0	1|1:2:0,0,1	1|0:1.002:0,0.998,0.002	1|1:2:0,0,1	0|1:1:0,1,0	1|0:0.659:0.343,0.656,0.001	1|0:0.661:0.339,0.661,0	1|1:2:0,0,1	1|1:2:0,0,1	1|0:1.001:0,0.999,0.001	1|1:1.992:0,0.008,0.992
seq000001_scaffold8_cov46_len1764765	1250136	.	G	A	.	PASS	AR2=0.772;DR2=0.821;AF=0.646	GT:DS:GP	0|1:0.992:0.008,0.992,0	1|1:2:0,0,1	1|1:1.801:0.001,0.198,0.802	0|1:1:0,1,0	1|1:1.638:0,0.362,0.638	1|1:1.771:0.002,0.225,0.773	0|1:0.697:0.372,0.56,0.068	1|0:0.759:0.317,0.606,0.077	0|0:0.119:0.881,0.119,0	1|0:0.656:0.346,0.651,0.003	1|0:0.661:0.342,0.654,0.003	1|0:1:0,1,0	1|1:2:0,0,1	1|0:1:0,1,0	0|1:0.678:0.326,0.67,0.004	1|1:2:0,0,1	1|1:1.782:0.002,0.214,0.784	0|0:0:1,0,0	0|1:0.656:0.344,0.656,0	1|0:1:0,1,0	0|0:0:1,0,0	1|0:1:0,1,0	0|0:0.697:0.372,0.56,0.068	0|1:0.656:0.346,0.651,0.003	1|0:0.729:0.278,0.715,0.007	1|1:1.991:0,0.009,0.991	0|0:0:1,0,0	0|1:1:0,1,0	0|1:1:0,1,0	0|1:0.661:0.342,0.654,0.003	1|0:1:0,1,0	1|1:2:0,0,1	1|0:1.005:0,0.995,0.005	1|1:2:0,0,1	0|1:1:0,1,0	1|0:0.656:0.346,0.651,0.003	1|0:0.656:0.344,0.656,0	1|1:2:0,0,1	1|1:2:0,0,1	1|0:1:0,1,0	1|1:1.984:0,0.016,0.984
seq000001_scaffold8_cov46_len1764765	1250150	.	T	A	.	PASS	AR2=0.809;DR2=0.86;AF=0.163	GT:DS:GP	0|0:0:1,0,0	0|0:0:1,0,0	0|0:0.239:0.761,0.238,0.001	0|0:0:1,0,0	0|0:0.459:0.542,0.458,0	0|0:0.214:0.786,0.214,0	1|0:1.353:0,0.647,0.353	1|1:1.467:0,0.533,0.467	0|1:1:0,1,0	0|0:0.027:0.973,0.027,0	0|0:0.027:0.974,0.026,0	0|0:0:1,0,0	0|0:0:1,0,0	0|0:0:1,0,0	0|0:0.031:0.97,0.03,0	0|0:0:1,0,0	0|0:0.229:0.771,0.229,0	0|0:0:1,0,0	0|0:0.023:0.977,0.023,0	0|0:0:1,0,0	0|0:0:1,0,0	0|0:0:1,0,0	1|1:1.353:0,0.647,0.353	0|0:0.027:0.973,0.027,0	0|0:0.042:0.958,0.042,0	0|0:0:1,0,0	0|0:0:1,0,0	0|0:0:1,0,0	0|0:0:1,0,0	0|0:0.027:0.974,0.026,0	0|0:0:1,0,0	0|0:0:1,0,0	0|0:0.004:0.996,0.004,0	0|0:0:1,0,0	0|0:0:1,0,0	0|0:0.027:0.973,0.027,0	0|0:0.023:0.977,0.023,0	0|0:0:1,0,0	0|0:0:1,0,0	0|0:0:1,0,0	0|0:0:1,0,0
seq000001_scaffold8_cov46_len1764765	1250168	.	T	C	.	PASS	AR2=0.805;DR2=0.857;AF=0.153	GT:DS:GP	0|0:0:1,0,0	0|0:0:1,0,0	0|0:0.23:0.77,0.23,0	0|0:0:1,0,0	0|0:0.455:0.545,0.455,0	0|0:0.209:0.791,0.209,0	1|0:1.353:0,0.647,0.353	1|1:1.464:0,0.536,0.464	0|1:1:0,1,0	0|0:0.027:0.973,0.027,0	0|0:0.027:0.974,0.026,0	0|0:0:1,0,0	0|0:0:1,0,0	0|0:0:1,0,0	0|0:0.028:0.972,0.028,0	0|0:0:1,0,0	0|0:0.223:0.777,0.223,0	0|0:0:1,0,0	0|0:0.023:0.977,0.023,0	0|0:0:1,0,0	0|0:0:1,0,0	0|0:0:1,0,0	1|0:1.353:0,0.647,0.353	0|0:0.027:0.973,0.027,0	0|0:0.038:0.962,0.038,0	0|0:0:1,0,0	0|0:0:1,0,0	0|0:0:1,0,0	0|0:0:1,0,0	0|0:0.027:0.974,0.026,0	0|0:0:1,0,0	0|0:0:1,0,0	0|0:0.004:0.996,0.004,0	0|0:0:1,0,0	0|0:0:1,0,0	0|0:0.027:0.973,0.027,0	0|0:0.023:0.977,0.023,0	0|0:0:1,0,0	0|0:0:1,0,0	0|0:0:1,0,0	0|0:0:1,0,0
seq000001_scaffold8_cov46_len1764765	1275432	.	ATT	ATTT	.	PASS	AR2=1;DR2=1;AF=0.049	GT:DS:GP	0|0:0:1,0,0	0|0:0:1,0,0	0|0:0:1,0,0	0|0:0:1,0,0	0|1:1:0,1,0	0|0:0:1,0,0	0|0:0:1,0,0	0|0:0:1,0,0	0|0:0:1,0,0	0|0:0:1,0,0	0|0:0:1,0,0	0|0:0:1,0,0	0|0:0:1,0,0	0|0:0:1,0,0	0|0:0:1,0,0	0|0:0:1,0,0	0|0:0.004:0.996,0.004,0	0|0:0:1,0,0	0|0:0:1,0,0	0|0:0:1,0,0	0|0:0:1,0,0	0|0:0:1,0,0	0|0:0:1,0,0	0|0:0:1,0,0	0|0:0.001:0.999,0.001,0	0|0:0:1,0,0	0|0:0:1,0,0	0|0:0:1,0,0	0|0:0:1,0,0	0|0:0:1,0,0	0|0:0:1,0,0	0|0:0:1,0,0	0|0:0:1,0,0	0|0:0:1,0,0	0|0:0:1,0,0	0|0:0:1,0,0	0|0:0:1,0,0	0|0:0:1,0,0	0|0:0:1,0,0	0|0:0:1,0,0	0|0:0:1,0,0
seq000001_scaffold8_cov46_len1764765	1282056	.	A	C	.	PASS	AR2=1;DR2=1;AF=0.385	GT:DS:GP	0|0:0:1,0,0	0|0:0:1,0,0	1|0:1:0,1,0	1|0:1:0,1,0	1|0:1:0,1,0	0|1:1:0,1,0	0|1:1:0,1,0	1|0:1:0,1,0	0|0:0:1,0,0	1|1:2:0,0,1	1|1:2:0,0,1	0|0:0:1,0,0	1|0:1:0,1,0	0|1:1:0,1,0	1|1:2:0,0,1	0|0:0:1,0,0	1|0:1:0,1,0	0|1:1:0,1,0	0|1:1:0,1,0	0|1:1:0,1,0	0|1:1:0,1,0	0|1:1:0,1,0	0|1:1:0,1,0	1|1:2:0,0,1	1|1:2:0,0,1	0|0:0:1,0,0	1|1:2:0,0,1	1|0:1:0,1,0	1|0:1:0,1,0	1|1:2:0,0,1	0|1:1:0,1,0	0|0:0:1,0,0	0|1:1:0,1,0	0|1:1:0,1,0	1|0:1:0,1,0	1|1:2:0,0,1	1|0:1:0,1,0	0|0:0:1,0,0	0|0:0:1,0,0	0|1:1:0,1,0	0|0:0:1,0,0
seq000001_scaffold8_cov46_len1764765	1285376	.	A	C	.	PASS	AR2=1;DR2=1;AF=0.074	GT:DS:GP	1|0:1:0,1,0	0|0:0:1,0,0	0|0:0:1,0,0	0|0:0:1,0,0	0|0:0:1,0,0	0|0:0:1,0,0	0|0:0:1,0,0	0|0:0:1,0,0	1|0:1:0,1,0	0|0:0:1,0,0	0|0:0:1,0,0	0|1:1:0,1,0	0|0:0:1,0,0	0|0:0:1,0,0	0|0:0:1,0,0	0|0:0:1,0,0	0|0:0:1,0,0	1|0:1:0,1,0	1|0:1:0,1,0	0|0:0:1,0,0	1|0:1:0,1,0	0|0:0:1,0,0	0|0:0:1,0,0	0|0:0:1,0,0	0|0:0:1,0,0	0|0:0:1,0,0	0|0:0:1,0,0	0|0:0:1,0,0	0|0:0:1,0,0	0|0:0:1,0,0	0|0:0:1,0,0	0|0:0:1,0,0	0|0:0:1,0,0	0|0:0:1,0,0	0|0:0:1,0,0	0|0:0:1,0,0	0|1:1:0,1,0	0|0:0:1,0,0	0|0:0:1,0,0	0|0:0:1,0,0	0|0:0:1,0,0
seq000001_scaffold8_cov46_len1764765	1285409	.	T	C	.	PASS	AR2=1;DR2=1;AF=0.074	GT:DS:GP	1|0:1:0,1,0	0|0:0:1,0,0	0|0:0:1,0,0	0|0:0:1,0,0	0|0:0:1,0,0	0|0:0:1,0,0	0|0:0:1,0,0	0|0:0:1,0,0	1|0:1:0,1,0	0|0:0:1,0,0	0|0:0:1,0,0	0|1:1:0,1,0	0|0:0:1,0,0	0|0:0:1,0,0	0|0:0:1,0,0	0|0:0:1,0,0	0|0:0:1,0,0	1|0:1:0,1,0	1|0:1:0,1,0	0|0:0:1,0,0	1|0:1:0,1,0	0|0:0:1,0,0	0|0:0:1,0,0	0|0:0:1,0,0	0|0:0:1,0,0	0|0:0:1,0,0	0|0:0:1,0,0	0|0:0:1,0,0	0|0:0:1,0,0	0|0:0:1,0,0	0|0:0:1,0,0	0|0:0:1,0,0	0|0:0:1,0,0	0|0:0:1,0,0	0|0:0:1,0,0	0|0:0:1,0,0	0|1:1:0,1,0	0|0:0:1,0,0	0|0:0:1,0,0	0|0:0:1,0,0	0|0:0:1,0,0
seq000001_scaffold8_cov46_len1764765	1285489	.	G	A	.	PASS	AR2=1;DR2=1;AF=0.926	GT:DS:GP	0|1:1:0,1,0	1|1:2:0,0,1	1|1:2:0,0,1	1|1:2:0,0,1	1|1:2:0,0,1	1|1:2:0,0,1	1|1:2:0,0,1	1|1:2:0,0,1	0|1:1:0,1,0	1|1:2:0,0,1	1|1:2:0,0,1	1|0:1:0,1,0	1|1:2:0,0,1	1|1:2:0,0,1	1|1:2:0,0,1	1|1:2:0,0,1	1|1:2:0,0,1	0|1:1:0,1,0	0|1:1:0,1,0	1|1:2:0,0,1	0|1:1:0,1,0	1|1:2:0,0,1	1|1:2:0,0,1	1|1:2:0,0,1	1|1:2:0,0,1	1|1:2:0,0,1	1|1:2:0,0,1	1|1:2:0,0,1	1|1:2:0,0,1	1|1:2:0,0,1	1|1:2:0,0,1	1|1:2:0,0,1	1|1:2:0,0,1	1|1:2:0,0,1	1|1:2:0,0,1	1|1:2:0,0,1	1|0:1:0,1,0	1|1:2:0,0,1	1|1:2:0,0,1	1|1:2:0,0,1	1|1:2:0,0,1
seq000001_scaffold8_cov46_len1764765	1332676	.	T	A	.	PASS	AR2=1;DR2=1;AF=0.23	GT:DS:GP	0|0:0:1,0,0	0|1:1:0,1,0	0|1:1:0,1,0	0|0:0:1,0,0	0|1:1:0,1,0	0|0:0:1,0,0	0|0:0:1,0,0	0|0:0:1,0,0	0|0:0:1,0,0	0|0:0:1,0,0	0|0:0:1,0,0	1|0:1:0,1,0	0|1:1:0,1,0	1|0:1:0,1,0	0|0:0:1,0,0	0|1:1:0,1,0	0|0:0:1,0,0	0|0:0:1,0,0	0|0:0:1,0,0	0|0:0:1,0,0	0|0:0:1,0,0	1|0:1:0,1,0	0|0:0:1,0,0	0|0:0:1,0,0	0|0:0:1,0,0	0|1:1:0,1,0	0|0:0:1,0,0	0|0:0:1,0,0	0|1:1:0,1,0	0|0:0:1,0,0	0|0:0:1,0,0	1|0:1:0,1,0	1|0:1:0,1,0	0|0:0:1,0,0	0|1:1:0,1,0	0|0:0:1,0,0	0|0:0:1,0,0	0|0:0:1,0,0	0|0:0:1,0,0	1|0:1:0,1,0	0|0:0:1,0,0
seq000001_scaffold8_cov46_len1764765	1332709	.	A	T	.	PASS	AR2=1;DR2=1;AF=0.221	GT:DS:GP	0|0:0:1,0,0	0|1:1:0,1,0	0|1:1:0,1,0	0|0:0:1,0,0	0|1:1:0,1,0	0|0:0:1,0,0	0|0:0:1,0,0	0|0:0:1,0,0	0|0:0:1,0,0	0|0:0:1,0,0	0|0:0:1,0,0	1|0:1:0,1,0	0|1:1:0,1,0	1|0:1:0,1,0	0|0:0:1,0,0	0|1:1:0,1,0	0|0:0:1,0,0	0|0:0:1,0,0	0|0:0:1,0,0	0|0:0:1,0,0	0|0:0:1,0,0	1|0:1:0,1,0	0|0:0:1,0,0	0|0:0:1,0,0	0|0:0:1,0,0	0|1:1:0,1,0	0|0:0:1,0,0	0|0:0:1,0,0	0|1:1:0,1,0	0|0:0:1,0,0	0|0:0:1,0,0	1|0:1:0,1,0	1|0:1:0,1,0	0|0:0:1,0,0	0|1:1:0,1,0	0|0:0:1,0,0	0|0:0:1,0,0	0|0:0:1,0,0	0|0:0:1,0,0	1|0:1:0,1,0	0|0:0:1,0,0
seq000001_scaffold8_cov46_len1764765	1379796	.	T	G	.	PASS	AR2=1;DR2=1;AF=0.053	GT:DS:GP	0|0:0:1,0,0	0|0:0:1,0,0	0|0:0:1,0,0	0|0:0:1,0,0	0|0:0:1,0,0	0|0:0:1,0,0	0|0:0:1,0,0	0|0:0:1,0,0	0|0:0:1,0,0	0|0:0:1,0,0	0|0:0:1,0,0	0|0:0:1,0,0	0|0:0:1,0,0	0|0:0:1,0,0	0|0:0:1,0,0	0|0:0:1,0,0	0|0:0:1,0,0	0|0:0:1,0,0	0|0:0:1,0,0	0|0:0:1,0,0	0|0:0:1,0,0	0|0:0:1,0,0	0|0:0:1,0,0	0|0:0:1,0,0	0|0:0:1,0,0	0|0:0:1,0,0	0|0:0:1,0,0	0|0:0:1,0,0	0|0:0:1,0,0	0|0:0:1,0,0	0|0:0:1,0,0	0|0:0:1,0,0	1|0:1:0,1,0	0|0:0:1,0,0	0|0:0:1,0,0	0|0:0:1,0,0	0|0:0:1,0,0	0|0:0:1,0,0	0|0:0:1,0,0	0|0:0:1,0,0	0|0:0:1,0,0
seq000001_scaffold8_cov46_len1764765	1379802	.	CATCACTGA	CATCACTGAATTCCTTATCACTGA	.	PASS	AR2=1;DR2=1;AF=0.053	GT:DS:GP	0|0:0:1,0,0	0|0:0:1,0,0	0|0:0:1,0,0	0|0:0:1,0,0	0|0:0:1,0,0	0|0:0:1,0,0	0|0:0:1,0,0	0|0:0:1,0,0	0|0:0:1,0,0	0|0:0:1,0,0	0|0:0:1,0,0	0|0:0:1,0,0	0|0:0:1,0,0	0|0:0:1,0,0	0|0:0:1,0,0	0|0:0:1,0,0	0|0:0:1,0,0	0|0:0:1,0,0	0|0:0:1,0,0	0|0:0:1,0,0	0|0:0:1,0,0	0|0:0:1,0,0	0|0:0:1,0,0	0|0:0:1,0,0	0|0:0:1,0,0	0|0:0:1,0,0	0|0:0:1,0,0	0|0:0:1,0,0	0|0:0:1,0,0	0|0:0:1,0,0	0|0:0:1,0,0	0|0:0:1,0,0	1|0:1:0,1,0	0|0:0:1,0,0	0|0:0:1,0,0	0|0:0:1,0,0	0|0:0:1,0,0	0|0:0:1,0,0	0|0:0:1,0,0	0|0:0:1,0,0	0|0:0:1,0,0
seq000001_scaffold8_cov46_len1764765	1379844	.	T	G	.	PASS	AR2=1;DR2=1;AF=0.172	GT:DS:GP	0|0:0:1,0,0	0|0:0:1,0,0	0|0:0:1,0,0	0|0:0:1,0,0	0|0:0:1,0,0	0|0:0:1,0,0	1|0:1:0,1,0	0|1:1:0,1,0	0|1:1:0,1,0	0|0:0:1,0,0	0|0:0:1,0,0	0|0:0:1,0,0	0|0:0:1,0,0	1|0:1:0,1,0	0|0:0:1,0,0	0|0:0:1,0,0	0|0:0:1,0,0	0|0:0:1,0,0	0|0:0:1,0,0	0|0:0:1,0,0	0|0:0:1,0,0	0|0:0:1,0,0	1|0:1:0,1,0	0|0:0:1,0,0	0|0:0:1,0,0	0|0:0:1,0,0	0|0:0:1,0,0	0|0:0:1,0,0	0|0:0:1,0,0	0|0:0:1,0,0	0|0:0:1,0,0	0|0:0:1,0,0	1|0:1:0,1,0	0|0:0:1,0,0	0|0:0:1,0,0	0|0:0:1,0,0	0|0:0:1,0,0	0|0:0:1,0,0	0|0:0:1,0,0	0|0:0:1,0,0	0|0:0:1,0,0
seq000001_scaffold8_cov46_len1764765	1379854	.	C	T	.	PASS	AR2=1;DR2=1;AF=0.172	GT:DS:GP	0|0:0:1,0,0	0|0:0:1,0,0	0|0:0:1,0,0	0|0:0:1,0,0	0|0:0:1,0,0	0|0:0:1,0,0	1|0:1:0,1,0	0|1:1:0,1,0	0|1:1:0,1,0	0|0:0:1,0,0	0|0:0:1,0,0	0|0:0:1,0,0	0|0:0:1,0,0	1|0:1:0,1,0	0|0:0:1,0,0	0|0:0:1,0,0	0|0:0:1,0,0	0|0:0:1,0,0	0|0:0:1,0,0	0|0:0:1,0,0	0|0:0:1,0,0	0|0:0:1,0,0	1|0:1:0,1,0	0|0:0:1,0,0	0|0:0:1,0,0	0|0:0:1,0,0	0|0:0:1,0,0	0|0:0:1,0,0	0|0:0:1,0,0	0|0:0:1,0,0	0|0:0:1,0,0	0|0:0:1,0,0	1|0:1:0,1,0	0|0:0:1,0,0	0|0:0:1,0,0	0|0:0:1,0,0	0|0:0:1,0,0	0|0:0:1,0,0	0|0:0:1,0,0	0|0:0:1,0,0	0|0:0:1,0,0
seq000001_scaffold8_cov46_len1764765	1379912	.	C	T	.	PASS	AR2=1;DR2=1;AF=0.172	GT:DS:GP	0|0:0:1,0,0	0|0:0:1,0,0	0|0:0:1,0,0	0|0:0:1,0,0	0|0:0:1,0,0	0|0:0:1,0,0	1|0:1:0,1,0	0|1:1:0,1,0	0|1:1:0,1,0	0|0:0:1,0,0	0|0:0:1,0,0	0|0:0:1,0,0	0|0:0:1,0,0	1|0:1:0,1,0	0|0:0:1,0,0	0|0:0:1,0,0	0|0:0:1,0,0	0|0:0:1,0,0	0|0:0:1,0,0	0|0:0:1,0,0	0|0:0:1,0,0	0|0:0:1,0,0	1|0:1:0,1,0	0|0:0:1,0,0	0|0:0:1,0,0	0|0:0:1,0,0	0|0:0:1,0,0	0|0:0:1,0,0	0|0:0:1,0,0	0|0:0:1,0,0	0|0:0:1,0,0	0|0:0:1,0,0	1|0:1:0,1,0	0|0:0:1,0,0	0|0:0:1,0,0	0|0:0:1,0,0	0|0:0:1,0,0	0|0:0:1,0,0	0|0:0:1,0,0	0|0:0:1,0,0	0|0:0:1,0,0
seq000001_scaffold8_cov46_len1764765	1384284	.	T	C	.	PASS	AR2=0.999;DR2=0.999;AF=0.156	GT:DS:GP	0|0:0:1,0,0	0|0:0:1,0,0	0|0:0:1,0,0	0|0:0:1,0,0	0|0:0:1,0,0	0|0:0.001:0.999,0.001,0	1|0:1:0,1,0	0|1:1:0,1,0	0|1:1:0,1,0	0|0:0:1,0,0	0|0:0:1,0,0	0|0:0:1,0,0	0|0:0:1,0,0	1|0:1:0,1,0	0|0:0.004:0.996,0.004,0	0|0:0:1,0,0	0|0:0:1,0,0	0|0:0:1,0,0	0|0:0:1,0,0	0|0:0.003:0.997,0.003,0	0|0:0.003:0.997,0.003,0	0|0:0:1,0,0	1|0:1:0,1,0	0|0:0:1,0,0	0|0:0.004:0.996,0.004,0	0|0:0:1,0,0	0|0:0:1,0,0	0|0:0:1,0,0	0|0:0:1,0,0	0|0:0:1,0,0	0|0:0:1,0,0	0|0:0:1,0,0	1|0:1.003:0,0.997,0.003	0|0:0:1,0,0	0|0:0:1,0,0	0|0:0:1,0,0	0|0:0.002:0.998,0.002,0	0|0:0:1,0,0	0|0:0:1,0,0	0|0:0:1,0,0	0|0:0:1,0,0
seq000001_scaffold8_cov46_len1764765	1396638	.	C	T	.	PASS	AR2=1;DR2=1;AF=0.205	GT:DS:GP	0|0:0:1,0,0	0|1:1:0,1,0	0|1:1:0,1,0	0|0:0:1,0,0	0|1:1:0,1,0	0|0:0:1,0,0	0|0:0:1,0,0	0|0:0:1,0,0	0|0:0:1,0,0	0|0:0:1,0,0	0|0:0:1,0,0	1|0:1:0,1,0	0|1:1:0,1,0	1|0:1:0,1,0	0|0:0:1,0,0	0|1:1:0,1,0	0|0:0:1,0,0	0|0:0:1,0,0	0|0:0:1,0,0	0|0:0:1,0,0	0|0:0:1,0,0	1|0:1:0,1,0	0|0:0:1,0,0	0|0:0:1,0,0	0|0:0:1,0,0	0|1:1:0,1,0	0|0:0:1,0,0	0|0:0:1,0,0	0|1:1:0,1,0	0|0:0:1,0,0	0|0:0:1,0,0	1|0:1:0,1,0	1|0:1:0,1,0	0|0:0:1,0,0	0|1:1:0,1,0	0|0:0:1,0,0	0|0:0:1,0,0	0|0:0:1,0,0	0|0:0:1,0,0	1|0:1:0,1,0	0|0:0:1,0,0
seq000001_scaffold8_cov46_len1764765	1396793	.	ATTTTTTTT	ATTTTTTT	.	PASS	AR2=1;DR2=1;AF=0.189	GT:DS:GP	0|0:0:1,0,0	0|1:1:0,1,0	0|1:1:0,1,0	0|0:0:1,0,0	0|1:1:0,1,0	0|0:0:1,0,0	0|0:0:1,0,0	0|0:0:1,0,0	0|0:0:1,0,0	0|0:0:1,0,0	0|0:0:1,0,0	1|0:1:0,1,0	0|1:1:0,1,0	1|0:1:0,1,0	0|0:0:1,0,0	0|1:1:0,1,0	0|0:0:1,0,0	0|0:0:1,0,0	0|0:0:1,0,0	0|0:0:1,0,0	0|0:0:1,0,0	1|0:1:0,1,0	0|0:0:1,0,0	0|0:0:1,0,0	0|0:0:1,0,0	0|1:1:0,1,0	0|0:0:1,0,0	0|0:0:1,0,0	0|1:1:0,1,0	0|0:0:1,0,0	0|0:0:1,0,0	1|0:1:0,1,0	1|0:1:0,1,0	0|0:0:1,0,0	0|1:1:0,1,0	0|0:0:1,0,0	0|0:0:1,0,0	0|0:0:1,0,0	0|0:0:1,0,0	1|0:1:0,1,0	0|0:0:1,0,0
seq000001_scaffold8_cov46_len1764765	1396828	.	C	T	.	PASS	AR2=1;DR2=1;AF=0.205	GT:DS:GP	0|0:0:1,0,0	0|1:1:0,1,0	0|1:1:0,1,0	0|0:0:1,0,0	0|1:1:0,1,0	0|0:0:1,0,0	0|0:0:1,0,0	0|0:0:1,0,0	0|0:0:1,0,0	0|0:0:1,0,0	0|0:0:1,0,0	1|0:1:0,1,0	0|1:1:0,1,0	1|0:1:0,1,0	0|0:0:1,0,0	0|1:1:0,1,0	0|0:0:1,0,0	0|0:0:1,0,0	0|0:0:1,0,0	0|0:0:1,0,0	0|0:0:1,0,0	1|0:1:0,1,0	0|0:0:1,0,0	0|0:0:1,0,0	0|0:0:1,0,0	0|1:1:0,1,0	0|0:0:1,0,0	0|0:0:1,0,0	0|1:1:0,1,0	0|0:0:1,0,0	0|0:0:1,0,0	1|0:1:0,1,0	1|0:1:0,1,0	0|0:0:1,0,0	0|1:1:0,1,0	0|0:0:1,0,0	0|0:0:1,0,0	0|0:0:1,0,0	0|0:0:1,0,0	1|0:1:0,1,0	0|0:0:1,0,0
seq000001_scaffold8_cov46_len1764765	1396839	.	A	G	.	PASS	AR2=1;DR2=1;AF=0.197	GT:DS:GP	0|0:0:1,0,0	0|1:1:0,1,0	0|1:1:0,1,0	0|0:0:1,0,0	0|1:1:0,1,0	0|0:0:1,0,0	0|0:0:1,0,0	0|0:0:1,0,0	0|0:0:1,0,0	0|0:0:1,0,0	0|0:0:1,0,0	1|0:1:0,1,0	0|1:1:0,1,0	1|0:1:0,1,0	0|0:0:1,0,0	0|1:1:0,1,0	0|0:0:1,0,0	0|0:0:1,0,0	0|0:0:1,0,0	0|0:0:1,0,0	0|0:0:1,0,0	1|0:1:0,1,0	0|0:0:1,0,0	0|0:0:1,0,0	0|0:0:1,0,0	0|1:1:0,1,0	0|0:0:1,0,0	0|0:0:1,0,0	0|1:1:0,1,0	0|0:0:1,0,0	0|0:0:1,0,0	1|0:1:0,1,0	1|0:1:0,1,0	0|0:0:1,0,0	0|1:1:0,1,0	0|0:0:1,0,0	0|0:0:1,0,0	0|0:0:1,0,0	0|0:0:1,0,0	1|0:1:0,1,0	0|0:0:1,0,0
seq000001_scaffold8_cov46_len1764765	1409317	.	C	T	.	PASS	AR2=1;DR2=1;AF=0.197	GT:DS:GP	0|0:0:1,0,0	0|1:1:0,1,0	0|1:1:0,1,0	0|0:0:1,0,0	0|1:1:0,1,0	0|0:0:1,0,0	0|0:0:1,0,0	0|0:0:1,0,0	0|0:0:1,0,0	0|0:0:1,0,0	0|0:0:1,0,0	1|0:1:0,1,0	0|1:1:0,1,0	1|0:1:0,1,0	0|0:0:1,0,0	0|1:1:0,1,0	0|0:0:1,0,0	0|0:0:1,0,0	0|0:0:1,0,0	0|0:0:1,0,0	0|0:0:1,0,0	1|0:1:0,1,0	0|0:0:1,0,0	0|0:0:1,0,0	0|0:0:1,0,0	0|1:1:0,1,0	0|0:0:1,0,0	0|0:0:1,0,0	0|1:1:0,1,0	0|0:0:1,0,0	0|0:0:1,0,0	1|0:1:0,1,0	1|0:1:0,1,0	0|0:0:1,0,0	0|1:1:0,1,0	0|0:0:1,0,0	0|0:0:1,0,0	0|0:0:1,0,0	0|0:0:1,0,0	1|0:1:0,1,0	0|0:0:1,0,0
seq000001_scaffold8_cov46_len1764765	1450922	.	G	A	.	PASS	AR2=1;DR2=1;AF=0.086	GT:DS:GP	0|0:0:1,0,0	0|0:0:1,0,0	0|0:0:1,0,0	0|0:0:1,0,0	0|0:0:1,0,0	0|0:0:1,0,0	0|0:0:1,0,0	0|0:0:1,0,0	0|0:0:1,0,0	0|0:0:1,0,0	0|0:0:1,0,0	0|0:0:1,0,0	0|0:0:1,0,0	1|0:1:0,1,0	0|0:0:1,0,0	0|0:0:1,0,0	0|0:0:1,0,0	0|0:0:1,0,0	0|0:0:1,0,0	0|0:0:1,0,0	0|0:0:1,0,0	0|0:0:1,0,0	0|0:0:1,0,0	0|0:0:1,0,0	0|0:0:1,0,0	0|0:0:1,0,0	0|0:0:1,0,0	0|0:0:1,0,0	0|0:0:1,0,0	0|0:0:1,0,0	0|0:0:1,0,0	0|0:0:1,0,0	1|0:1:0,1,0	0|0:0:1,0,0	0|0:0:1,0,0	0|0:0:1,0,0	0|0:0:1,0,0	0|0:0:1,0,0	0|0:0:1,0,0	0|0:0:1,0,0	0|0:0:1,0,0
seq000001_scaffold8_cov46_len1764765	1451096	.	C	G	.	PASS	AR2=1;DR2=1;AF=0.631	GT:DS:GP	0|0:0:1,0,0	0|1:1:0,1,0	1|1:2:0,0,1	1|0:1:0,1,0	1|1:2:0,0,1	0|1:1:0,1,0	1|1:2:0,0,1	1|1:2:0,0,1	0|1:1:0,1,0	1|1:2:0,0,1	1|1:2:0,0,1	1|0:1:0,1,0	1|1:2:0,0,1	1|1:2:0,0,1	1|1:2:0,0,1	0|1:1:0,1,0	1|0:1:0,1,0	0|1:1:0,1,0	0|1:1:0,1,0	0|1:1:0,1,0	0|1:1:0,1,0	1|1:2:0,0,1	1|1:2:0,0,1	1|1:2:0,0,1	1|1:2:0,0,1	0|1:1:0,1,0	1|1:2:0,0,1	1|0:1:0,1,0	1|1:2:0,0,1	1|1:2:0,0,1	0|1:1:0,1,0	1|0:1:0,1,0	1|1:2:0,0,1	0|0:0:1,0,0	1|1:2:0,0,1	1|1:2:0,0,1	1|0:1:0,1,0	0|0:0:1,0,0	0|0:0:1,0,0	1|1:2:0,0,1	0|0:0:1,0,0
seq000001_scaffold8_cov46_len1764765	1451197	.	T	C	.	PASS	AR2=1;DR2=1;AF=0.631	GT:DS:GP	0|0:0:1,0,0	0|1:1:0,1,0	1|1:2:0,0,1	1|0:1:0,1,0	1|1:2:0,0,1	0|1:1:0,1,0	1|1:2:0,0,1	1|1:2:0,0,1	0|1:1:0,1,0	1|1:2:0,0,1	1|1:2:0,0,1	1|0:1:0,1,0	1|1:2:0,0,1	1|1:2:0,0,1	1|1:2:0,0,1	0|1:1:0,1,0	1|0:1:0,1,0	0|1:1:0,1,0	0|1:1:0,1,0	0|1:1:0,1,0	0|1:1:0,1,0	1|1:2:0,0,1	1|1:2:0,0,1	1|1:2:0,0,1	1|1:2:0,0,1	0|1:1:0,1,0	1|1:2:0,0,1	1|0:1:0,1,0	1|1:2:0,0,1	1|1:2:0,0,1	0|1:1:0,1,0	1|0:1:0,1,0	1|1:2:0,0,1	0|0:0:1,0,0	1|1:2:0,0,1	1|1:2:0,0,1	1|0:1:0,1,0	0|0:0:1,0,0	0|0:0:1,0,0	1|1:2:0,0,1	0|0:0:1,0,0
seq000001_scaffold8_cov46_len1764765	1543265	.	GGA	G	.	PASS	AR2=1;DR2=1;AF=0.123	GT:DS:GP	0|0:0:1,0,0	0|1:1:0,1,0	0|1:1:0,1,0	0|0:0:1,0,0	0|1:1:0,1,0	0|0:0:1,0,0	0|0:0:1,0,0	0|0:0:1,0,0	0|0:0:1,0,0	0|0:0:1,0,0	0|0:0:1,0,0	1|0:1:0,1,0	0|1:1:0,1,0	0|0:0:1,0,0	0|0:0:1,0,0	0|1:1:0,1,0	0|0:0:1,0,0	0|0:0:1,0,0	0|0:0:1,0,0	0|0:0:1,0,0	0|0:0:1,0,0	1|0:1:0,1,0	0|0:0:1,0,0	0|0:0:1,0,0	0|0:0:1,0,0	0|1:1:0,1,0	0|0:0:1,0,0	0|0:0:1,0,0	0|1:1:0,1,0	0|0:0:1,0,0	0|0:0:1,0,0	1|0:1:0,1,0	0|0:0:1,0,0	0|0:0:1,0,0	0|1:1:0,1,0	0|0:0:1,0,0	0|0:0:1,0,0	0|0:0:1,0,0	0|0:0:1,0,0	1|0:1:0,1,0	0|0:0:1,0,0
seq000001_scaffold8_cov46_len1764765	1543308	.	A	G	.	PASS	AR2=1;DR2=1;AF=0.205	GT:DS:GP	1|0:1:0,1,0	0|1:1:0,1,0	0|1:1:0,1,0	0|0:0:1,0,0	0|1:1:0,1,0	0|0:0:1,0,0	0|0:0:1,0,0	0|0:0:1,0,0	1|0:1:0,1,0	0|0:0:1,0,0	0|0:0:1,0,0	1|1:2:0,0,1	0|1:1:0,1,0	0|0:0:1,0,0	0|0:0:1,0,0	0|1:1:0,1,0	0|0:0.001:0.999,0.001,0	1|0:1:0,1,0	1|0:1:0,1,0	0|0:0:1,0,0	1|0:1:0,1,0	1|0:1:0,1,0	0|0:0:1,0,0	0|0:0:1,0,0	0|0:0:1,0,0	0|1:1:0,1,0	0|0:0:1,0,0	0|0:0:1,0,0	0|1:1:0,1,0	0|0:0:1,0,0	0|0:0:1,0,0	1|0:1:0,1,0	0|0:0:1,0,0	0|0:0:1,0,0	0|1:1:0,1,0	0|0:0:1,0,0	0|1:1:0,1,0	0|0:0:1,0,0	0|0:0:1,0,0	1|0:1:0,1,0	0|0:0:1,0,0
seq000001_scaffold8_cov46_len1764765	1543329	.	A	G	.	PASS	AR2=1;DR2=1;AF=0.205	GT:DS:GP	1|0:1:0,1,0	0|1:1:0,1,0	0|1:1:0,1,0	0|0:0:1,0,0	0|1:1:0,1,0	0|0:0:1,0,0	0|0:0:1,0,0	0|0:0:1,0,0	1|0:1:0,1,0	0|0:0:1,0,0	0|0:0:1,0,0	1|1:2:0,0,1	0|1:1:0,1,0	0|0:0:1,0,0	0|0:0:1,0,0	0|1:1:0,1,0	0|0:0:1,0,0	1|0:1:0,1,0	1|0:1:0,1,0	0|0:0:1,0,0	1|0:1:0,1,0	1|0:1:0,1,0	0|0:0:1,0,0	0|0:0:1,0,0	0|0:0:1,0,0	0|1:1:0,1,0	0|0:0:1,0,0	0|0:0:1,0,0	0|1:1:0,1,0	0|0:0:1,0,0	0|0:0:1,0,0	1|0:1:0,1,0	0|0:0:1,0,0	0|0:0:1,0,0	0|1:1:0,1,0	0|0:0:1,0,0	0|1:1:0,1,0	0|0:0:1,0,0	0|0:0:1,0,0	1|0:1:0,1,0	0|0:0:1,0,0
seq000001_scaffold8_cov46_len1764765	1543340	.	A	G	.	PASS	AR2=1;DR2=1;AF=0.205	GT:DS:GP	1|0:1:0,1,0	0|1:1:0,1,0	0|1:1:0,1,0	0|0:0:1,0,0	0|1:1:0,1,0	0|0:0:1,0,0	0|0:0:1,0,0	0|0:0:1,0,0	1|0:1:0,1,0	0|0:0:1,0,0	0|0:0:1,0,0	1|1:2:0,0,1	0|1:1:0,1,0	0|0:0:1,0,0	0|0:0:1,0,0	0|1:1:0,1,0	0|0:0:1,0,0	1|0:1:0,1,0	1|0:1:0,1,0	0|0:0:1,0,0	1|0:1:0,1,0	1|0:1:0,1,0	0|0:0:1,0,0	0|0:0:1,0,0	0|0:0:1,0,0	0|1:1:0,1,0	0|0:0:1,0,0	0|0:0:1,0,0	0|1:1:0,1,0	0|0:0:1,0,0	0|0:0:1,0,0	1|0:1:0,1,0	0|0:0:1,0,0	0|0:0:1,0,0	0|1:1:0,1,0	0|0:0:1,0,0	0|1:1:0,1,0	0|0:0:1,0,0	0|0:0:1,0,0	1|0:1:0,1,0	0|0:0:1,0,0
seq000001_scaffold8_cov46_len1764765	1543346	.	T	A	.	PASS	AR2=1;DR2=1;AF=0.123	GT:DS:GP	0|0:0:1,0,0	0|1:1:0,1,0	0|1:1:0,1,0	0|0:0:1,0,0	0|1:1:0,1,0	0|0:0:1,0,0	0|0:0:1,0,0	0|0:0:1,0,0	0|0:0:1,0,0	0|0:0:1,0,0	0|0:0:1,0,0	1|0:1:0,1,0	0|1:1:0,1,0	0|0:0:1,0,0	0|0:0:1,0,0	0|1:1:0,1,0	0|0:0:1,0,0	0|0:0:1,0,0	0|0:0:1,0,0	0|0:0:1,0,0	0|0:0:1,0,0	1|0:1:0,1,0	0|0:0:1,0,0	0|0:0:1,0,0	0|0:0:1,0,0	0|1:1:0,1,0	0|0:0:1,0,0	0|0:0:1,0,0	0|1:1:0,1,0	0|0:0:1,0,0	0|0:0:1,0,0	1|0:1:0,1,0	0|0:0:1,0,0	0|0:0:1,0,0	0|1:1:0,1,0	0|0:0:1,0,0	0|0:0:1,0,0	0|0:0:1,0,0	0|0:0:1,0,0	1|0:1:0,1,0	0|0:0:1,0,0
seq000001_scaffold8_cov46_len1764765	1543611	.	A	T	.	PASS	AR2=1;DR2=1;AF=0.795	GT:DS:GP	0|1:1:0,1,0	1|0:1:0,1,0	1|0:1:0,1,0	1|1:2:0,0,1	1|0:1:0,1,0	1|1:2:0,0,1	1|1:2:0,0,1	1|1:2:0,0,1	0|1:1:0,1,0	1|1:2:0,0,1	1|1:2:0,0,1	0|0:0:1,0,0	1|0:1:0,1,0	1|1:2:0,0,1	1|1:2:0,0,1	1|0:1:0,1,0	1|1:2:0,0,1	0|1:1:0,1,0	0|1:1:0,1,0	1|1:2:0,0,1	0|1:1:0,1,0	0|1:1:0,1,0	1|1:2:0,0,1	1|1:2:0,0,1	1|1:2:0,0,1	1|0:1:0,1,0	1|1:2:0,0,1	1|1:2:0,0,1	1|0:1:0,1,0	1|1:2:0,0,1	1|1:2:0,0,1	0|1:1:0,1,0	1|1:2:0,0,1	1|1:2:0,0,1	1|0:1:0,1,0	1|1:2:0,0,1	1|0:1:0,1,0	1|1:2:0,0,1	1|1:2:0,0,1	0|1:1:0,1,0	1|1:2:0,0,1
seq000001_scaffold8_cov46_len1764765	1543660	.	A	G	.	PASS	AR2=1;DR2=1;AF=0.791	GT:DS:GP	0|1:1:0,1,0	1|0:1:0,1,0	1|0:1:0,1,0	1|1:2:0,0,1	1|0:1:0,1,0	1|1:2:0,0,1	1|1:2:0,0,1	1|1:2:0,0,1	0|1:1:0,1,0	1|1:2:0,0,1	1|1:2:0,0,1	0|0:0:1,0,0	1|0:1:0,1,0	1|1:2:0,0,1	1|1:2:0,0,1	1|0:1:0,1,0	1|1:2:0,0,1	0|1:1:0,1,0	0|1:1:0,1,0	1|1:2:0,0,1	0|1:1:0,1,0	0|1:1:0,1,0	1|1:2:0,0,1	1|1:2:0,0,1	1|1:2:0,0,1	1|0:1:0,1,0	1|1:2:0,0,1	1|1:2:0,0,1	1|0:1:0,1,0	1|1:2:0,0,1	1|1:2:0,0,1	0|1:1:0,1,0	1|1:2:0,0,1	1|1:2:0,0,1	1|0:1:0,1,0	1|1:2:0,0,1	1|0:1:0,1,0	1|1:2:0,0,1	1|1:2:0,0,1	0|1:1:0,1,0	1|1:2:0,0,1
seq000001_scaffold8_cov46_len1764765	1560951	.	G	A	.	PASS	AR2=1;DR2=1;AF=0.873	GT:DS:GP	0|0:0:1,0,0	0|1:1:0,1,0	1|1:2:0,0,1	1|1:2:0,0,1	1|1:2:0,0,1	1|1:2:0,0,1	1|1:2:0,0,1	1|1:2:0,0,1	0|1:1:0,1,0	1|1:2:0,0,1	1|1:2:0,0,1	1|0:1:0,1,0	1|1:2:0,0,1	1|1:2:0,0,1	1|1:2:0,0,1	1|1:2:0,0,1	1|1:2:0,0,1	0|1:1:0,1,0	0|1:1:0,1,0	0|1:1:0,1,0	0|1:1:0,1,0	1|1:2:0,0,1	1|1:2:0,0,1	1|1:2:0,0,1	1|1:2:0,0,1	0|1:1:0,1,0	1|1:2:0,0,1	1|0:1:0,1,0	1|1:2:0,0,1	1|1:2:0,0,1	0|1:1:0,1,0	1|0:1:0,1,0	1|1:2:0,0,1	1|1:2:0,0,1	1|1:2:0,0,1	1|1:2:0,0,1	1|0:1:0,1,0	0|1:1:0,1,0	0|1:1:0,1,0	1|1:2:0,0,1	1|1:2:0,0,1
seq000001_scaffold8_cov46_len1764765	1561014	.	C	A	.	PASS	AR2=1;DR2=1;AF=0.93	GT:DS:GP	0|1:1:0,1,0	1|1:2:0,0,1	1|1:2:0,0,1	1|1:2:0,0,1	1|1:2:0,0,1	1|1:2:0,0,1	1|1:2:0,0,1	1|1:2:0,0,1	0|1:1:0,1,0	1|1:2:0,0,1	1|1:2:0,0,1	1|0:1:0,1,0	1|1:2:0,0,1	1|1:2:0,0,1	1|1:2:0,0,1	1|1:2:0,0,1	1|1:2:0,0,1	0|1:1:0,1,0	0|1:1:0,1,0	1|1:2:0,0,1	0|1:1:0,1,0	1|1:2:0,0,1	1|1:2:0,0,1	1|1:2:0,0,1	1|1:2:0,0,1	1|1:2:0,0,1	1|1:2:0,0,1	1|1:2:0,0,1	1|1:2:0,0,1	1|1:2:0,0,1	1|1:2:0,0,1	1|1:2:0,0,1	1|1:2:0,0,1	1|1:2:0,0,1	1|1:2:0,0,1	1|1:2:0,0,1	1|0:1:0,1,0	1|1:2:0,0,1	1|1:2:0,0,1	1|1:2:0,0,1	1|1:2:0,0,1
seq000001_scaffold8_cov46_len1764765	1561130	.	G	A	.	PASS	AR2=1;DR2=1;AF=0.057	GT:DS:GP	0|1:1:0,1,0	1|0:1:0,1,0	0|0:0:1,0,0	0|0:0:1,0,0	0|0:0:1,0,0	0|0:0:1,0,0	0|0:0:1,0,0	0|0:0:1,0,0	0|0:0:1,0,0	0|0:0:1,0,0	0|0:0:1,0,0	0|0:0:1,0,0	0|0:0:1,0,0	0|0:0:1,0,0	0|0:0:1,0,0	0|0:0:1,0,0	0|0:0:1,0,0	0|0:0:1,0,0	0|0:0:1,0,0	1|0:1:0,1,0	0|0:0:1,0,0	0|0:0:1,0,0	0|0:0:1,0,0	0|0:0:1,0,0	0|0:0:1,0,0	1|0:1:0,1,0	0|0:0:1,0,0	0|1:1:0,1,0	0|0:0:1,0,0	0|0:0:1,0,0	1|0:1:0,1,0	0|1:1:0,1,0	0|0:0:1,0,0	0|0:0:1,0,0	0|0:0:1,0,0	0|0:0:1,0,0	0|0:0:1,0,0	1|0:1:0,1,0	1|0:1:0,1,0	0|0:0:1,0,0	0|0:0:1,0,0
seq000001_scaffold8_cov46_len1764765	1561173	.	G	A	.	PASS	AR2=1;DR2=1;AF=0.057	GT:DS:GP	0|1:1:0,1,0	1|0:1:0,1,0	0|0:0:1,0,0	0|0:0:1,0,0	0|0:0:1,0,0	0|0:0:1,0,0	0|0:0:1,0,0	0|0:0:1,0,0	0|0:0:1,0,0	0|0:0:1,0,0	0|0:0:1,0,0	0|0:0:1,0,0	0|0:0:1,0,0	0|0:0:1,0,0	0|0:0:1,0,0	0|0:0:1,0,0	0|0:0:1,0,0	0|0:0:1,0,0	0|0:0:1,0,0	1|0:1:0,1,0	0|0:0:1,0,0	0|0:0:1,0,0	0|0:0:1,0,0	0|0:0:1,0,0	0|0:0:1,0,0	1|0:1:0,1,0	0|0:0:1,0,0	0|1:1:0,1,0	0|0:0:1,0,0	0|0:0:1,0,0	1|0:1:0,1,0	0|1:1:0,1,0	0|0:0:1,0,0	0|0:0:1,0,0	0|0:0:1,0,0	0|0:0:1,0,0	0|0:0:1,0,0	1|0:1:0,1,0	1|0:1:0,1,0	0|0:0:1,0,0	0|0:0:1,0,0
seq000001_scaffold8_cov46_len1764765	1561191	.	A	G	.	PASS	AR2=1;DR2=1;AF=0.057	GT:DS:GP	0|1:1:0,1,0	1|0:1:0,1,0	0|0:0:1,0,0	0|0:0:1,0,0	0|0:0:1,0,0	0|0:0:1,0,0	0|0:0:1,0,0	0|0:0:1,0,0	0|0:0:1,0,0	0|0:0:1,0,0	0|0:0:1,0,0	0|0:0:1,0,0	0|0:0:1,0,0	0|0:0:1,0,0	0|0:0:1,0,0	0|0:0:1,0,0	0|0:0:1,0,0	0|0:0:1,0,0	0|0:0:1,0,0	1|0:1:0,1,0	0|0:0:1,0,0	0|0:0:1,0,0	0|0:0:1,0,0	0|0:0:1,0,0	0|0:0:1,0,0	1|0:1:0,1,0	0|0:0:1,0,0	0|1:1:0,1,0	0|0:0:1,0,0	0|0:0:1,0,0	1|0:1:0,1,0	0|1:1:0,1,0	0|0:0:1,0,0	0|0:0:1,0,0	0|0:0:1,0,0	0|0:0:1,0,0	0|0:0:1,0,0	1|0:1:0,1,0	1|0:1:0,1,0	0|0:0:1,0,0	0|0:0:1,0,0
seq000001_scaffold8_cov46_len1764765	1669492	.	T	C	.	PASS	AR2=0.994;DR2=0.995;AF=0.087	GT:DS:GP	0|0:0:1,0,0	0|0:0:1,0,0	0|0:0:1,0,0	0|0:0:1,0,0	0|0:0:1,0,0	0|0:0:1,0,0	0|0:0:1,0,0	0|0:0:1,0,0	0|0:0:1,0,0	0|1:1:0,1,0	0|0:0:1,0,0	0|0:0:1,0,0	0|0:0:1,0,0	0|0:0:1,0,0	0|0:0:1,0,0	0|0:0:1,0,0	0|0:0.115:0.887,0.111,0.002	0|0:0:1,0,0	0|0:0:1,0,0	0|0:0:1,0,0	0|0:0:1,0,0	0|0:0:1,0,0	0|0:0:1,0,0	0|1:1:0,1,0	1|0:1:0,1,0	0|0:0:1,0,0	0|0:0:1,0,0	0|0:0:1,0,0	0|0:0:1,0,0	0|0:0:1,0,0	0|0:0:1,0,0	0|0:0:1,0,0	0|0:0:1,0,0	0|0:0:1,0,0	0|0:0:1,0,0	0|1:1:0,1,0	0|0:0:1,0,0	0|0:0:1,0,0	0|0:0:1,0,0	0|0:0:1,0,0	0|0:0:1,0,0
seq000001_scaffold8_cov46_len1764765	1669656	.	A	G	.	PASS	AR2=0.993;DR2=0.994;AF=0.078	GT:DS:GP	0|0:0:1,0,0	0|0:0:1,0,0	0|0:0:1,0,0	0|0:0:1,0,0	0|0:0:1,0,0	0|0:0:1,0,0	0|0:0:1,0,0	0|0:0:1,0,0	0|0:0:1,0,0	0|1:1:0,1,0	0|0:0:1,0,0	0|0:0:1,0,0	0|0:0:1,0,0	0|0:0:1,0,0	0|0:0:1,0,0	0|0:0:1,0,0	0|0:0.116:0.886,0.111,0.002	0|0:0:1,0,0	0|0:0:1,0,0	0|0:0:1,0,0	0|0:0:1,0,0	0|0:0:1,0,0	0|0:0:1,0,0	0|1:1:0,1,0	1|0:1:0,1,0	0|0:0:1,0,0	0|0:0:1,0,0	0|0:0:1,0,0	0|0:0:1,0,0	0|0:0:1,0,0	0|0:0:1,0,0	0|0:0:1,0,0	0|0:0:1,0,0	0|0:0:1,0,0	0|0:0:1,0,0	0|1:1:0,1,0	0|0:0:1,0,0	0|0:0:1,0,0	0|0:0:1,0,0	0|0:0:1,0,0	0|0:0:1,0,0
seq000001_scaffold8_cov46_len1764765	1670344	.	G	C	.	PASS	AR2=0.857;DR2=0.884;AF=0.058	GT:DS:GP	0|0:0:1,0,0	0|0:0:1,0,0	0|0:0:1,0,0	0|0:0:1,0,0	1|0:1:0,1,0	0|1:1:0,1,0	0|0:0:1,0,0	0|0:0:1,0,0	0|0:0:1,0,0	0|0:0:1,0,0	0|0:0:1,0,0	0|0:0:1,0,0	0|0:0:1,0,0	0|0:0:1,0,0	0|0:0:1,0,0	0|0:0.179:0.822,0.177,0.001	0|1:1:0,1,0	0|0:0:1,0,0	0|0:0:1,0,0	0|0:0:1,0,0	0|0:0:1,0,0	0|0:0:1,0,0	0|0:0:1,0,0	0|0:0:1,0,0	0|0:0:1,0,0	0|0:0.121:0.88,0.119,0.001	0|0:0:1,0,0	0|0:0.115:0.885,0.115,0	0|0:0:1,0,0	0|0:0:1,0,0	0|0:0:1,0,0	0|0:0:1,0,0	0|0:0:1,0,0	0|0:0:1,0,0	0|0:0.005:0.995,0.005,0	0|0:0:1,0,0	0|0:0:1,0,0	1|1:2:0,0,1	0|1:1:0,1,0	0|0:0:1,0,0	1|0:1:0,1,0
seq000001_scaffold8_cov46_len1764765	1696228	.	C	T	.	PASS	AR2=1;DR2=1;AF=0.307	GT:DS:GP	0|0:0:1,0,0	0|1:1:0,1,0	1|1:2:0,0,1	0|1:1:0,1,0	0|1:1:0,1,0	1|1:2:0,0,1	0|0:0:1,0,0	1|0:1:0,1,0	0|0:0:1,0,0	0|0:0:1,0,0	0|0:0:1,0,0	1|0:1:0,1,0	1|1:2:0,0,1	1|0:1:0,1,0	0|0:0:1,0,0	0|1:1:0,1,0	1|0:1:0,1,0	0|0:0:1,0,0	0|0:0:1,0,0	0|0:0:1,0,0	0|0:0:1,0,0	1|0:1:0,1,0	0|0:0:1,0,0	0|0:0:1,0,0	0|0:0:1,0,0	0|1:1:0,1,0	0|0:0:1,0,0	0|0:0:1,0,0	0|1:1:0,1,0	0|0:0:1,0,0	0|0:0:1,0,0	1|0:1:0,1,0	1|0:1:0,1,0	0|0:0:1,0,0	0|1:1:0,1,0	0|0:0:1,0,0	0|0:0:1,0,0	0|0:0:1,0,0	0|0:0:1,0,0	1|0:1:0,1,0	0|0:0:1,0,0
seq000001_scaffold8_cov46_len1764765	1696281	.	A	G	.	PASS	AR2=1;DR2=1;AF=0.316	GT:DS:GP	0|0:0:1,0,0	0|1:1:0,1,0	1|1:2:0,0,1	0|1:1:0,1,0	0|1:1:0,1,0	1|1:2:0,0,1	0|0:0:1,0,0	1|0:1:0,1,0	0|0:0:1,0,0	0|0:0:1,0,0	0|0:0:1,0,0	1|0:1:0,1,0	1|1:2:0,0,1	1|0:1:0,1,0	0|0:0:1,0,0	0|1:1:0,1,0	1|0:1:0,1,0	0|0:0:1,0,0	0|0:0:1,0,0	0|0:0:1,0,0	0|0:0:1,0,0	1|0:1:0,1,0	0|0:0:1,0,0	0|0:0:1,0,0	0|0:0:1,0,0	0|1:1:0,1,0	0|0:0:1,0,0	0|0:0:1,0,0	0|1:1:0,1,0	0|0:0:1,0,0	0|0:0:1,0,0	1|0:1:0,1,0	1|0:1:0,1,0	0|0:0:1,0,0	0|1:1:0,1,0	0|0:0:1,0,0	0|0:0:1,0,0	0|0:0:1,0,0	0|0:0:1,0,0	1|0:1:0,1,0	0|0:0:1,0,0
seq000001_scaffold8_cov46_len1764765	1762824	.	A	C	.	PASS	AR2=0.992;DR2=0.994;AF=0.364	GT:DS:GP	1|0:1:0,1,0	0|0:0:1,0,0	0|0:0:1,0,0	1|0:1:0,1,0	0|0:0:1,0,0	0|0:0:1,0,0	1|1:2:0,0,1	0|1:1:0,1,0	1|1:2:0,0,1	1|1:2:0,0,1	1|1:2:0,0,1	0|1:1:0,1,0	0|0:0:1,0,0	0|1:1:0,1,0	1|1:1.895:0.001,0.103,0.896	0|0:0:1,0,0	0|0:0.059:0.942,0.058,0.001	1|1:2:0,0,1	1|1:2:0,0,1	0|1:1:0,1,0	1|1:2:0,0,1	0|1:1:0,1,0	1|1:2:0,0,1	1|1:2:0,0,1	1|1:1.725:0.006,0.264,0.73	0|0:0:1,0,0	1|1:2:0,0,1	1|0:1:0,1,0	1|0:1:0,1,0	1|1:2:0,0,1	0|1:1:0,1,0	0|0:0:1,0,0	0|1:1:0,1,0	0|0:0:1,0,0	1|0:1:0,1,0	1|1:2:0,0,1	1|1:2:0,0,1	0|0:0:1,0,0	0|0:0:1,0,0	0|1:1:0,1,0	0|0:0:1,0,0
seq000001_scaffold8_cov46_len1764765	1763007	.	A	G	.	PASS	AR2=0.992;DR2=0.994;AF=0.364	GT:DS:GP	1|0:1:0,1,0	0|0:0:1,0,0	0|0:0:1,0,0	1|0:1:0,1,0	0|0:0:1,0,0	0|0:0:1,0,0	1|1:2:0,0,1	0|1:1:0,1,0	1|1:2:0,0,1	1|1:2:0,0,1	1|1:2:0,0,1	0|1:1:0,1,0	0|0:0:1,0,0	0|1:1:0,1,0	1|1:1.895:0.001,0.103,0.896	0|0:0:1,0,0	0|0:0.059:0.942,0.058,0.001	1|1:2:0,0,1	1|1:2:0,0,1	0|1:1:0,1,0	1|1:2:0,0,1	0|1:1:0,1,0	1|1:2:0,0,1	1|1:2:0,0,1	1|1:1.725:0.006,0.264,0.73	0|0:0:1,0,0	1|1:2:0,0,1	1|0:1:0,1,0	1|0:1:0,1,0	1|1:2:0,0,1	0|1:1:0,1,0	0|0:0:1,0,0	0|1:1:0,1,0	0|0:0:1,0,0	1|0:1:0,1,0	1|1:2:0,0,1	1|1:2:0,0,1	0|0:0:1,0,0	0|0:0:1,0,0	0|1:1:0,1,0	0|0:0:1,0,0
seq000002_scaffold26784_cov46_len1456786	48725	.	C	T	.	PASS	AR2=1;DR2=1;AF=0.623	GT:DS:GP	0|0:0:1,0,0	0|0:0:1,0,0	0|1:1:0,1,0	1|0:1:0,1,0	1|0:1:0,1,0	1|1:2:0,0,1	0|1:1:0,1,0	1|0:1:0,1,0	0|1:1:0,1,0	1|0:1:0,1,0	0|1:1:0,1,0	0|0:0:1,0,0	1|0:1:0,1,0	1|0:1:0,1,0	1|0:1:0,1,0	0|1:1:0,1,0	1|1:2:0,0,1	0|1:1:0,1,0	1|0:1:0,1,0	1|0:1:0,1,0	0|0:0:1,0,0	0|0:0:1,0,0	1|1:2:0,0,1	1|0:1:0,1,0	0|1:1:0,1,0	0|0:0:1,0,0	1|0:1:0,1,0	0|0:0:1,0,0	1|0:1:0,1,0	0|1:1:0,1,0	0|0:0:1,0,0	0|0:0:1,0,0	1|1:2:0,0,1	1|0:1:0,1,0	0|0:0:1,0,0	1|1:2:0,0,1	0|0:0:1,0,0	1|0:1:0,1,0	0|0:0:1,0,0	0|1:1:0,1,0	1|0:1:0,1,0
seq000002_scaffold26784_cov46_len1456786	48727	.	G	T	.	PASS	AR2=1;DR2=1;AF=0.615	GT:DS:GP	0|0:0:1,0,0	0|0:0:1,0,0	0|1:1:0,1,0	1|0:1:0,1,0	1|0:1:0,1,0	1|1:2:0,0,1	0|1:1:0,1,0	1|0:1:0,1,0	0|1:1:0,1,0	1|0:1:0,1,0	0|1:1:0,1,0	0|0:0:1,0,0	1|0:1:0,1,0	1|0:1:0,1,0	1|0:1:0,1,0	0|1:1:0,1,0	1|1:2:0,0,1	0|1:1:0,1,0	1|0:1:0,1,0	1|0:1:0,1,0	0|0:0:1,0,0	0|0:0:1,0,0	1|1:2:0,0,1	1|0:1:0,1,0	0|1:1:0,1,0	0|0:0:1,0,0	1|0:1:0,1,0	0|0:0:1,0,0	1|0:1:0,1,0	0|1:1:0,1,0	0|0:0:1,0,0	0|0:0:1,0,0	1|1:2:0,0,1	1|0:1:0,1,0	0|0:0:1,0,0	1|1:2:0,0,1	0|0:0:1,0,0	1|0:1:0,1,0	0|0:0:1,0,0	0|1:1:0,1,0	1|0:1:0,1,0
seq000002_scaffold26784_cov46_len1456786	48736	.	C	T	.	PASS	AR2=1;DR2=1;AF=0.623	GT:DS:GP	0|0:0:1,0,0	0|0:0:1,0,0	0|1:1:0,1,0	1|0:1:0,1,0	1|0:1:0,1,0	1|1:2:0,0,1	0|1:1:0,1,0	1|0:1:0,1,0	0|1:1:0,1,0	1|0:1:0,1,0	0|1:1:0,1,0	0|0:0:1,0,0	1|0:1:0,1,0	1|0:1:0,1,0	1|0:1:0,1,0	0|1:1:0,1,0	1|1:2:0,0,1	0|1:1:0,1,0	1|0:1:0,1,0	1|0:1:0,1,0	0|0:0:1,0,0	0|0:0:1,0,0	1|1:2:0,0,1	1|0:1:0,1,0	0|1:1:0,1,0	0|0:0:1,0,0	1|0:1:0,1,0	0|0:0:1,0,0	1|0:1:0,1,0	0|1:1:0,1,0	0|0:0:1,0,0	0|0:0:1,0,0	1|1:2:0,0,1	1|0:1:0,1,0	0|0:0:1,0,0	1|1:2:0,0,1	0|0:0:1,0,0	1|0:1:0,1,0	0|0:0:1,0,0	0|1:1:0,1,0	1|0:1:0,1,0
seq000002_scaffold26784_cov46_len1456786	65064	.	T	A	.	PASS	AR2=0.837;DR2=0.872;AF=0.329	GT:DS:GP	0|0:0.102:0.9,0.099,0.001	0|0:0:1,0,0	0|0:0:1,0,0	0|0:0:1,0,0	0|0:0:1,0,0	1|1:2:0,0,1	0|0:0:1,0,0	0|0:0.706:0.427,0.439,0.133	0|0:0.706:0.427,0.439,0.133	0|0:0:1,0,0	0|0:0:1,0,0	0|0:0:1,0,0	0|0:0:1,0,0	0|0:0:1,0,0	0|0:0:1,0,0	0|1:1:0,1,0	1|1:1.387:0.095,0.424,0.482	0|0:0:1,0,0	0|0:0:1,0,0	0|0:0.084:0.916,0.084,0	0|0:0:1,0,0	0|0:0:1,0,0	0|0:0.343:0.66,0.337,0.003	0|0:0:1,0,0	0|1:0.725:0.3,0.674,0.025	0|0:0:1,0,0	0|0:0:1,0,0	0|0:0:1,0,0	0|0:0:1,0,0	0|0:0:1,0,0	0|0:0:1,0,0	0|0:0:1,0,0	1|1:2:0,0,1	0|0:0.819:0.343,0.495,0.162	0|0:0:1,0,0	0|0:0:1,0,0	0|0:0:1,0,0	1|1:2:0,0,1	0|0:0:1,0,0	0|0:0:1,0,0	0|0:0:1,0,0
seq000002_scaffold26784_cov46_len1456786	109116	.	T	G	.	PASS	AR2=1;DR2=1;AF=0.639	GT:DS:GP	0|0:0:1,0,0	0|0:0:1,0,0	0|1:1:0,1,0	0|0:0:1,0,0	0|0:0:1,0,0	0|1:1:0,1,0	1|0:1:0,1,0	1|1:2:0,0,1	1|1:2:0,0,1	1|1:2:0,0,1	0|0:0:1,0,0	0|0:0:1,0,0	0|0:0:1,0,0	1|0:1:0,1,0	1|1:2:0,0,1	0|1:1:0,1,0	1|1:2:0,0,1	1|0:1:0,1,0	1|0:1:0,1,0	0|0:0:1,0,0	0|1:1:0,1,0	0|0:0:1,0,0	1|0:1:0,1,0	0|0:0:1,0,0	0|0:0:1,0,0	0|0:0:1,0,0	0|1:1:0,1,0	0|0:0:1,0,0	0|1:1:0,1,0	0|0:0:1,0,0	0|0:0:1,0,0	0|0:0:1,0,0	1|1:2:0,0,1	1|1:2:0,0,1	0|0:0:1,0,0	1|1:2:0,0,1	0|1:1:0,1,0	0|1:1:0,1,0	1|0:1:0,1,0	0|1:1:0,1,0	1|0:1:0,1,0
seq000002_scaffold26784_cov46_len1456786	109149	.	C	T	.	PASS	AR2=1;DR2=1;AF=0.225	GT:DS:GP	0|0:0:1,0,0	0|0:0:1,0,0	0|0:0:1,0,0	0|0:0:1,0,0	0|0:0:1,0,0	0|0:0:1,0,0	0|0:0:1,0,0	0|0:0:1,0,0	0|0:0:1,0,0	1|1:2:0,0,1	0|0:0:1,0,0	0|0:0:1,0,0	0|0:0:1,0,0	0|0:0:1,0,0	1|1:2:0,0,1	0|0:0:1,0,0	1|1:2:0,0,1	0|0:0:1,0,0	1|0:1:0,1,0	0|0:0:1,0,0	0|0:0:1,0,0	0|0:0:1,0,0	0|0:0:1,0,0	0|0:0:1,0,0	0|0:0:1,0,0	0|0:0:1,0,0	0|0:0:1,0,0	0|0:0:1,0,0	0|1:1:0,1,0	0|0:0:1,0,0	0|0:0:1,0,0	0|0:0:1,0,0	0|0:0:1,0,0	0|0:0:1,0,0	0|0:0:1,0,0	1|1:2:0,0,1	0|1:1:0,1,0	0|0:0:1,0,0	0|0:0:1,0,0	0|1:1:0,1,0	0|0:0:1,0,0
seq000002_scaffold26784_cov46_len1456786	110346	.	A	C	.	PASS	AR2=1;DR2=1;AF=0.537	GT:DS:GP	0|0:0:1,0,0	0|0:0:1,0,0	0|1:1:0,1,0	1|0:1:0,1,0	0|0:0:1,0,0	0|1:1:0,1,0	0|0:0:1,0,0	1|1:2:0,0,1	1|1:2:0,0,1	1|0:1:0,1,0	0|0:0:1,0,0	0|0:0:1,0,0	1|0:1:0,1,0	1|0:1:0,1,0	0|0:0:1,0,0	0|1:1:0,1,0	1|1:2:0,0,1	0|0:0:1,0,0	0|0:0:1,0,0	0|0:0:1,0,0	0|0:0:1,0,0	0|0:0:1,0,0	1|0:1:0,1,0	0|0:0:1,0,0	0|1:1:0,1,0	0|0:0:1,0,0	0|0:0:1,0,0	0|0:0:1,0,0	0|0:0:1,0,0	0|0:0:1,0,0	0|0:0:1,0,0	0|0:0:1,0,0	1|1:2:0,0,1	1|1:2:0,0,1	0|0:0:1,0,0	0|1:1:0,1,0	0|0:0:1,0,0	0|1:1:0,1,0	0|0:0:1,0,0	0|0:0:1,0,0	1|0:1:0,1,0
seq000002_scaffold26784_cov46_len1456786	127940	.	G	A	.	PASS	AR2=1;DR2=1;AF=0.922	GT:DS:GP	1|0:1:0,1,0	1|0:1:0,1,0	1|1:2:0,0,1	1|1:2:0,0,1	1|1:2:0,0,1	1|1:2:0,0,1	1|1:2:0,0,1	1|1:2:0,0,1	1|1:2:0,0,1	1|1:2:0,0,1	1|1:2:0,0,1	1|1:2:0,0,1	1|1:2:0,0,1	1|1:2:0,0,1	1|1:2:0,0,1	1|1:2:0,0,1	1|1:2:0,0,1	1|0:1:0,1,0	1|0:1:0,1,0	1|0:1:0,1,0	1|1:2:0,0,1	1|1:2:0,0,1	1|1:2:0,0,1	1|1:2:0,0,1	1|1:2:0,0,1	1|1:2:0,0,1	1|1:2:0,0,1	1|0:1:0,1,0	1|1:2:0,0,1	1|1:2:0,0,1	1|0:1:0,1,0	1|0:1:0,1,0	1|1:2:0,0,1	1|1:2:0,0,1	0|1:1:0,1,0	1|1:2:0,0,1	0|1:1:0,1,0	1|1:2:0,0,1	1|1:2:0,0,1	0|1:1:0,1,0	1|1:2:0,0,1
seq000002_scaffold26784_cov46_len1456786	154791	.	A	T	.	PASS	AR2=1;DR2=1;AF=0.123	GT:DS:GP	0|0:0:1,0,0	0|0:0:1,0,0	0|0:0:1,0,0	1|0:1:0,1,0	0|0:0:1,0,0	0|0:0:1,0,0	0|0:0:1,0,0	1|1:2:0,0,1	1|1:2:0,0,1	0|0:0:1,0,0	0|0:0:1,0,0	0|0:0:1,0,0	0|0:0:1,0,0	0|0:0:1,0,0	0|0:0:1,0,0	0|0:0:1,0,0	0|0:0:1,0,0	0|0:0:1,0,0	0|0:0:1,0,0	0|0:0:1,0,0	0|0:0:1,0,0	0|0:0:1,0,0	1|0:1:0,1,0	0|0:0:1,0,0	0|0:0:1,0,0	0|0:0:1,0,0	0|0:0:1,0,0	0|0:0:1,0,0	0|0:0:1,0,0	0|0:0:1,0,0	0|0:0:1,0,0	0|0:0:1,0,0	0|0:0:1,0,0	0|0:0:1,0,0	0|0:0:1,0,0	0|0:0:1,0,0	0|0:0:1,0,0	0|0:0:1,0,0	0|0:0:1,0,0	0|0:0:1,0,0	0|0:0:1,0,0
seq000002_scaffold26784_cov46_len1456786	186957	.	A	G	.	PASS	AR2=0.885;DR2=0.925;AF=0.308	GT:DS:GP	0|0:0:1,0,0	0|0:0:1,0,0	0|1:1:0,1,0	0|0:0:1,0,0	0|0:0:1,0,0	0|1:1:0,1,0	0|0:0:1,0,0	0|1:0.521:0.547,0.385,0.068	0|0:0.521:0.547,0.385,0.068	1|0:1:0,1,0	0|0:0:1,0,0	0|0:0:1,0,0	1|0:1:0,1,0	0|0:0:1,0,0	0|0:0:1,0,0	0|1:1:0,1,0	1|1:2:0,0,1	0|0:0:1,0,0	0|0:0:1,0,0	0|0:0.148:0.852,0.148,0	0|0:0:1,0,0	0|0:0:1,0,0	0|0:0.409:0.63,0.33,0.039	0|0:0:1,0,0	0|1:1:0,1,0	0|0:0:1,0,0	0|0:0:1,0,0	0|0:0:1,0,0	0|0:0:1,0,0	0|0:0:1,0,0	0|0:0:1,0,0	0|0:0:1,0,0	1|0:1:0,1,0	1|0:1:0,1,0	0|0:0:1,0,0	0|1:1:0,1,0	0|0:0:1,0,0	0|1:1:0,1,0	0|0:0:1,0,0	0|0:0:1,0,0	1|0:1:0,1,0
seq000002_scaffold26784_cov46_len1456786	187066	.	G	A	.	PASS	AR2=1;DR2=1;AF=0.742	GT:DS:GP	1|0:1:0,1,0	1|0:1:0,1,0	1|1:2:0,0,1	0|1:1:0,1,0	1|1:2:0,0,1	1|1:2:0,0,1	1|0:1:0,1,0	0|0:0:1,0,0	0|0:0:1,0,0	1|1:2:0,0,1	1|0:1:0,1,0	1|1:2:0,0,1	1|1:2:0,0,1	1|1:2:0,0,1	1|1:2:0,0,1	1|1:2:0,0,1	1|1:2:0,0,1	1|0:1:0,1,0	1|0:1:0,1,0	0|0:0:1,0,0	1|1:2:0,0,1	1|1:2:0,0,1	0|0:0:1,0,0	0|1:1:0,1,0	1|1:2:0,0,1	1|1:2:0,0,1	0|1:1:0,1,0	1|0:1:0,1,0	0|1:1:0,1,0	1|0:1:0,1,0	1|0:1:0,1,0	1|0:1:0,1,0	1|1:2:0,0,1	1|1:2:0,0,1	0|1:1:0,1,0	1|1:2:0,0,1	0|1:1:0,1,0	1|1:2:0,0,1	1|1:2:0,0,1	0|1:1:0,1,0	1|1:2:0,0,1
seq000002_scaffold26784_cov46_len1456786	222893	.	G	T	.	PASS	AR2=0.97;DR2=0.976;AF=0.447	GT:DS:GP	0|0:0:1,0,0	0|0:0.082:0.918,0.082,0	0|1:1.045:0,0.954,0.046	1|0:1:0,1,0	1|0:1:0,1,0	0|1:1:0,1,0	0|1:1:0,1,0	0|0:0:1,0,0	1|0:1:0,1,0	1|0:1:0,1,0	0|1:1:0,1,0	0|0:0:1,0,0	1|0:1:0,1,0	0|0:0:1,0,0	0|0:0:1,0,0	0|0:0:1,0,0	0|1:1:0,1,0	0|0:0:1,0,0	0|0:0:1,0,0	1|0:1:0,1,0	0|0:0:1,0,0	0|0:0:1,0,0	1|1:2:0,0,1	0|0:0:1,0,0	0|1:1:0,1,0	0|0:0:1,0,0	1|0:1:0,1,0	0|0:0:1,0,0	1|0:1.056:0.001,0.941,0.058	0|1:1:0,1,0	1|0:1:0,1,0	0|0:0:1,0,0	1|0:1.005:0,0.995,0.005	1|1:2:0,0,1	0|0:0:1,0,0	0|1:1:0,1,0	0|0:0:1,0,0	0|0:0:1,0,0	0|0:0:1,0,0	0|0:0:1,0,0	1|0:1:0,1,0
seq000002_scaffold26784_cov46_len1456786	264889	.	G	A	.	PASS	AR2=1;DR2=1;AF=0.324	GT:DS:GP	0|1:1:0,1,0	1|1:2:0,0,1	0|0:0:1,0,0	0|1:1:0,1,0	0|0:0:1,0,0	0|0:0:1,0,0	1|1:2:0,0,1	0|0:0:1,0,0	0|0:0:1,0,0	0|1:1:0,1,0	1|1:2:0,0,1	0|0:0:1,0,0	0|0:0:1,0,0	0|0:0:1,0,0	1|1:2:0,0,1	0|0:0:1,0,0	0|0:0:1,0,0	1|1:2:0,0,1	1|1:2:0,0,1	1|1:2:0,0,1	0|1:1:0,1,0	1|0:1:0,1,0	0|1:1:0,1,0	1|0:1:0,1,0	0|0:0:1,0,0	0|0:0:1,0,0	1|1:2:0,0,1	0|1:1:0,1,0	1|1:2:0,0,1	0|1:1:0,1,0	0|1:1:0,1,0	1|1:2:0,0,1	0|0:0:1,0,0	0|0:0:1,0,0	1|1:2:0,0,1	1|0:1:0,1,0	1|1:2:0,0,1	0|0:0:1,0,0	1|0:1:0,1,0	1|1:2:0,0,1	0|0:0:1,0,0
seq000002_scaffold26784_cov46_len1456786	264924	.	G	A	.	PASS	AR2=0.979;DR2=0.984;AF=0.265	GT:DS:GP	0|1:1:0,1,0	1|1:2:0,0,1	0|0:0:1,0,0	0|1:1:0,1,0	0|0:0:1,0,0	0|0:0:1,0,0	1|1:2:0,0,1	0|0:0:1,0,0	0|0:0:1,0,0	0|1:1:0,1,0	1|1:2:0,0,1	0|0:0:1,0,0	0|0:0:1,0,0	0|0:0:1,0,0	1|1:2:0,0,1	0|0:0:1,0,0	0|0:0:1,0,0	1|1:1.69:0,0.31,0.69	1|1:2:0,0,1	1|1:2:0,0,1	0|1:1:0,1,0	0|0:0:1,0,0	0|1:1:0,1,0	0|0:0:1,0,0	0|0:0:1,0,0	0|0:0:1,0,0	1|1:1.673:0.021,0.286,0.694	0|1:1:0,1,0	1|0:1.673:0.021,0.286,0.694	0|1:1:0,1,0	0|1:1:0,1,0	1|1:2:0,0,1	0|0:0:1,0,0	0|0:0:1,0,0	1|1:2:0,0,1	1|0:1:0,1,0	1|1:2:0,0,1	0|0:0:1,0,0	1|0:1:0,1,0	1|1:2:0,0,1	0|0:0:1,0,0
seq000002_scaffold26784_cov46_len1456786	264957	.	T	C	.	PASS	AR2=0.999;DR2=0.999;AF=0.729	GT:DS:GP	0|1:1:0,1,0	1|1:2:0,0,1	0|1:1:0,1,0	1|1:2:0,0,1	0|0:0:1,0,0	0|1:1:0,1,0	1|1:2:0,0,1	1|0:1:0,1,0	1|0:1:0,1,0	1|1:2:0,0,1	1|1:2:0,0,1	0|0:0:1,0,0	1|0:1:0,1,0	0|0:0:1,0,0	1|1:2:0,0,1	0|1:1:0,1,0	1|1:2:0,0,1	1|1:2:0,0,1	1|1:2:0,0,1	1|1:2:0,0,1	0|1:1:0,1,0	1|0:1:0,1,0	1|1:2:0,0,1	0|0:0:1,0,0	0|1:1:0,1,0	0|0:0:1,0,0	1|1:2:0,0,1	0|1:1:0,1,0	1|1:1.977:0,0.023,0.977	0|1:1:0,1,0	0|1:1:0,1,0	1|1:2:0,0,1	1|0:1:0,1,0	1|1:2:0,0,1	1|1:2:0,0,1	1|1:2:0,0,1	1|1:2:0,0,1	0|1:1:0,1,0	1|0:1:0,1,0	1|1:2:0,0,1	1|0:1:0,1,0
seq000002_scaffold26784_cov46_len1456786	267343	.	A	G	.	PASS	AR2=1;DR2=1;AF=0.672	GT:DS:GP	1|0:1:0,1,0	0|0:0:1,0,0	1|1:2:0,0,1	1|0:1:0,1,0	1|1:2:0,0,1	1|1:2:0,0,1	0|0:0:1,0,0	1|1:2:0,0,1	1|1:2:0,0,1	1|0:1:0,1,0	0|0:0:1,0,0	1|1:2:0,0,1	1|1:2:0,0,1	1|1:2:0,0,1	0|0:0:1,0,0	1|1:2:0,0,1	1|1:2:0,0,1	0|0:0:1,0,0	0|0:0:1,0,0	0|0:0:1,0,0	1|0:1:0,1,0	0|1:1:0,1,0	1|0:1:0,1,0	0|1:1:0,1,0	1|1:2:0,0,1	1|1:2:0,0,1	0|0:0:1,0,0	1|0:1:0,1,0	0|0:0:1,0,0	1|0:1:0,1,0	1|0:1:0,1,0	0|0:0:1,0,0	1|1:2:0,0,1	1|1:2:0,0,1	0|0:0:1,0,0	0|1:1:0,1,0	0|0:0:1,0,0	1|1:2:0,0,1	0|1:1:0,1,0	0|0:0:1,0,0	1|1:2:0,0,1
seq000002_scaffold26784_cov46_len1456786	267427	.	A	G	.	PASS	AR2=1;DR2=1;AF=0.074	GT:DS:GP	0|0:0:1,0,0	0|0:0:1,0,0	0|0:0:1,0,0	0|0:0:1,0,0	0|0:0:1,0,0	0|0:0:1,0,0	0|1:1:0,1,0	0|0:0:1,0,0	0|0:0:1,0,0	0|0:0:1,0,0	0|1:1:0,1,0	0|0:0:1,0,0	0|0:0:1,0,0	0|0:0:1,0,0	0|0:0:1,0,0	0|0:0:1,0,0	0|0:0:1,0,0	0|0:0:1,0,0	0|0:0:1,0,0	1|0:1:0,1,0	0|0:0:1,0,0	0|0:0:1,0,0	0|1:1:0,1,0	1|0:1:0,1,0	0|0:0:1,0,0	0|0:0:1,0,0	1|0:1:0,1,0	0|0:0:1,0,0	1|0:1:0,1,0	0|1:1:0,1,0	0|0:0:1,0,0	0|0:0:1,0,0	0|0:0:1,0,0	0|0:0:1,0,0	0|0:0:1,0,0	0|0:0:1,0,0	0|0:0:1,0,0	0|0:0:1,0,0	0|0:0:1,0,0	0|0:0:1,0,0	0|0:0:1,0,0
seq000002_scaffold26784_cov46_len1456786	267550	.	T	C	.	PASS	AR2=1;DR2=1;AF=0.328	GT:DS:GP	0|1:1:0,1,0	1|1:2:0,0,1	0|0:0:1,0,0	0|1:1:0,1,0	0|0:0:1,0,0	0|0:0:1,0,0	1|1:2:0,0,1	0|0:0:1,0,0	0|0:0:1,0,0	0|1:1:0,1,0	1|1:2:0,0,1	0|0:0:1,0,0	0|0:0:1,0,0	0|0:0:1,0,0	1|1:2:0,0,1	0|0:0:1,0,0	0|0:0:1,0,0	1|1:2:0,0,1	1|1:2:0,0,1	1|1:2:0,0,1	0|1:1:0,1,0	1|0:1:0,1,0	0|1:1:0,1,0	1|0:1:0,1,0	0|0:0:1,0,0	0|0:0:1,0,0	1|1:2:0,0,1	0|1:1:0,1,0	1|1:2:0,0,1	0|1:1:0,1,0	0|1:1:0,1,0	1|1:2:0,0,1	0|0:0:1,0,0	0|0:0:1,0,0	1|1:2:0,0,1	1|0:1:0,1,0	1|1:2:0,0,1	0|0:0:1,0,0	1|0:1:0,1,0	1|1:2:0,0,1	0|0:0:1,0,0
seq000002_scaffold26784_cov46_len1456786	304936	.	T	C	.	PASS	AR2=1;DR2=1;AF=0.811	GT:DS:GP	0|1:1:0,1,0	1|1:2:0,0,1	0|1:1:0,1,0	1|1:2:0,0,1	0|0:0:1,0,0	0|1:1:0,1,0	1|1:2:0,0,1	1|0:1:0,1,0	1|0:1:0,1,0	1|1:2:0,0,1	1|1:2:0,0,1	0|0:0:1,0,0	1|0:1:0,1,0	1|0:1:0,1,0	1|1:2:0,0,1	0|1:1:0,1,0	1|1:2:0,0,1	1|1:2:0,0,1	1|1:2:0,0,1	1|1:2:0,0,1	0|1:1:0,1,0	1|0:1:0,1,0	1|1:2:0,0,1	1|0:1:0,1,0	0|1:1:0,1,0	0|0:0:1,0,0	1|1:2:0,0,1	0|1:1:0,1,0	1|1:2:0,0,1	0|1:1:0,1,0	0|1:1:0,1,0	1|1:2:0,0,1	1|1:1.995:0,0.005,0.995	1|1:2:0,0,1	1|1:2:0,0,1	1|1:2:0,0,1	1|1:2:0,0,1	0|1:1:0,1,0	1|0:1:0,1,0	1|1:2:0,0,1	1|0:1:0,1,0
seq000002_scaffold26784_cov46_len1456786	304940	.	A	G	.	PASS	AR2=1;DR2=1;AF=0.82	GT:DS:GP	0|1:1:0,1,0	1|1:2:0,0,1	0|1:1:0,1,0	1|1:2:0,0,1	0|0:0:1,0,0	0|1:1:0,1,0	1|1:2:0,0,1	1|0:1:0,1,0	1|0:1:0,1,0	1|1:2:0,0,1	1|1:2:0,0,1	0|0:0:1,0,0	1|0:1:0,1,0	1|0:1:0,1,0	1|1:1.994:0,0.006,0.994	0|1:1:0,1,0	1|1:1.996:0,0.004,0.996	1|1:2:0,0,1	1|1:2:0,0,1	1|1:2:0,0,1	0|1:1:0,1,0	1|0:1:0,1,0	1|1:2:0,0,1	1|0:1:0,1,0	0|1:0.999:0.001,0.999,0	0|0:0:1,0,0	1|1:2:0,0,1	0|1:1:0,1,0	1|1:2:0,0,1	0|1:1:0,1,0	0|1:1:0,1,0	1|1:2:0,0,1	1|1:1.998:0,0.002,0.998	1|1:2:0,0,1	1|1:2:0,0,1	1|1:2:0,0,1	1|1:2:0,0,1	0|1:1:0,1,0	1|0:1:0,1,0	1|1:2:0,0,1	1|0:1:0,1,0
seq000002_scaffold26784_cov46_len1456786	305303	.	C	T	.	PASS	AR2=0.999;DR2=0.999;AF=0.184	GT:DS:GP	1|0:1:0,1,0	0|0:0:1,0,0	1|0:1:0,1,0	0|0:0:1,0,0	1|1:2:0,0,1	1|0:1:0,1,0	0|0:0:1,0,0	0|1:0.995:0.006,0.994,0.001	0|1:1:0,1,0	0|0:0:1,0,0	0|0:0:1,0,0	1|1:2:0,0,1	0|1:1:0,1,0	0|1:1:0,1,0	0|0:0:1,0,0	1|0:1:0,1,0	0|0:0:1,0,0	0|0:0:1,0,0	0|0:0:1,0,0	0|0:0:1,0,0	1|0:1:0,1,0	0|1:1:0,1,0	0|0:0:1,0,0	0|1:1:0,1,0	1|0:1:0,1,0	1|1:2:0,0,1	0|0:0:1,0,0	1|0:1:0,1,0	0|0:0:1,0,0	1|0:1:0,1,0	1|0:1:0,1,0	0|0:0:1,0,0	0|0:0:1,0,0	0|0:0:1,0,0	0|0:0:1,0,0	0|0:0:1,0,0	0|0:0:1,0,0	1|0:1:0,1,0	0|1:1:0,1,0	0|0:0:1,0,0	0|1:1:0,1,0
seq000002_scaffold26784_cov46_len1456786	305386	.	A	G	.	PASS	AR2=1;DR2=1;AF=0.811	GT:DS:GP	0|1:1:0,1,0	1|1:2:0,0,1	0|1:1:0,1,0	1|1:2:0,0,1	0|0:0:1,0,0	0|1:1:0,1,0	1|1:2:0,0,1	1|0:1:0,1,0	1|0:1:0,1,0	1|1:2:0,0,1	1|1:2:0,0,1	0|0:0:1,0,0	1|0:1:0,1,0	1|0:1:0,1,0	1|1:2:0,0,1	0|1:1:0,1,0	1|1:1.999:0,0.001,0.999	1|1:2:0,0,1	1|1:2:0,0,1	1|1:2:0,0,1	0|1:1:0,1,0	1|0:1:0,1,0	1|1:2:0,0,1	1|0:1:0,1,0	0|1:0.999:0.001,0.999,0	0|0:0:1,0,0	1|1:2:0,0,1	0|1:1:0,1,0	1|1:2:0,0,1	0|1:1:0,1,0	0|1:1:0,1,0	1|1:2:0,0,1	1|1:1.998:0,0.002,0.998	1|1:2:0,0,1	1|1:2:0,0,1	1|1:2:0,0,1	1|1:2:0,0,1	0|1:1:0,1,0	1|0:1:0,1,0	1|1:2:0,0,1	1|0:0.999:0.001,0.999,0
seq000002_scaffold26784_cov46_len1456786	305687	.	C	T	.	PASS	AR2=1;DR2=1;AF=0.82	GT:DS:GP	0|1:1:0,1,0	1|1:2:0,0,1	0|1:1:0,1,0	1|1:2:0,0,1	0|0:0:1,0,0	0|1:1:0,1,0	1|1:2:0,0,1	1|0:1:0,1,0	1|0:1:0,1,0	1|1:2:0,0,1	1|1:2:0,0,1	0|0:0:1,0,0	1|0:1:0,1,0	1|0:1:0,1,0	1|1:2:0,0,1	0|1:1:0,1,0	1|1:1.999:0,0.001,0.999	1|1:2:0,0,1	1|1:2:0,0,1	1|1:2:0,0,1	0|1:1:0,1,0	1|0:1:0,1,0	1|1:2:0,0,1	1|0:1:0,1,0	0|1:0.999:0.001,0.999,0	0|0:0:1,0,0	1|1:2:0,0,1	0|1:1:0,1,0	1|1:2:0,0,1	0|1:1:0,1,0	0|1:1:0,1,0	1|1:2:0,0,1	1|1:1.998:0,0.002,0.998	1|1:2:0,0,1	1|1:2:0,0,1	1|1:2:0,0,1	1|1:2:0,0,1	0|1:1:0,1,0	1|0:1:0,1,0	1|1:2:0,0,1	1|0:0.999:0.001,0.999,0
seq000002_scaffold26784_cov46_len1456786	399427	.	T	G	.	PASS	AR2=1;DR2=1;AF=0.787	GT:DS:GP	0|0:0:1,0,0	1|0:1:0,1,0	0|0:0:1,0,0	1|1:2:0,0,1	1|0:1:0,1,0	0|0:0:1,0,0	1|1:2:0,0,1	1|1:2:0,0,1	1|1:2:0,0,1	1|1:2:0,0,1	1|1:2:0,0,1	0|0:0:1,0,0	0|0:0:1,0,0	1|0:1:0,1,0	1|1:2:0,0,1	0|1:1:0,1,0	1|1:2:0,0,1	1|0:1:0,1,0	1|0:1:0,1,0	1|0:1:0,1,0	0|1:1:0,1,0	1|0:1:0,1,0	1|1:2:0,0,1	1|0:1:0,1,0	0|0:0:1,0,0	0|0:0:1,0,0	1|1:2:0,0,1	0|0:0:1,0,0	1|1:2:0,0,1	0|1:1:0,1,0	0|0:0:1,0,0	1|0:1:0,1,0	1|1:2:0,0,1	1|1:2:0,0,1	0|1:1:0,1,0	1|1:2:0,0,1	0|1:1:0,1,0	0|1:1:0,1,0	1|0:1:0,1,0	0|1:1:0,1,0	0|0:0:1,0,0
seq000002_scaffold26784_cov46_len1456786	399428	.	G	C	.	PASS	AR2=1;DR2=1;AF=0.787	GT:DS:GP	0|0:0:1,0,0	1|0:1:0,1,0	0|0:0:1,0,0	1|1:2:0,0,1	1|0:1:0,1,0	0|0:0:1,0,0	1|1:2:0,0,1	1|1:2:0,0,1	1|1:2:0,0,1	1|1:2:0,0,1	1|1:2:0,0,1	0|0:0:1,0,0	0|0:0:1,0,0	1|0:1:0,1,0	1|1:2:0,0,1	0|1:1:0,1,0	1|1:2:0,0,1	1|0:1:0,1,0	1|0:1:0,1,0	1|0:1:0,1,0	0|1:1:0,1,0	1|0:1:0,1,0	1|1:2:0,0,1	1|0:1:0,1,0	0|0:0:1,0,0	0|0:0:1,0,0	1|1:2:0,0,1	0|0:0:1,0,0	1|1:2:0,0,1	0|1:1:0,1,0	0|0:0:1,0,0	1|0:1:0,1,0	1|1:2:0,0,1	1|1:2:0,0,1	0|1:1:0,1,0	1|1:2:0,0,1	0|1:1:0,1,0	0|1:1:0,1,0	1|0:1:0,1,0	0|1:1:0,1,0	0|0:0:1,0,0
seq000002_scaffold26784_cov46_len1456786	399474	.	A	G	.	PASS	AR2=1;DR2=1;AF=0.164	GT:DS:GP	0|0:0:1,0,0	0|0:0:1,0,0	0|0:0:1,0,0	0|0:0:1,0,0	0|0:0:1,0,0	0|0:0:1,0,0	0|0:0:1,0,0	1|1:2:0,0,1	0|0:0:1,0,0	0|0:0:1,0,0	0|0:0:1,0,0	0|0:0:1,0,0	0|0:0:1,0,0	0|0:0:1,0,0	0|0:0:1,0,0	0|0:0:1,0,0	0|0:0:1,0,0	0|0:0:1,0,0	0|0:0:1,0,0	0|0:0:1,0,0	0|0:0:1,0,0	0|0:0:1,0,0	0|0:0:1,0,0	0|0:0:1,0,0	0|0:0:1,0,0	0|0:0:1,0,0	0|0:0:1,0,0	0|0:0:1,0,0	0|0:0:1,0,0	0|0:0:1,0,0	0|0:0:1,0,0	0|0:0:1,0,0	0|0:0:1,0,0	1|1:2:0,0,1	0|0:0:1,0,0	0|0:0:1,0,0	0|0:0:1,0,0	0|0:0:1,0,0	0|0:0:1,0,0	0|0:0:1,0,0	0|0:0:1,0,0
seq000002_scaffold26784_cov46_len1456786	400356	.	G	A	.	PASS	AR2=1;DR2=1;AF=0.262	GT:DS:GP	0|0:0:1,0,0	1|0:1:0,1,0	0|0:0:1,0,0	0|1:1:0,1,0	0|0:0:1,0,0	0|0:0:1,0,0	1|0:1:0,1,0	0|0:0:1,0,0	1|0:1:0,1,0	0|1:1:0,1,0	1|0:1:0,1,0	0|0:0:1,0,0	0|0:0:1,0,0	0|0:0:1,0,0	1|1:2:0,0,1	0|1:1:0,1,0	1|0:1:0,1,0	1|0:1:0,1,0	1|0:1:0,1,0	0|0:0:1,0,0	0|1:1:0,1,0	1|0:1:0,1,0	0|0:0:1,0,0	0|0:0:1,0,0	0|0:0:1,0,0	0|0:0:1,0,0	0|1:1:0,1,0	0|0:0:1,0,0	0|1:1:0,1,0	0|0:0:1,0,0	0|0:0:1,0,0	1|0:1:0,1,0	0|0:0:1,0,0	0|0:0:1,0,0	0|1:1:0,1,0	1|0:1:0,1,0	0|1:1:0,1,0	0|1:1:0,1,0	1|0:1:0,1,0	0|1:1:0,1,0	0|0:0:1,0,0
seq000002_scaffold26784_cov46_len1456786	427122	.	TACACACACACACACACACACACACACACACA	TACACACACACACACACACACACACACACA	.	PASS	AR2=0.721;DR2=0.744;AF=0.372	GT:DS:GP	0|1:0.766:0.38,0.473,0.147	0|0:0:1,0,0	0|0:0.797:0.362,0.479,0.159	1|0:1:0,1,0	0|1:1:0,1,0	1|0:1:0,1,0	1|0:1:0,1,0	1|0:1:0,1,0	1|0:1:0,1,0	0|1:1:0,1,0	0|1:1:0,1,0	1|0:0.787:0.368,0.477,0.155	1|0:1:0,1,0	1|0:1:0,1,0	1|0:0.745:0.394,0.467,0.139	0|1:1:0,1,0	1|0:0.777:0.374,0.475,0.151	1|0:1:0,1,0	1|0:1:0,1,0	1|0:1:0,1,0	1|0:1:0,1,0	0|0:0:1,0,0	0|1:1:0,1,0	0|0:0:1,0,0	0|0:0.799:0.361,0.48,0.159	0|0:0.787:0.368,0.477,0.155	1|0:1:0,1,0	1|0:0.766:0.38,0.473,0.147	0|1:1:0,1,0	1|0:1:0,1,0	0|0:0.765:0.381,0.473,0.146	1|0:1:0,1,0	0|1:0.775:0.375,0.474,0.151	0|0:0:1,0,0	0|0:0:1,0,0	0|1:1:0,1,0	0|1:1:0,1,0	0|1:1:0,1,0	1|0:0.767:0.38,0.473,0.147	0|0:0:1,0,0	1|0:0.797:0.362,0.479,0.159
seq000002_scaffold26784_cov46_len1456786	427298	.	AGGGGGGGG	AGGGGGGGGG	.	PASS	AR2=0.958;DR2=0.967;AF=0.449	GT:DS:GP	0|1:1.179:0.023,0.775,0.202	1|1:2:0,0,1	0|0:0.216:0.792,0.201,0.008	0|1:1:0,1,0	0|0:0:1,0,0	0|0:0:1,0,0	1|0:1:0,1,0	0|0:0:1,0,0	1|1:2:0,0,1	0|1:1:0,1,0	1|0:1:0,1,0	0|0:0.457:0.597,0.35,0.053	0|0:0:1,0,0	1|1:2:0,0,1	1|1:1.962:0.001,0.037,0.962	1|1:2:0,0,1	1|0:0.966:0.06,0.914,0.026	1|1:2:0,0,1	1|1:2:0,0,1	0|0:0:1,0,0	1|1:2:0,0,1	1|1:2:0,0,1	0|0:0:1,0,0	0|0:0:1,0,0	0|0:0.253:0.758,0.231,0.011	0|0:0.448:0.605,0.343,0.052	0|1:1:0,1,0	1|0:1.179:0.023,0.775,0.202	0|1:1:0,1,0	0|0:0:1,0,0	0|1:1.252:0.021,0.706,0.273	1|1:2:0,0,1	0|1:0.959:0.047,0.948,0.005	0|0:0:1,0,0	1|1:2:0,0,1	1|0:1:0,1,0	1|1:2:0,0,1	1|1:2:0,0,1	0|1:1.228:0.017,0.739,0.244	1|1:2:0,0,1	0|0:0.226:0.783,0.209,0.008
seq000002_scaffold26784_cov46_len1456786	427351	.	A	G	.	PASS	AR2=0.969;DR2=0.97;AF=0.063	GT:DS:GP	0|0:0.026:0.974,0.026,0	0|0:0:1,0,0	0|0:0.014:0.986,0.014,0	0|0:0:1,0,0	0|0:0:1,0,0	0|0:0:1,0,0	0|0:0:1,0,0	0|1:1:0,1,0	0|1:1:0,1,0	0|0:0:1,0,0	0|0:0:1,0,0	0|0:0.028:0.972,0.028,0	0|0:0:1,0,0	0|0:0:1,0,0	0|0:0.029:0.972,0.028,0	0|0:0:1,0,0	0|0:0.118:0.885,0.112,0.003	0|0:0:1,0,0	0|0:0:1,0,0	0|0:0:1,0,0	0|0:0:1,0,0	0|0:0:1,0,0	0|0:0:1,0,0	0|0:0:1,0,0	0|0:0.017:0.983,0.016,0	0|0:0.023:0.977,0.022,0	0|0:0:1,0,0	0|0:0.025:0.975,0.025,0	0|0:0:1,0,0	0|0:0:1,0,0	0|0:0.038:0.963,0.037,0	0|0:0:1,0,0	0|0:0.022:0.978,0.022,0	0|0:0:1,0,0	0|0:0:1,0,0	0|0:0:1,0,0	0|0:0:1,0,0	0|0:0:1,0,0	0|0:0.028:0.972,0.028,0	0|0:0:1,0,0	0|0:0.015:0.985,0.015,0
seq000002_scaffold26784_cov46_len1456786	470543	.	ATGTGTGTGTGTGTGTGTGTGT	ATGTGTGTGTGTGTGTGTGT	.	PASS	AR2=0.926;DR2=0.946;AF=0.44	GT:DS:GP	1|0:1:0,1,0	0|1:1:0,1,0	0|1:1:0,1,0	1|0:1:0,1,0	0|1:1:0,1,0	1|0:1:0,1,0	0|0:0:1,0,0	1|0:1:0,1,0	1|0:1:0,1,0	0|1:1:0,1,0	1|0:1:0,1,0	1|0:1:0,1,0	0|0:0:1,0,0	1|0:1:0,1,0	0|1:1:0,1,0	0|1:1:0,1,0	1|0:0.587:0.457,0.498,0.045	0|1:1:0,1,0	0|1:1:0,1,0	1|0:1:0,1,0	1|0:1:0,1,0	0|1:1:0,1,0	1|0:1:0,1,0	0|1:1:0,1,0	0|0:0.672:0.407,0.514,0.079	0|0:0:1,0,0	1|0:1:0,1,0	0|1:1:0,1,0	0|1:1:0,1,0	0|1:1:0,1,0	0|1:1:0,1,0	0|1:1:0,1,0	0|1:1:0,1,0	0|1:1:0,1,0	1|0:1:0,1,0	1|0:1:0,1,0	0|1:1:0,1,0	1|0:1:0,1,0	1|0:1:0,1,0	1|0:1:0,1,0	0|1:1:0,1,0
seq000002_scaffold26784_cov46_len1456786	542656	.	C	T	.	PASS	AR2=1;DR2=1;AF=0.279	GT:DS:GP	0|1:1:0,1,0	0|1:1:0,1,0	1|0:1:0,1,0	0|0:0:1,0,0	0|0:0:1,0,0	0|1:1:0,1,0	0|0:0:1,0,0	0|0:0:1,0,0	0|1:1:0,1,0	1|0:1:0,1,0	0|0:0:1,0,0	0|0:0:1,0,0	0|1:1:0,1,0	0|0:0:1,0,0	0|0:0:1,0,0	0|0:0:1,0,0	0|1:1:0,1,0	0|1:1:0,1,0	0|1:1:0,1,0	1|0:1:0,1,0	0|0:0:1,0,0	0|0:0:1,0,0	0|0:0:1,0,0	0|0:0:1,0,0	0|1:1:0,1,0	0|0:0:1,0,0	0|0:0:1,0,0	1|0:1:0,1,0	0|0:0:1,0,0	0|0:0:1,0,0	0|1:1:0,1,0	0|1:1:0,1,0	1|0:1:0,1,0	1|0:1:0,1,0	1|0:1:0,1,0	0|1:1:0,1,0	0|1:1:0,1,0	0|0:0:1,0,0	0|0:0:1,0,0	1|0:1:0,1,0	1|0:1:0,1,0
seq000002_scaffold26784_cov46_len1456786	545148	.	T	C	.	PASS	AR2=0.98;DR2=0.982;AF=0.419	GT:DS:GP	1|1:2:0,0,1	0|1:1:0,1,0	1|1:2:0,0,1	1|1:2:0,0,1	0|0:0:1,0,0	0|1:1:0,1,0	0|0:0:1,0,0	1|1:2:0,0,1	0|1:1:0,1,0	1|0:1:0,1,0	0|0:0.148:0.857,0.138,0.005	0|0:0:1,0,0	0|1:1:0,1,0	0|0:0:1,0,0	0|0:0.037:0.964,0.035,0.001	0|0:0:1,0,0	1|1:2:0,0,1	0|1:1:0,1,0	0|1:1:0,1,0	1|0:1:0,1,0	0|0:0:1,0,0	0|0:0:1,0,0	1|1:2:0,0,1	0|0:0.175:0.833,0.159,0.008	0|1:1.081:0,0.919,0.081	0|0:0.162:0.845,0.149,0.007	0|0:0:1,0,0	1|1:2:0,0,1	0|0:0:1,0,0	0|0:0:1,0,0	0|1:1:0,1,0	0|1:1:0,1,0	1|0:1.058:0,0.942,0.058	1|0:1:0,1,0	1|0:1:0,1,0	0|1:1:0,1,0	0|1:1:0,1,0	0|0:0:1,0,0	0|0:0:1,0,0	1|0:1:0,1,0	1|0:1.083:0,0.917,0.083
seq000002_scaffold26784_cov46_len1456786	545185	.	G	A	.	PASS	AR2=0.98;DR2=0.982;AF=0.419	GT:DS:GP	1|1:2:0,0,1	0|1:1:0,1,0	1|1:2:0,0,1	1|1:2:0,0,1	0|0:0:1,0,0	0|1:1:0,1,0	0|0:0:1,0,0	1|1:2:0,0,1	0|1:1:0,1,0	1|0:1:0,1,0	0|0:0.148:0.857,0.138,0.005	0|0:0:1,0,0	0|1:1:0,1,0	0|0:0:1,0,0	0|0:0.037:0.964,0.035,0.001	0|0:0:1,0,0	1|1:2:0,0,1	0|1:1:0,1,0	0|1:1:0,1,0	1|0:1:0,1,0	0|0:0:1,0,0	0|0:0:1,0,0	1|1:2:0,0,1	0|0:0.175:0.833,0.159,0.008	0|1:1.081:0,0.919,0.081	0|0:0.162:0.845,0.149,0.007	0|0:0:1,0,0	1|1:2:0,0,1	0|0:0:1,0,0	0|0:0:1,0,0	0|1:1:0,1,0	0|1:1:0,1,0	1|0:1.058:0,0.942,0.058	1|0:1:0,1,0	1|0:1:0,1,0	0|1:1:0,1,0	0|1:1:0,1,0	0|0:0:1,0,0	0|0:0:1,0,0	1|0:1:0,1,0	1|0:1.083:0,0.917,0.083
seq000002_scaffold26784_cov46_len1456786	545186	.	C	T	.	PASS	AR2=0.98;DR2=0.982;AF=0.419	GT:DS:GP	1|1:2:0,0,1	0|1:1:0,1,0	1|1:2:0,0,1	1|1:2:0,0,1	0|0:0:1,0,0	0|1:1:0,1,0	0|0:0:1,0,0	1|1:2:0,0,1	0|1:1:0,1,0	1|0:1:0,1,0	0|0:0.148:0.857,0.138,0.005	0|0:0:1,0,0	0|1:1:0,1,0	0|0:0:1,0,0	0|0:0.037:0.964,0.035,0.001	0|0:0:1,0,0	1|1:2:0,0,1	0|1:1:0,1,0	0|1:1:0,1,0	1|0:1:0,1,0	0|0:0:1,0,0	0|0:0:1,0,0	1|1:2:0,0,1	0|0:0.175:0.833,0.159,0.008	0|1:1.081:0,0.919,0.081	0|0:0.162:0.845,0.149,0.007	0|0:0:1,0,0	1|1:2:0,0,1	0|0:0:1,0,0	0|0:0:1,0,0	0|1:1:0,1,0	0|1:1:0,1,0	1|0:1.058:0,0.942,0.058	1|0:1:0,1,0	1|0:1:0,1,0	0|1:1:0,1,0	0|1:1:0,1,0	0|0:0:1,0,0	0|0:0:1,0,0	1|0:1:0,1,0	1|0:1.083:0,0.917,0.083
seq000002_scaffold26784_cov46_len1456786	545196	.	A	T	.	PASS	AR2=0.98;DR2=0.982;AF=0.419	GT:DS:GP	1|1:2:0,0,1	0|1:1:0,1,0	1|1:2:0,0,1	1|1:2:0,0,1	0|0:0:1,0,0	0|1:1:0,1,0	0|0:0:1,0,0	1|1:2:0,0,1	0|1:1:0,1,0	1|0:1:0,1,0	0|0:0.148:0.857,0.138,0.005	0|0:0:1,0,0	0|1:1:0,1,0	0|0:0:1,0,0	0|0:0.037:0.964,0.035,0.001	0|0:0:1,0,0	1|1:2:0,0,1	0|1:1:0,1,0	0|1:1:0,1,0	1|0:1:0,1,0	0|0:0:1,0,0	0|0:0:1,0,0	1|1:2:0,0,1	0|0:0.175:0.833,0.159,0.008	0|1:1.081:0,0.919,0.081	0|0:0.162:0.845,0.149,0.007	0|0:0:1,0,0	1|1:2:0,0,1	0|0:0:1,0,0	0|0:0:1,0,0	0|1:1:0,1,0	0|1:1:0,1,0	1|0:1.058:0,0.942,0.058	1|0:1:0,1,0	1|0:1:0,1,0	0|1:1:0,1,0	0|1:1:0,1,0	0|0:0:1,0,0	0|0:0:1,0,0	1|0:1:0,1,0	1|0:1.083:0,0.917,0.083
seq000002_scaffold26784_cov46_len1456786	545202	.	C	G	.	PASS	AR2=0.98;DR2=0.982;AF=0.419	GT:DS:GP	1|1:2:0,0,1	0|1:1:0,1,0	1|1:2:0,0,1	1|1:2:0,0,1	0|0:0:1,0,0	0|1:1:0,1,0	0|0:0:1,0,0	1|1:2:0,0,1	0|1:1:0,1,0	1|0:1:0,1,0	0|0:0.148:0.857,0.138,0.005	0|0:0:1,0,0	0|1:1:0,1,0	0|0:0:1,0,0	0|0:0.037:0.964,0.035,0.001	0|0:0:1,0,0	1|1:2:0,0,1	0|1:1:0,1,0	0|1:1:0,1,0	1|0:1:0,1,0	0|0:0:1,0,0	0|0:0:1,0,0	1|1:2:0,0,1	0|0:0.175:0.833,0.159,0.008	0|1:1.081:0,0.919,0.081	0|0:0.162:0.845,0.149,0.007	0|0:0:1,0,0	1|1:2:0,0,1	0|0:0:1,0,0	0|0:0:1,0,0	0|1:1:0,1,0	0|1:1:0,1,0	1|0:1.058:0,0.942,0.058	1|0:1:0,1,0	1|0:1:0,1,0	0|1:1:0,1,0	0|1:1:0,1,0	0|0:0:1,0,0	0|0:0:1,0,0	1|0:1:0,1,0	1|0:1.083:0,0.917,0.083
seq000002_scaffold26784_cov46_len1456786	545215	.	A	G	.	PASS	AR2=0.98;DR2=0.982;AF=0.419	GT:DS:GP	1|1:2:0,0,1	0|1:1:0,1,0	1|1:2:0,0,1	1|1:2:0,0,1	0|0:0:1,0,0	0|1:1:0,1,0	0|0:0:1,0,0	1|1:2:0,0,1	0|1:1:0,1,0	1|0:1:0,1,0	0|0:0.148:0.857,0.138,0.005	0|0:0:1,0,0	0|1:1:0,1,0	0|0:0:1,0,0	0|0:0.037:0.964,0.035,0.001	0|0:0:1,0,0	1|1:2:0,0,1	0|1:1:0,1,0	0|1:1:0,1,0	1|0:1:0,1,0	0|0:0:1,0,0	0|0:0:1,0,0	1|1:2:0,0,1	0|0:0.175:0.833,0.159,0.008	0|1:1.081:0,0.919,0.081	0|0:0.162:0.845,0.149,0.007	0|0:0:1,0,0	1|1:2:0,0,1	0|0:0:1,0,0	0|0:0:1,0,0	0|1:1:0,1,0	0|1:1:0,1,0	1|0:1.058:0,0.942,0.058	1|0:1:0,1,0	1|0:1:0,1,0	0|1:1:0,1,0	0|1:1:0,1,0	0|0:0:1,0,0	0|0:0:1,0,0	1|0:1:0,1,0	1|0:1.083:0,0.917,0.083
seq000002_scaffold26784_cov46_len1456786	545468	.	A	G	.	PASS	AR2=0.983;DR2=0.984;AF=0.414	GT:DS:GP	1|1:2:0,0,1	0|1:1:0,1,0	1|1:2:0,0,1	1|1:2:0,0,1	0|0:0:1,0,0	0|1:1:0,1,0	0|0:0:1,0,0	1|1:2:0,0,1	0|1:1:0,1,0	1|0:1:0,1,0	0|0:0.126:0.878,0.119,0.004	0|0:0:1,0,0	0|1:1:0,1,0	0|0:0:1,0,0	0|0:0.032:0.969,0.031,0.001	0|0:0:1,0,0	1|1:2:0,0,1	0|1:1:0,1,0	0|1:1:0,1,0	1|0:1:0,1,0	0|0:0:1,0,0	0|0:0:1,0,0	1|1:2:0,0,1	0|0:0.152:0.854,0.14,0.006	0|1:1.073:0,0.927,0.073	0|0:0.142:0.863,0.132,0.005	0|0:0:1,0,0	1|0:1:0,1,0	0|0:0:1,0,0	0|0:0:1,0,0	0|1:1:0,1,0	0|1:1:0,1,0	1|0:1.05:0,0.95,0.05	1|0:1:0,1,0	1|0:1:0,1,0	0|1:1:0,1,0	0|1:1:0,1,0	0|0:0:1,0,0	0|0:0:1,0,0	1|0:1:0,1,0	1|0:1.075:0,0.925,0.075
seq000002_scaffold26784_cov46_len1456786	545480	.	C	G	.	PASS	AR2=0.983;DR2=0.984;AF=0.414	GT:DS:GP	1|1:2:0,0,1	0|1:1:0,1,0	1|1:2:0,0,1	1|1:2:0,0,1	0|0:0:1,0,0	0|1:1:0,1,0	0|0:0:1,0,0	1|1:2:0,0,1	0|1:1:0,1,0	1|0:1:0,1,0	0|0:0.126:0.878,0.119,0.004	0|0:0:1,0,0	0|1:1:0,1,0	0|0:0:1,0,0	0|0:0.032:0.969,0.031,0.001	0|0:0:1,0,0	1|1:2:0,0,1	0|1:1:0,1,0	0|1:1:0,1,0	1|0:1:0,1,0	0|0:0:1,0,0	0|0:0:1,0,0	1|1:2:0,0,1	0|0:0.152:0.854,0.14,0.006	0|1:1.073:0,0.927,0.073	0|0:0.142:0.863,0.132,0.005	0|0:0:1,0,0	1|0:1:0,1,0	0|0:0:1,0,0	0|0:0:1,0,0	0|1:1:0,1,0	0|1:1:0,1,0	1|0:1.05:0,0.95,0.05	1|0:1:0,1,0	1|0:1:0,1,0	0|1:1:0,1,0	0|1:1:0,1,0	0|0:0:1,0,0	0|0:0:1,0,0	1|0:1:0,1,0	1|0:1.075:0,0.925,0.075
seq000002_scaffold26784_cov46_len1456786	545502	.	A	T	.	PASS	AR2=0.983;DR2=0.984;AF=0.414	GT:DS:GP	1|1:2:0,0,1	0|1:1:0,1,0	1|1:2:0,0,1	1|1:2:0,0,1	0|0:0:1,0,0	0|1:1:0,1,0	0|0:0:1,0,0	1|1:2:0,0,1	0|1:1:0,1,0	1|0:1:0,1,0	0|0:0.126:0.878,0.119,0.004	0|0:0:1,0,0	0|1:1:0,1,0	0|0:0:1,0,0	0|0:0.032:0.969,0.031,0.001	0|0:0:1,0,0	1|1:2:0,0,1	0|1:1:0,1,0	0|1:1:0,1,0	1|0:1:0,1,0	0|0:0:1,0,0	0|0:0:1,0,0	1|1:2:0,0,1	0|0:0.152:0.854,0.14,0.006	0|1:1.073:0,0.927,0.073	0|0:0.142:0.863,0.132,0.005	0|0:0:1,0,0	1|0:1:0,1,0	0|0:0:1,0,0	0|0:0:1,0,0	0|1:1:0,1,0	0|1:1:0,1,0	1|0:1.05:0,0.95,0.05	1|0:1:0,1,0	1|0:1:0,1,0	0|1:1:0,1,0	0|1:1:0,1,0	0|0:0:1,0,0	0|0:0:1,0,0	1|0:1:0,1,0	1|0:1.075:0,0.925,0.075
seq000002_scaffold26784_cov46_len1456786	545507	.	C	G	.	PASS	AR2=0.983;DR2=0.984;AF=0.414	GT:DS:GP	1|1:2:0,0,1	0|1:1:0,1,0	1|1:2:0,0,1	1|1:2:0,0,1	0|0:0:1,0,0	0|1:1:0,1,0	0|0:0:1,0,0	1|1:2:0,0,1	0|1:1:0,1,0	1|0:1:0,1,0	0|0:0.126:0.878,0.119,0.004	0|0:0:1,0,0	0|1:1:0,1,0	0|0:0:1,0,0	0|0:0.032:0.969,0.031,0.001	0|0:0:1,0,0	1|1:2:0,0,1	0|1:1:0,1,0	0|1:1:0,1,0	1|0:1:0,1,0	0|0:0:1,0,0	0|0:0:1,0,0	1|1:2:0,0,1	0|0:0.152:0.854,0.14,0.006	0|1:1.073:0,0.927,0.073	0|0:0.142:0.863,0.132,0.005	0|0:0:1,0,0	1|0:1:0,1,0	0|0:0:1,0,0	0|0:0:1,0,0	0|1:1:0,1,0	0|1:1:0,1,0	1|0:1.05:0,0.95,0.05	1|0:1:0,1,0	1|0:1:0,1,0	0|1:1:0,1,0	0|1:1:0,1,0	0|0:0:1,0,0	0|0:0:1,0,0	1|0:1:0,1,0	1|0:1.075:0,0.925,0.075
seq000002_scaffold26784_cov46_len1456786	615568	.	C	T	.	PASS	AR2=1;DR2=1;AF=0.676	GT:DS:GP	1|0:1:0,1,0	1|0:1:0,1,0	0|1:1:0,1,0	1|0:1:0,1,0	1|1:2:0,0,1	1|0:1:0,1,0	1|1:2:0,0,1	0|0:0:1,0,0	1|1:2:0,0,1	0|1:1:0,1,0	1|1:2:0,0,1	1|1:2:0,0,1	1|0:1:0,1,0	1|1:2:0,0,1	1|1:2:0,0,1	1|1:2:0,0,1	0|0:0:1,0,0	1|0:1:0,1,0	1|0:1:0,1,0	0|1:1:0,1,0	1|1:2:0,0,1	1|1:2:0,0,1	0|1:1:0,1,0	1|1:2:0,0,1	1|0:1:0,1,0	1|1:2:0,0,1	1|1:2:0,0,1	0|1:1:0,1,0	1|1:2:0,0,1	1|1:2:0,0,1	1|0:1:0,1,0	1|0:1:0,1,0	0|1:1:0,1,0	0|1:1:0,1,0	0|1:1:0,1,0	1|0:1:0,1,0	1|0:1:0,1,0	1|1:2:0,0,1	1|1:2:0,0,1	0|1:1:0,1,0	0|1:1:0,1,0
seq000002_scaffold26784_cov46_len1456786	704658	.	A	G	.	PASS	AR2=1;DR2=1;AF=0.607	GT:DS:GP	0|1:1:0,1,0	1|1:2:0,0,1	1|0:1:0,1,0	1|1:2:0,0,1	1|0:1:0,1,0	0|1:1:0,1,0	1|1:2:0,0,1	1|1:2:0,0,1	0|1:1:0,1,0	1|1:2:0,0,1	0|1:1:0,1,0	0|0:0:1,0,0	0|1:1:0,1,0	0|0:0:1,0,0	1|0:1:0,1,0	0|0:0:1,0,0	1|1:2:0,0,1	0|1:1:0,1,0	0|1:1:0,1,0	1|0:1:0,1,0	1|0:1:0,1,0	1|0:1:0,1,0	1|0:1:0,1,0	0|0:0:1,0,0	0|1:1:0,1,0	0|0:0:1,0,0	0|1:1:0,1,0	1|0:1:0,1,0	0|1:1:0,1,0	0|0:0:1,0,0	0|1:1:0,1,0	1|1:2:0,0,1	1|0:1:0,1,0	1|1:2:0,0,1	1|1:2:0,0,1	0|1:1:0,1,0	1|1:2:0,0,1	0|0:0:1,0,0	1|0:1:0,1,0	1|0:1:0,1,0	1|0:1:0,1,0
seq000002_scaffold26784_cov46_len1456786	705065	.	A	T	.	PASS	AR2=0.999;DR2=0.999;AF=0.057	GT:DS:GP	0|0:0:1,0,0	0|0:0:1,0,0	0|0:0:1,0,0	0|0:0:1,0,0	0|0:0:1,0,0	0|0:0:1,0,0	0|0:0:1,0,0	0|0:0:1,0,0	0|1:1:0,1,0	0|0:0:1,0,0	0|0:0:1,0,0	0|0:0:1,0,0	0|0:0:1,0,0	0|0:0:1,0,0	0|0:0.001:0.999,0.001,0	0|0:0:1,0,0	0|0:0.002:0.998,0.002,0	0|0:0:1,0,0	0|0:0:1,0,0	0|0:0:1,0,0	0|0:0:1,0,0	0|0:0:1,0,0	0|0:0:1,0,0	0|0:0:1,0,0	0|0:0.002:0.998,0.002,0	0|0:0.001:0.999,0.001,0	0|0:0:1,0,0	0|0:0:1,0,0	0|0:0:1,0,0	0|0:0:1,0,0	0|0:0:1,0,0	0|0:0:1,0,0	0|0:0.001:0.999,0.001,0	0|0:0:1,0,0	0|0:0:1,0,0	0|0:0:1,0,0	0|0:0:1,0,0	0|0:0:1,0,0	0|0:0:1,0,0	0|0:0:1,0,0	0|0:0:1,0,0
seq000002_scaffold26784_cov46_len1456786	736311	.	A	G	.	PASS	AR2=0.999;DR2=0.999;AF=0.41	GT:DS:GP	1|0:1:0,1,0	0|0:0:1,0,0	0|1:1:0,1,0	0|0:0:1,0,0	0|1:1:0,1,0	1|0:1:0,1,0	0|0:0:1,0,0	0|0:0:1,0,0	1|0:1:0,1,0	0|0:0:1,0,0	1|0:1:0,1,0	1|1:2:0,0,1	1|0:1:0,1,0	1|1:2:0,0,1	0|1:1:0,1,0	1|1:2:0,0,1	0|0:0:1,0,0	1|0:1:0,1,0	1|0:1:0,1,0	0|1:1:0,1,0	0|1:1:0,1,0	0|1:1:0,1,0	0|1:1:0,1,0	1|1:2:0,0,1	1|0:1:0,1,0	1|1:2:0,0,1	1|1:2:0,0,1	0|1:1:0,1,0	1|0:1:0,1,0	1|1:2:0,0,1	1|0:1:0,1,0	0|0:0:1,0,0	0|1:1:0,1,0	0|0:0:1,0,0	0|0:0:1,0,0	1|0:1:0,1,0	0|0:0:1,0,0	1|1:2:0,0,1	0|1:1:0,1,0	0|1:1:0,1,0	0|1:1:0,1,0
seq000002_scaffold26784_cov46_len1456786	742963	.	A	G	.	PASS	AR2=0.999;DR2=0.999;AF=0.115	GT:DS:GP	0|0:0:1,0,0	0|0:0:1,0,0	0|0:0:1,0,0	0|1:1:0,1,0	0|0:0:1,0,0	0|0:0:1,0,0	0|0:0:1,0,0	1|0:1:0,1,0	0|1:1:0,1,0	0|0:0:1,0,0	0|0:0:1,0,0	0|0:0:1,0,0	0|0:0:1,0,0	0|0:0:1,0,0	0|0:0.001:0.999,0.001,0	0|0:0:1,0,0	0|0:0.006:0.994,0.006,0	0|0:0:1,0,0	0|0:0:1,0,0	0|0:0:1,0,0	0|0:0:1,0,0	0|0:0:1,0,0	1|0:1:0,1,0	0|0:0:1,0,0	0|0:0.004:0.996,0.004,0	0|0:0:1,0,0	0|0:0:1,0,0	0|0:0:1,0,0	0|0:0:1,0,0	0|0:0:1,0,0	0|0:0:1,0,0	0|0:0:1,0,0	0|0:0.002:0.998,0.002,0	0|0:0:1,0,0	0|0:0:1,0,0	0|0:0:1,0,0	0|0:0:1,0,0	0|0:0:1,0,0	0|0:0:1,0,0	0|0:0:1,0,0	0|0:0.001:0.999,0.001,0
seq000002_scaffold26784_cov46_len1456786	742978	.	C	T	.	PASS	AR2=0.996;DR2=0.996;AF=0.229	GT:DS:GP	0|0:0:1,0,0	0|0:0:1,0,0	1|0:1:0,1,0	0|1:1:0,1,0	0|0:0:1,0,0	0|1:1:0,1,0	0|0:0:1,0,0	1|0:1:0,1,0	0|1:1:0,1,0	1|0:1:0,1,0	0|0:0:1,0,0	0|0:0:1,0,0	0|1:1:0,1,0	0|0:0:1,0,0	0|0:0.002:0.998,0.002,0	0|0:0:1,0,0	0|1:0.957:0.043,0.957,0	0|0:0:1,0,0	0|0:0:1,0,0	0|0:0:1,0,0	0|0:0:1,0,0	0|0:0:1,0,0	1|0:1:0,1,0	0|0:0:1,0,0	0|1:0.97:0.03,0.97,0	0|0:0:1,0,0	0|0:0:1,0,0	0|0:0:1,0,0	0|0:0:1,0,0	0|0:0:1,0,0	0|0:0:1,0,0	0|0:0:1,0,0	1|0:0.992:0.01,0.989,0.002	1|0:1:0,1,0	0|0:0:1,0,0	0|1:1:0,1,0	0|0:0:1,0,0	0|0:0:1,0,0	0|0:0:1,0,0	0|0:0:1,0,0	1|0:0.982:0.018,0.982,0
seq000002_scaffold26784_cov46_len1456786	742991	.	A	G	.	PASS	AR2=0.996;DR2=0.996;AF=0.221	GT:DS:GP	0|0:0:1,0,0	0|0:0:1,0,0	1|0:1:0,1,0	0|1:1:0,1,0	0|0:0:1,0,0	0|1:1:0,1,0	0|0:0:1,0,0	1|0:1:0,1,0	0|1:1:0,1,0	1|0:1:0,1,0	0|0:0:1,0,0	0|0:0:1,0,0	0|1:1:0,1,0	0|0:0:1,0,0	0|0:0.001:0.999,0.001,0	0|0:0:1,0,0	0|1:0.957:0.043,0.957,0	0|0:0:1,0,0	0|0:0:1,0,0	0|0:0:1,0,0	0|0:0:1,0,0	0|0:0:1,0,0	1|0:1:0,1,0	0|0:0:1,0,0	0|1:0.97:0.03,0.97,0	0|0:0:1,0,0	0|0:0:1,0,0	0|0:0:1,0,0	0|0:0:1,0,0	0|0:0:1,0,0	0|0:0:1,0,0	0|0:0:1,0,0	1|0:0.991:0.01,0.989,0.001	1|0:1:0,1,0	0|0:0:1,0,0	0|1:1:0,1,0	0|0:0:1,0,0	0|0:0:1,0,0	0|0:0:1,0,0	0|0:0:1,0,0	1|0:0.982:0.018,0.982,0
seq000002_scaffold26784_cov46_len1456786	743018	.	A	G	.	PASS	AR2=0.996;DR2=0.996;AF=0.229	GT:DS:GP	0|0:0:1,0,0	0|0:0:1,0,0	1|0:1:0,1,0	0|1:1:0,1,0	0|0:0:1,0,0	0|1:1:0,1,0	0|0:0:1,0,0	1|0:1:0,1,0	0|1:1:0,1,0	1|0:1:0,1,0	0|0:0:1,0,0	0|0:0:1,0,0	0|1:1:0,1,0	0|0:0:1,0,0	0|0:0.002:0.998,0.002,0	0|0:0:1,0,0	0|1:0.957:0.043,0.957,0	0|0:0:1,0,0	0|0:0:1,0,0	0|0:0:1,0,0	0|0:0:1,0,0	0|0:0:1,0,0	1|0:1:0,1,0	0|0:0:1,0,0	0|1:0.97:0.03,0.97,0	0|0:0:1,0,0	0|0:0:1,0,0	0|0:0:1,0,0	0|0:0:1,0,0	0|0:0:1,0,0	0|0:0:1,0,0	0|0:0:1,0,0	1|0:0.992:0.01,0.989,0.002	1|0:1:0,1,0	0|0:0:1,0,0	0|1:1:0,1,0	0|0:0:1,0,0	0|0:0:1,0,0	0|0:0:1,0,0	0|0:0:1,0,0	1|0:0.982:0.018,0.982,0
seq000002_scaffold26784_cov46_len1456786	743284	.	G	A	.	PASS	AR2=0.996;DR2=0.996;AF=0.229	GT:DS:GP	0|0:0:1,0,0	0|0:0:1,0,0	1|0:1:0,1,0	0|1:1:0,1,0	0|0:0:1,0,0	0|1:1:0,1,0	0|0:0:1,0,0	1|0:1:0,1,0	0|1:1:0,1,0	1|0:1:0,1,0	0|0:0:1,0,0	0|0:0:1,0,0	0|1:1:0,1,0	0|0:0:1,0,0	0|0:0.002:0.998,0.002,0	0|0:0:1,0,0	0|1:0.957:0.043,0.957,0	0|0:0:1,0,0	0|0:0:1,0,0	0|0:0:1,0,0	0|0:0:1,0,0	0|0:0:1,0,0	1|0:1:0,1,0	0|0:0:1,0,0	0|1:0.97:0.03,0.97,0	0|0:0:1,0,0	0|0:0:1,0,0	0|0:0:1,0,0	0|0:0:1,0,0	0|0:0:1,0,0	0|0:0:1,0,0	0|0:0:1,0,0	1|0:0.992:0.01,0.989,0.002	1|0:1:0,1,0	0|0:0:1,0,0	0|1:1:0,1,0	0|0:0:1,0,0	0|0:0:1,0,0	0|0:0:1,0,0	0|0:0:1,0,0	1|0:0.982:0.018,0.982,0
seq000002_scaffold26784_cov46_len1456786	743453	.	C	T	.	PASS	AR2=0.999;DR2=0.999;AF=0.225	GT:DS:GP	0|0:0:1,0,0	0|0:0:1,0,0	1|0:1:0,1,0	0|1:1:0,1,0	0|0:0:1,0,0	0|1:1:0,1,0	0|0:0:1,0,0	1|0:1:0,1,0	0|1:1:0,1,0	1|0:1:0,1,0	0|0:0:1,0,0	0|0:0.001:0.999,0.001,0	0|1:1:0,1,0	0|0:0.001:0.999,0.001,0	0|0:0:1,0,0	0|0:0.001:0.999,0.001,0	0|1:1:0,1,0	0|0:0:1,0,0	0|0:0:1,0,0	0|0:0:1,0,0	0|0:0:1,0,0	0|0:0:1,0,0	1|0:1:0,1,0	0|0:0.001:0.999,0.001,0	0|1:1:0,1,0	0|0:0.001:0.999,0.001,0	0|0:0:1,0,0	0|0:0:1,0,0	0|0:0:1,0,0	0|0:0.001:0.999,0.001,0	0|0:0:1,0,0	0|0:0:1,0,0	1|0:1:0,1,0	1|0:1:0,1,0	0|0:0:1,0,0	0|1:1:0,1,0	0|0:0:1,0,0	0|0:0.002:0.998,0.002,0	0|0:0:1,0,0	0|0:0:1,0,0	1|0:1:0,1,0
seq000002_scaffold26784_cov46_len1456786	743484	.	G	A	.	PASS	AR2=0.999;DR2=0.999;AF=0.234	GT:DS:GP	0|0:0:1,0,0	0|0:0:1,0,0	1|0:1:0,1,0	0|1:1:0,1,0	0|0:0:1,0,0	0|1:1:0,1,0	0|0:0:1,0,0	1|0:1:0,1,0	0|1:1:0,1,0	1|0:1:0,1,0	0|0:0:1,0,0	0|0:0.001:0.999,0.001,0	0|1:1:0,1,0	0|0:0.003:0.997,0.003,0	0|0:0:1,0,0	0|0:0.003:0.997,0.003,0	0|1:1:0,1,0	0|0:0:1,0,0	0|0:0:1,0,0	0|0:0:1,0,0	0|0:0:1,0,0	0|0:0:1,0,0	1|0:1:0,1,0	0|0:0.001:0.999,0.001,0	0|1:1:0,1,0	0|0:0.001:0.999,0.001,0	0|0:0:1,0,0	0|0:0:1,0,0	0|0:0:1,0,0	0|0:0.001:0.999,0.001,0	0|0:0:1,0,0	0|0:0:1,0,0	1|0:1:0,1,0	1|0:1:0,1,0	0|0:0:1,0,0	0|1:1:0,1,0	0|0:0:1,0,0	0|0:0.003:0.997,0.003,0	0|0:0:1,0,0	0|0:0:1,0,0	1|0:1:0,1,0
seq000002_scaffold26784_cov46_len1456786	743526	.	A	G	.	PASS	AR2=0.998;DR2=0.998;AF=0.234	GT:DS:GP	0|0:0:1,0,0	0|0:0:1,0,0	1|0:1:0,1,0	0|1:1:0,1,0	0|0:0:1,0,0	0|1:1:0,1,0	0|0:0:1,0,0	1|0:1:0,1,0	0|1:1:0,1,0	1|0:1:0,1,0	0|0:0:1,0,0	0|0:0.002:0.998,0.002,0	0|1:1:0,1,0	0|0:0.004:0.996,0.004,0	0|0:0:1,0,0	0|0:0.005:0.995,0.005,0	0|1:1:0,1,0	0|0:0:1,0,0	0|0:0:1,0,0	0|0:0:1,0,0	0|0:0:1,0,0	0|0:0:1,0,0	1|0:1:0,1,0	0|0:0.001:0.999,0.001,0	0|1:1:0,1,0	0|0:0.002:0.998,0.002,0	0|0:0:1,0,0	0|0:0:1,0,0	0|0:0:1,0,0	0|0:0.001:0.999,0.001,0	0|0:0:1,0,0	0|0:0:1,0,0	1|0:1:0,1,0	1|0:1:0,1,0	0|0:0:1,0,0	0|1:1:0,1,0	0|0:0:1,0,0	0|0:0.006:0.994,0.006,0	0|0:0:1,0,0	0|0:0:1,0,0	1|0:1:0,1,0
seq000002_scaffold26784_cov46_len1456786	743588	.	T	C	.	PASS	AR2=0.992;DR2=0.992;AF=0.235	GT:DS:GP	0|0:0:1,0,0	0|0:0:1,0,0	1|0:1:0,1,0	0|1:1:0,1,0	0|0:0:1,0,0	0|1:1:0,1,0	0|0:0:1,0,0	1|0:1:0,1,0	0|1:1:0,1,0	1|0:1:0,1,0	0|0:0:1,0,0	0|0:0.006:0.994,0.006,0	0|1:1:0,1,0	0|0:0.011:0.989,0.011,0	0|0:0:1,0,0	0|0:0.019:0.981,0.019,0	0|1:1:0,1,0	0|0:0:1,0,0	0|0:0:1,0,0	0|0:0:1,0,0	0|0:0:1,0,0	0|0:0:1,0,0	1|0:1:0,1,0	0|0:0.006:0.994,0.006,0	0|1:1.003:0,0.997,0.003	0|0:0.006:0.994,0.006,0	0|0:0:1,0,0	0|0:0:1,0,0	0|0:0:1,0,0	0|0:0.006:0.994,0.006,0	0|0:0:1,0,0	0|0:0:1,0,0	1|0:1:0,1,0	1|0:1:0,1,0	0|0:0:1,0,0	0|1:1:0,1,0	0|0:0:1,0,0	0|0:0.022:0.978,0.022,0	0|0:0:1,0,0	0|0:0:1,0,0	1|0:1:0,1,0
seq000002_scaffold26784_cov46_len1456786	743753	.	T	C	.	PASS	AR2=0.999;DR2=0.999;AF=0.225	GT:DS:GP	0|0:0:1,0,0	0|0:0:1,0,0	1|0:1:0,1,0	0|1:1:0,1,0	0|0:0:1,0,0	0|1:1:0,1,0	0|0:0:1,0,0	1|0:1:0,1,0	0|1:1:0,1,0	1|0:1:0,1,0	0|0:0:1,0,0	0|0:0.001:0.999,0.001,0	0|1:1:0,1,0	0|0:0.001:0.999,0.001,0	0|0:0:1,0,0	0|0:0.001:0.999,0.001,0	0|1:1:0,1,0	0|0:0:1,0,0	0|0:0:1,0,0	0|0:0:1,0,0	0|0:0:1,0,0	0|0:0:1,0,0	1|0:1:0,1,0	0|0:0.001:0.999,0.001,0	0|1:1:0,1,0	0|0:0.001:0.999,0.001,0	0|0:0:1,0,0	0|0:0:1,0,0	0|0:0:1,0,0	0|0:0.001:0.999,0.001,0	0|0:0:1,0,0	0|0:0:1,0,0	1|0:1:0,1,0	1|0:1:0,1,0	0|0:0:1,0,0	0|1:1:0,1,0	0|0:0:1,0,0	0|0:0.002:0.998,0.002,0	0|0:0:1,0,0	0|0:0:1,0,0	1|0:1:0,1,0
seq000002_scaffold26784_cov46_len1456786	743827	.	A	G	.	PASS	AR2=1;DR2=1;AF=0.234	GT:DS:GP	0|0:0:1,0,0	0|0:0:1,0,0	1|0:1:0,1,0	0|1:1:0,1,0	0|0:0:1,0,0	0|1:1:0,1,0	0|0:0:1,0,0	1|0:1:0,1,0	0|1:1:0,1,0	1|0:1:0,1,0	0|0:0:1,0,0	0|0:0:1,0,0	0|1:1:0,1,0	0|0:0:1,0,0	0|0:0:1,0,0	0|0:0:1,0,0	0|1:1:0,1,0	0|0:0:1,0,0	0|0:0:1,0,0	0|0:0:1,0,0	0|0:0:1,0,0	0|0:0:1,0,0	1|0:1:0,1,0	0|0:0:1,0,0	0|1:1:0,1,0	0|0:0:1,0,0	0|0:0:1,0,0	0|0:0:1,0,0	0|0:0:1,0,0	0|0:0:1,0,0	0|0:0:1,0,0	0|0:0:1,0,0	1|0:1:0,1,0	1|0:1:0,1,0	0|0:0:1,0,0	0|1:1:0,1,0	0|0:0:1,0,0	0|0:0:1,0,0	0|0:0:1,0,0	0|0:0:1,0,0	1|0:1:0,1,0
seq000002_scaffold26784_cov46_len1456786	759738	.	C	T	.	PASS	AR2=1;DR2=1;AF=0.303	GT:DS:GP	0|1:1:0,1,0	1|1:2:0,0,1	0|0:0:1,0,0	1|0:1:0,1,0	1|0:1:0,1,0	0|0:0:1,0,0	1|1:2:0,0,1	0|0:0:1,0,0	0|0:0:1,0,0	0|1:1:0,1,0	0|1:1:0,1,0	0|0:0:1,0,0	0|0:0:1,0,0	0|0:0:1,0,0	1|0:1:0,1,0	0|0:0:1,0,0	0|0:0:1,0,0	0|1:1:0,1,0	0|1:1:0,1,0	1|0:1:0,1,0	1|0:1:0,1,0	1|0:1:0,1,0	0|0:0:1,0,0	0|0:0:1,0,0	0|0:0:1,0,0	0|0:0:1,0,0	0|1:1:0,1,0	1|0:1:0,1,0	0|1:1:0,1,0	0|0:0:1,0,0	0|1:1:0,1,0	1|1:2:0,0,1	0|0:0:1,0,0	0|1:1:0,1,0	1|1:2:0,0,1	0|0:0:1,0,0	1|1:2:0,0,1	0|0:0:1,0,0	1|0:1:0,1,0	1|0:1:0,1,0	0|0:0:1,0,0
seq000002_scaffold26784_cov46_len1456786	759745	.	A	T	.	PASS	AR2=1;DR2=1;AF=0.303	GT:DS:GP	0|1:1:0,1,0	1|1:2:0,0,1	0|0:0:1,0,0	1|0:1:0,1,0	1|0:1:0,1,0	0|0:0:1,0,0	1|1:2:0,0,1	0|0:0:1,0,0	0|0:0:1,0,0	0|1:1:0,1,0	0|1:1:0,1,0	0|0:0:1,0,0	0|0:0:1,0,0	0|0:0:1,0,0	1|0:1:0,1,0	0|0:0:1,0,0	0|0:0:1,0,0	0|1:1:0,1,0	0|1:1:0,1,0	1|0:1:0,1,0	1|0:1:0,1,0	1|0:1:0,1,0	0|0:0:1,0,0	0|0:0:1,0,0	0|0:0:1,0,0	0|0:0:1,0,0	0|1:1:0,1,0	1|0:1:0,1,0	0|1:1:0,1,0	0|0:0:1,0,0	0|1:1:0,1,0	1|1:2:0,0,1	0|0:0:1,0,0	0|1:1:0,1,0	1|1:2:0,0,1	0|0:0:1,0,0	1|1:2:0,0,1	0|0:0:1,0,0	1|0:1:0,1,0	1|0:1:0,1,0	0|0:0:1,0,0
seq000002_scaffold26784_cov46_len1456786	759763	.	A	C	.	PASS	AR2=1;DR2=1;AF=0.303	GT:DS:GP	0|1:1:0,1,0	1|1:2:0,0,1	0|0:0:1,0,0	1|0:1:0,1,0	1|0:1:0,1,0	0|0:0:1,0,0	1|1:2:0,0,1	0|0:0:1,0,0	0|0:0:1,0,0	0|1:1:0,1,0	0|1:1:0,1,0	0|0:0:1,0,0	0|0:0:1,0,0	0|0:0:1,0,0	1|0:1:0,1,0	0|0:0:1,0,0	0|0:0:1,0,0	0|1:1:0,1,0	0|1:1:0,1,0	1|0:1:0,1,0	1|0:1:0,1,0	1|0:1:0,1,0	0|0:0:1,0,0	0|0:0:1,0,0	0|0:0:1,0,0	0|0:0:1,0,0	0|1:1:0,1,0	1|0:1:0,1,0	0|1:1:0,1,0	0|0:0:1,0,0	0|1:1:0,1,0	1|1:2:0,0,1	0|0:0:1,0,0	0|1:1:0,1,0	1|1:2:0,0,1	0|0:0:1,0,0	1|1:2:0,0,1	0|0:0:1,0,0	1|0:1:0,1,0	1|0:1:0,1,0	0|0:0:1,0,0
seq000002_scaffold26784_cov46_len1456786	766939	.	T	A	.	PASS	AR2=1;DR2=1;AF=0.283	GT:DS:GP	0|1:1:0,1,0	1|1:2:0,0,1	0|0:0:1,0,0	1|0:1:0,1,0	1|0:1:0,1,0	0|0:0:1,0,0	1|1:2:0,0,1	0|0:0:1,0,0	0|0:0:1,0,0	0|1:1:0,1,0	0|1:1:0,1,0	0|0:0:1,0,0	0|0:0:1,0,0	0|0:0:1,0,0	1|0:1:0,1,0	0|0:0:1,0,0	0|0:0:1,0,0	0|1:1:0,1,0	0|1:1:0,1,0	1|0:1:0,1,0	1|0:1:0,1,0	1|0:1:0,1,0	0|0:0:1,0,0	0|0:0:1,0,0	0|0:0:1,0,0	0|0:0:1,0,0	0|1:1:0,1,0	1|0:1:0,1,0	0|1:1:0,1,0	0|0:0:1,0,0	0|1:1:0,1,0	1|1:2:0,0,1	0|0:0:1,0,0	0|1:1:0,1,0	1|1:2:0,0,1	0|0:0:1,0,0	1|1:2:0,0,1	0|0:0:1,0,0	1|0:1:0,1,0	1|0:1:0,1,0	0|0:0:1,0,0
seq000002_scaffold26784_cov46_len1456786	779243	.	T	C	.	PASS	AR2=0.998;DR2=0.998;AF=0.123	GT:DS:GP	0|0:0:1,0,0	0|0:0:1,0,0	0|0:0:1,0,0	0|0:0:1,0,0	0|0:0:1,0,0	0|0:0:1,0,0	0|0:0:1,0,0	0|0:0:1,0,0	0|0:0:1,0,0	0|0:0:1,0,0	1|0:1:0,1,0	0|0:0:1,0,0	0|0:0:1,0,0	1|0:1:0,1,0	0|0:0:1,0,0	0|0:0:1,0,0	0|0:0:1,0,0	0|0:0:1,0,0	0|0:0:1,0,0	0|1:1:0,1,0	0|0:0:1,0,0	0|0:0:1,0,0	0|1:1:0,1,0	1|0:1:0,1,0	0|0:0.039:0.961,0.039,0	0|0:0:1,0,0	1|0:1:0,1,0	0|0:0:1,0,0	1|0:1:0,1,0	0|1:1:0,1,0	0|0:0:1,0,0	0|0:0:1,0,0	0|1:0.998:0.002,0.998,0	0|0:0:1,0,0	0|0:0:1,0,0	0|0:0:1,0,0	0|0:0:1,0,0	0|0:0:1,0,0	0|0:0:1,0,0	0|0:0:1,0,0	0|0:0:1,0,0
seq000002_scaffold26784_cov46_len1456786	806647	.	T	A	.	PASS	AR2=0.998;DR2=0.998;AF=0.127	GT:DS:GP	0|0:0:1,0,0	0|0:0:1,0,0	0|0:0:1,0,0	0|0:0:1,0,0	0|0:0:1,0,0	0|0:0:1,0,0	0|0:0:1,0,0	0|0:0:1,0,0	0|0:0:1,0,0	0|0:0:1,0,0	1|0:1:0,1,0	0|0:0:1,0,0	0|0:0:1,0,0	1|0:1:0,1,0	0|0:0:1,0,0	0|0:0:1,0,0	0|0:0:1,0,0	0|0:0:1,0,0	0|0:0:1,0,0	0|1:1:0,1,0	0|0:0:1,0,0	0|0:0:1,0,0	0|1:1:0,1,0	1|0:1:0,1,0	0|0:0.04:0.96,0.04,0	0|0:0:1,0,0	1|0:1:0,1,0	0|0:0:1,0,0	1|0:1:0,1,0	0|1:1:0,1,0	0|0:0:1,0,0	0|0:0:1,0,0	0|1:0.998:0.002,0.998,0	0|0:0:1,0,0	0|0:0:1,0,0	0|0:0:1,0,0	0|0:0:1,0,0	0|0:0:1,0,0	0|0:0:1,0,0	0|0:0:1,0,0	0|0:0:1,0,0
seq000002_scaffold26784_cov46_len1456786	806900	.	T	C	.	PASS	AR2=0.999;DR2=0.999;AF=0.43	GT:DS:GP	0|0:0:1,0,0	0|0:0:1,0,0	1|0:1:0,1,0	0|1:1:0,1,0	0|0:0:1,0,0	0|1:1:0,1,0	0|0:0:1,0,0	1|1:2:0,0,1	1|1:2:0,0,1	1|0:1:0,1,0	1|0:1:0,1,0	0|0:0:1,0,0	0|1:1:0,1,0	1|0:1:0,1,0	0|0:0:1,0,0	0|0:0:1,0,0	1|1:1.984:0,0.015,0.985	0|0:0:1,0,0	0|0:0:1,0,0	0|1:1:0,1,0	0|0:0:1,0,0	0|0:0:1,0,0	1|1:2:0,0,1	1|0:1:0,1,0	0|1:1.042:0.006,0.945,0.048	0|0:0:1,0,0	1|0:1:0,1,0	0|0:0:1,0,0	1|0:1:0,1,0	0|1:1:0,1,0	0|0:0:1,0,0	0|0:0:1,0,0	1|1:1.993:0,0.007,0.993	1|0:1:0,1,0	0|0:0:1,0,0	0|1:1:0,1,0	0|0:0:1,0,0	0|0:0:1,0,0	0|0:0:1,0,0	0|0:0:1,0,0	1|0:0.993:0.007,0.993,0
seq000002_scaffold26784_cov46_len1456786	873928	.	T	A	.	PASS	AR2=0.968;DR2=0.976;AF=0.253	GT:DS:GP	0|0:0:1,0,0	0|1:1:0,1,0	0|1:1:0,1,0	0|0:0:1,0,0	0|1:1:0,1,0	1|0:1:0,1,0	0|0:0:1,0,0	0|1:1:0,1,0	0|0:0:1,0,0	1|0:1:0,1,0	0|0:0:1,0,0	1|0:1:0,1,0	1|0:1:0,1,0	0|1:1:0,1,0	0|0:0:1,0,0	0|1:1:0,1,0	1|1:1.531:0.036,0.398,0.567	0|1:1:0,1,0	0|1:1:0,1,0	1|0:1:0,1,0	0|0:0:1,0,0	0|1:1:0,1,0	0|0:0:1,0,0	0|1:1:0,1,0	1|0:1.181:0.161,0.497,0.342	0|0:0:1,0,0	0|0:0:1,0,0	1|0:1:0,1,0	0|0:0:1,0,0	1|0:1:0,1,0	0|1:1:0,1,0	0|1:1:0,1,0	1|0:1:0,1,0	1|0:1:0,1,0	1|0:1:0,1,0	0|1:1:0,1,0	0|1:1:0,1,0	0|0:0:1,0,0	0|0:0:1,0,0	1|0:1:0,1,0	0|1:1:0,1,0
seq000002_scaffold26784_cov46_len1456786	873928	.	TA	TAA	.	PASS	AR2=0.967;DR2=0.977;AF=0.265	GT:DS:GP	0|1:1:0,1,0	0|1:1:0,1,0	0|1:1:0,1,0	0|0:0:1,0,0	0|1:1:0,1,0	1|0:1:0,1,0	0|0:0:1,0,0	0|1:1:0,1,0	0|0:0:1,0,0	1|0:1:0,1,0	0|0:0:1,0,0	1|0:1:0,1,0	1|0:1:0,1,0	0|1:1:0,1,0	0|0:0:1,0,0	0|1:1:0,1,0	1|1:1.501:0.032,0.436,0.532	0|1:1:0,1,0	0|1:1:0,1,0	1|0:1:0,1,0	0|0:0:1,0,0	0|1:1:0,1,0	0|0:0:1,0,0	0|1:1:0,1,0	1|0:1.265:0.122,0.49,0.387	1|0:1:0,1,0	0|0:0:1,0,0	1|0:1:0,1,0	0|0:0:1,0,0	1|0:1:0,1,0	0|1:1:0,1,0	0|1:1:0,1,0	0|0:0:1,0,0	1|0:1:0,1,0	1|0:1:0,1,0	0|1:1:0,1,0	0|1:1:0,1,0	0|0:0:1,0,0	0|0:0:1,0,0	1|0:1:0,1,0	0|1:1:0,1,0
seq000002_scaffold26784_cov46_len1456786	899737	.	G	T	.	PASS	AR2=0.998;DR2=0.998;AF=0.135	GT:DS:GP	0|0:0:1,0,0	0|0:0:1,0,0	0|0:0:1,0,0	0|0:0:1,0,0	1|0:1:0,1,0	0|0:0:1,0,0	0|0:0:1,0,0	0|0:0:1,0,0	0|0:0:1,0,0	0|0:0:1,0,0	0|0:0:1,0,0	0|0:0:1,0,0	0|0:0:1,0,0	0|0:0:1,0,0	0|1:1:0,1,0	1|0:1:0,1,0	0|0:0:1,0,0	1|0:1:0,1,0	1|0:1:0,1,0	0|0:0:1,0,0	0|0:0:1,0,0	0|0:0:1,0,0	0|0:0:1,0,0	0|0:0:1,0,0	0|0:0.056:0.944,0.056,0	0|0:0:1,0,0	0|0:0:1,0,0	0|0:0:1,0,0	0|0:0:1,0,0	0|0:0:1,0,0	0|0:0:1,0,0	0|0:0:1,0,0	0|0:0:1,0,0	0|0:0:1,0,0	0|0:0:1,0,0	1|0:1:0,1,0	0|0:0:1,0,0	0|1:1:0,1,0	0|0:0:1,0,0	0|1:1:0,1,0	0|0:0:1,0,0
seq000002_scaffold26784_cov46_len1456786	983608	.	C	T	.	PASS	AR2=0.917;DR2=0.945;AF=0.2	GT:DS:GP	0|0:0:1,0,0	0|0:0:1,0,0	0|0:0:1,0,0	0|0:0:1,0,0	1|0:1:0,1,0	0|0:0:1,0,0	0|0:0.474:0.555,0.416,0.029	0|0:0:1,0,0	0|0:0:1,0,0	1|0:0.618:0.436,0.51,0.054	1|1:2:0,0,1	0|0:0:1,0,0	0|0:0:1,0,0	1|0:1:0,1,0	0|0:0.116:0.885,0.114,0.001	0|0:0:1,0,0	0|0:0.327:0.685,0.303,0.012	0|0:0:1,0,0	0|0:0:1,0,0	0|1:1:0,1,0	0|0:0:1,0,0	0|0:0:1,0,0	0|1:1:0,1,0	1|0:1:0,1,0	0|0:0.283:0.726,0.265,0.009	0|0:0:1,0,0	1|1:2:0,0,1	0|0:0:1,0,0	1|1:2:0,0,1	0|1:1:0,1,0	0|0:0:1,0,0	0|0:0:1,0,0	0|1:1:0,1,0	0|0:0:1,0,0	0|0:0:1,0,0	0|0:0:1,0,0	0|0:0:1,0,0	0|0:0:1,0,0	0|0:0:1,0,0	0|0:0:1,0,0	0|0:0:1,0,0
seq000002_scaffold26784_cov46_len1456786	983839	.	A	C	.	PASS	AR2=0.969;DR2=0.977;AF=0.178	GT:DS:GP	0|0:0:1,0,0	0|0:0:1,0,0	1|1:2:0,0,1	0|0:0:1,0,0	0|1:1:0,1,0	1|1:2:0,0,1	0|0:0.072:0.929,0.069,0.002	0|0:0:1,0,0	0|0:0:1,0,0	0|0:0.037:0.963,0.037,0	0|0:0:1,0,0	1|0:1:0,1,0	1|1:2:0,0,1	0|1:1:0,1,0	0|0:0.037:0.963,0.037,0	0|1:1:0,1,0	0|0:0.501:0.531,0.437,0.032	0|0:0:1,0,0	0|0:0:1,0,0	0|0:0:1,0,0	0|0:0:1,0,0	1|1:2:0,0,1	0|0:0:1,0,0	0|1:1:0,1,0	1|1:1.332:0.079,0.511,0.411	1|0:1:0,1,0	0|0:0:1,0,0	0|1:1:0,1,0	0|0:0:1,0,0	1|0:1:0,1,0	1|0:1:0,1,0	1|0:1:0,1,0	1|0:1:0,1,0	0|0:0:1,0,0	0|0:0:1,0,0	0|0:0:1,0,0	0|0:0:1,0,0	0|0:0:1,0,0	0|0:0:1,0,0	0|0:0:1,0,0	1|1:2:0,0,1
seq000002_scaffold26784_cov46_len1456786	1000512	.	A	G	.	PASS	AR2=0.997;DR2=0.998;AF=0.652	GT:DS:GP	0|0:0:1,0,0	1|0:1:0,1,0	1|0:1:0,1,0	1|0:1:0,1,0	1|0:1:0,1,0	0|1:1:0,1,0	1|1:2:0,0,1	0|1:1:0,1,0	0|0:0:1,0,0	1|1:2:0,0,1	1|1:2:0,0,1	0|0:0:1,0,0	0|1:1:0,1,0	1|0:1:0,1,0	1|1:2:0,0,1	1|0:1:0,1,0	1|1:1.998:0,0.002,0.998	1|0:1:0,1,0	1|0:1:0,1,0	0|1:1:0,1,0	1|0:1:0,1,0	1|0:1:0,1,0	0|1:1:0,1,0	1|0:1:0,1,0	0|1:1.116:0.002,0.88,0.118	0|0:0:1,0,0	1|1:2:0,0,1	0|0:0:1,0,0	1|1:2:0,0,1	0|1:1:0,1,0	0|0:0:1,0,0	0|0:0:1,0,0	1|1:2:0,0,1	1|1:2:0,0,1	0|1:1:0,1,0	1|1:2:0,0,1	1|0:1:0,1,0	0|1:1:0,1,0	1|0:1:0,1,0	0|1:1:0,1,0	1|0:1:0,1,0
seq000002_scaffold26784_cov46_len1456786	1014731	.	G	C	.	PASS	AR2=0.999;DR2=0.999;AF=0.262	GT:DS:GP	0|0:0:1,0,0	1|0:1:0,1,0	0|0:0:1,0,0	1|0:1:0,1,0	1|0:1:0,1,0	0|0:0:1,0,0	1|1:2:0,0,1	0|0:0:1,0,0	0|0:0:1,0,0	0|1:1:0,1,0	1|1:2:0,0,1	0|0:0:1,0,0	0|0:0:1,0,0	1|0:1:0,1,0	1|0:1:0,1,0	0|0:0:1,0,0	0|0:0.005:0.995,0.005,0	0|0:0:1,0,0	0|0:0:1,0,0	0|1:1:0,1,0	1|0:1:0,1,0	1|0:1:0,1,0	0|1:1:0,1,0	1|0:1:0,1,0	0|0:0.038:0.962,0.038,0	0|0:0:1,0,0	1|1:2:0,0,1	0|0:0:1,0,0	1|1:2:0,0,1	0|1:1:0,1,0	0|0:0:1,0,0	0|0:0:1,0,0	0|1:1:0,1,0	0|0:0:1,0,0	0|1:1:0,1,0	0|0:0:1,0,0	1|0:1:0,1,0	0|0:0:1,0,0	1|0:1:0,1,0	0|0:0:1,0,0	0|0:0:1,0,0
seq000002_scaffold26784_cov46_len1456786	1033607	.	A	T	.	PASS	AR2=1;DR2=1;AF=0.234	GT:DS:GP	0|1:1:0,1,0	0|1:1:0,1,0	1|0:1:0,1,0	0|0:0:1,0,0	0|0:0:1,0,0	0|1:1:0,1,0	0|0:0:1,0,0	0|1:1:0,1,0	0|0:0:1,0,0	1|0:1:0,1,0	0|0:0:1,0,0	0|0:0:1,0,0	0|1:1:0,1,0	0|0:0:1,0,0	0|0:0:1,0,0	0|0:0:1,0,0	1|1:2:0,0,1	0|1:1:0,1,0	0|1:1:0,1,0	1|0:1:0,1,0	0|0:0:1,0,0	0|0:0:1,0,0	0|0:0:1,0,0	0|0:0:1,0,0	0|1:1:0,1,0	0|0:0:1,0,0	0|0:0:1,0,0	1|0:1:0,1,0	0|0:0:1,0,0	0|0:0:1,0,0	0|1:1:0,1,0	0|1:1:0,1,0	1|0:1:0,1,0	1|0:1:0,1,0	0|0:0:1,0,0	0|1:1:0,1,0	0|1:1:0,1,0	0|0:0:1,0,0	0|0:0:1,0,0	1|0:1:0,1,0	1|0:1:0,1,0
seq000002_scaffold26784_cov46_len1456786	1045721	.	C	T	.	PASS	AR2=0.967;DR2=0.977;AF=0.407	GT:DS:GP	1|0:1:0,1,0	0|0:0:1,0,0	0|1:1:0,1,0	0|1:1:0,1,0	0|1:1:0,1,0	1|0:1:0,1,0	0|0:0:1,0,0	1|0:1:0,1,0	1|1:2:0,0,1	0|0:0:1,0,0	0|0:0:1,0,0	1|1:2:0,0,1	1|0:1:0,1,0	0|1:1:0,1,0	0|0:0.248:0.752,0.248,0	0|1:1.329:0.004,0.663,0.333	0|0:0:1,0,0	0|0:0:1,0,0	0|0:0:1,0,0	0|0:0:1,0,0	0|1:1:0,1,0	0|1:1:0,1,0	1|0:1:0,1,0	0|1:1:0,1,0	1|0:0.941:0.059,0.941,0	1|1:1.855:0.001,0.144,0.855	0|0:0:1,0,0	0|1:1:0,1,0	0|0:0:1,0,0	1|0:1:0,1,0	1|0:1:0,1,0	1|0:1:0,1,0	0|0:0:1,0,0	0|1:1:0,1,0	0|0:0:1,0,0	0|0:0:1,0,0	0|0:0:1,0,0	0|0:0:1,0,0	0|1:1:0,1,0	0|0:0:1,0,0	0|1:0.995:0.005,0.995,0
seq000002_scaffold26784_cov46_len1456786	1045722	.	C	A	.	PASS	AR2=0.967;DR2=0.977;AF=0.407	GT:DS:GP	1|0:1:0,1,0	0|0:0:1,0,0	0|1:1:0,1,0	0|1:1:0,1,0	0|1:1:0,1,0	1|0:1:0,1,0	0|0:0:1,0,0	1|0:1:0,1,0	1|1:2:0,0,1	0|0:0:1,0,0	0|0:0:1,0,0	1|1:2:0,0,1	1|0:1:0,1,0	0|1:1:0,1,0	0|0:0.248:0.752,0.248,0	0|1:1.329:0.004,0.663,0.333	0|0:0:1,0,0	0|0:0:1,0,0	0|0:0:1,0,0	0|0:0:1,0,0	0|1:1:0,1,0	0|1:1:0,1,0	1|0:1:0,1,0	0|1:1:0,1,0	1|0:0.941:0.059,0.941,0	1|1:1.855:0.001,0.144,0.855	0|0:0:1,0,0	0|1:1:0,1,0	0|0:0:1,0,0	1|0:1:0,1,0	1|0:1:0,1,0	1|0:1:0,1,0	0|0:0.002:0.998,0.002,0	0|1:1:0,1,0	0|0:0:1,0,0	0|0:0:1,0,0	0|0:0:1,0,0	0|0:0:1,0,0	0|1:1:0,1,0	0|0:0:1,0,0	0|1:0.996:0.004,0.996,0
seq000002_scaffold26784_cov46_len1456786	1046029	.	T	A	.	PASS	AR2=0.987;DR2=0.988;AF=0.108	GT:DS:GP	0|0:0:1,0,0	0|0:0:1,0,0	0|0:0:1,0,0	0|0:0:1,0,0	0|0:0:1,0,0	0|0:0:1,0,0	0|0:0:1,0,0	0|0:0:1,0,0	0|0:0:1,0,0	0|0:0:1,0,0	0|0:0:1,0,0	0|0:0:1,0,0	0|0:0:1,0,0	0|0:0:1,0,0	0|0:0.03:0.97,0.03,0	0|0:0.141:0.859,0.141,0	0|0:0:1,0,0	0|0:0:1,0,0	0|0:0:1,0,0	0|0:0:1,0,0	0|0:0:1,0,0	0|0:0:1,0,0	0|0:0:1,0,0	0|0:0:1,0,0	0|0:0.038:0.962,0.038,0	0|0:0.004:0.996,0.004,0	0|0:0:1,0,0	0|0:0:1,0,0	0|0:0:1,0,0	0|0:0:1,0,0	0|0:0:1,0,0	0|0:0:1,0,0	0|0:0:1,0,0	0|1:1:0,1,0	0|0:0:1,0,0	0|0:0:1,0,0	0|0:0:1,0,0	0|0:0:1,0,0	0|0:0:1,0,0	0|0:0:1,0,0	0|0:0:1,0,0
seq000002_scaffold26784_cov46_len1456786	1051275	.	G	A	.	PASS	AR2=0.931;DR2=0.934;AF=0.466	GT:DS:GP	0|0:0:1,0,0	0|0:0:1,0,0	0|1:1:0,1,0	0|0:0:1,0,0	1|1:2:0,0,1	1|0:1:0,1,0	1|0:0.972:0.265,0.497,0.238	0|0:0:1,0,0	0|0:0:1,0,0	0|0:0:1,0,0	0|1:0.89:0.307,0.496,0.197	1|1:2:0,0,1	1|0:1:0,1,0	1|1:2:0,0,1	1|1:2:0,0,1	1|1:2:0,0,1	0|0:0:1,0,0	1|0:1:0,1,0	1|0:1:0,1,0	0|0:0:1,0,0	1|0:0.666:0.425,0.485,0.091	1|1:2:0,0,1	0|0:0:1,0,0	1|1:2:0,0,1	1|0:1:0,1,0	1|1:2:0,0,1	0|1:0.89:0.307,0.496,0.197	0|1:1:0,1,0	0|1:0.89:0.307,0.496,0.197	1|1:2:0,0,1	1|0:1:0,1,0	1|0:1:0,1,0	0|0:0:1,0,0	0|1:1:0,1,0	0|0:0:1,0,0	1|0:1:0,1,0	0|0:0:1,0,0	0|1:1:0,1,0	1|0:0.626:0.444,0.486,0.07	0|1:1:0,1,0	0|1:1:0,1,0
seq000002_scaffold26784_cov46_len1456786	1055193	.	A	C	.	PASS	AR2=1;DR2=1;AF=0.094	GT:DS:GP	0|0:0:1,0,0	0|0:0:1,0,0	0|0:0:1,0,0	0|0:0:1,0,0	0|0:0:1,0,0	0|0:0:1,0,0	0|0:0:1,0,0	0|0:0:1,0,0	0|0:0:1,0,0	0|0:0:1,0,0	0|0:0:1,0,0	0|0:0:1,0,0	0|0:0:1,0,0	0|0:0:1,0,0	0|0:0:1,0,0	0|0:0:1,0,0	0|0:0:1,0,0	0|0:0:1,0,0	0|0:0:1,0,0	0|0:0:1,0,0	0|0:0:1,0,0	0|0:0:1,0,0	0|0:0:1,0,0	0|0:0:1,0,0	0|0:0:1,0,0	0|0:0:1,0,0	0|0:0:1,0,0	0|0:0:1,0,0	0|0:0:1,0,0	0|0:0:1,0,0	0|0:0:1,0,0	0|0:0:1,0,0	0|0:0:1,0,0	0|1:1:0,1,0	0|0:0:1,0,0	0|0:0:1,0,0	0|0:0:1,0,0	0|0:0:1,0,0	0|0:0:1,0,0	0|0:0:1,0,0	0|0:0:1,0,0
seq000002_scaffold26784_cov46_len1456786	1055199	.	C	A	.	PASS	AR2=1;DR2=1;AF=0.463	GT:DS:GP	0|0:0:1,0,0	1|0:1:0,1,0	1|0:1:0,1,0	1|0:1:0,1,0	0|0:0:1,0,0	0|1:1:0,1,0	1|1:2:0,0,1	0|1:1:0,1,0	0|0:0:1,0,0	1|1:2:0,0,1	0|1:1:0,1,0	0|0:0:1,0,0	0|1:1:0,1,0	1|0:1:0,1,0	1|0:1:0,1,0	0|0:0:1,0,0	1|1:2:0,0,1	0|0:0:1,0,0	0|0:0:1,0,0	0|1:1:0,1,0	1|0:1:0,1,0	1|0:1:0,1,0	0|1:1:0,1,0	1|0:1:0,1,0	0|1:1:0,1,0	0|0:0:1,0,0	0|1:1:0,1,0	0|0:0:1,0,0	0|1:1:0,1,0	0|1:1:0,1,0	0|0:0:1,0,0	0|0:0:1,0,0	1|0:1:0,1,0	1|1:2:0,0,1	0|1:1:0,1,0	0|1:1:0,1,0	1|0:1:0,1,0	0|0:0:1,0,0	1|0:1:0,1,0	0|0:0:1,0,0	1|0:1:0,1,0
seq000002_scaffold26784_cov46_len1456786	1055206	.	G	T	.	PASS	AR2=1;DR2=1;AF=0.127	GT:DS:GP	0|0:0:1,0,0	1|0:1:0,1,0	0|0:0:1,0,0	1|0:1:0,1,0	0|0:0:1,0,0	0|0:0:1,0,0	1|1:2:0,0,1	0|0:0:1,0,0	0|0:0:1,0,0	0|1:1:0,1,0	0|1:1:0,1,0	0|0:0:1,0,0	0|0:0:1,0,0	0|0:0:1,0,0	1|0:1:0,1,0	0|0:0:1,0,0	0|0:0:1,0,0	0|0:0:1,0,0	0|0:0:1,0,0	0|0:0:1,0,0	1|0:1:0,1,0	1|0:1:0,1,0	0|0:0:1,0,0	0|0:0:1,0,0	0|0:0:1,0,0	0|0:0:1,0,0	0|1:1:0,1,0	0|0:0:1,0,0	0|1:1:0,1,0	0|0:0:1,0,0	0|0:0:1,0,0	0|0:0:1,0,0	0|0:0:1,0,0	0|0:0:1,0,0	0|1:1:0,1,0	0|0:0:1,0,0	1|0:1:0,1,0	0|0:0:1,0,0	1|0:1:0,1,0	0|0:0:1,0,0	0|0:0:1,0,0
seq000002_scaffold26784_cov46_len1456786	1055207	.	A	T	.	PASS	AR2=1;DR2=1;AF=0.107	GT:DS:GP	0|0:0:1,0,0	0|0:0:1,0,0	0|0:0:1,0,0	0|0:0:1,0,0	0|0:0:1,0,0	0|0:0:1,0,0	0|0:0:1,0,0	0|0:0:1,0,0	0|0:0:1,0,0	0|0:0:1,0,0	1|0:1:0,1,0	0|0:0:1,0,0	0|0:0:1,0,0	1|0:1:0,1,0	0|0:0:1,0,0	0|0:0:1,0,0	0|0:0:1,0,0	0|0:0:1,0,0	0|0:0:1,0,0	0|1:1:0,1,0	0|0:0:1,0,0	0|0:0:1,0,0	0|1:1:0,1,0	1|0:1:0,1,0	0|0:0:1,0,0	0|0:0:1,0,0	1|0:1:0,1,0	0|0:0:1,0,0	1|0:1:0,1,0	0|1:1:0,1,0	0|0:0:1,0,0	0|0:0:1,0,0	0|1:1:0,1,0	0|0:0:1,0,0	0|0:0:1,0,0	0|0:0:1,0,0	0|0:0:1,0,0	0|0:0:1,0,0	0|0:0:1,0,0	0|0:0:1,0,0	0|0:0:1,0,0
seq000002_scaffold26784_cov46_len1456786	1055239	.	G	A	.	PASS	AR2=1;DR2=1;AF=0.135	GT:DS:GP	0|0:0:1,0,0	1|0:1:0,1,0	0|0:0:1,0,0	1|0:1:0,1,0	0|0:0:1,0,0	0|0:0:1,0,0	1|1:2:0,0,1	0|0:0:1,0,0	0|0:0:1,0,0	0|1:1:0,1,0	0|1:1:0,1,0	0|0:0:1,0,0	0|0:0:1,0,0	0|0:0:1,0,0	1|0:1:0,1,0	0|0:0:1,0,0	0|0:0:1,0,0	0|0:0:1,0,0	0|0:0:1,0,0	0|0:0:1,0,0	1|0:1:0,1,0	1|0:1:0,1,0	0|0:0:1,0,0	0|0:0:1,0,0	0|0:0:1,0,0	0|0:0:1,0,0	0|1:1:0,1,0	0|0:0:1,0,0	0|1:1:0,1,0	0|0:0:1,0,0	0|0:0:1,0,0	0|0:0:1,0,0	0|0:0:1,0,0	0|0:0:1,0,0	0|1:1:0,1,0	0|0:0:1,0,0	1|0:1:0,1,0	0|0:0:1,0,0	1|0:1:0,1,0	0|0:0:1,0,0	0|0:0:1,0,0
seq000002_scaffold26784_cov46_len1456786	1055241	.	A	T	.	PASS	AR2=1;DR2=1;AF=0.135	GT:DS:GP	0|0:0:1,0,0	1|0:1:0,1,0	0|0:0:1,0,0	1|0:1:0,1,0	0|0:0:1,0,0	0|0:0:1,0,0	1|1:2:0,0,1	0|0:0:1,0,0	0|0:0:1,0,0	0|1:1:0,1,0	0|1:1:0,1,0	0|0:0:1,0,0	0|0:0:1,0,0	0|0:0:1,0,0	1|0:1:0,1,0	0|0:0:1,0,0	0|0:0:1,0,0	0|0:0:1,0,0	0|0:0:1,0,0	0|0:0:1,0,0	1|0:1:0,1,0	1|0:1:0,1,0	0|0:0:1,0,0	0|0:0:1,0,0	0|0:0:1,0,0	0|0:0:1,0,0	0|1:1:0,1,0	0|0:0:1,0,0	0|1:1:0,1,0	0|0:0:1,0,0	0|0:0:1,0,0	0|0:0:1,0,0	0|0:0:1,0,0	0|0:0:1,0,0	0|1:1:0,1,0	0|0:0:1,0,0	1|0:1:0,1,0	0|0:0:1,0,0	1|0:1:0,1,0	0|0:0:1,0,0	0|0:0:1,0,0
seq000002_scaffold26784_cov46_len1456786	1055247	.	C	G	.	PASS	AR2=1;DR2=1;AF=0.107	GT:DS:GP	0|0:0:1,0,0	0|0:0:1,0,0	0|0:0:1,0,0	0|0:0:1,0,0	0|0:0:1,0,0	0|0:0:1,0,0	0|0:0:1,0,0	0|0:0:1,0,0	0|0:0:1,0,0	0|0:0:1,0,0	1|0:1:0,1,0	0|0:0:1,0,0	0|0:0:1,0,0	1|0:1:0,1,0	0|0:0:1,0,0	0|0:0:1,0,0	0|0:0:1,0,0	0|0:0:1,0,0	0|0:0:1,0,0	0|1:1:0,1,0	0|0:0:1,0,0	0|0:0:1,0,0	0|1:1:0,1,0	1|0:1:0,1,0	0|0:0:1,0,0	0|0:0:1,0,0	1|0:1:0,1,0	0|0:0:1,0,0	1|0:1:0,1,0	0|1:1:0,1,0	0|0:0:1,0,0	0|0:0:1,0,0	0|1:1:0,1,0	0|0:0:1,0,0	0|0:0:1,0,0	0|0:0:1,0,0	0|0:0:1,0,0	0|0:0:1,0,0	0|0:0:1,0,0	0|0:0:1,0,0	0|0:0:1,0,0
seq000002_scaffold26784_cov46_len1456786	1069460	.	ACCCTCTCTC	ACCCTCCCTCTCTC	.	PASS	AR2=0.971;DR2=0.977;AF=0.604	GT:DS:GP	0|1:1:0,1,0	0|1:1:0,1,0	1|0:1:0,1,0	0|1:1:0,1,0	1|1:2:0,0,1	1|1:2:0,0,1	0|0:0:1,0,0	1|0:1:0,1,0	0|1:1:0,1,0	1|0:1:0,1,0	1|0:1:0,1,0	1|0:1:0,1,0	1|1:2:0,0,1	1|1:2:0,0,1	0|1:1:0,1,0	1|0:1:0,1,0	0|1:1.298:0.127,0.448,0.425	1|0:1:0,1,0	1|0:1:0,1,0	1|1:2:0,0,1	0|0:0:1,0,0	0|1:1:0,1,0	1|1:2:0,0,1	0|1:1:0,1,0	0|0:1.311:0.118,0.453,0.429	1|0:1:0,1,0	1|0:1:0,1,0	0|1:1:0,1,0	0|0:0:1,0,0	1|1:2:0,0,1	1|0:1:0,1,0	1|1:2:0,0,1	1|0:1:0,1,0	0|1:1:0,1,0	1|0:1:0,1,0	1|0:1:0,1,0	0|1:1:0,1,0	1|1:2:0,0,1	0|0:0:1,0,0	1|1:2:0,0,1	0|1:1:0,1,0
seq000002_scaffold26784_cov46_len1456786	1069470	.	TCTCTC	TCTCTCACTCTC	.	PASS	AR2=0.763;DR2=0.806;AF=0.378	GT:DS:GP	0|0:0:1,0,0	0|1:1:0,1,0	0|1:1:0,1,0	0|1:1:0,1,0	0|1:1:0,1,0	0|1:1:0,1,0	0|0:0:1,0,0	0|1:1:0,1,0	0|1:1:0,1,0	0|0:0:1,0,0	0|0:0:1,0,0	0|0:0:1,0,0	1|0:0.923:0.29,0.497,0.213	0|1:1:0,1,0	0|1:1:0,1,0	1|0:1:0,1,0	1|0:0.847:0.332,0.488,0.18	1|0:1:0,1,0	1|0:1:0,1,0	1|0:0.76:0.378,0.484,0.138	0|0:0:1,0,0	0|1:1:0,1,0	1|0:0.76:0.378,0.484,0.138	0|1:0.586:0.473,0.468,0.059	1|0:0.849:0.331,0.489,0.18	0|0:0:1,0,0	0|0:0:1,0,0	1|0:1:0,1,0	0|0:0:1,0,0	1|0:0.76:0.378,0.484,0.138	1|0:1:0,1,0	0|1:1:0,1,0	0|1:0.605:0.466,0.464,0.07	0|0:0:1,0,0	0|0:0:1,0,0	1|0:1:0,1,0	0|1:1:0,1,0	0|1:1:0,1,0	0|0:0:1,0,0	0|1:1:0,1,0	0|1:1:0,1,0
seq000002_scaffold26784_cov46_len1456786	1069487	.	CTT	CTCTTTT	.	PASS	AR2=0.91;DR2=0.946;AF=0.643	GT:DS:GP	0|1:1:0,1,0	0|1:1:0,1,0	0|1:1:0,1,0	0|1:1:0,1,0	1|1:2:0,0,1	0|1:1:0,1,0	0|1:1:0,1,0	1|1:2:0,0,1	0|1:1:0,1,0	1|0:1:0,1,0	1|0:1:0,1,0	1|0:1:0,1,0	1|1:2:0,0,1	1|1:2:0,0,1	0|1:1:0,1,0	1|0:1:0,1,0	0|1:1.371:0.101,0.427,0.472	1|0:1:0,1,0	1|0:1:0,1,0	1|1:2:0,0,1	0|0:0:1,0,0	0|1:1:0,1,0	1|1:2:0,0,1	0|1:1:0,1,0	1|1:1.377:0.096,0.431,0.473	1|0:1:0,1,0	1|0:1:0,1,0	0|1:1:0,1,0	1|0:1:0,1,0	1|1:2:0,0,1	1|1:2:0,0,1	1|1:2:0,0,1	1|0:1:0,1,0	1|1:2:0,0,1	1|0:1:0,1,0	1|0:1:0,1,0	0|1:1:0,1,0	1|1:2:0,0,1	0|0:0:1,0,0	1|1:2:0,0,1	0|1:1:0,1,0
seq000002_scaffold26784_cov46_len1456786	1069488	.	T	TCTCC	.	PASS	AR2=0.915;DR2=0.947;AF=0.677	GT:DS:GP	0|1:1:0,1,0	0|1:1:0,1,0	0|1:1:0,1,0	0|1:1:0,1,0	1|1:2:0,0,1	1|1:2:0,0,1	0|1:1:0,1,0	1|1:2:0,0,1	0|1:1:0,1,0	1|0:1:0,1,0	1|0:1:0,1,0	1|0:1:0,1,0	1|1:2:0,0,1	1|1:2:0,0,1	0|1:1:0,1,0	1|0:1:0,1,0	1|1:1.48:0.069,0.382,0.549	1|1:2:0,0,1	1|1:2:0,0,1	1|1:2:0,0,1	0|0:0:1,0,0	0|1:1:0,1,0	1|1:2:0,0,1	0|1:1:0,1,0	1|1:1.476:0.068,0.387,0.544	1|0:1:0,1,0	1|0:1:0,1,0	0|1:1:0,1,0	1|0:1:0,1,0	1|1:2:0,0,1	1|1:2:0,0,1	1|1:2:0,0,1	1|0:1:0,1,0	1|1:2:0,0,1	1|0:1:0,1,0	1|0:1:0,1,0	0|1:1:0,1,0	1|1:2:0,0,1	0|0:0:1,0,0	1|1:2:0,0,1	0|1:1:0,1,0
seq000002_scaffold26784_cov46_len1456786	1069596	.	T	A	.	PASS	AR2=1;DR2=1;AF=0.234	GT:DS:GP	0|0:0:1,0,0	1|0:1:0,1,0	0|0:0:1,0,0	1|0:1:0,1,0	0|0:0:1,0,0	0|0:0:1,0,0	1|1:2:0,0,1	0|0:0:1,0,0	0|0:0:1,0,0	0|1:1:0,1,0	1|1:2:0,0,1	0|0:0:1,0,0	0|0:0:1,0,0	1|0:1:0,1,0	1|0:1:0,1,0	0|0:0:1,0,0	0|0:0.001:0.999,0.001,0	0|0:0:1,0,0	0|0:0:1,0,0	0|1:1:0,1,0	1|0:1:0,1,0	1|0:1:0,1,0	0|1:1:0,1,0	1|0:1:0,1,0	0|0:0.001:0.999,0.001,0	0|0:0:1,0,0	1|1:2:0,0,1	0|0:0:1,0,0	1|1:2:0,0,1	0|1:1:0,1,0	0|0:0:1,0,0	0|0:0:1,0,0	0|1:1:0,1,0	0|0:0:1,0,0	0|1:1:0,1,0	0|0:0:1,0,0	1|0:1:0,1,0	0|0:0:1,0,0	1|0:1:0,1,0	0|0:0:1,0,0	0|0:0:1,0,0
seq000002_scaffold26784_cov46_len1456786	1069601	.	C	T	.	PASS	AR2=0.989;DR2=0.991;AF=0.145	GT:DS:GP	1|0:1:0,1,0	0|0:0:1,0,0	0|0:0:1,0,0	0|0:0:1,0,0	0|0:0:1,0,0	0|0:0:1,0,0	0|0:0:1,0,0	0|0:0:1,0,0	0|0:0:1,0,0	0|0:0:1,0,0	0|0:0:1,0,0	0|1:1:0,1,0	0|0:0:1,0,0	0|0:0:1,0,0	0|1:1:0,1,0	1|0:1:0,1,0	0|0:0.129:0.875,0.12,0.004	1|0:1:0,1,0	1|0:1:0,1,0	0|0:0:1,0,0	0|1:1:0,1,0	0|0:0:1,0,0	0|0:0:1,0,0	0|0:0:1,0,0	0|0:0.167:0.839,0.155,0.006	0|1:1:0,1,0	0|0:0:1,0,0	0|0:0:1,0,0	0|0:0:1,0,0	0|0:0:1,0,0	0|0:0:1,0,0	0|0:0:1,0,0	0|0:0:1,0,0	0|0:0:1,0,0	0|0:0:1,0,0	1|0:1:0,1,0	0|0:0:1,0,0	0|1:1:0,1,0	0|1:1:0,1,0	0|1:1:0,1,0	0|0:0:1,0,0
seq000002_scaffold26784_cov46_len1456786	1069608	.	G	A	.	PASS	AR2=0.999;DR2=0.999;AF=0.242	GT:DS:GP	0|0:0:1,0,0	1|0:1:0,1,0	0|0:0:1,0,0	1|0:1:0,1,0	0|0:0:1,0,0	0|0:0:1,0,0	1|1:2:0,0,1	0|0:0:1,0,0	0|0:0:1,0,0	0|1:1:0,1,0	1|1:2:0,0,1	0|0:0:1,0,0	0|0:0:1,0,0	1|0:1:0,1,0	1|0:1:0,1,0	0|0:0:1,0,0	0|0:0.017:0.983,0.017,0	0|0:0:1,0,0	0|0:0:1,0,0	0|1:1:0,1,0	1|0:1:0,1,0	1|0:1:0,1,0	0|1:1:0,1,0	1|0:1:0,1,0	0|0:0.016:0.984,0.016,0	0|0:0:1,0,0	1|1:2:0,0,1	0|0:0:1,0,0	1|1:2:0,0,1	0|1:1:0,1,0	0|0:0:1,0,0	0|0:0:1,0,0	0|1:1:0,1,0	0|0:0:1,0,0	0|1:1:0,1,0	0|0:0:1,0,0	1|0:1:0,1,0	0|0:0:1,0,0	1|0:1:0,1,0	0|0:0:1,0,0	0|0:0:1,0,0
seq000002_scaffold26784_cov46_len1456786	1176773	.	C	A	.	PASS	AR2=0.984;DR2=0.984;AF=0.087	GT:DS:GP	0|0:0.005:0.995,0.005,0	0|0:0:1,0,0	0|0:0.048:0.953,0.047,0	0|0:0:1,0,0	0|0:0:1,0,0	0|0:0:1,0,0	0|0:0:1,0,0	0|0:0:1,0,0	0|0:0:1,0,0	0|0:0:1,0,0	0|0:0:1,0,0	0|0:0:1,0,0	0|0:0:1,0,0	0|0:0:1,0,0	0|0:0:1,0,0	0|0:0:1,0,0	0|0:0.047:0.954,0.046,0.001	0|0:0:1,0,0	0|0:0:1,0,0	0|0:0:1,0,0	0|0:0:1,0,0	0|0:0:1,0,0	0|0:0:1,0,0	0|0:0:1,0,0	0|0:0.044:0.957,0.042,0.001	0|0:0.005:0.995,0.005,0	0|0:0:1,0,0	0|0:0:1,0,0	0|0:0:1,0,0	0|0:0:1,0,0	0|0:0:1,0,0	0|0:0:1,0,0	0|0:0.048:0.952,0.047,0.001	0|1:1:0,1,0	0|0:0:1,0,0	0|0:0:1,0,0	0|0:0:1,0,0	0|0:0:1,0,0	0|0:0:1,0,0	0|0:0:1,0,0	0|0:0.01:0.99,0.01,0
seq000002_scaffold26784_cov46_len1456786	1176961	.	C	T	.	PASS	AR2=0.985;DR2=0.985;AF=0.087	GT:DS:GP	0|0:0.001:0.999,0.001,0	0|0:0:1,0,0	0|0:0.042:0.958,0.042,0	0|0:0:1,0,0	0|0:0:1,0,0	0|0:0:1,0,0	0|0:0:1,0,0	0|0:0:1,0,0	0|0:0:1,0,0	0|0:0:1,0,0	0|0:0:1,0,0	0|0:0:1,0,0	0|0:0:1,0,0	0|0:0:1,0,0	0|0:0:1,0,0	0|0:0:1,0,0	0|0:0.047:0.954,0.045,0.001	0|0:0:1,0,0	0|0:0:1,0,0	0|0:0:1,0,0	0|0:0:1,0,0	0|0:0:1,0,0	0|0:0:1,0,0	0|0:0:1,0,0	0|0:0.043:0.957,0.042,0.001	0|0:0.001:0.999,0.001,0	0|0:0:1,0,0	0|0:0:1,0,0	0|0:0:1,0,0	0|0:0:1,0,0	0|0:0:1,0,0	0|0:0:1,0,0	0|0:0.048:0.953,0.047,0.001	0|1:1:0,1,0	0|0:0:1,0,0	0|0:0:1,0,0	0|0:0:1,0,0	0|0:0:1,0,0	0|0:0:1,0,0	0|0:0:1,0,0	0|0:0.008:0.992,0.008,0
seq000002_scaffold26784_cov46_len1456786	1190961	.	G	T	.	PASS	AR2=0.993;DR2=0.993;AF=0.07	GT:DS:GP	0|0:0:1,0,0	0|0:0:1,0,0	0|0:0:1,0,0	0|0:0:1,0,0	0|0:0:1,0,0	0|0:0:1,0,0	0|0:0:1,0,0	0|0:0:1,0,0	0|0:0:1,0,0	0|0:0:1,0,0	0|0:0:1,0,0	0|0:0:1,0,0	0|0:0:1,0,0	0|0:0:1,0,0	0|0:0:1,0,0	0|0:0:1,0,0	0|0:0.037:0.963,0.036,0.001	0|0:0:1,0,0	0|0:0:1,0,0	0|0:0:1,0,0	0|0:0:1,0,0	0|0:0:1,0,0	0|0:0:1,0,0	0|0:0:1,0,0	0|0:0.034:0.966,0.034,0	0|0:0:1,0,0	0|0:0:1,0,0	0|0:0:1,0,0	0|0:0:1,0,0	0|0:0:1,0,0	0|0:0:1,0,0	0|0:0:1,0,0	0|0:0.035:0.965,0.035,0	0|1:1:0,1,0	0|0:0:1,0,0	0|0:0:1,0,0	0|0:0:1,0,0	0|0:0:1,0,0	0|0:0:1,0,0	0|0:0:1,0,0	0|0:0:1,0,0
seq000002_scaffold26784_cov46_len1456786	1190963	.	A	T	.	PASS	AR2=0.993;DR2=0.993;AF=0.07	GT:DS:GP	0|0:0:1,0,0	0|0:0:1,0,0	0|0:0:1,0,0	0|0:0:1,0,0	0|0:0:1,0,0	0|0:0:1,0,0	0|0:0:1,0,0	0|0:0:1,0,0	0|0:0:1,0,0	0|0:0:1,0,0	0|0:0:1,0,0	0|0:0:1,0,0	0|0:0:1,0,0	0|0:0:1,0,0	0|0:0:1,0,0	0|0:0:1,0,0	0|0:0.037:0.963,0.036,0.001	0|0:0:1,0,0	0|0:0:1,0,0	0|0:0:1,0,0	0|0:0:1,0,0	0|0:0:1,0,0	0|0:0:1,0,0	0|0:0:1,0,0	0|0:0.034:0.966,0.034,0	0|0:0:1,0,0	0|0:0:1,0,0	0|0:0:1,0,0	0|0:0:1,0,0	0|0:0:1,0,0	0|0:0:1,0,0	0|0:0:1,0,0	0|0:0.035:0.965,0.035,0	0|1:1:0,1,0	0|0:0:1,0,0	0|0:0:1,0,0	0|0:0:1,0,0	0|0:0:1,0,0	0|0:0:1,0,0	0|0:0:1,0,0	0|0:0:1,0,0
seq000002_scaffold26784_cov46_len1456786	1191037	.	G	A	.	PASS	AR2=0.996;DR2=0.997;AF=0.132	GT:DS:GP	0|0:0:1,0,0	0|0:0:1,0,0	0|0:0:1,0,0	0|0:0:1,0,0	0|0:0:1,0,0	0|0:0:1,0,0	0|0:0:1,0,0	0|0:0:1,0,0	0|0:0:1,0,0	0|0:0:1,0,0	0|0:0:1,0,0	0|0:0:1,0,0	0|0:0:1,0,0	0|0:0:1,0,0	0|1:1:0,1,0	1|0:1:0,1,0	0|0:0.048:0.953,0.047,0.001	1|0:1:0,1,0	1|0:1:0,1,0	0|0:0:1,0,0	0|0:0:1,0,0	0|0:0:1,0,0	0|0:0:1,0,0	0|0:0:1,0,0	0|0:0.075:0.927,0.072,0.001	0|0:0:1,0,0	0|0:0:1,0,0	0|0:0:1,0,0	0|0:0:1,0,0	0|0:0:1,0,0	0|0:0:1,0,0	0|0:0:1,0,0	0|0:0.006:0.994,0.006,0	0|0:0:1,0,0	0|0:0:1,0,0	1|0:1:0,1,0	0|0:0:1,0,0	0|1:1:0,1,0	0|0:0:1,0,0	0|1:1:0,1,0	0|0:0:1,0,0
seq000002_scaffold26784_cov46_len1456786	1191224	.	G	A	.	PASS	AR2=0.967;DR2=0.981;AF=0.343	GT:DS:GP	0|0:0:1,0,0	0|0:0:1,0,0	0|0:0:1,0,0	0|0:0:1,0,0	0|0:0:1,0,0	0|0:0:1,0,0	0|0:0:1,0,0	0|0:0:1,0,0	1|0:1:0,1,0	1|0:1:0,1,0	0|0:0:1,0,0	0|0:0:1,0,0	0|0:0:1,0,0	0|0:0:1,0,0	0|1:1:0,1,0	1|0:1:0,1,0	0|0:0.563:0.517,0.403,0.08	1|0:1:0,1,0	1|0:1:0,1,0	0|0:0:1,0,0	0|0:0:1,0,0	0|0:0:1,0,0	0|0:0:1,0,0	0|0:0:1,0,0	0|0:0.567:0.514,0.406,0.08	0|0:0:1,0,0	0|0:0:1,0,0	0|0:0:1,0,0	0|0:0:1,0,0	0|0:0:1,0,0	0|0:0:1,0,0	0|0:0:1,0,0	0|0:0.442:0.595,0.368,0.037	1|1:2:0,0,1	0|0:0:1,0,0	1|1:2:0,0,1	0|0:0:1,0,0	0|1:1:0,1,0	0|0:0:1,0,0	0|1:1:0,1,0	1|0:1:0,1,0
seq000002_scaffold26784_cov46_len1456786	1191228	.	A	T	.	PASS	AR2=0.994;DR2=0.995;AF=0.194	GT:DS:GP	0|0:0:1,0,0	0|0:0:1,0,0	0|0:0:1,0,0	0|0:0:1,0,0	0|0:0:1,0,0	0|0:0:1,0,0	0|0:0:1,0,0	0|0:0:1,0,0	0|0:0:1,0,0	0|0:0:1,0,0	0|0:0:1,0,0	0|0:0:1,0,0	0|0:0:1,0,0	0|0:0:1,0,0	0|1:1:0,1,0	1|0:1:0,1,0	0|0:0.085:0.917,0.081,0.002	1|0:1:0,1,0	1|0:1:0,1,0	0|0:0:1,0,0	0|0:0:1,0,0	0|0:0:1,0,0	0|0:0:1,0,0	0|0:0:1,0,0	0|0:0.109:0.894,0.103,0.003	0|0:0:1,0,0	0|0:0:1,0,0	0|0:0:1,0,0	0|0:0:1,0,0	0|0:0:1,0,0	0|0:0:1,0,0	0|0:0:1,0,0	0|0:0.041:0.959,0.04,0	0|1:1:0,1,0	0|0:0:1,0,0	1|0:1:0,1,0	0|0:0:1,0,0	0|1:1:0,1,0	0|0:0:1,0,0	0|1:1:0,1,0	0|0:0:1,0,0
seq000002_scaffold26784_cov46_len1456786	1230794	.	A	G	.	PASS	AR2=0.98;DR2=0.985;AF=0.163	GT:DS:GP	1|0:0.721:0.279,0.721,0	1|0:1:0,1,0	0|0:0:1,0,0	1|0:1:0,1,0	0|0:0:1,0,0	0|0:0:1,0,0	1|1:2:0,0,1	0|0:0:1,0,0	0|0:0:1,0,0	0|1:1:0,1,0	0|1:1:0,1,0	0|1:1:0,1,0	0|0:0:1,0,0	0|0:0:1,0,0	1|0:0.999:0.001,0.999,0	0|0:0:1,0,0	0|0:0.071:0.93,0.068,0.001	0|0:0:1,0,0	0|0:0:1,0,0	0|0:0:1,0,0	1|1:2:0,0,1	1|0:1:0,1,0	0|0:0:1,0,0	0|0:0:1,0,0	0|0:0.079:0.923,0.076,0.002	0|1:0.721:0.279,0.721,0	0|1:1:0,1,0	0|0:0:1,0,0	0|1:1:0,1,0	0|0:0:1,0,0	0|0:0:1,0,0	0|0:0:1,0,0	0|0:0:1,0,0	0|0:0:1,0,0	0|1:1:0,1,0	0|0:0:1,0,0	1|0:1:0,1,0	0|0:0:1,0,0	1|1:2:0,0,1	0|0:0:1,0,0	0|0:0:1,0,0
seq000002_scaffold26784_cov46_len1456786	1244381	.	C	T	.	PASS	AR2=1;DR2=1;AF=0.074	GT:DS:GP	0|0:0:1,0,0	0|0:0:1,0,0	0|0:0:1,0,0	0|0:0:1,0,0	0|0:0:1,0,0	0|0:0:1,0,0	0|0:0:1,0,0	0|1:1:0,1,0	0|0:0:1,0,0	0|0:0:1,0,0	0|0:0:1,0,0	0|0:0:1,0,0	0|0:0:1,0,0	0|0:0:1,0,0	0|0:0:1,0,0	0|0:0:1,0,0	0|0:0:1,0,0	0|0:0:1,0,0	0|0:0:1,0,0	0|0:0:1,0,0	0|0:0:1,0,0	0|0:0:1,0,0	1|0:1:0,1,0	0|0:0:1,0,0	0|0:0:1,0,0	0|0:0:1,0,0	0|0:0:1,0,0	0|0:0:1,0,0	0|0:0:1,0,0	0|0:0:1,0,0	0|0:0:1,0,0	0|0:0:1,0,0	0|0:0:1,0,0	0|0:0:1,0,0	0|0:0:1,0,0	0|0:0:1,0,0	0|0:0:1,0,0	0|0:0:1,0,0	0|0:0:1,0,0	0|0:0:1,0,0	0|0:0:1,0,0
seq000002_scaffold26784_cov46_len1456786	1244611	.	C	G	.	PASS	AR2=1;DR2=1;AF=0.053	GT:DS:GP	0|0:0:1,0,0	0|0:0:1,0,0	0|0:0:1,0,0	0|0:0:1,0,0	0|0:0:1,0,0	0|0:0:1,0,0	0|0:0:1,0,0	0|1:1:0,1,0	0|0:0:1,0,0	0|0:0:1,0,0	0|0:0:1,0,0	0|0:0:1,0,0	0|0:0:1,0,0	0|0:0:1,0,0	0|0:0:1,0,0	0|0:0:1,0,0	0|0:0:1,0,0	0|0:0:1,0,0	0|0:0:1,0,0	0|0:0:1,0,0	0|0:0:1,0,0	0|0:0:1,0,0	1|0:1:0,1,0	0|0:0:1,0,0	0|0:0:1,0,0	0|0:0:1,0,0	0|0:0:1,0,0	0|0:0:1,0,0	0|0:0:1,0,0	0|0:0:1,0,0	0|0:0:1,0,0	0|0:0:1,0,0	0|0:0:1,0,0	0|0:0:1,0,0	0|0:0:1,0,0	0|0:0:1,0,0	0|0:0:1,0,0	0|0:0:1,0,0	0|0:0:1,0,0	0|0:0:1,0,0	0|0:0:1,0,0
seq000002_scaffold26784_cov46_len1456786	1244677	.	A	G	.	PASS	AR2=1;DR2=1;AF=0.074	GT:DS:GP	0|0:0:1,0,0	0|0:0:1,0,0	0|0:0:1,0,0	0|0:0:1,0,0	0|0:0:1,0,0	0|0:0:1,0,0	0|0:0:1,0,0	0|1:1:0,1,0	0|0:0:1,0,0	0|0:0:1,0,0	0|0:0:1,0,0	0|0:0:1,0,0	0|0:0:1,0,0	0|0:0:1,0,0	0|0:0:1,0,0	0|0:0:1,0,0	0|0:0:1,0,0	0|0:0:1,0,0	0|0:0:1,0,0	0|0:0:1,0,0	0|0:0:1,0,0	0|0:0:1,0,0	1|0:1:0,1,0	0|0:0:1,0,0	0|0:0:1,0,0	0|0:0:1,0,0	0|0:0:1,0,0	0|0:0:1,0,0	0|0:0:1,0,0	0|0:0:1,0,0	0|0:0:1,0,0	0|0:0:1,0,0	0|0:0:1,0,0	0|0:0:1,0,0	0|0:0:1,0,0	0|0:0:1,0,0	0|0:0:1,0,0	0|0:0:1,0,0	0|0:0:1,0,0	0|0:0:1,0,0	0|0:0:1,0,0
seq000002_scaffold26784_cov46_len1456786	1268437	.	C	T	.	PASS	AR2=1;DR2=1;AF=0.23	GT:DS:GP	0|0:0:1,0,0	1|0:1:0,1,0	0|0:0:1,0,0	1|0:1:0,1,0	0|0:0:1,0,0	0|0:0:1,0,0	1|1:2:0,0,1	0|0:0:1,0,0	0|0:0:1,0,0	0|1:1:0,1,0	0|1:1:0,1,0	0|0:0:1,0,0	0|0:0:1,0,0	0|0:0:1,0,0	1|1:2:0,0,1	1|0:1:0,1,0	0|0:0:1,0,0	1|0:1:0,1,0	1|0:1:0,1,0	0|0:0:1,0,0	1|0:1:0,1,0	1|0:1:0,1,0	0|0:0:1,0,0	0|0:0:1,0,0	0|0:0:1,0,0	0|0:0:1,0,0	0|1:1:0,1,0	0|0:0:1,0,0	0|1:1:0,1,0	0|0:0:1,0,0	0|0:0:1,0,0	0|0:0:1,0,0	0|0:0:1,0,0	0|0:0:1,0,0	0|1:1:0,1,0	1|0:1:0,1,0	1|0:1:0,1,0	0|1:1:0,1,0	1|0:1:0,1,0	0|1:1:0,1,0	0|0:0:1,0,0
seq000002_scaffold26784_cov46_len1456786	1268451	.	GCTCTCTCTCTCTCTCTC	GCTCTCTCTCTCTCTC	.	PASS	AR2=1;DR2=1;AF=0.467	GT:DS:GP	0|0:0:1,0,0	0|1:1:0,1,0	0|1:1:0,1,0	1|0:1:0,1,0	0|1:1:0,1,0	1|0:1:0,1,0	1|0:1:0,1,0	1|0:1:0,1,0	1|0:1:0,1,0	1|0:1:0,1,0	1|0:1:0,1,0	1|0:1:0,1,0	0|1:1:0,1,0	0|1:1:0,1,0	0|1:1:0,1,0	0|1:1:0,1,0	1|0:1:0,1,0	1|0:1:0,1,0	1|0:1:0,1,0	1|0:1:0,1,0	1|0:1:0,1,0	1|0:1:0,1,0	1|0:1:0,1,0	1|0:1:0,1,0	0|0:0:1,0,0	0|1:1:0,1,0	0|1:1:0,1,0	0|1:1:0,1,0	1|0:1:0,1,0	1|0:1:0,1,0	0|1:1:0,1,0	0|1:1:0,1,0	1|0:1:0,1,0	0|1:1:0,1,0	0|1:1:0,1,0	1|0:1:0,1,0	0|0:0:1,0,0	0|1:1:0,1,0	0|0:0:1,0,0	1|0:1:0,1,0	0|1:1:0,1,0
seq000002_scaffold26784_cov46_len1456786	1374617	.	A	G	.	PASS	AR2=0.646;DR2=0.761;AF=0.72	GT:DS:GP	1|0:1.445:0.077,0.401,0.522	1|1:2:0,0,1	1|1:1.445:0.077,0.401,0.522	1|1:2:0,0,1	1|1:2:0,0,1	1|1:1.445:0.077,0.401,0.522	1|0:1:0,1,0	1|1:1.445:0.077,0.401,0.522	1|0:1.445:0.077,0.401,0.522	1|1:2:0,0,1	1|1:2:0,0,1	1|0:1:0,1,0	1|1:2:0,0,1	1|1:2:0,0,1	1|0:1.445:0.077,0.401,0.522	1|1:1.972:0,0.028,0.972	0|1:1.445:0.077,0.401,0.522	0|1:1:0,1,0	0|1:1:0,1,0	0|1:1:0,1,0	0|1:1:0,1,0	1|1:2:0,0,1	0|1:1:0,1,0	1|1:1.627:0.005,0.363,0.632	1|1:1.445:0.077,0.401,0.522	1|0:1.445:0.077,0.401,0.522	1|1:2:0,0,1	1|1:2:0,0,1	1|1:2:0,0,1	1|1:2:0,0,1	1|1:2:0,0,1	1|1:2:0,0,1	1|0:1.445:0.077,0.401,0.522	1|0:1:0,1,0	1|0:1:0,1,0	1|1:2:0,0,1	1|1:2:0,0,1	1|0:1:0,1,0	0|1:1:0,1,0	1|1:2:0,0,1	1|1:1.445:0.077,0.401,0.522
seq000002_scaffold26784_cov46_len1456786	1374628	.	C	G	.	PASS	AR2=0.679;DR2=0.772;AF=0.229	GT:DS:GP	0|0:0.46:0.593,0.354,0.053	0|1:1:0,1,0	0|0:0.46:0.593,0.354,0.053	0|0:0:1,0,0	1|0:1:0,1,0	0|0:0.46:0.593,0.354,0.053	1|0:1:0,1,0	0|0:0.46:0.593,0.354,0.053	0|0:0.46:0.593,0.354,0.053	0|0:0:1,0,0	0|0:0:1,0,0	1|0:1:0,1,0	1|0:1:0,1,0	1|1:2:0,0,1	0|0:0.46:0.593,0.354,0.053	1|1:1.949:0.001,0.049,0.95	0|0:0.46:0.593,0.354,0.053	0|1:1:0,1,0	0|0:0:1,0,0	0|0:0:1,0,0	0|0:0:1,0,0	0|1:1:0,1,0	0|0:0:1,0,0	1|0:0.975:0.025,0.975,0	0|0:0.46:0.593,0.354,0.053	0|0:0.46:0.593,0.354,0.053	1|0:1:0,1,0	0|0:0:1,0,0	1|0:1:0,1,0	1|0:1:0,1,0	0|1:1:0,1,0	1|0:1:0,1,0	0|0:0.46:0.593,0.354,0.053	0|0:0:1,0,0	0|0:0:1,0,0	0|1:1:0,1,0	0|0:0:1,0,0	1|0:1:0,1,0	0|1:1:0,1,0	0|0:0:1,0,0	0|0:0.46:0.593,0.354,0.053
seq000002_scaffold26784_cov46_len1456786	1374878	.	G	A	.	PASS	AR2=0.676;DR2=0.773;AF=0.235	GT:DS:GP	0|0:0.472:0.584,0.36,0.056	0|1:1:0,1,0	0|0:0.472:0.584,0.36,0.056	0|0:0:1,0,0	1|0:1:0,1,0	0|0:0.472:0.584,0.36,0.056	1|0:1:0,1,0	0|0:0.472:0.584,0.36,0.056	0|0:0.472:0.584,0.36,0.056	0|0:0:1,0,0	0|0:0:1,0,0	1|0:1:0,1,0	1|0:1:0,1,0	1|1:2:0,0,1	0|0:0.472:0.584,0.36,0.056	1|1:2:0,0,1	0|0:0.472:0.584,0.36,0.056	0|1:1:0,1,0	0|0:0:1,0,0	0|0:0:1,0,0	0|0:0:1,0,0	0|1:1:0,1,0	0|0:0:1,0,0	1|0:1:0,1,0	0|0:0.472:0.584,0.36,0.056	0|0:0.472:0.584,0.36,0.056	1|0:1:0,1,0	0|0:0:1,0,0	1|0:1:0,1,0	1|0:1:0,1,0	0|1:1:0,1,0	1|0:1:0,1,0	0|0:0.472:0.584,0.36,0.056	0|0:0:1,0,0	0|0:0:1,0,0	0|1:1:0,1,0	0|0:0:1,0,0	1|0:1:0,1,0	0|1:1:0,1,0	0|0:0:1,0,0	0|0:0.472:0.584,0.36,0.056
seq000002_scaffold26784_cov46_len1456786	1374885	.	C	T	.	PASS	AR2=0.676;DR2=0.773;AF=0.235	GT:DS:GP	0|0:0.472:0.584,0.36,0.056	0|1:1:0,1,0	0|1:0.472:0.584,0.36,0.056	0|0:0:1,0,0	1|0:1:0,1,0	0|0:0.472:0.584,0.36,0.056	1|0:1:0,1,0	0|0:0.472:0.584,0.36,0.056	0|0:0.472:0.584,0.36,0.056	0|0:0:1,0,0	0|0:0:1,0,0	1|0:1:0,1,0	1|0:1:0,1,0	1|1:2:0,0,1	0|0:0.472:0.584,0.36,0.056	1|1:2:0,0,1	0|0:0.472:0.584,0.36,0.056	0|1:1:0,1,0	0|0:0:1,0,0	0|0:0:1,0,0	0|0:0:1,0,0	0|1:1:0,1,0	0|0:0:1,0,0	1|0:1:0,1,0	0|0:0.472:0.584,0.36,0.056	0|0:0.472:0.584,0.36,0.056	1|0:1:0,1,0	0|0:0:1,0,0	1|0:1:0,1,0	1|0:1:0,1,0	0|1:1:0,1,0	1|0:1:0,1,0	0|0:0.472:0.584,0.36,0.056	0|0:0:1,0,0	0|0:0:1,0,0	0|1:1:0,1,0	0|0:0:1,0,0	1|0:1:0,1,0	0|1:1:0,1,0	0|0:0:1,0,0	0|0:0.472:0.584,0.36,0.056
seq000002_scaffold26784_cov46_len1456786	1374941	.	T	C	.	PASS	AR2=0.676;DR2=0.773;AF=0.235	GT:DS:GP	0|0:0.472:0.584,0.36,0.056	0|1:1:0,1,0	0|0:0.472:0.584,0.36,0.056	0|0:0:1,0,0	1|0:1:0,1,0	0|0:0.472:0.584,0.36,0.056	1|0:1:0,1,0	0|0:0.472:0.584,0.36,0.056	0|0:0.472:0.584,0.36,0.056	0|0:0:1,0,0	0|0:0:1,0,0	1|0:1:0,1,0	1|0:1:0,1,0	1|1:2:0,0,1	0|0:0.472:0.584,0.36,0.056	1|1:2:0,0,1	0|0:0.472:0.584,0.36,0.056	0|1:1:0,1,0	0|0:0:1,0,0	0|0:0:1,0,0	0|0:0:1,0,0	0|1:1:0,1,0	0|0:0:1,0,0	1|0:1:0,1,0	0|0:0.472:0.584,0.36,0.056	0|0:0.472:0.584,0.36,0.056	1|0:1:0,1,0	0|0:0:1,0,0	1|0:1:0,1,0	1|0:1:0,1,0	0|1:1:0,1,0	1|0:1:0,1,0	0|0:0.472:0.584,0.36,0.056	0|0:0:1,0,0	0|0:0:1,0,0	0|1:1:0,1,0	0|0:0:1,0,0	1|0:1:0,1,0	0|1:1:0,1,0	0|0:0:1,0,0	0|0:0.472:0.584,0.36,0.056
seq000002_scaffold26784_cov46_len1456786	1382399	.	G	A	.	PASS	AR2=0.648;DR2=0.684;AF=0.89	GT:DS:GP	1|1:1.786:0.011,0.191,0.797	1|1:2:0,0,1	1|1:2:0,0,1	0|1:1.786:0.011,0.191,0.797	1|1:2:0,0,1	1|1:2:0,0,1	1|1:1.786:0.011,0.191,0.797	0|0:0:1,0,0	1|1:1.786:0.011,0.191,0.797	1|1:2:0,0,1	1|1:2:0,0,1	1|1:1.786:0.011,0.191,0.797	1|1:2:0,0,1	1|1:1.786:0.011,0.191,0.797	1|1:2:0,0,1	1|1:1.786:0.011,0.191,0.797	1|1:1.786:0.011,0.191,0.797	1|1:1.786:0.011,0.191,0.797	1|1:2:0,0,1	1|1:2:0,0,1	1|1:2:0,0,1	1|1:1.786:0.011,0.191,0.797	1|1:1.786:0.011,0.191,0.797	1|1:2:0,0,1	1|1:1.786:0.011,0.191,0.797	1|1:2:0,0,1	1|1:2:0,0,1	1|1:2:0,0,1	1|1:2:0,0,1	1|1:1.786:0.011,0.191,0.797	1|1:2:0,0,1	1|1:2:0,0,1	1|1:1.786:0.011,0.191,0.797	1|1:2:0,0,1	1|1:2:0,0,1	1|1:1.786:0.011,0.191,0.797	1|1:2:0,0,1	0|1:1.786:0.011,0.191,0.797	1|1:1.786:0.011,0.191,0.797	1|1:2:0,0,1	1|1:1.786:0.011,0.191,0.797
seq000002_scaffold26784_cov46_len1456786	1448097	.	A	G	.	PASS	AR2=1;DR2=1;AF=0.123	GT:DS:GP	0|0:0:1,0,0	0|0:0:1,0,0	0|0:0:1,0,0	1|0:1:0,1,0	1|1:2:0,0,1	1|1:2:0,0,1	0|0:0:1,0,0	0|0:0:1,0,0	0|1:1:0,1,0	0|0:0:1,0,0	0|0:0:1,0,0	0|0:0:1,0,0	0|0:0:1,0,0	0|0:0:1,0,0	0|0:0:1,0,0	0|0:0:1,0,0	0|0:0:1,0,0	0|0:0:1,0,0	0|0:0:1,0,0	0|0:0:1,0,0	0|0:0:1,0,0	0|0:0:1,0,0	0|0:0:1,0,0	0|0:0:1,0,0	0|0:0:1,0,0	0|0:0:1,0,0	0|0:0:1,0,0	0|0:0:1,0,0	0|0:0:1,0,0	0|0:0:1,0,0	0|0:0:1,0,0	0|0:0:1,0,0	0|0:0:1,0,0	0|0:0:1,0,0	0|0:0:1,0,0	0|0:0:1,0,0	0|0:0:1,0,0	0|0:0:1,0,0	0|0:0:1,0,0	0|0:0:1,0,0	0|0:0:1,0,0
seq000002_scaffold26784_cov46_len1456786	1448141	.	T	A	.	PASS	AR2=1;DR2=1;AF=0.123	GT:DS:GP	0|0:0:1,0,0	0|0:0:1,0,0	0|0:0:1,0,0	1|0:1:0,1,0	1|1:2:0,0,1	1|1:2:0,0,1	0|0:0:1,0,0	0|0:0:1,0,0	0|1:1:0,1,0	0|0:0:1,0,0	0|0:0:1,0,0	0|0:0:1,0,0	0|0:0:1,0,0	0|0:0:1,0,0	0|0:0:1,0,0	0|0:0:1,0,0	0|0:0:1,0,0	0|0:0:1,0,0	0|0:0:1,0,0	0|0:0:1,0,0	0|0:0:1,0,0	0|0:0:1,0,0	0|0:0:1,0,0	0|0:0:1,0,0	0|0:0:1,0,0	0|0:0:1,0,0	0|0:0:1,0,0	0|0:0:1,0,0	0|0:0:1,0,0	0|0:0:1,0,0	0|0:0:1,0,0	0|0:0:1,0,0	0|0:0:1,0,0	0|0:0:1,0,0	0|0:0:1,0,0	0|0:0:1,0,0	0|0:0:1,0,0	0|0:0:1,0,0	0|0:0:1,0,0	0|0:0:1,0,0	0|0:0:1,0,0
seq000002_scaffold26784_cov46_len1456786	1448146	.	T	G	.	PASS	AR2=1;DR2=1;AF=0.107	GT:DS:GP	0|0:0:1,0,0	0|0:0:1,0,0	0|0:0:1,0,0	0|0:0:1,0,0	1|1:2:0,0,1	1|1:2:0,0,1	0|0:0:1,0,0	0|0:0:1,0,0	0|1:1:0,1,0	0|0:0:1,0,0	0|0:0:1,0,0	0|0:0:1,0,0	0|0:0:1,0,0	0|0:0:1,0,0	0|0:0:1,0,0	0|0:0:1,0,0	0|0:0:1,0,0	0|0:0:1,0,0	0|0:0:1,0,0	0|0:0:1,0,0	0|0:0:1,0,0	0|0:0:1,0,0	0|0:0:1,0,0	0|0:0:1,0,0	0|0:0:1,0,0	0|0:0:1,0,0	0|0:0:1,0,0	0|0:0:1,0,0	0|0:0:1,0,0	0|0:0:1,0,0	0|0:0:1,0,0	0|0:0:1,0,0	0|0:0:1,0,0	0|0:0:1,0,0	0|0:0:1,0,0	0|0:0:1,0,0	0|0:0:1,0,0	0|0:0:1,0,0	0|0:0:1,0,0	0|0:0:1,0,0	0|0:0:1,0,0
seq000003_scaffold11_cov46_len1276109	19146	.	G	A	.	PASS	AR2=1;DR2=1;AF=0.607	GT:DS:GP	0|0:0:1,0,0	0|0:0:1,0,0	1|1:2:0,0,1	0|0:0:1,0,0	0|1:1:0,1,0	1|0:1:0,1,0	1|0:1:0,1,0	1|0:1:0,1,0	1|0:1:0,1,0	0|0:0:1,0,0	0|0:0:1,0,0	1|0:1:0,1,0	1|1:2:0,0,1	1|1:2:0,0,1	0|1:1:0,1,0	1|1:2:0,0,1	1|1:2:0,0,1	0|1:1:0,1,0	1|0:1:0,1,0	0|0:0:1,0,0	0|0:0:1,0,0	1|0:1:0,1,0	0|1:1:0,1,0	0|1:1:0,1,0	1|0:1:0,1,0	1|0:1:0,1,0	1|1:2:0,0,1	0|1:1:0,1,0	1|0:1:0,1,0	1|1:2:0,0,1	1|0:1:0,1,0	0|1:1:0,1,0	1|1:2:0,0,1	1|1:2:0,0,1	0|1:1:0,1,0	1|1:2:0,0,1	0|1:1:0,1,0	0|1:1:0,1,0	0|0:0:1,0,0	0|0:0:1,0,0	1|1:2:0,0,1
seq000003_scaffold11_cov46_len1276109	19200	.	G	A	.	PASS	AR2=1;DR2=1;AF=0.152	GT:DS:GP	0|0:0:1,0,0	0|0:0:1,0,0	1|0:1:0,1,0	0|0:0:1,0,0	0|0:0:1,0,0	0|0:0:1,0,0	0|0:0:1,0,0	0|0:0:1,0,0	0|0:0:1,0,0	0|0:0:1,0,0	0|0:0:1,0,0	1|0:1:0,1,0	1|1:2:0,0,1	0|1:1:0,1,0	0|1:1:0,1,0	0|1:1:0,1,0	1|0:1:0,1,0	0|1:1:0,1,0	1|0:1:0,1,0	0|0:0:1,0,0	0|0:0:1,0,0	1|0:1:0,1,0	0|0:0:1,0,0	0|1:1:0,1,0	1|0:1:0,1,0	0|0:0:1,0,0	0|1:1:0,1,0	0|1:1:0,1,0	1|0:1:0,1,0	1|0:1:0,1,0	1|0:1:0,1,0	0|1:1:0,1,0	0|1:1:0,1,0	0|0:0:1,0,0	0|1:1:0,1,0	1|1:2:0,0,1	0|1:1:0,1,0	0|0:0:1,0,0	0|0:0:1,0,0	0|0:0:1,0,0	0|1:1:0,1,0
seq000003_scaffold11_cov46_len1276109	19216	.	T	G	.	PASS	AR2=1;DR2=1;AF=0.156	GT:DS:GP	0|0:0:1,0,0	0|0:0:1,0,0	1|0:1:0,1,0	0|0:0:1,0,0	0|0:0:1,0,0	0|0:0:1,0,0	0|0:0:1,0,0	0|0:0:1,0,0	0|0:0:1,0,0	0|0:0:1,0,0	0|0:0:1,0,0	1|0:1:0,1,0	1|1:2:0,0,1	0|1:1:0,1,0	0|1:1:0,1,0	0|1:1:0,1,0	1|0:1:0,1,0	0|1:1:0,1,0	1|0:1:0,1,0	0|0:0:1,0,0	0|0:0:1,0,0	1|0:1:0,1,0	0|0:0:1,0,0	0|1:1:0,1,0	1|0:1:0,1,0	0|0:0:1,0,0	0|1:1:0,1,0	0|1:1:0,1,0	1|0:1:0,1,0	1|0:1:0,1,0	1|0:1:0,1,0	0|1:1:0,1,0	0|1:1:0,1,0	0|0:0:1,0,0	0|1:1:0,1,0	1|1:2:0,0,1	0|1:1:0,1,0	0|0:0:1,0,0	0|0:0:1,0,0	0|0:0:1,0,0	0|1:1:0,1,0
seq000003_scaffold11_cov46_len1276109	28301	.	T	A	.	PASS	AR2=0.952;DR2=0.956;AF=0.082	GT:DS:GP	0|1:1:0,1,0	1|0:1:0,1,0	0|0:0:1,0,0	0|0:0:1,0,0	0|0:0:1,0,0	0|0:0:1,0,0	0|0:0:1,0,0	0|0:0:1,0,0	0|0:0:1,0,0	0|0:0:1,0,0	0|0:0:1,0,0	0|1:1:0,1,0	0|0:0.003:0.997,0.003,0	0|0:0:1,0,0	0|0:0.006:0.994,0.006,0	1|0:0.807:0.194,0.805,0.001	0|0:0:1,0,0	0|0:0:1,0,0	0|0:0.004:0.996,0.004,0	0|0:0:1,0,0	0|1:1:0,1,0	0|0:0:1,0,0	0|0:0:1,0,0	0|0:0.006:0.994,0.006,0	0|0:0:1,0,0	0|0:0:1,0,0	0|0:0:1,0,0	0|0:0:1,0,0	0|0:0:1,0,0	0|0:0.023:0.977,0.023,0	0|0:0:1,0,0	0|0:0:1,0,0	0|0:0:1,0,0	0|0:0:1,0,0	0|0:0.004:0.996,0.004,0	0|0:0.003:0.997,0.003,0	0|0:0:1,0,0	0|0:0:1,0,0	1|0:1:0,1,0	0|1:1:0,1,0	0|0:0:1,0,0
seq000003_scaffold11_cov46_len1276109	86515	.	C	T	.	PASS	AR2=0.95;DR2=0.952;AF=0.039	GT:DS:GP	0|0:0.054:0.946,0.054,0	0|0:0.054:0.946,0.054,0	0|0:0:1,0,0	0|0:0:1,0,0	0|0:0:1,0,0	0|0:0:1,0,0	0|0:0:1,0,0	0|0:0:1,0,0	0|0:0:1,0,0	0|0:0:1,0,0	0|0:0:1,0,0	0|0:0:1,0,0	0|0:0:1,0,0	0|0:0:1,0,0	0|0:0:1,0,0	1|0:1:0,1,0	0|0:0.001:0.999,0.001,0	0|0:0:1,0,0	0|0:0:1,0,0	0|0:0.035:0.965,0.035,0	0|0:0.054:0.946,0.054,0	0|0:0:1,0,0	0|0:0:1,0,0	0|0:0:1,0,0	0|0:0:1,0,0	0|0:0:1,0,0	0|0:0:1,0,0	0|0:0:1,0,0	0|0:0:1,0,0	0|0:0:1,0,0	0|0:0:1,0,0	0|0:0:1,0,0	0|0:0:1,0,0	0|0:0:1,0,0	0|0:0:1,0,0	0|0:0:1,0,0	0|0:0:1,0,0	0|1:1:0,1,0	0|0:0.054:0.946,0.054,0	0|0:0.054:0.946,0.054,0	0|0:0:1,0,0
seq000003_scaffold11_cov46_len1276109	86806	.	T	A	.	PASS	AR2=0.99;DR2=0.99;AF=0.071	GT:DS:GP	0|0:0.002:0.998,0.002,0	0|0:0.002:0.998,0.002,0	0|0:0.003:0.997,0.003,0	0|0:0.003:0.997,0.003,0	0|0:0:1,0,0	0|0:0.005:0.995,0.004,0	0|1:1:0,1,0	0|1:1:0.004,0.993,0.003	0|0:0:1,0,0	0|0:0.003:0.997,0.003,0	0|0:0.003:0.997,0.003,0	0|0:0:1,0,0	0|0:0:1,0,0	0|0:0.003:0.997,0.003,0	0|0:0.002:0.998,0.002,0	0|0:0:1,0,0	0|0:0.004:0.996,0.004,0	0|0:0:1,0,0	0|0:0:1,0,0	0|0:0.002:0.998,0.002,0	0|0:0.002:0.998,0.002,0	0|0:0.002:0.998,0.002,0	0|0:0.005:0.995,0.005,0	0|0:0.002:0.998,0.002,0	0|0:0.003:0.997,0.003,0	0|0:0.005:0.995,0.004,0	0|0:0:1,0,0	0|0:0:1,0,0	0|0:0:1,0,0	0|0:0.003:0.997,0.003,0	0|0:0.002:0.998,0.002,0	0|0:0:1,0,0	0|0:0.003:0.997,0.003,0	0|0:0:1,0,0	0|0:0:1,0,0	0|0:0:1,0,0	0|0:0:1,0,0	0|0:0:1,0,0	0|0:0.002:0.998,0.002,0	0|0:0.002:0.998,0.002,0	0|0:0.003:0.997,0.003,0
seq000003_scaffold11_cov46_len1276109	86816	.	ATTTTTTT	ATTTTTT	.	PASS	AR2=0.813;DR2=0.842;AF=0.35	GT:DS:GP	0|1:0.513:0.524,0.439,0.037	1|0:0.513:0.524,0.439,0.037	1|0:1.109:0.007,0.877,0.116	0|0:0.18:0.828,0.163,0.008	0|0:0:1,0,0	0|0:0.206:0.804,0.185,0.01	1|1:2:0,0,1	0|1:1.114:0.003,0.88,0.117	0|0:0:1,0,0	0|0:0.18:0.828,0.163,0.008	0|0:0.18:0.828,0.163,0.008	1|1:2:0,0,1	1|1:2:0,0,1	0|1:1.109:0.007,0.877,0.116	0|1:1.084:0.007,0.902,0.091	1|1:2:0,0,1	1|0:1.111:0.007,0.875,0.118	0|1:1:0,1,0	1|0:1:0,1,0	0|0:0.4:0.626,0.349,0.026	0|1:0.513:0.524,0.439,0.037	1|0:1.082:0.007,0.903,0.089	0|0:0.206:0.804,0.185,0.01	0|1:1.084:0.007,0.902,0.091	1|0:1.084:0.007,0.901,0.092	1|0:0.206:0.804,0.185,0.01	0|1:1:0,1,0	0|1:1:0,1,0	1|0:1:0,1,0	1|0:1.109:0.007,0.877,0.116	1|0:1.082:0.007,0.903,0.089	1|1:2:0,0,1	0|1:1.109:0.007,0.877,0.116	0|0:0:1,0,0	0|1:1:0,1,0	1|1:2:0,0,1	0|1:1:0,1,0	1|1:2:0,0,1	0|0:0.513:0.524,0.439,0.037	0|0:0.513:0.524,0.439,0.037	0|1:1.109:0.007,0.877,0.116
seq000003_scaffold11_cov46_len1276109	86873	.	TG	T	.	PASS	AR2=0.933;DR2=0.934;AF=0.039	GT:DS:GP	0|0:0.013:0.987,0.013,0	0|0:0.013:0.987,0.013,0	0|0:0.016:0.984,0.016,0	0|0:0.014:0.986,0.014,0	0|0:0:1,0,0	0|0:0.007:0.993,0.007,0	0|0:0:1,0,0	0|0:0:1,0,0	0|0:0:1,0,0	0|0:0.014:0.986,0.014,0	0|0:0.014:0.986,0.014,0	0|0:0:1,0,0	0|0:0:1,0,0	0|0:0.016:0.984,0.016,0	0|0:0.023:0.977,0.023,0	1|0:1:0,1,0	0|0:0.017:0.983,0.017,0	0|0:0:1,0,0	0|0:0:1,0,0	0|0:0.029:0.971,0.029,0	0|0:0.013:0.987,0.013,0	0|0:0.023:0.977,0.023,0	0|0:0.007:0.993,0.007,0	0|0:0.023:0.977,0.023,0	0|0:0.023:0.977,0.023,0	0|0:0.007:0.993,0.007,0	0|0:0:1,0,0	0|0:0:1,0,0	0|0:0:1,0,0	0|0:0.016:0.984,0.016,0	0|0:0.023:0.977,0.023,0	0|0:0:1,0,0	0|0:0.016:0.984,0.016,0	0|0:0:1,0,0	0|0:0:1,0,0	0|0:0:1,0,0	0|0:0:1,0,0	0|1:1:0,1,0	0|0:0.013:0.987,0.013,0	0|0:0.013:0.987,0.013,0	0|0:0.016:0.984,0.016,0
seq000003_scaffold11_cov46_len1276109	86945	.	C	A	.	PASS	AR2=1;DR2=1;AF=0.156	GT:DS:GP	0|0:0:1,0,0	0|0:0:1,0,0	1|0:1:0,1,0	0|0:0:1,0,0	0|0:0:1,0,0	0|0:0:1,0,0	0|0:0:1,0,0	0|0:0:1,0,0	0|0:0:1,0,0	0|0:0:1,0,0	0|0:0:1,0,0	1|0:1:0,1,0	1|1:2:0,0,1	0|1:1:0,1,0	0|1:1:0,1,0	0|1:1:0,1,0	1|0:1:0,1,0	0|1:1:0,1,0	1|0:1:0,1,0	0|0:0:1,0,0	0|0:0:1,0,0	1|0:1:0,1,0	0|0:0:1,0,0	0|1:1:0,1,0	1|0:1:0,1,0	0|0:0:1,0,0	0|1:1:0,1,0	0|1:1:0,1,0	1|0:1:0,1,0	1|0:1:0,1,0	1|0:1:0,1,0	0|1:1:0,1,0	0|1:1:0,1,0	0|0:0:1,0,0	0|1:1:0,1,0	1|1:2:0,0,1	0|1:1:0,1,0	0|0:0:1,0,0	0|0:0:1,0,0	0|0:0:1,0,0	0|1:1:0,1,0
seq000003_scaffold11_cov46_len1276109	86948	.	T	A	.	PASS	AR2=0.999;DR2=0.999;AF=0.156	GT:DS:GP	0|0:0:1,0,0	0|0:0:1,0,0	1|0:1:0,1,0	0|0:0:1,0,0	0|0:0:1,0,0	0|0:0:1,0,0	0|0:0:1,0,0	0|0:0.003:0.997,0.003,0	0|0:0:1,0,0	0|0:0:1,0,0	0|0:0:1,0,0	1|0:1:0,1,0	1|1:2:0,0,1	0|1:1:0,1,0	0|1:1:0,1,0	0|1:1:0,1,0	1|0:1.003:0,0.997,0.003	0|1:1:0,1,0	1|0:1:0,1,0	0|0:0:1,0,0	0|0:0:1,0,0	1|0:1:0,1,0	0|0:0:1,0,0	0|1:1:0,1,0	1|0:1:0,1,0	0|0:0.003:0.997,0.003,0	0|1:1:0,1,0	0|1:1:0,1,0	1|0:1:0,1,0	1|0:1:0,1,0	1|0:1:0,1,0	0|1:1:0,1,0	0|1:1.003:0,0.997,0.003	0|0:0:1,0,0	0|1:1:0,1,0	1|1:2:0,0,1	0|1:1:0,1,0	0|0:0:1,0,0	0|0:0:1,0,0	0|0:0:1,0,0	0|1:1.003:0,0.997,0.003
seq000003_scaffold11_cov46_len1276109	87222	.	G	A	.	PASS	AR2=1;DR2=1;AF=0.156	GT:DS:GP	0|0:0:1,0,0	0|0:0:1,0,0	1|0:1:0,1,0	0|0:0:1,0,0	0|0:0:1,0,0	0|0:0:1,0,0	0|0:0:1,0,0	0|0:0.002:0.998,0.002,0	0|0:0:1,0,0	0|0:0:1,0,0	0|0:0:1,0,0	1|0:1:0,1,0	1|1:2:0,0,1	0|1:1:0,1,0	0|1:1:0,1,0	0|1:1:0,1,0	1|0:1.002:0,0.998,0.002	0|1:1:0,1,0	1|0:1:0,1,0	0|0:0:1,0,0	0|0:0:1,0,0	1|0:1:0,1,0	0|0:0:1,0,0	0|1:1:0,1,0	1|0:1:0,1,0	0|0:0.002:0.998,0.002,0	0|1:1:0,1,0	0|1:1:0,1,0	1|0:1:0,1,0	1|0:1:0,1,0	1|0:1:0,1,0	0|1:1:0,1,0	0|1:1.002:0,0.998,0.002	0|0:0:1,0,0	0|1:1:0,1,0	1|1:2:0,0,1	0|1:1:0,1,0	0|0:0:1,0,0	0|0:0:1,0,0	0|0:0:1,0,0	0|1:1.002:0,0.998,0.002
seq000003_scaffold11_cov46_len1276109	93908	.	TAAAAA	TAAAA	.	PASS	AR2=0.999;DR2=0.999;AF=0.188	GT:DS:GP	0|0:0:1,0,0	0|0:0:1,0,0	1|0:1:0,1,0	0|0:0:1,0,0	0|0:0:1,0,0	0|0:0:1,0,0	0|0:0:1,0,0	0|0:0:1,0,0	0|0:0:1,0,0	0|0:0:1,0,0	0|0:0:1,0,0	1|0:1:0,1,0	1|1:2:0,0,1	0|1:1:0,1,0	0|1:1:0,1,0	1|1:2:0,0,1	1|0:0.978:0.024,0.974,0.002	0|1:1:0,1,0	1|0:1:0,1,0	0|0:0:1,0,0	0|0:0:1,0,0	1|0:1:0,1,0	0|0:0:1,0,0	0|1:1:0,1,0	0|0:0:1,0,0	0|0:0:1,0,0	0|1:1:0,1,0	0|1:1:0,1,0	1|0:1:0,1,0	1|0:1:0,1,0	1|0:1:0,1,0	0|1:1:0,1,0	0|1:1:0,1,0	0|0:0:1,0,0	0|1:1:0,1,0	1|1:2:0,0,1	0|1:1:0,1,0	0|1:1:0,1,0	0|0:0:1,0,0	0|0:0:1,0,0	0|1:1:0,1,0
seq000003_scaffold11_cov46_len1276109	111349	.	G	T	.	PASS	AR2=0.984;DR2=0.985;AF=0.941	GT:DS:GP	1|1:2:0,0,1	1|1:2:0,0,1	1|1:2:0,0,1	1|1:1.984:0,0.016,0.984	1|1:2:0,0,1	1|1:2:0,0,1	1|1:2:0,0,1	1|1:2:0,0,1	1|1:2:0,0,1	1|1:1.984:0,0.016,0.984	1|1:1.984:0,0.016,0.984	1|1:2:0,0,1	1|1:1.995:0,0.005,0.995	1|1:2:0,0,1	1|1:1.985:0,0.015,0.985	0|0:0:1,0,0	1|1:1.996:0,0.004,0.996	1|1:1.99:0,0.01,0.99	1|1:1.988:0,0.012,0.988	1|1:2:0,0,1	1|1:2:0,0,1	1|1:1.989:0,0.011,0.989	1|1:2:0,0,1	1|1:1.985:0,0.015,0.985	1|1:1.982:0,0.018,0.982	1|1:2:0,0,1	1|1:2:0,0,1	1|1:2:0,0,1	1|1:2:0,0,1	1|1:2:0,0,1	1|1:1.989:0,0.011,0.989	1|1:1.982:0,0.018,0.982	1|1:2:0,0,1	1|1:2:0,0,1	1|1:1.988:0,0.012,0.988	1|1:1.995:0,0.005,0.995	1|1:1.99:0,0.01,0.99	0|0:0:1,0,0	1|1:2:0,0,1	1|1:2:0,0,1	1|1:2:0,0,1
seq000003_scaffold11_cov46_len1276109	111600	.	C	T	.	PASS	AR2=0.957;DR2=0.967;AF=0.07	GT:DS:GP	0|0:0:1,0,0	0|0:0:1,0,0	0|0:0:1,0,0	0|0:0.033:0.967,0.033,0	0|0:0:1,0,0	0|0:0:1,0,0	0|0:0:1,0,0	0|0:0:1,0,0	0|0:0:1,0,0	0|0:0.033:0.967,0.033,0	0|0:0.033:0.967,0.033,0	0|0:0:1,0,0	0|0:0.005:0.995,0.005,0	0|0:0:1,0,0	0|0:0.024:0.976,0.024,0	1|1:2:0,0,1	0|0:0.01:0.99,0.01,0	0|0:0.018:0.982,0.018,0	0|0:0.021:0.979,0.021,0	0|0:0:1,0,0	0|0:0:1,0,0	0|0:0.019:0.981,0.019,0	0|0:0:1,0,0	0|0:0.024:0.976,0.024,0	0|0:0.028:0.972,0.028,0	0|0:0:1,0,0	0|0:0:1,0,0	0|0:0:1,0,0	0|0:0:1,0,0	0|0:0:1,0,0	0|0:0.019:0.981,0.019,0	0|0:0.028:0.972,0.028,0	0|0:0:1,0,0	0|0:0:1,0,0	0|0:0.021:0.979,0.021,0	0|0:0.005:0.995,0.005,0	0|0:0.018:0.982,0.018,0	1|1:2:0,0,1	0|0:0:1,0,0	0|0:0:1,0,0	0|0:0:1,0,0
seq000003_scaffold11_cov46_len1276109	111614	.	A	G	.	PASS	AR2=0.966;DR2=0.976;AF=0.069	GT:DS:GP	0|0:0:1,0,0	0|0:0:1,0,0	0|0:0:1,0,0	0|0:0.017:0.983,0.017,0	0|0:0:1,0,0	0|0:0:1,0,0	0|0:0:1,0,0	0|0:0:1,0,0	0|0:0:1,0,0	0|0:0.017:0.983,0.017,0	0|0:0.017:0.983,0.017,0	0|0:0:1,0,0	0|0:0.005:0.995,0.005,0	0|0:0:1,0,0	0|0:0.016:0.984,0.016,0	1|1:2:0,0,1	0|0:0.01:0.99,0.01,0	0|0:0.01:0.99,0.01,0	0|0:0.013:0.987,0.013,0	0|0:0:1,0,0	0|0:0:1,0,0	0|0:0.011:0.989,0.011,0	0|0:0:1,0,0	0|0:0.016:0.984,0.016,0	0|0:0.02:0.98,0.02,0	0|0:0:1,0,0	0|0:0:1,0,0	0|0:0:1,0,0	0|0:0:1,0,0	0|0:0:1,0,0	0|0:0.011:0.989,0.011,0	0|0:0.02:0.98,0.02,0	0|0:0:1,0,0	0|0:0:1,0,0	0|0:0.013:0.987,0.013,0	0|0:0.005:0.995,0.005,0	0|0:0.01:0.99,0.01,0	1|1:2:0,0,1	0|0:0:1,0,0	0|0:0:1,0,0	0|0:0:1,0,0
seq000003_scaffold11_cov46_len1276109	111649	.	C	T	.	PASS	AR2=1;DR2=1;AF=0.537	GT:DS:GP	1|0:1:0,1,0	0|1:1:0,1,0	1|0:1:0,1,0	1|1:2:0,0,1	1|0:1:0,1,0	0|1:1:0,1,0	0|1:1:0,1,0	0|1:1:0,1,0	0|1:1:0,1,0	1|1:2:0,0,1	1|1:2:0,0,1	1|0:1:0,1,0	1|1:2:0,0,1	0|1:1:0,1,0	1|1:2:0,0,1	1|1:2:0,0,1	1|0:1:0,1,0	1|1:2:0,0,1	1|1:2:0,0,1	1|0:1:0,1,0	0|1:1:0,1,0	1|1:2:0,0,1	1|0:1:0,1,0	1|1:2:0,0,1	1|1:2:0,0,1	0|1:1:0,1,0	0|1:1:0,1,0	0|1:1:0,1,0	1|0:1:0,1,0	1|0:1:0,1,0	1|1:2:0,0,1	1|1:2:0,0,1	0|1:1:0,1,0	0|0:0:1,0,0	1|1:2:0,0,1	1|1:2:0,0,1	1|1:2:0,0,1	1|1:2:0,0,1	0|1:1:0,1,0	1|0:1:0,1,0	0|1:1:0,1,0
seq000003_scaffold11_cov46_len1276109	117255	.	C	G	.	PASS	AR2=1;DR2=1;AF=0.221	GT:DS:GP	0|0:0:1,0,0	0|0:0:1,0,0	1|0:1:0,1,0	0|0:0:1,0,0	0|0:0:1,0,0	0|0:0:1,0,0	0|1:1:0,1,0	0|1:1:0,1,0	0|0:0:1,0,0	0|0:0:1,0,0	0|0:0:1,0,0	1|0:1:0,1,0	1|1:2:0,0,1	0|1:1:0,1,0	0|1:1:0,1,0	1|1:2:0,0,1	1|0:1:0,1,0	0|1:1:0,1,0	1|0:1:0,1,0	0|0:0:1,0,0	0|0:0:1,0,0	1|0:1:0,1,0	0|0:0:1,0,0	0|1:1:0,1,0	1|0:1:0,1,0	0|0:0:1,0,0	0|1:1:0,1,0	0|1:1:0,1,0	1|0:1:0,1,0	1|0:1:0,1,0	1|0:1:0,1,0	0|1:1:0,1,0	0|1:1:0,1,0	0|0:0:1,0,0	0|1:1:0,1,0	1|1:2:0,0,1	0|1:1:0,1,0	0|0:0:1,0,0	0|0:0:1,0,0	0|0:0:1,0,0	0|1:1:0,1,0
seq000003_scaffold11_cov46_len1276109	117529	.	G	A	.	PASS	AR2=1;DR2=1;AF=0.213	GT:DS:GP	0|0:0:1,0,0	0|0:0:1,0,0	1|0:1:0,1,0	0|0:0:1,0,0	0|0:0:1,0,0	0|0:0:1,0,0	0|1:1:0,1,0	0|1:1:0,1,0	0|0:0:1,0,0	0|0:0:1,0,0	0|0:0:1,0,0	1|0:1:0,1,0	1|1:2:0,0,1	0|1:1:0,1,0	0|1:1:0,1,0	1|0:1:0,1,0	1|0:1:0,1,0	0|1:1:0,1,0	1|0:1:0,1,0	0|0:0:1,0,0	0|0:0:1,0,0	1|0:1:0,1,0	0|0:0:1,0,0	0|1:1:0,1,0	1|0:1:0,1,0	0|0:0:1,0,0	0|1:1:0,1,0	0|1:1:0,1,0	1|0:1:0,1,0	1|0:1:0,1,0	1|0:1:0,1,0	0|1:1:0,1,0	0|1:1:0,1,0	0|0:0:1,0,0	0|1:1:0,1,0	1|1:2:0,0,1	0|1:1:0,1,0	0|0:0:1,0,0	0|0:0:1,0,0	0|0:0:1,0,0	0|1:1:0,1,0
seq000003_scaffold11_cov46_len1276109	130655	.	G	T	.	PASS	AR2=1;DR2=1;AF=0.668	GT:DS:GP	0|0:0:1,0,0	0|0:0:1,0,0	1|1:2:0,0,1	0|0:0:1,0,0	0|1:1:0,1,0	1|0:1:0,1,0	1|1:2:0,0,1	1|1:2:0,0,1	1|0:1:0,1,0	0|0:0:1,0,0	0|0:0:1,0,0	1|0:1:0,1,0	1|1:2:0,0,1	1|1:2:0,0,1	0|1:1:0,1,0	1|1:2:0,0,1	1|1:1.999:0,0.001,0.999	0|1:1:0,1,0	1|0:1:0,1,0	0|0:0:1,0,0	0|0:0:1,0,0	1|0:1:0,1,0	0|1:1:0,1,0	0|1:1:0,1,0	1|0:1.004:0,0.996,0.004	1|0:1:0,1,0	1|1:2:0,0,1	0|1:1:0,1,0	1|0:1:0,1,0	1|1:2:0,0,1	1|0:1:0,1,0	0|1:1:0,1,0	1|1:2:0,0,1	1|1:2:0,0,1	0|1:1:0,1,0	1|1:2:0,0,1	0|1:1:0,1,0	1|0:1:0,1,0	0|0:0:1,0,0	0|0:0:1,0,0	1|1:2:0,0,1
seq000003_scaffold11_cov46_len1276109	130659	.	G	T	.	PASS	AR2=1;DR2=1;AF=0.668	GT:DS:GP	0|0:0:1,0,0	0|0:0:1,0,0	1|1:2:0,0,1	0|0:0:1,0,0	0|1:1:0,1,0	1|0:1:0,1,0	1|1:2:0,0,1	1|1:2:0,0,1	1|0:1:0,1,0	0|0:0:1,0,0	0|0:0:1,0,0	1|0:1:0,1,0	1|1:2:0,0,1	1|1:2:0,0,1	0|1:1:0,1,0	1|1:2:0,0,1	1|1:1.999:0,0.001,0.999	0|1:1:0,1,0	1|0:1:0,1,0	0|0:0:1,0,0	0|0:0:1,0,0	1|0:1:0,1,0	0|1:1:0,1,0	0|1:1:0,1,0	1|0:1.004:0,0.996,0.004	1|0:1:0,1,0	1|1:2:0,0,1	0|1:1:0,1,0	1|0:1:0,1,0	1|1:2:0,0,1	1|0:1:0,1,0	0|1:1:0,1,0	1|1:2:0,0,1	1|1:2:0,0,1	0|1:1:0,1,0	1|1:2:0,0,1	0|1:1:0,1,0	1|0:1:0,1,0	0|0:0:1,0,0	0|0:0:1,0,0	1|1:2:0,0,1
seq000003_scaffold11_cov46_len1276109	295986	.	G	T	.	PASS	AR2=0.999;DR2=0.999;AF=0.148	GT:DS:GP	1|0:0.998:0.002,0.998,0	0|0:0:1,0,0	0|0:0:1,0,0	0|0:0:1,0,0	1|0:1:0,1,0	0|0:0:1,0,0	0|1:1:0,1,0	0|0:0:1,0,0	0|1:1:0,1,0	0|0:0:1,0,0	0|0:0:1,0,0	0|0:0:1,0,0	0|0:0:1,0,0	0|0:0:1,0,0	0|0:0.004:0.996,0.004,0	0|1:1:0,1,0	0|0:0:1,0,0	1|0:1:0,1,0	0|0:0:1,0,0	0|0:0:1,0,0	0|0:0:1,0,0	0|0:0:1,0,0	0|0:0:1,0,0	0|0:0:1,0,0	0|0:0.006:0.994,0.006,0	0|1:0.998:0.002,0.998,0	0|0:0:1,0,0	0|0:0:1,0,0	0|0:0:1,0,0	0|0:0:1,0,0	0|0:0:1,0,0	0|0:0:1,0,0	0|0:0.007:0.993,0.007,0	0|0:0:1,0,0	0|0:0:1,0,0	0|0:0:1,0,0	0|0:0:1,0,0	1|1:2:0,0,1	0|0:0:1,0,0	0|0:0:1,0,0	0|0:0:1,0,0
seq000003_scaffold11_cov46_len1276109	296377	.	C	A	.	PASS	AR2=1;DR2=1;AF=0.434	GT:DS:GP	0|1:1:0,1,0	1|0:1:0,1,0	0|1:1:0,1,0	0|1:1:0,1,0	0|1:1:0,1,0	0|1:1:0,1,0	0|0:0:1,0,0	1|1:2:0,0,1	1|0:1:0,1,0	0|1:1:0,1,0	0|1:1:0,1,0	0|1:1:0,1,0	0|0:0:1,0,0	0|0:0:1,0,0	1|0:1:0,1,0	0|0:0:1,0,0	0|1:1:0,1,0	0|0:0:1,0,0	0|1:1:0,1,0	1|1:2:0,0,1	1|1:2:0,0,1	0|0:0:1,0,0	1|1:2:0,0,1	1|0:1:0,1,0	0|1:1:0,1,0	1|0:1:0,1,0	1|0:1:0,1,0	1|0:1:0,1,0	0|1:1:0,1,0	0|0:0:1,0,0	0|1:1:0,1,0	1|0:1:0,1,0	0|0:0.004:0.996,0.004,0	1|0:1:0,1,0	0|0:0:1,0,0	0|0:0:1,0,0	1|0:1:0,1,0	0|0:0:1,0,0	1|0:1:0,1,0	1|1:2:0,0,1	1|0:1:0,1,0
seq000003_scaffold11_cov46_len1276109	303598	.	A	G	.	PASS	AR2=1;DR2=1;AF=0.586	GT:DS:GP	1|0:1:0,1,0	0|1:1:0,1,0	1|0:1:0,1,0	1|1:2:0,0,1	1|0:1:0,1,0	1|0:1:0,1,0	1|1:2:0,0,1	0|0:0:1,0,0	0|1:1:0,1,0	1|1:2:0,0,1	1|0:1:0,1,0	1|0:1:0,1,0	1|1:2:0,0,1	1|1:2:0,0,1	0|1:1:0,1,0	1|1:2:0,0,1	1|0:1:0,1,0	1|1:2:0,0,1	1|0:1:0,1,0	0|0:0:1,0,0	0|0:0:1,0,0	1|1:2:0,0,1	0|0:0:1,0,0	0|1:1:0,1,0	1|0:1:0,1,0	0|1:1:0,1,0	0|1:1:0,1,0	0|1:1:0,1,0	1|0:1:0,1,0	1|1:2:0,0,1	1|0:1:0,1,0	0|1:1:0,1,0	1|1:2:0,0,1	0|1:1:0,1,0	1|1:2:0,0,1	1|1:2:0,0,1	0|1:1:0,1,0	1|1:2:0,0,1	0|1:1:0,1,0	0|0:0:1,0,0	0|1:1:0,1,0
seq000003_scaffold11_cov46_len1276109	303606	.	A	G	.	PASS	AR2=1;DR2=1;AF=0.582	GT:DS:GP	1|0:1:0,1,0	0|1:1:0,1,0	1|0:1:0,1,0	1|1:2:0,0,1	1|0:1:0,1,0	1|0:1:0,1,0	1|1:2:0,0,1	0|0:0:1,0,0	0|1:1:0,1,0	1|1:2:0,0,1	1|0:1:0,1,0	1|0:1:0,1,0	1|1:2:0,0,1	1|1:2:0,0,1	0|1:1:0,1,0	1|1:2:0,0,1	1|0:1:0,1,0	1|1:2:0,0,1	1|0:1:0,1,0	0|0:0:1,0,0	0|0:0:1,0,0	1|1:2:0,0,1	0|0:0:1,0,0	0|1:1:0,1,0	1|0:1:0,1,0	0|1:1:0,1,0	0|1:1:0,1,0	0|1:1:0,1,0	1|0:1:0,1,0	1|1:2:0,0,1	1|0:1:0,1,0	0|1:1:0,1,0	1|1:2:0,0,1	0|1:1:0,1,0	1|1:2:0,0,1	1|1:2:0,0,1	0|1:1:0,1,0	1|1:2:0,0,1	0|1:1:0,1,0	0|0:0:1,0,0	0|1:1:0,1,0
seq000003_scaffold11_cov46_len1276109	303609	.	A	G	.	PASS	AR2=1;DR2=1;AF=0.582	GT:DS:GP	1|0:1:0,1,0	0|1:1:0,1,0	1|0:1:0,1,0	1|1:2:0,0,1	1|0:1:0,1,0	1|0:1:0,1,0	1|1:2:0,0,1	0|0:0:1,0,0	0|1:1:0,1,0	1|1:2:0,0,1	1|0:1:0,1,0	1|0:1:0,1,0	1|1:2:0,0,1	1|1:2:0,0,1	0|1:1:0,1,0	1|1:2:0,0,1	1|0:1:0,1,0	1|1:2:0,0,1	1|0:1:0,1,0	0|0:0:1,0,0	0|0:0:1,0,0	1|1:2:0,0,1	0|0:0:1,0,0	0|1:1:0,1,0	1|0:1:0,1,0	0|1:1:0,1,0	0|1:1:0,1,0	0|1:1:0,1,0	1|0:1:0,1,0	1|1:2:0,0,1	1|0:1:0,1,0	0|1:1:0,1,0	1|1:2:0,0,1	0|1:1:0,1,0	1|1:2:0,0,1	1|1:2:0,0,1	0|1:1:0,1,0	1|1:2:0,0,1	0|1:1:0,1,0	0|0:0:1,0,0	0|1:1:0,1,0
seq000003_scaffold11_cov46_len1276109	341356	.	A	G	.	PASS	AR2=1;DR2=1;AF=0.516	GT:DS:GP	0|0:0:1,0,0	0|1:1:0,1,0	1|0:1:0,1,0	1|1:2:0,0,1	0|0:0:1,0,0	1|0:1:0,1,0	1|1:2:0,0,1	0|0:0:1,0,0	0|0:0:1,0,0	1|1:2:0,0,1	1|0:1:0,1,0	1|0:1:0,1,0	1|1:2:0,0,1	1|1:2:0,0,1	0|1:1:0,1,0	1|1:2:0,0,1	1|0:1:0,1,0	0|1:1:0,1,0	1|0:1:0,1,0	0|0:0:1,0,0	0|0:0:1,0,0	1|1:2:0,0,1	0|0:0:1,0,0	0|1:1:0,1,0	1|0:1:0,1,0	0|0:0:1,0,0	0|1:1:0,1,0	0|1:1:0,1,0	1|0:1:0,1,0	1|1:2:0,0,1	1|0:1:0,1,0	0|1:1:0,1,0	1|1:2:0,0,1	0|1:1:0,1,0	1|1:2:0,0,1	1|1:2:0,0,1	0|1:1:0,1,0	1|0:1:0,1,0	0|1:1:0,1,0	0|0:0:1,0,0	0|1:1:0,1,0
seq000003_scaffold11_cov46_len1276109	341421	.	T	C	.	PASS	AR2=1;DR2=1;AF=0.512	GT:DS:GP	0|0:0:1,0,0	0|1:1:0,1,0	1|0:1:0,1,0	1|1:2:0,0,1	0|0:0:1,0,0	1|0:1:0,1,0	1|1:2:0,0,1	0|0:0:1,0,0	0|0:0:1,0,0	1|1:2:0,0,1	1|0:1:0,1,0	1|0:1:0,1,0	1|1:2:0,0,1	1|1:2:0,0,1	0|1:1:0,1,0	1|1:2:0,0,1	1|0:1:0,1,0	0|1:1:0,1,0	1|0:1:0,1,0	0|0:0:1,0,0	0|0:0:1,0,0	1|1:2:0,0,1	0|0:0:1,0,0	0|1:1:0,1,0	1|0:1:0,1,0	0|0:0:1,0,0	0|1:1:0,1,0	0|1:1:0,1,0	1|0:1:0,1,0	1|1:2:0,0,1	1|0:1:0,1,0	0|1:1:0,1,0	1|1:2:0,0,1	0|1:1:0,1,0	1|1:2:0,0,1	1|1:2:0,0,1	0|1:1:0,1,0	1|0:1:0,1,0	0|1:1:0,1,0	0|0:0:1,0,0	0|1:1:0,1,0
seq000003_scaffold11_cov46_len1276109	358301	.	G	A	.	PASS	AR2=1;DR2=1;AF=0.451	GT:DS:GP	0|1:1:0,1,0	1|0:1:0,1,0	0|1:1:0,1,0	1|0:1:0,1,0	0|1:1:0,1,0	0|1:1:0,1,0	0|0:0:1,0,0	1|1:2:0,0,1	1|0:1:0,1,0	0|0:0:1,0,0	1|1:2:0,0,1	0|1:1:0,1,0	0|0:0:1,0,0	0|0:0:1,0,0	1|0:1:0,1,0	0|0:0:1,0,0	0|1:1:0,1,0	0|0:0:1,0,0	0|1:1:0,1,0	1|1:2:0,0,1	1|1:2:0,0,1	0|0:0:1,0,0	1|1:2:0,0,1	1|0:1:0,1,0	0|1:1:0,1,0	1|0:1:0,1,0	1|0:1:0,1,0	1|0:1:0,1,0	0|1:1:0,1,0	0|0:0:1,0,0	0|1:1:0,1,0	1|0:1:0,1,0	0|0:0:1,0,0	1|0:1:0,1,0	1|0:1:0,1,0	0|0:0:1,0,0	1|0:1:0,1,0	0|0:0:1,0,0	1|1:2:0,0,1	1|1:2:0,0,1	1|0:1:0,1,0
seq000003_scaffold11_cov46_len1276109	358460	.	C	A	.	PASS	AR2=1;DR2=1;AF=0.41	GT:DS:GP	0|1:1:0,1,0	1|0:1:0,1,0	0|1:1:0,1,0	0|0:0:1,0,0	0|1:1:0,1,0	0|1:1:0,1,0	0|0:0:1,0,0	1|1:2:0,0,1	1|0:1:0,1,0	0|0:0:1,0,0	0|1:1:0,1,0	0|1:1:0,1,0	0|0:0:1,0,0	0|0:0:1,0,0	1|0:1:0,1,0	0|0:0:1,0,0	0|1:0.996:0.004,0.996,0	0|0:0:1,0,0	0|1:1:0,1,0	1|1:2:0,0,1	1|1:2:0,0,1	0|0:0:1,0,0	1|1:2:0,0,1	1|0:1:0,1,0	0|1:0.996:0.004,0.996,0	1|0:1:0,1,0	1|0:1:0,1,0	1|0:1:0,1,0	0|1:1:0,1,0	0|0:0:1,0,0	0|1:1:0,1,0	1|0:1:0,1,0	0|0:0:1,0,0	1|0:1:0,1,0	0|0:0:1,0,0	0|0:0:1,0,0	1|0:1:0,1,0	0|0:0:1,0,0	1|0:1:0,1,0	1|1:2:0,0,1	1|0:1:0,1,0
seq000003_scaffold11_cov46_len1276109	358472	.	G	A	.	PASS	AR2=1;DR2=1;AF=0.41	GT:DS:GP	0|1:1:0,1,0	1|0:1:0,1,0	0|1:1:0,1,0	0|0:0:1,0,0	0|1:1:0,1,0	0|1:1:0,1,0	0|0:0:1,0,0	1|1:2:0,0,1	1|0:1:0,1,0	0|0:0:1,0,0	0|1:1:0,1,0	0|1:1:0,1,0	0|0:0:1,0,0	0|0:0:1,0,0	1|0:1:0,1,0	0|0:0:1,0,0	0|1:1:0,1,0	0|0:0:1,0,0	0|1:1:0,1,0	1|1:2:0,0,1	1|1:2:0,0,1	0|0:0:1,0,0	1|1:2:0,0,1	1|0:1:0,1,0	0|1:1:0,1,0	1|0:1:0,1,0	1|0:1:0,1,0	1|0:1:0,1,0	0|1:1:0,1,0	0|0:0:1,0,0	0|1:1:0,1,0	1|0:1:0,1,0	0|0:0:1,0,0	1|0:1:0,1,0	0|0:0:1,0,0	0|0:0:1,0,0	1|0:1:0,1,0	0|0:0:1,0,0	1|0:1:0,1,0	1|1:2:0,0,1	1|0:1:0,1,0
seq000003_scaffold11_cov46_len1276109	465551	.	G	C	.	PASS	AR2=1;DR2=1;AF=0.365	GT:DS:GP	0|0:0:1,0,0	0|0:0:1,0,0	0|0:0:1,0,0	0|1:1:0,1,0	0|0:0:1,0,0	0|0:0:1,0,0	1|1:2:0,0,1	0|0:0:1,0,0	0|0:0:1,0,0	1|1:2:0,0,1	0|0:0:1,0,0	1|0:1:0,1,0	1|1:2:0,0,1	1|1:2:0,0,1	0|0:0:1,0,0	1|1:2:0,0,1	0|0:0:1,0,0	0|1:1:0,1,0	0|0:0:1,0,0	0|0:0:1,0,0	0|0:0:1,0,0	1|1:2:0,0,1	0|0:0:1,0,0	0|1:1:0,1,0	1|0:1:0,1,0	0|0:0:1,0,0	0|0:0:1,0,0	0|1:1:0,1,0	1|0:1:0,1,0	1|1:2:0,0,1	1|0:1:0,1,0	0|0:0:1,0,0	1|1:2:0,0,1	0|0:0:1,0,0	0|1:1:0,1,0	0|1:1:0,1,0	0|1:1:0,1,0	1|0:1:0,1,0	0|0:0:1,0,0	0|0:0:1,0,0	0|1:1:0,1,0
seq000003_scaffold11_cov46_len1276109	465562	.	T	C	.	PASS	AR2=1;DR2=1;AF=0.373	GT:DS:GP	0|0:0:1,0,0	0|0:0:1,0,0	0|0:0:1,0,0	0|1:1:0,1,0	0|0:0:1,0,0	0|0:0:1,0,0	1|1:2:0,0,1	0|0:0:1,0,0	0|0:0:1,0,0	1|1:2:0,0,1	0|0:0:1,0,0	1|0:1:0,1,0	1|1:2:0,0,1	1|1:2:0,0,1	0|0:0:1,0,0	1|1:2:0,0,1	0|0:0:1,0,0	0|1:1:0,1,0	0|0:0:1,0,0	0|0:0:1,0,0	0|0:0:1,0,0	1|1:2:0,0,1	0|0:0:1,0,0	0|1:1:0,1,0	1|0:1:0,1,0	0|0:0:1,0,0	0|0:0:1,0,0	0|1:1:0,1,0	1|0:1:0,1,0	1|1:2:0,0,1	1|0:1:0,1,0	0|0:0:1,0,0	1|1:2:0,0,1	0|0:0:1,0,0	0|1:1:0,1,0	0|1:1:0,1,0	0|1:1:0,1,0	1|0:1:0,1,0	0|0:0:1,0,0	0|0:0:1,0,0	0|1:1:0,1,0
seq000003_scaffold11_cov46_len1276109	506657	.	T	A	.	PASS	AR2=0.96;DR2=0.962;AF=0.106	GT:DS:GP	1|0:1:0,1,0	0|0:0:1,0,0	0|0:0:1,0,0	0|0:0:1,0,0	1|0:1:0,1,0	0|0:0.004:0.996,0.004,0	0|0:0.094:0.909,0.089,0.002	0|0:0:1,0,0	0|1:1:0,1,0	0|0:0.041:0.96,0.04,0.001	0|0:0:1,0,0	0|0:0:1,0,0	0|0:0:1,0,0	0|0:0.007:0.993,0.007,0	0|0:0:1,0,0	0|0:0.034:0.966,0.034,0	0|0:0:1,0,0	1|0:1:0,1,0	0|0:0:1,0,0	0|0:0:1,0,0	0|0:0:1,0,0	0|0:0:1,0,0	0|0:0:1,0,0	0|0:0:1,0,0	0|0:0:1,0,0	0|1:1:0,1,0	0|0:0:1,0,0	0|0:0:1,0,0	0|0:0:1,0,0	0|0:0.007:0.993,0.007,0	0|0:0:1,0,0	0|0:0:1,0,0	0|0:0.007:0.993,0.007,0	0|0:0.007:0.993,0.007,0	0|0:0:1,0,0	0|0:0:1,0,0	0|0:0:1,0,0	0|1:1.038:0,0.962,0.038	0|0:0:1,0,0	0|0:0:1,0,0	0|0:0:1,0,0
seq000003_scaffold11_cov46_len1276109	506671	.	A	G	.	PASS	AR2=0.973;DR2=0.973;AF=0.882	GT:DS:GP	1|0:1:0,1,0	0|1:1:0,1,0	1|1:2:0,0,1	0|1:1:0,1,0	1|1:2:0,0,1	1|1:1.978:0,0.022,0.978	1|1:1.978:0,0.022,0.978	1|0:1:0,1,0	1|1:2:0,0,1	1|1:1.977:0,0.022,0.978	0|1:1:0,1,0	1|0:1:0,1,0	1|1:2:0,0,1	1|1:1.974:0,0.026,0.974	1|1:2:0,0,1	1|1:1.998:0,0.002,0.998	1|1:2:0,0,1	1|1:2:0,0,1	1|1:2:0,0,1	1|0:1:0,1,0	0|1:1:0,1,0	1|1:2:0,0,1	1|1:2:0,0,1	1|1:2:0,0,1	1|1:2:0,0,1	1|1:2:0,0,1	1|1:2:0,0,1	0|1:1:0,1,0	1|0:1:0,1,0	1|1:1.974:0,0.026,0.974	1|1:2:0,0,1	1|1:2:0,0,1	1|1:1.974:0,0.026,0.974	1|1:1.974:0,0.026,0.974	0|1:1:0,1,0	1|1:2:0,0,1	1|1:2:0,0,1	1|1:1.997:0,0.003,0.997	0|0:0:1,0,0	1|0:1:0,1,0	1|1:2:0,0,1
seq000003_scaffold11_cov46_len1276109	506676	.	G	A	.	PASS	AR2=0.928;DR2=0.939;AF=0.312	GT:DS:GP	0|0:0:1,0,0	0|0:0:1,0,0	0|1:1:0,1,0	0|0:0:1,0,0	0|1:1:0,1,0	0|1:0.981:0.042,0.936,0.022	0|0:0.44:0.564,0.432,0.004	1|0:0.961:0.039,0.961,0	1|0:1:0,1,0	0|0:0.035:0.965,0.035,0	0|1:1:0,1,0	0|0:0:1,0,0	0|0:0:1,0,0	0|0:0.002:0.998,0.002,0	1|0:0.96:0.04,0.96,0	0|0:0.016:0.984,0.016,0	0|1:0.961:0.039,0.961,0	0|0:0:1,0,0	0|1:1:0,1,0	1|0:0.971:0.029,0.971,0	0|1:0.959:0.041,0.959,0	0|0:0:1,0,0	1|1:1.921:0.002,0.076,0.922	1|0:1:0,1,0	0|1:0.96:0.04,0.96,0	1|0:0.961:0.039,0.961,0	1|0:1:0,1,0	0|0:0:1,0,0	0|0:0:1,0,0	0|0:0.002:0.998,0.002,0	0|1:0.959:0.041,0.959,0	1|0:0.971:0.029,0.971,0	0|0:0.003:0.997,0.003,0	1|0:0.963:0.038,0.96,0.002	0|0:0:1,0,0	1|0:1:0,1,0	1|0:0.971:0.029,0.971,0	0|0:0.062:0.938,0.062,0	0|0:0:1,0,0	1|0:1:0,1,0	1|0:0.961:0.039,0.961,0
seq000003_scaffold11_cov46_len1276109	506679	.	C	T	.	PASS	AR2=0.959;DR2=0.961;AF=0.081	GT:DS:GP	1|0:1:0,1,0	0|0:0:1,0,0	0|0:0:1,0,0	0|0:0:1,0,0	1|0:1:0,1,0	0|0:0.001:0.999,0.001,0	0|0:0.087:0.915,0.083,0.002	0|0:0:1,0,0	0|1:1:0,1,0	0|0:0.035:0.965,0.035,0	0|0:0:1,0,0	0|0:0:1,0,0	0|0:0:1,0,0	0|0:0.004:0.996,0.004,0	0|0:0:1,0,0	0|0:0.029:0.971,0.029,0	0|0:0:1,0,0	1|0:1:0,1,0	0|0:0:1,0,0	0|0:0:1,0,0	0|0:0:1,0,0	0|0:0:1,0,0	0|0:0:1,0,0	0|0:0:1,0,0	0|0:0:1,0,0	0|1:1:0,1,0	0|0:0:1,0,0	0|0:0:1,0,0	0|0:0:1,0,0	0|0:0.004:0.996,0.004,0	0|0:0:1,0,0	0|0:0:1,0,0	0|0:0.004:0.996,0.004,0	0|0:0.004:0.996,0.004,0	0|0:0:1,0,0	0|0:0:1,0,0	0|0:0:1,0,0	0|1:1.032:0,0.968,0.032	0|0:0:1,0,0	0|0:0:1,0,0	0|0:0:1,0,0
seq000003_scaffold11_cov46_len1276109	515140	.	A	G	.	PASS	AR2=1;DR2=1;AF=0.365	GT:DS:GP	0|1:1:0,1,0	1|0:1:0,1,0	0|1:1:0,1,0	0|0:0:1,0,0	0|1:1:0,1,0	0|1:1:0,1,0	0|0:0:1,0,0	1|0:1:0,1,0	1|0:1:0,1,0	0|0:0:1,0,0	0|1:1:0,1,0	0|1:1:0,1,0	0|0:0:1,0,0	0|0:0:1,0,0	1|0:1:0,1,0	0|0:0:1,0,0	0|1:1:0,1,0	0|0:0:1,0,0	0|1:1:0,1,0	1|1:2:0,0,1	1|1:2:0,0,1	0|0:0:1,0,0	1|1:2:0,0,1	1|0:1:0,1,0	0|1:1:0,1,0	1|0:1:0,1,0	1|0:1:0,1,0	1|0:1:0,1,0	0|1:1:0,1,0	0|0:0:1,0,0	0|1:1:0,1,0	1|0:1:0,1,0	0|0:0:1,0,0	1|0:1:0,1,0	0|0:0:1,0,0	1|0:1:0,1,0	1|0:1:0,1,0	0|0:0:1,0,0	1|0:1:0,1,0	1|1:2:0,0,1	1|0:1:0,1,0
seq000003_scaffold11_cov46_len1276109	515178	.	C	A	.	PASS	AR2=1;DR2=1;AF=0.377	GT:DS:GP	0|1:1:0,1,0	1|0:1:0,1,0	0|1:1:0,1,0	0|0:0:1,0,0	0|1:1:0,1,0	0|1:1:0,1,0	0|0:0:1,0,0	1|0:1:0,1,0	1|0:1:0,1,0	0|0:0:1,0,0	0|1:1:0,1,0	0|1:1:0,1,0	0|0:0:1,0,0	0|0:0:1,0,0	1|0:1:0,1,0	0|0:0:1,0,0	0|1:1:0,1,0	0|0:0:1,0,0	0|1:1:0,1,0	1|1:2:0,0,1	1|1:2:0,0,1	0|0:0:1,0,0	1|1:2:0,0,1	1|0:1:0,1,0	0|1:1:0,1,0	1|0:1:0,1,0	1|0:1:0,1,0	1|0:1:0,1,0	0|1:1:0,1,0	0|0:0:1,0,0	0|1:1:0,1,0	1|0:1:0,1,0	0|0:0:1,0,0	1|0:1:0,1,0	0|0:0:1,0,0	1|0:1:0,1,0	1|0:1:0,1,0	0|0:0:1,0,0	1|0:1:0,1,0	1|1:2:0,0,1	1|0:1:0,1,0
seq000003_scaffold11_cov46_len1276109	515257	.	A	T	.	PASS	AR2=1;DR2=1;AF=0.93	GT:DS:GP	0|1:1:0,1,0	1|1:2:0,0,1	1|1:2:0,0,1	1|1:2:0,0,1	0|1:1:0,1,0	1|1:2:0,0,1	1|1:2:0,0,1	1|1:2:0,0,1	1|0:1:0,1,0	1|1:2:0,0,1	1|1:2:0,0,1	1|1:2:0,0,1	1|1:2:0,0,1	1|1:2:0,0,1	1|1:2:0,0,1	1|1:2:0,0,1	1|1:2:0,0,1	0|1:1:0,1,0	1|1:2:0,0,1	1|1:2:0,0,1	1|1:2:0,0,1	1|1:2:0,0,1	1|1:2:0,0,1	1|1:2:0,0,1	1|1:2:0,0,1	1|0:1:0,1,0	1|1:2:0,0,1	1|1:2:0,0,1	1|1:2:0,0,1	1|1:2:0,0,1	1|1:2:0,0,1	1|1:2:0,0,1	1|1:2:0,0,1	1|1:2:0,0,1	1|1:2:0,0,1	1|1:2:0,0,1	1|1:2:0,0,1	1|0:1:0,1,0	1|1:2:0,0,1	1|1:2:0,0,1	1|1:2:0,0,1
seq000003_scaffold11_cov46_len1276109	525137	.	T	C	.	PASS	AR2=1;DR2=1;AF=0.811	GT:DS:GP	0|0:0:1,0,0	0|1:1:0,1,0	1|1:2:0,0,1	0|1:1:0,1,0	0|1:1:0,1,0	1|1:2:0,0,1	1|1:2:0,0,1	1|0:1:0,1,0	1|0:1:0,1,0	1|1:2:0,0,1	0|1:1:0,1,0	1|0:1:0,1,0	1|1:2:0,0,1	1|1:2:0,0,1	1|1:2:0,0,1	1|1:2:0,0,1	1|1:2:0,0,1	0|1:1:0,1,0	1|1:2:0,0,1	1|0:1:0,1,0	0|1:1:0,1,0	1|1:2:0,0,1	1|1:2:0,0,1	1|1:2:0,0,1	1|1:2:0,0,1	1|0:1:0,1,0	1|1:2:0,0,1	0|1:1:0,1,0	1|0:1:0,1,0	1|1:2:0,0,1	1|1:2:0,0,1	1|1:2:0,0,1	1|1:2:0,0,1	1|1:2:0,0,1	0|1:1:0,1,0	1|1:2:0,0,1	1|1:2:0,0,1	1|0:1:0,1,0	0|0:0:1,0,0	1|0:1:0,1,0	1|1:2:0,0,1
seq000003_scaffold11_cov46_len1276109	528123	.	T	A	.	PASS	AR2=0.994;DR2=0.995;AF=0.382	GT:DS:GP	0|0:0:1,0,0	0|0:0:1,0,0	0|1:1:0,1,0	1|0:1:0,1,0	0|1:1:0,1,0	0|1:1:0,1,0	0|0:0:1,0,0	1|1:2:0,0,1	1|0:1:0,1,0	0|0:0:1,0,0	1|1:2:0,0,1	0|0:0:1,0,0	0|0:0:1,0,0	0|0:0:1,0,0	1|0:1:0,1,0	0|0:0:1,0,0	0|1:1:0,1,0	0|0:0:1,0,0	0|1:1:0,1,0	1|0:1:0,1,0	0|1:1:0,1,0	0|0:0:1,0,0	1|1:2:0,0,1	1|0:1:0,1,0	0|1:1:0,1,0	1|0:1:0,1,0	1|0:1:0,1,0	0|0:0:1,0,0	0|0:0:1,0,0	0|0:0:1,0,0	0|1:1:0,1,0	1|0:1:0,1,0	0|0:0:1,0,0	1|0:1:0,1,0	1|0:1:0,1,0	1|0:1:0,1,0	1|0:1:0,1,0	0|0:0:1,0,0	0|1:1:0,1,0	1|0:1:0,1,0	1|0:1:0,1,0
seq000003_scaffold11_cov46_len1276109	566085	.	T	G	.	PASS	AR2=1;DR2=1;AF=0.066	GT:DS:GP	0|0:0:1,0,0	0|0:0:1,0,0	0|0:0:1,0,0	1|0:1:0,1,0	0|0:0:1,0,0	0|0:0:1,0,0	0|0:0:1,0,0	0|1:1:0,1,0	0|0:0:1,0,0	0|0:0:1,0,0	1|0:1:0,1,0	0|0:0:1,0,0	0|0:0:1,0,0	0|0:0:1,0,0	0|0:0:1,0,0	0|0:0:1,0,0	0|0:0:1,0,0	0|0:0:1,0,0	0|0:0:1,0,0	0|0:0:1,0,0	0|0:0:1,0,0	0|0:0:1,0,0	0|0:0:1,0,0	0|0:0:1,0,0	0|0:0:1,0,0	0|0:0:1,0,0	0|0:0:1,0,0	0|0:0:1,0,0	0|0:0:1,0,0	0|0:0:1,0,0	0|0:0:1,0,0	0|0:0:1,0,0	0|0:0:1,0,0	0|0:0:1,0,0	1|0:1:0,1,0	0|0:0:1,0,0	0|0:0:1,0,0	0|0:0:1,0,0	0|1:1:0,1,0	0|0:0:1,0,0	0|0:0:1,0,0
seq000003_scaffold11_cov46_len1276109	567447	.	C	G	.	PASS	AR2=1;DR2=1;AF=0.385	GT:DS:GP	1|0:1:0,1,0	0|0:0:1,0,0	0|1:1:0,1,0	0|0:0:1,0,0	1|1:2:0,0,1	0|1:1:0,1,0	0|0:0:1,0,0	1|0:1:0,1,0	1|1:2:0,0,1	0|0:0:1,0,0	0|1:1:0,1,0	0|0:0:1,0,0	0|0:0:1,0,0	0|0:0:1,0,0	1|0:0.999:0.001,0.999,0	0|0:0:1,0,0	0|1:0.999:0.001,0.999,0	1|0:1:0,1,0	0|1:1:0,1,0	1|0:1:0,1,0	0|1:1:0,1,0	0|0:0:1,0,0	1|1:2:0,0,1	1|0:1:0,1,0	0|1:0.999:0.001,0.999,0	1|1:2:0,0,1	1|0:1:0,1,0	0|0:0:1,0,0	0|0:0:1,0,0	0|0:0:1,0,0	0|1:1:0,1,0	1|0:1:0,1,0	0|0:0:1,0,0	1|0:1:0,1,0	0|0:0:1,0,0	1|0:1:0,1,0	1|0:1:0,1,0	0|1:1:0,1,0	0|0:0:1,0,0	1|0:1:0,1,0	1|0:0.999:0.001,0.999,0
seq000003_scaffold11_cov46_len1276109	567451	.	G	A	.	PASS	AR2=1;DR2=1;AF=0.459	GT:DS:GP	1|0:1:0,1,0	0|0:0:1,0,0	0|1:1:0,1,0	1|0:1:0,1,0	1|1:2:0,0,1	0|1:1:0,1,0	0|0:0:1,0,0	1|1:2:0,0,1	1|1:2:0,0,1	0|0:0:1,0,0	1|1:2:0,0,1	0|0:0:1,0,0	0|0:0:1,0,0	0|0:0:1,0,0	1|0:0.999:0.001,0.999,0	0|0:0:1,0,0	0|1:0.998:0.002,0.998,0	1|0:1:0,1,0	0|1:1:0,1,0	1|0:1:0,1,0	0|1:1:0,1,0	0|0:0:1,0,0	1|1:2:0,0,1	1|0:1:0,1,0	0|1:0.999:0.001,0.999,0	1|1:2:0,0,1	1|0:1:0,1,0	0|0:0:1,0,0	0|0:0:1,0,0	0|0:0:1,0,0	0|1:1:0,1,0	1|0:1:0,1,0	0|0:0:1,0,0	1|0:1:0,1,0	1|0:1:0,1,0	1|0:1:0,1,0	1|0:1:0,1,0	0|1:1:0,1,0	0|1:1:0,1,0	1|0:1:0,1,0	1|0:0.998:0.002,0.998,0
seq000003_scaffold11_cov46_len1276109	587275	.	C	T	.	PASS	AR2=1;DR2=1;AF=0.066	GT:DS:GP	0|0:0:1,0,0	0|0:0:1,0,0	0|0:0:1,0,0	0|0:0:1,0,0	0|0:0:1,0,0	0|0:0:1,0,0	1|1:2:0,0,1	0|0:0:1,0,0	0|0:0:1,0,0	0|0:0:1,0,0	0|0:0:1,0,0	0|0:0:1,0,0	0|0:0:1,0,0	0|0:0:1,0,0	0|0:0:1,0,0	0|0:0:1,0,0	0|0:0:1,0,0	0|0:0:1,0,0	0|0:0:1,0,0	0|0:0:1,0,0	0|0:0:1,0,0	0|0:0:1,0,0	0|0:0:1,0,0	0|0:0:1,0,0	0|0:0:1,0,0	0|0:0:1,0,0	0|0:0:1,0,0	0|0:0:1,0,0	0|0:0:1,0,0	0|0:0:1,0,0	0|0:0:1,0,0	0|0:0:1,0,0	0|0:0:1,0,0	0|0:0:1,0,0	0|0:0:1,0,0	0|0:0:1,0,0	0|0:0:1,0,0	0|0:0:1,0,0	0|0:0:1,0,0	0|0:0:1,0,0	0|0:0:1,0,0
seq000003_scaffold11_cov46_len1276109	587346	.	T	C	.	PASS	AR2=1;DR2=1;AF=0.074	GT:DS:GP	0|0:0:1,0,0	0|0:0:1,0,0	0|0:0:1,0,0	0|0:0:1,0,0	0|0:0:1,0,0	0|0:0:1,0,0	1|1:2:0,0,1	0|0:0:1,0,0	0|0:0:1,0,0	0|0:0:1,0,0	0|0:0:1,0,0	0|0:0:1,0,0	0|0:0:1,0,0	0|0:0:1,0,0	0|0:0:1,0,0	0|0:0:1,0,0	0|0:0:1,0,0	0|0:0:1,0,0	0|0:0:1,0,0	0|0:0:1,0,0	0|0:0:1,0,0	0|0:0:1,0,0	0|0:0:1,0,0	0|0:0:1,0,0	0|0:0:1,0,0	0|0:0:1,0,0	0|0:0:1,0,0	0|0:0:1,0,0	0|0:0:1,0,0	0|0:0:1,0,0	0|0:0:1,0,0	0|0:0:1,0,0	0|0:0:1,0,0	0|0:0:1,0,0	0|0:0:1,0,0	0|0:0:1,0,0	0|0:0:1,0,0	0|0:0:1,0,0	0|0:0:1,0,0	0|0:0:1,0,0	0|0:0:1,0,0
seq000003_scaffold11_cov46_len1276109	610530	.	G	T	.	PASS	AR2=0.999;DR2=0.999;AF=0.205	GT:DS:GP	0|1:1:0,1,0	1|0:1:0,1,0	0|0:0:1,0,0	1|0:1:0,1,0	0|0:0:1,0,0	0|0:0:1,0,0	1|1:2:0,0,1	0|1:1:0,1,0	0|0:0:1,0,0	0|0:0:1,0,0	1|0:1:0,1,0	0|1:1:0,1,0	0|0:0:1,0,0	0|0:0:1,0,0	0|0:0.003:0.997,0.003,0	0|1:1:0,1,0	0|0:0.003:0.997,0.003,0	0|0:0:1,0,0	0|0:0:1,0,0	0|1:1:0,1,0	1|0:1:0,1,0	0|0:0:1,0,0	0|0:0:1,0,0	0|0:0:1,0,0	0|0:0.004:0.996,0.004,0	0|0:0.003:0.997,0.003,0	0|0:0:1,0,0	1|0:1:0,1,0	0|1:1:0,1,0	0|0:0:1,0,0	0|0:0:1,0,0	0|0:0:1,0,0	0|0:0.002:0.998,0.002,0	0|0:0:1,0,0	1|0:1:0,1,0	0|0:0:1,0,0	0|0:0:1,0,0	1|0:1:0,1,0	1|1:2:0,0,1	0|1:1:0,1,0	0|0:0.003:0.997,0.003,0
seq000003_scaffold11_cov46_len1276109	610571	.	T	C	.	PASS	AR2=0.995;DR2=0.996;AF=0.202	GT:DS:GP	0|1:1:0,1,0	1|0:1:0,1,0	0|0:0:1,0,0	1|0:1:0,1,0	0|0:0:1,0,0	0|0:0:1,0,0	1|1:2:0,0,1	0|1:1:0,1,0	0|0:0:1,0,0	0|0:0:1,0,0	1|0:1:0,1,0	0|1:1:0,1,0	0|0:0:1,0,0	0|0:0:1,0,0	0|0:0.006:0.994,0.006,0	0|1:1:0,1,0	0|0:0.006:0.994,0.006,0	0|0:0:1,0,0	0|0:0:1,0,0	0|1:1:0,1,0	1|0:1:0,1,0	0|0:0:1,0,0	0|0:0:1,0,0	0|0:0:1,0,0	0|0:0.008:0.992,0.008,0	0|0:0.006:0.994,0.006,0	0|0:0:1,0,0	1|0:1:0,1,0	0|1:1:0,1,0	0|0:0:1,0,0	0|0:0:1,0,0	0|0:0:1,0,0	0|0:0.002:0.998,0.002,0	0|0:0:1,0,0	1|0:1:0,1,0	0|0:0:1,0,0	0|0:0:1,0,0	1|0:1:0,1,0	1|1:2:0,0,1	0|1:1:0,1,0	0|0:0.006:0.994,0.006,0
seq000003_scaffold11_cov46_len1276109	636322	.	G	A	.	PASS	AR2=1;DR2=1;AF=0.07	GT:DS:GP	0|0:0:1,0,0	0|0:0:1,0,0	0|0:0:1,0,0	0|0:0:1,0,0	0|0:0:1,0,0	0|0:0:1,0,0	1|1:2:0,0,1	0|0:0:1,0,0	0|0:0:1,0,0	0|0:0:1,0,0	0|0:0:1,0,0	0|0:0:1,0,0	0|0:0:1,0,0	0|0:0:1,0,0	0|0:0:1,0,0	0|0:0:1,0,0	0|0:0:1,0,0	0|0:0:1,0,0	0|0:0:1,0,0	0|0:0:1,0,0	0|0:0:1,0,0	0|0:0:1,0,0	0|0:0:1,0,0	0|0:0:1,0,0	0|0:0:1,0,0	0|0:0:1,0,0	0|0:0:1,0,0	0|0:0:1,0,0	0|0:0:1,0,0	0|0:0:1,0,0	0|0:0:1,0,0	0|0:0:1,0,0	0|0:0:1,0,0	0|0:0:1,0,0	0|0:0:1,0,0	0|0:0:1,0,0	0|0:0:1,0,0	0|0:0:1,0,0	0|0:0:1,0,0	0|0:0:1,0,0	0|0:0:1,0,0
seq000003_scaffold11_cov46_len1276109	636427	.	T	C	.	PASS	AR2=1;DR2=1;AF=0.074	GT:DS:GP	0|0:0:1,0,0	0|0:0:1,0,0	0|0:0:1,0,0	0|0:0:1,0,0	0|0:0:1,0,0	0|0:0:1,0,0	1|1:2:0,0,1	0|0:0:1,0,0	0|0:0:1,0,0	0|0:0:1,0,0	0|0:0:1,0,0	0|0:0:1,0,0	0|0:0:1,0,0	0|0:0:1,0,0	0|0:0:1,0,0	0|0:0:1,0,0	0|0:0:1,0,0	0|0:0:1,0,0	0|0:0:1,0,0	0|0:0:1,0,0	0|0:0:1,0,0	0|0:0:1,0,0	0|0:0:1,0,0	0|0:0:1,0,0	0|0:0:1,0,0	0|0:0:1,0,0	0|0:0:1,0,0	0|0:0:1,0,0	0|0:0:1,0,0	0|0:0:1,0,0	0|0:0:1,0,0	0|0:0:1,0,0	0|0:0:1,0,0	0|0:0:1,0,0	0|0:0:1,0,0	0|0:0:1,0,0	0|0:0:1,0,0	0|0:0:1,0,0	0|0:0:1,0,0	0|0:0:1,0,0	0|0:0:1,0,0
seq000003_scaffold11_cov46_len1276109	636473	.	C	G	.	PASS	AR2=1;DR2=1;AF=0.057	GT:DS:GP	0|0:0:1,0,0	0|0:0:1,0,0	0|0:0:1,0,0	0|0:0:1,0,0	0|0:0:1,0,0	0|0:0:1,0,0	1|1:2:0,0,1	0|0:0:1,0,0	0|0:0:1,0,0	0|0:0:1,0,0	0|0:0:1,0,0	0|0:0:1,0,0	0|0:0:1,0,0	0|0:0:1,0,0	0|0:0:1,0,0	0|0:0:1,0,0	0|0:0:1,0,0	0|0:0:1,0,0	0|0:0:1,0,0	0|0:0:1,0,0	0|0:0:1,0,0	0|0:0:1,0,0	0|0:0:1,0,0	0|0:0:1,0,0	0|0:0:1,0,0	0|0:0:1,0,0	0|0:0:1,0,0	0|0:0:1,0,0	0|0:0:1,0,0	0|0:0:1,0,0	0|0:0:1,0,0	0|0:0:1,0,0	0|0:0:1,0,0	0|0:0:1,0,0	0|0:0:1,0,0	0|0:0:1,0,0	0|0:0:1,0,0	0|0:0:1,0,0	0|0:0:1,0,0	0|0:0:1,0,0	0|0:0:1,0,0
seq000003_scaffold11_cov46_len1276109	687728	.	G	A	.	PASS	AR2=0.996;DR2=0.996;AF=0.07	GT:DS:GP	0|1:1:0,1,0	1|0:1:0,1,0	0|0:0:1,0,0	0|0:0:1,0,0	0|0:0:1,0,0	0|0:0:1,0,0	0|0:0:1,0,0	0|0:0:1,0,0	0|0:0:1,0,0	0|0:0:1,0,0	0|0:0:1,0,0	0|1:1:0,1,0	0|0:0:1,0,0	0|0:0:1,0,0	0|0:0.003:0.997,0.003,0	0|0:0:1,0,0	0|0:0.003:0.997,0.003,0	0|0:0:1,0,0	0|0:0:1,0,0	0|1:1:0,1,0	1|0:1:0,1,0	0|0:0:1,0,0	0|0:0:1,0,0	0|0:0:1,0,0	0|0:0.003:0.997,0.003,0	0|0:0.003:0.997,0.003,0	0|0:0:1,0,0	1|0:1:0,1,0	0|1:1:0,1,0	0|0:0:1,0,0	0|0:0:1,0,0	0|0:0:1,0,0	0|0:0:1,0,0	0|0:0:1,0,0	0|0:0:1,0,0	0|0:0:1,0,0	0|0:0:1,0,0	0|0:0:1,0,0	1|0:1:0,1,0	0|1:1:0,1,0	0|0:0.003:0.997,0.003,0
seq000003_scaffold11_cov46_len1276109	695802	.	T	G	.	PASS	AR2=0.988;DR2=0.988;AF=0.942	GT:DS:GP	1|0:1:0,1,0	0|1:1:0,1,0	1|1:1.987:0,0.013,0.987	1|1:2:0,0,1	1|1:2:0,0,1	1|1:2:0,0,1	1|1:2:0,0,1	1|1:1.987:0,0.013,0.987	1|1:2:0,0,1	1|1:2:0,0,1	1|1:2:0,0,1	1|0:1:0,1,0	1|1:2:0,0,1	1|1:2:0,0,1	1|1:1.972:0,0.028,0.972	1|1:2:0,0,1	1|1:1.987:0,0.013,0.987	1|1:2:0,0,1	1|1:2:0,0,1	1|0:1:0,1,0	0|1:1:0,1,0	1|1:2:0,0,1	1|1:2:0,0,1	1|1:2:0,0,1	1|1:1.972:0,0.028,0.972	1|1:1.987:0,0.013,0.987	1|1:2:0,0,1	0|1:1:0,1,0	1|0:1:0,1,0	1|1:2:0,0,1	1|1:2:0,0,1	1|1:2:0,0,1	1|1:2:0,0,1	1|1:2:0,0,1	1|1:2:0,0,1	1|1:2:0,0,1	1|1:2:0,0,1	1|1:2:0,0,1	0|1:1:0,1,0	0|0:0:1,0,0	1|1:1.987:0,0.013,0.987
seq000003_scaffold11_cov46_len1276109	696087	.	A	C	.	PASS	AR2=0.997;DR2=0.997;AF=0.947	GT:DS:GP	1|0:1:0,1,0	0|1:1:0,1,0	1|1:1.997:0,0.003,0.997	1|1:2:0,0,1	1|1:2:0,0,1	1|1:2:0,0,1	1|1:2:0,0,1	1|1:1.997:0,0.003,0.997	1|1:2:0,0,1	1|1:2:0,0,1	1|1:2:0,0,1	1|0:1:0,1,0	1|1:2:0,0,1	1|1:2:0,0,1	1|1:1.997:0,0.003,0.997	1|1:2:0,0,1	1|1:1.997:0,0.003,0.997	1|1:2:0,0,1	1|1:2:0,0,1	1|0:1:0,1,0	0|1:1:0,1,0	1|1:2:0,0,1	1|1:2:0,0,1	1|1:2:0,0,1	1|1:1.997:0,0.003,0.997	1|1:1.997:0,0.003,0.997	1|1:2:0,0,1	0|1:1:0,1,0	1|0:1:0,1,0	1|1:2:0,0,1	1|1:2:0,0,1	1|1:2:0,0,1	1|1:2:0,0,1	1|1:2:0,0,1	1|1:2:0,0,1	1|1:2:0,0,1	1|1:2:0,0,1	1|1:2:0,0,1	0|1:1:0,1,0	1|0:1:0,1,0	1|1:1.997:0,0.003,0.997
seq000003_scaffold11_cov46_len1276109	696138	.	A	T	.	PASS	AR2=0.999;DR2=0.999;AF=0.947	GT:DS:GP	1|0:1:0,1,0	0|1:1:0,1,0	1|1:2:0,0,1	1|1:2:0,0,1	1|1:2:0,0,1	1|1:2:0,0,1	1|1:2:0,0,1	1|1:2:0,0,1	1|1:2:0,0,1	1|1:2:0,0,1	1|1:2:0,0,1	1|0:1:0,1,0	1|1:2:0,0,1	1|1:2:0,0,1	1|1:2:0,0,1	1|1:2:0,0,1	1|1:1.997:0,0.003,0.997	1|1:2:0,0,1	1|1:2:0,0,1	1|0:1:0,1,0	0|1:1:0,1,0	1|1:2:0,0,1	1|1:2:0,0,1	1|1:2:0,0,1	1|1:1.997:0,0.003,0.997	1|1:2:0,0,1	1|1:2:0,0,1	0|1:1:0,1,0	1|0:1:0,1,0	1|1:2:0,0,1	1|1:2:0,0,1	1|1:2:0,0,1	1|1:2:0,0,1	1|1:2:0,0,1	1|1:2:0,0,1	1|1:2:0,0,1	1|1:2:0,0,1	1|1:2:0,0,1	0|1:1:0,1,0	1|0:1:0,1,0	1|1:2:0,0,1
seq000003_scaffold11_cov46_len1276109	696164	.	T	C	.	PASS	AR2=1;DR2=1;AF=0.086	GT:DS:GP	0|0:0:1,0,0	0|0:0:1,0,0	0|0:0:1,0,0	1|0:1:0,1,0	0|0:0:1,0,0	0|0:0:1,0,0	0|0:0:1,0,0	0|1:1:0,1,0	0|0:0:1,0,0	0|0:0:1,0,0	1|0:1:0,1,0	0|0:0:1,0,0	0|0:0:1,0,0	0|0:0:1,0,0	0|0:0:1,0,0	0|1:1:0,1,0	0|0:0.001:0.999,0.001,0	0|0:0:1,0,0	0|0:0:1,0,0	0|0:0:1,0,0	0|0:0:1,0,0	0|0:0:1,0,0	0|0:0:1,0,0	0|0:0:1,0,0	0|0:0.003:0.997,0.003,0	0|0:0:1,0,0	0|0:0:1,0,0	0|0:0:1,0,0	0|0:0:1,0,0	0|0:0:1,0,0	0|0:0:1,0,0	0|0:0:1,0,0	0|0:0:1,0,0	0|0:0:1,0,0	1|0:1:0,1,0	0|0:0:1,0,0	0|0:0:1,0,0	1|0:1:0,1,0	0|1:1:0,1,0	0|0:0:1,0,0	0|0:0:1,0,0
seq000003_scaffold11_cov46_len1276109	696172	.	C	T	.	PASS	AR2=1;DR2=1;AF=0.84	GT:DS:GP	1|0:1:0,1,0	0|1:1:0,1,0	1|1:2:0,0,1	0|1:1:0,1,0	1|1:2:0,0,1	1|1:2:0,0,1	1|1:2:0,0,1	1|0:1:0,1,0	1|1:2:0,0,1	1|1:2:0,0,1	0|1:1:0,1,0	1|0:1:0,1,0	1|1:2:0,0,1	1|1:2:0,0,1	1|1:2:0,0,1	1|0:1:0,1,0	1|1:1.999:0,0.001,0.999	1|1:2:0,0,1	1|1:2:0,0,1	1|0:1:0,1,0	0|1:1:0,1,0	1|1:2:0,0,1	1|1:2:0,0,1	1|1:2:0,0,1	1|1:1.997:0,0.003,0.997	1|1:2:0,0,1	1|1:2:0,0,1	0|1:1:0,1,0	1|0:1:0,1,0	1|1:2:0,0,1	1|1:2:0,0,1	1|1:2:0,0,1	1|1:2:0,0,1	1|1:2:0,0,1	0|1:1:0,1,0	1|1:2:0,0,1	1|1:2:0,0,1	0|1:1:0,1,0	0|0:0:1,0,0	1|0:1:0,1,0	1|1:2:0,0,1
seq000003_scaffold11_cov46_len1276109	787328	.	G	A	.	PASS	AR2=1;DR2=1;AF=0.066	GT:DS:GP	0|1:1:0,1,0	1|0:1:0,1,0	0|0:0:1,0,0	0|0:0:1,0,0	0|0:0:1,0,0	0|0:0:1,0,0	0|0:0:1,0,0	0|0:0:1,0,0	0|0:0:1,0,0	0|0:0:1,0,0	0|0:0:1,0,0	0|1:1:0,1,0	0|0:0:1,0,0	0|0:0:1,0,0	0|0:0:1,0,0	0|0:0:1,0,0	0|0:0:1,0,0	0|0:0:1,0,0	0|0:0:1,0,0	0|1:1:0,1,0	1|0:1:0,1,0	0|0:0:1,0,0	0|0:0:1,0,0	0|0:0:1,0,0	0|0:0:1,0,0	0|0:0:1,0,0	0|0:0:1,0,0	1|0:1:0,1,0	0|1:1:0,1,0	0|0:0:1,0,0	0|0:0:1,0,0	0|0:0:1,0,0	0|0:0:1,0,0	0|0:0:1,0,0	0|0:0:1,0,0	0|0:0:1,0,0	0|0:0:1,0,0	0|0:0:1,0,0	1|0:1:0,1,0	0|1:1:0,1,0	0|0:0:1,0,0
seq000003_scaffold11_cov46_len1276109	788797	.	G	A	.	PASS	AR2=1;DR2=1;AF=0.385	GT:DS:GP	0|0:0:1,0,0	0|0:0:1,0,0	0|1:1:0,1,0	1|0:1:0,1,0	0|1:1:0,1,0	0|1:1:0,1,0	0|0:0:1,0,0	1|1:2:0,0,1	1|0:1:0,1,0	0|0:0:1,0,0	1|1:2:0,0,1	0|0:0:1,0,0	0|0:0:1,0,0	0|0:0:1,0,0	1|0:1:0,1,0	0|0:0:1,0,0	0|1:1:0,1,0	0|0:0:1,0,0	0|1:1:0,1,0	1|0:1:0,1,0	0|1:1:0,1,0	0|0:0:1,0,0	1|1:2:0,0,1	1|0:1:0,1,0	0|1:1:0,1,0	1|0:1:0,1,0	1|0:1:0,1,0	0|0:0:1,0,0	0|0:0:1,0,0	0|0:0:1,0,0	0|1:1:0,1,0	1|0:1:0,1,0	0|0:0:1,0,0	1|0:1:0,1,0	1|0:1:0,1,0	1|0:1:0,1,0	1|0:1:0,1,0	0|0:0:1,0,0	0|1:1:0,1,0	1|0:1:0,1,0	1|0:1:0,1,0
seq000003_scaffold11_cov46_len1276109	788912	.	G	C	.	PASS	AR2=1;DR2=1;AF=0.398	GT:DS:GP	0|0:0:1,0,0	0|0:0:1,0,0	0|1:1:0,1,0	1|0:1:0,1,0	0|1:1:0,1,0	0|1:1:0,1,0	0|0:0:1,0,0	1|1:2:0,0,1	1|0:1:0,1,0	0|0:0:1,0,0	1|1:2:0,0,1	0|0:0:1,0,0	0|0:0:1,0,0	0|0:0:1,0,0	1|0:1:0,1,0	0|0:0:1,0,0	0|1:1:0,1,0	0|0:0:1,0,0	0|1:1:0,1,0	1|0:1:0,1,0	0|1:1:0,1,0	0|0:0:1,0,0	1|1:2:0,0,1	1|0:1:0,1,0	0|1:1:0,1,0	1|0:1:0,1,0	1|0:1:0,1,0	0|0:0:1,0,0	0|0:0:1,0,0	0|0:0:1,0,0	0|1:1:0,1,0	1|0:1:0,1,0	0|0:0:1,0,0	1|0:1:0,1,0	1|0:1:0,1,0	1|0:1:0,1,0	1|0:1:0,1,0	0|0:0:1,0,0	0|1:1:0,1,0	1|0:1:0,1,0	1|0:1:0,1,0
seq000003_scaffold11_cov46_len1276109	788932	.	T	G	.	PASS	AR2=1;DR2=1;AF=0.398	GT:DS:GP	0|0:0:1,0,0	0|0:0:1,0,0	0|1:1:0,1,0	1|0:1:0,1,0	0|1:1:0,1,0	0|1:1:0,1,0	0|0:0:1,0,0	1|1:2:0,0,1	1|0:1:0,1,0	0|0:0:1,0,0	1|1:2:0,0,1	0|0:0:1,0,0	0|0:0:1,0,0	0|0:0:1,0,0	1|0:1:0,1,0	0|0:0:1,0,0	0|1:1:0,1,0	0|0:0:1,0,0	0|1:1:0,1,0	1|0:1:0,1,0	0|1:1:0,1,0	0|0:0:1,0,0	1|1:2:0,0,1	1|0:1:0,1,0	0|1:1:0,1,0	1|0:1:0,1,0	1|0:1:0,1,0	0|0:0:1,0,0	0|0:0:1,0,0	0|0:0:1,0,0	0|1:1:0,1,0	1|0:1:0,1,0	0|0:0:1,0,0	1|0:1:0,1,0	1|0:1:0,1,0	1|0:1:0,1,0	1|0:1:0,1,0	0|0:0:1,0,0	0|1:1:0,1,0	1|0:1:0,1,0	1|0:1:0,1,0
seq000003_scaffold11_cov46_len1276109	796410	.	C	T	.	PASS	AR2=1;DR2=1;AF=0.385	GT:DS:GP	0|1:1:0,1,0	1|0:1:0,1,0	0|1:1:0,1,0	0|0:0:1,0,0	0|1:1:0,1,0	0|1:1:0,1,0	0|0:0:1,0,0	1|0:1:0,1,0	1|0:1:0,1,0	0|0:0:1,0,0	0|1:1:0,1,0	0|1:1:0,1,0	0|0:0:1,0,0	0|0:0:1,0,0	1|0:1:0,1,0	0|0:0:1,0,0	0|1:1:0,1,0	0|0:0:1,0,0	0|1:1:0,1,0	1|1:2:0,0,1	1|1:2:0,0,1	0|0:0:1,0,0	1|1:2:0,0,1	1|0:1:0,1,0	0|1:1:0,1,0	1|0:1:0,1,0	1|0:1:0,1,0	1|0:1:0,1,0	0|1:1:0,1,0	0|0:0:1,0,0	0|1:1:0,1,0	1|0:1:0,1,0	0|0:0:1,0,0	1|0:1:0,1,0	0|0:0:1,0,0	1|0:1:0,1,0	1|0:1:0,1,0	0|0:0:1,0,0	1|0:1:0,1,0	1|1:2:0,0,1	1|0:1:0,1,0
seq000003_scaffold11_cov46_len1276109	831446	.	G	C	.	PASS	AR2=0.996;DR2=0.996;AF=0.357	GT:DS:GP	0|0:0:1,0,0	0|0:0:1,0,0	0|1:1:0,1,0	0|0:0:1,0,0	0|1:1:0,1,0	1|1:2:0,0,1	1|0:1:0,1,0	1|0:1:0,1,0	1|0:1:0,1,0	0|0:0.067:0.934,0.065,0.001	0|1:1:0,1,0	0|0:0:1,0,0	0|0:0:1,0,0	0|0:0:1,0,0	1|0:1:0,1,0	0|0:0:1,0,0	0|1:1:0,1,0	0|0:0:1,0,0	0|1:1:0,1,0	1|0:1:0,1,0	0|1:1:0,1,0	0|0:0:1,0,0	1|1:2:0,0,1	1|0:1:0,1,0	0|1:1:0,1,0	1|0:1.007:0,0.993,0.007	1|0:1:0,1,0	0|0:0:1,0,0	0|0:0:1,0,0	0|0:0:1,0,0	0|1:1:0,1,0	1|0:1:0,1,0	0|0:0.001:0.999,0.001,0	1|0:1:0,1,0	0|0:0:1,0,0	1|0:1:0,1,0	1|0:1:0,1,0	0|0:0:1,0,0	0|0:0:1,0,0	1|0:1:0,1,0	1|0:1:0,1,0
seq000003_scaffold11_cov46_len1276109	831730	.	A	G	.	PASS	AR2=0.999;DR2=0.999;AF=0.312	GT:DS:GP	0|0:0:1,0,0	0|0:0:1,0,0	0|1:1:0,1,0	0|0:0:1,0,0	0|1:1:0,1,0	1|1:2:0,0,1	0|0:0:1,0,0	1|0:1:0,1,0	1|0:1:0,1,0	0|0:0:1,0,0	0|1:1:0,1,0	0|0:0:1,0,0	0|0:0:1,0,0	0|0:0:1,0,0	1|0:1:0,1,0	0|0:0:1,0,0	0|1:1:0,1,0	0|0:0:1,0,0	0|1:1:0,1,0	1|0:1:0,1,0	0|1:1:0,1,0	0|0:0:1,0,0	1|1:2:0,0,1	1|0:1:0,1,0	0|1:1:0,1,0	1|0:1:0,1,0	1|0:1:0,1,0	0|0:0:1,0,0	0|0:0:1,0,0	0|0:0:1,0,0	0|1:1:0,1,0	1|0:1:0,1,0	0|0:0:1,0,0	1|0:1:0,1,0	0|0:0:1,0,0	1|0:1:0,1,0	1|0:1:0,1,0	0|0:0:1,0,0	0|0:0:1,0,0	1|0:1:0,1,0	1|0:1:0,1,0
seq000003_scaffold11_cov46_len1276109	846420	.	A	G	.	PASS	AR2=1;DR2=1;AF=0.369	GT:DS:GP	0|0:0:1,0,0	0|1:1:0,1,0	1|0:1:0,1,0	0|0:0:1,0,0	0|0:0:1,0,0	0|0:0:1,0,0	0|0:0:1,0,0	0|0:0:1,0,0	0|0:0:1,0,0	1|0:1:0,1,0	0|0:0:1,0,0	1|0:1:0,1,0	1|1:2:0,0,1	1|1:2:0,0,1	0|1:1:0,1,0	1|1:2:0,0,1	1|0:1:0,1,0	0|1:1:0,1,0	1|0:1:0,1,0	0|0:0:1,0,0	0|0:0:1,0,0	1|1:2:0,0,1	0|0:0:1,0,0	0|1:1:0,1,0	1|0:1:0,1,0	0|0:0:1,0,0	0|1:1:0,1,0	0|1:1:0,1,0	1|0:1:0,1,0	1|1:2:0,0,1	1|0:1:0,1,0	0|1:1:0,1,0	1|1:2:0,0,1	0|1:1:0,1,0	0|1:1:0,1,0	0|1:1:0,1,0	0|1:1:0,1,0	1|0:1:0,1,0	0|0:0:1,0,0	0|0:0:1,0,0	0|1:1:0,1,0
seq000003_scaffold11_cov46_len1276109	884548	.	ATTTTTC	A	.	PASS	AR2=0.745;DR2=0.794;AF=0.104	GT:DS:GP	1|0:0.726:0.274,0.726,0	0|0:0:1,0,0	0|0:0.02:0.98,0.02,0	0|1:0.48:0.52,0.48,0	1|0:1:0,1,0	0|0:0:1,0,0	0|0:0:1,0,0	0|0:0:1,0,0	0|1:0.749:0.251,0.749,0	0|0:0.502:0.511,0.476,0.013	0|0:0:1,0,0	0|0:0.025:0.975,0.025,0	0|0:0.04:0.961,0.039,0.001	0|0:0.055:0.946,0.053,0.001	0|0:0.02:0.98,0.02,0	0|0:0.147:0.857,0.138,0.004	0|0:0.02:0.98,0.02,0	1|0:0.768:0.246,0.74,0.014	0|0:0.02:0.98,0.02,0	0|0:0:1,0,0	0|0:0:1,0,0	0|0:0:1,0,0	0|0:0:1,0,0	0|0:0.02:0.98,0.02,0	0|0:0.02:0.98,0.02,0	0|1:0.739:0.261,0.739,0	0|0:0:1,0,0	0|0:0:1,0,0	0|0:0:1,0,0	0|0:0.055:0.946,0.053,0.001	0|0:0.02:0.98,0.02,0	0|0:0:1,0,0	0|0:0.055:0.946,0.053,0.001	0|0:0:1,0,0	0|0:0.02:0.98,0.02,0	0|0:0.02:0.98,0.02,0	0|0:0:1,0,0	0|1:1:0,1,0	0|0:0:1,0,0	0|0:0:1,0,0	0|0:0.02:0.98,0.02,0
seq000003_scaffold11_cov46_len1276109	890573	.	T	C	.	PASS	AR2=0.972;DR2=0.98;AF=0.655	GT:DS:GP	1|0:0.968:0.032,0.968,0	0|0:0:1,0,0	1|1:1.997:0,0.003,0.997	0|1:1:0,1,0	1|1:2:0,0,1	1|1:2:0,0,1	0|1:1:0,1,0	1|0:1:0,1,0	1|1:2:0,0,1	0|1:1:0,1,0	0|1:1:0,1,0	0|0:0.575:0.425,0.575,0	1|1:2:0,0,1	1|1:2:0,0,1	1|1:1.997:0,0.003,0.997	1|1:1.702:0.002,0.294,0.704	1|1:1.996:0,0.004,0.996	1|1:2:0,0,1	1|1:2:0,0,1	1|0:1:0,1,0	0|1:1:0,1,0	1|0:1:0,1,0	1|1:2:0,0,1	1|1:1.997:0,0.003,0.997	1|1:1.995:0,0.005,0.995	1|1:1.976:0,0.024,0.976	1|1:2:0,0,1	0|1:1:0,1,0	1|0:1:0,1,0	1|1:1.997:0,0.003,0.997	1|1:1.997:0,0.003,0.997	1|1:2:0,0,1	0|1:0.997:0.003,0.997,0	1|0:1:0,1,0	0|1:1:0,1,0	1|1:2:0,0,1	1|1:2:0,0,1	1|1:2:0,0,1	0|0:0:1,0,0	1|0:1:0,1,0	1|1:1.997:0,0.003,0.997
seq000003_scaffold11_cov46_len1276109	916224	.	A	T	.	PASS	AR2=0.731;DR2=0.782;AF=0.875	GT:DS:GP	0|0:0:1,0,0	0|0:0:1,0,0	1|1:2:0,0,1	1|1:2:0,0,1	1|1:2:0,0,1	1|1:2:0,0,1	0|1:1.511:0.05,0.388,0.561	1|1:2:0,0,1	1|1:2:0,0,1	1|1:1.706:0.021,0.251,0.728	1|1:2:0,0,1	0|0:0:1,0,0	1|1:1.727:0.019,0.235,0.746	1|1:1.863:0,0.137,0.863	1|1:2:0,0,1	1|1:1.694:0.023,0.26,0.717	1|1:1.862:0,0.138,0.862	1|1:1.774:0.012,0.202,0.786	1|1:2:0,0,1	1|0:1:0,1,0	0|1:1:0,1,0	1|1:1.719:0.02,0.242,0.739	1|1:2:0,0,1	1|1:2:0,0,1	1|1:1.862:0,0.138,0.862	1|1:2:0,0,1	1|1:2:0,0,1	0|0:0:1,0,0	0|0:0:1,0,0	1|1:1.862:0,0.138,0.862	1|1:2:0,0,1	1|1:2:0,0,1	1|1:1.719:0.02,0.242,0.739	1|1:2:0,0,1	1|1:2:0,0,1	1|1:2:0,0,1	1|1:2:0,0,1	1|1:2:0,0,1	0|1:1:0,1,0	1|0:1:0,1,0	1|1:2:0,0,1
seq000003_scaffold11_cov46_len1276109	917926	.	A	C	.	PASS	AR2=1;DR2=1;AF=0.443	GT:DS:GP	0|1:1:0,1,0	1|0:1:0,1,0	0|1:1:0,1,0	1|0:1:0,1,0	0|1:1:0,1,0	1|1:2:0,0,1	0|0:0:1,0,0	1|1:2:0,0,1	1|0:1:0,1,0	0|0:0:1,0,0	1|1:2:0,0,1	0|1:1:0,1,0	0|0:0:1,0,0	0|0:0:1,0,0	1|0:1:0,1,0	0|0:0:1,0,0	0|1:1:0,1,0	0|0:0:1,0,0	0|1:1:0,1,0	1|1:2:0,0,1	1|1:2:0,0,1	0|0:0:1,0,0	1|1:2:0,0,1	1|0:1:0,1,0	0|1:1:0,1,0	1|0:1:0,1,0	1|0:1:0,1,0	1|0:1:0,1,0	0|1:1:0,1,0	0|0:0:1,0,0	0|1:1:0,1,0	1|0:1:0,1,0	0|0:0.018:0.982,0.018,0	1|0:1:0,1,0	1|0:1:0,1,0	1|0:1:0,1,0	1|0:1:0,1,0	1|0:1:0,1,0	1|1:2:0,0,1	1|1:2:0,0,1	1|0:1:0,1,0
seq000003_scaffold11_cov46_len1276109	917992	.	A	C	.	PASS	AR2=1;DR2=1;AF=0.459	GT:DS:GP	0|1:1:0,1,0	1|0:1:0,1,0	0|1:1:0,1,0	1|0:1:0,1,0	0|1:1:0,1,0	1|1:2:0,0,1	0|0:0:1,0,0	1|1:2:0,0,1	1|0:1:0,1,0	0|0:0:1,0,0	1|1:2:0,0,1	0|1:1:0,1,0	0|0:0:1,0,0	0|0:0:1,0,0	1|0:1:0,1,0	0|0:0:1,0,0	0|1:0.999:0.001,0.999,0	0|0:0:1,0,0	0|1:1:0,1,0	1|1:2:0,0,1	1|1:2:0,0,1	0|0:0:1,0,0	1|1:2:0,0,1	1|0:1:0,1,0	0|1:1:0,1,0	1|0:1:0,1,0	1|0:1:0,1,0	1|0:1:0,1,0	0|1:1:0,1,0	0|0:0:1,0,0	0|1:1:0,1,0	1|0:1:0,1,0	0|0:0.014:0.986,0.014,0	1|0:1:0,1,0	1|0:1:0,1,0	1|0:1:0,1,0	1|0:1:0,1,0	1|0:1:0,1,0	1|1:2:0,0,1	1|1:2:0,0,1	1|0:0.999:0.001,0.999,0
seq000003_scaffold11_cov46_len1276109	1047542	.	A	G	.	PASS	AR2=1;DR2=1;AF=0.258	GT:DS:GP	0|0:0:1,0,0	0|1:1:0,1,0	0|0:0:1,0,0	1|0:1:0,1,0	0|0:0:1,0,0	0|0:0:1,0,0	0|0:0:1,0,0	0|0:0:1,0,0	0|0:0:1,0,0	1|0:1:0,1,0	1|0:1:0,1,0	0|0:0:1,0,0	0|0:0:1,0,0	0|0:0:1,0,0	0|0:0:1,0,0	0|0:0:1,0,0	0|0:0:1,0,0	0|0:0:1,0,0	0|0:0:1,0,0	0|0:0:1,0,0	0|0:0:1,0,0	0|1:1:0,1,0	0|0:0:1,0,0	0|0:0:1,0,0	0|0:0:1,0,0	0|0:0:1,0,0	0|0:0:1,0,0	0|0:0:1,0,0	0|0:0:1,0,0	0|0:0:1,0,0	0|0:0:1,0,0	0|0:0:1,0,0	1|0:1:0,1,0	0|1:1:0,1,0	1|0:1:0,1,0	0|0:0:1,0,0	0|0:0:1,0,0	0|0:0:1,0,0	0|1:1:0,1,0	0|0:0:1,0,0	0|0:0:1,0,0
seq000003_scaffold11_cov46_len1276109	1052148	.	T	C	.	PASS	AR2=1;DR2=1;AF=0.266	GT:DS:GP	0|0:0:1,0,0	0|1:1:0,1,0	0|0:0:1,0,0	1|0:1:0,1,0	0|0:0:1,0,0	0|0:0:1,0,0	0|0:0:1,0,0	0|0:0:1,0,0	0|0:0:1,0,0	1|0:1:0,1,0	1|0:1:0,1,0	0|0:0:1,0,0	0|0:0:1,0,0	0|0:0:1,0,0	0|0:0:1,0,0	0|0:0:1,0,0	0|0:0:1,0,0	0|0:0:1,0,0	0|0:0:1,0,0	0|0:0:1,0,0	0|0:0:1,0,0	0|1:1:0,1,0	0|0:0:1,0,0	0|0:0:1,0,0	0|0:0:1,0,0	0|0:0:1,0,0	0|0:0:1,0,0	0|0:0:1,0,0	0|0:0:1,0,0	0|0:0:1,0,0	0|0:0:1,0,0	0|0:0:1,0,0	1|0:1:0,1,0	0|1:1:0,1,0	1|0:1:0,1,0	0|0:0:1,0,0	0|0:0:1,0,0	0|0:0:1,0,0	0|1:1:0,1,0	0|0:0:1,0,0	0|0:0:1,0,0
seq000003_scaffold11_cov46_len1276109	1097171	.	C	A	.	PASS	AR2=1;DR2=1;AF=0.086	GT:DS:GP	0|1:1:0,1,0	1|0:1:0,1,0	0|0:0:1,0,0	0|0:0:1,0,0	0|0:0:1,0,0	0|0:0:1,0,0	0|0:0:1,0,0	0|0:0:1,0,0	0|0:0:1,0,0	0|0:0:1,0,0	0|0:0:1,0,0	0|1:1:0,1,0	0|0:0:1,0,0	1|0:1:0,1,0	0|0:0:1,0,0	0|0:0:1,0,0	0|0:0:1,0,0	0|0:0:1,0,0	0|0:0:1,0,0	0|1:1:0,1,0	1|0:1:0,1,0	0|0:0:1,0,0	0|0:0:1,0,0	0|0:0:1,0,0	0|0:0:1,0,0	0|0:0:1,0,0	0|0:0:1,0,0	1|0:1:0,1,0	0|1:1:0,1,0	0|1:1:0,1,0	0|0:0:1,0,0	0|0:0:1,0,0	0|0:0:1,0,0	0|0:0:1,0,0	0|0:0:1,0,0	0|0:0:1,0,0	0|0:0:1,0,0	0|0:0:1,0,0	1|0:1:0,1,0	0|1:1:0,1,0	0|0:0:1,0,0
seq000003_scaffold11_cov46_len1276109	1097174	.	A	G	.	PASS	AR2=1;DR2=1;AF=0.082	GT:DS:GP	0|1:1:0,1,0	1|0:1:0,1,0	0|0:0:1,0,0	0|0:0:1,0,0	0|0:0:1,0,0	0|0:0:1,0,0	0|0:0:1,0,0	0|0:0:1,0,0	0|0:0:1,0,0	0|0:0:1,0,0	0|0:0:1,0,0	0|1:1:0,1,0	0|0:0:1,0,0	1|0:1:0,1,0	0|0:0:1,0,0	0|0:0:1,0,0	0|0:0:1,0,0	0|0:0:1,0,0	0|0:0:1,0,0	0|1:1:0,1,0	1|0:1:0,1,0	0|0:0:1,0,0	0|0:0:1,0,0	0|0:0:1,0,0	0|0:0:1,0,0	0|0:0:1,0,0	0|0:0:1,0,0	1|0:1:0,1,0	0|1:1:0,1,0	0|1:1:0,1,0	0|0:0:1,0,0	0|0:0:1,0,0	0|0:0:1,0,0	0|0:0:1,0,0	0|0:0:1,0,0	0|0:0:1,0,0	0|0:0:1,0,0	0|0:0:1,0,0	1|0:1:0,1,0	0|1:1:0,1,0	0|0:0:1,0,0
seq000003_scaffold11_cov46_len1276109	1097227	.	C	T	.	PASS	AR2=1;DR2=1;AF=0.082	GT:DS:GP	0|1:1:0,1,0	1|0:1:0,1,0	0|0:0:1,0,0	0|0:0:1,0,0	0|0:0:1,0,0	0|0:0:1,0,0	0|0:0:1,0,0	0|0:0:1,0,0	0|0:0:1,0,0	0|0:0:1,0,0	0|0:0:1,0,0	0|1:1:0,1,0	0|0:0:1,0,0	1|0:1:0,1,0	0|0:0:1,0,0	0|0:0:1,0,0	0|0:0:1,0,0	0|0:0:1,0,0	0|0:0:1,0,0	0|1:1:0,1,0	1|0:1:0,1,0	0|0:0:1,0,0	0|0:0:1,0,0	0|0:0:1,0,0	0|0:0:1,0,0	0|0:0:1,0,0	0|0:0:1,0,0	1|0:1:0,1,0	0|1:1:0,1,0	0|1:1:0,1,0	0|0:0:1,0,0	0|0:0:1,0,0	0|0:0:1,0,0	0|0:0:1,0,0	0|0:0:1,0,0	0|0:0:1,0,0	0|0:0:1,0,0	0|0:0:1,0,0	1|0:1:0,1,0	0|1:1:0,1,0	0|0:0:1,0,0
seq000003_scaffold11_cov46_len1276109	1097228	.	A	G	.	PASS	AR2=1;DR2=1;AF=0.504	GT:DS:GP	0|1:1:0,1,0	1|0:1:0,1,0	0|1:1:0,1,0	0|0:0:1,0,0	0|1:1:0,1,0	1|1:2:0,0,1	0|0:0:1,0,0	1|1:2:0,0,1	1|0:1:0,1,0	0|0:0:1,0,0	0|1:1:0,1,0	0|1:1:0,1,0	0|0:0:1,0,0	1|0:1:0,1,0	1|0:1:0,1,0	0|1:1:0,1,0	0|1:1:0,1,0	0|0:0:1,0,0	0|1:1:0,1,0	1|1:2:0,0,1	1|1:2:0,0,1	0|0:0:1,0,0	1|1:2:0,0,1	1|0:1:0,1,0	0|1:1:0,1,0	1|0:1:0,1,0	1|0:1:0,1,0	1|0:1:0,1,0	0|1:1:0,1,0	0|1:1:0,1,0	0|1:1:0,1,0	1|0:1:0,1,0	0|0:0:1,0,0	1|0:1:0,1,0	0|0:0:1,0,0	1|0:1:0,1,0	1|0:1:0,1,0	1|0:1:0,1,0	1|0:1:0,1,0	1|1:2:0,0,1	1|0:1:0,1,0
seq000003_scaffold11_cov46_len1276109	1122458	.	G	A	.	PASS	AR2=0.708;DR2=0.794;AF=0.424	GT:DS:GP	0|0:0.128:0.874,0.125,0.001	0|1:1:0,1,0	0|1:0.564:0.436,0.564,0	1|0:1.044:0.003,0.949,0.047	0|1:0.567:0.433,0.567,0	1|0:0.764:0.369,0.499,0.133	0|0:0:1,0,0	1|0:0.667:0.393,0.547,0.06	1|0:0.567:0.433,0.567,0	1|0:1.044:0.004,0.949,0.047	1|0:1.387:0.003,0.607,0.39	0|0:0:1,0,0	0|0:0:1,0,0	1|0:1:0,1,0	0|0:0.402:0.598,0.402,0	0|0:0.107:0.894,0.106,0	0|1:0.562:0.439,0.561,0	0|0:0:1,0,0	0|0:0:1,0,0	0|0:0:1,0,0	0|1:0.506:0.535,0.423,0.041	0|1:1:0,1,0	0|1:0.961:0.253,0.534,0.214	1|0:0.391:0.609,0.391,0	0|0:0.402:0.598,0.401,0	1|0:0.576:0.431,0.562,0.007	1|0:0.567:0.433,0.567,0	0|0:0:1,0,0	0|0:0:1,0,0	0|1:0.587:0.413,0.587,0	0|1:0.398:0.602,0.398,0	0|0:0:1,0,0	1|0:0.997:0.003,0.996,0	0|1:1.561:0.001,0.437,0.562	1|0:1:0,1,0	1|0:0.619:0.382,0.618,0	0|0:0:1,0,0	0|0:0:1,0,0	0|1:1:0,1,0	0|0:0.551:0.495,0.459,0.046	1|0:0.562:0.438,0.561,0
seq000003_scaffold11_cov46_len1276109	1122476	.	T	C	.	PASS	AR2=0.835;DR2=0.855;AF=0.204	GT:DS:GP	0|0:0.006:0.994,0.006,0	0|0:0:1,0,0	1|0:1.128:0.011,0.851,0.139	0|0:0.007:0.993,0.007,0	0|0:0.141:0.859,0.141,0	0|0:0.291:0.73,0.25,0.02	0|0:0:1,0,0	0|0:0.142:0.858,0.142,0	0|0:0.141:0.859,0.141,0	0|0:0.007:0.993,0.007,0	0|0:0.2:0.8,0.2,0	0|0:0:1,0,0	1|1:2:0,0,1	0|1:1:0,1,0	0|1:1.183:0.01,0.797,0.193	1|0:0.982:0.018,0.981,0.001	1|0:1.126:0.013,0.849,0.139	0|1:1:0,1,0	1|1:2:0,0,1	0|0:0:1,0,0	0|0:0.197:0.803,0.197,0	1|0:1:0,1,0	0|0:0.338:0.689,0.284,0.027	0|1:1.188:0.01,0.792,0.198	1|0:1.179:0.013,0.794,0.192	0|0:0.144:0.856,0.143,0.001	0|1:1.132:0.008,0.853,0.14	0|1:1:0,1,0	1|0:1:0,1,0	1|0:1.121:0.011,0.856,0.132	1|0:1.184:0.01,0.796,0.194	1|1:2:0,0,1	0|1:0.987:0.013,0.987,0	0|0:0.142:0.858,0.142,0	0|1:1:0,1,0	0|1:1.115:0.008,0.869,0.123	1|1:2:0,0,1	0|0:0:1,0,0	0|0:0:1,0,0	0|0:0.183:0.817,0.183,0	0|1:1.129:0.011,0.85,0.139
seq000003_scaffold11_cov46_len1276109	1122479	.	G	A	.	PASS	AR2=0.754;DR2=0.806;AF=0.628	GT:DS:GP	0|0:0.17:0.834,0.162,0.004	0|1:1:0,1,0	1|1:1.685:0.006,0.303,0.691	1|0:1.065:0.009,0.917,0.074	0|1:0.713:0.291,0.705,0.004	1|0:1.028:0.217,0.538,0.245	0|0:0:1,0,0	1|0:0.837:0.259,0.645,0.096	1|0:0.714:0.291,0.705,0.004	1|0:1.075:0.009,0.907,0.084	1|0:1.581:0.004,0.412,0.585	0|0:0:1,0,0	1|1:2:0,0,1	1|1:2:0,0,1	0|1:1.578:0.007,0.408,0.585	1|0:1.113:0.02,0.846,0.133	1|1:1.681:0.007,0.306,0.688	0|1:1:0,1,0	1|1:2:0,0,1	0|0:0:1,0,0	0|1:0.732:0.348,0.572,0.08	1|1:2:0,0,1	1|1:1.297:0.116,0.472,0.413	1|1:1.573:0.007,0.414,0.579	1|1:1.573:0.008,0.41,0.582	1|0:0.725:0.29,0.695,0.015	1|1:1.692:0.005,0.299,0.697	0|1:1:0,1,0	1|0:1:0,1,0	1|1:1.701:0.006,0.288,0.707	1|1:1.575:0.007,0.411,0.582	1|1:2:0,0,1	1|1:1.973:0,0.027,0.973	1|1:1.696:0.003,0.299,0.699	1|1:2:0,0,1	1|1:1.726:0.005,0.264,0.731	1|1:2:0,0,1	0|0:0:1,0,0	0|1:1:0,1,0	1|0:0.763:0.322,0.593,0.085	1|1:1.683:0.006,0.305,0.689
seq000003_scaffold11_cov46_len1276109	1122483	.	C	T	.	PASS	AR2=0.755;DR2=0.809;AF=0.624	GT:DS:GP	0|0:0.158:0.845,0.153,0.003	0|1:1:0,1,0	1|1:1.681:0.007,0.305,0.688	1|0:1.076:0.013,0.897,0.089	0|1:0.708:0.292,0.707,0	1|0:1.105:0.192,0.512,0.296	0|0:0:1,0,0	1|0:0.832:0.26,0.647,0.093	1|0:0.708:0.292,0.707,0	1|0:1.081:0.013,0.893,0.094	1|0:1.576:0.007,0.41,0.583	0|0:0:1,0,0	1|1:2:0,0,1	1|1:2:0,0,1	0|1:1.574:0.01,0.407,0.583	1|0:1.103:0.024,0.849,0.127	1|1:1.677:0.008,0.307,0.685	0|1:1:0,1,0	1|1:2:0,0,1	0|0:0:1,0,0	0|1:0.727:0.349,0.574,0.077	1|1:2:0,0,1	1|1:1.298:0.115,0.471,0.414	1|1:1.568:0.009,0.413,0.578	1|1:1.57:0.011,0.408,0.581	1|0:0.72:0.291,0.698,0.011	1|1:1.687:0.006,0.301,0.693	0|1:1:0,1,0	1|0:1:0,1,0	1|1:1.696:0.007,0.29,0.703	1|1:1.571:0.01,0.41,0.581	1|1:2:0,0,1	1|1:1.963:0,0.036,0.964	1|1:1.692:0.004,0.301,0.695	1|1:2:0,0,1	1|1:1.722:0.005,0.267,0.727	1|1:2:0,0,1	0|0:0:1,0,0	0|1:1:0,1,0	1|0:0.757:0.324,0.595,0.081	1|1:1.679:0.007,0.307,0.686
seq000003_scaffold11_cov46_len1276109	1122486	.	A	C	.	PASS	AR2=0.755;DR2=0.809;AF=0.624	GT:DS:GP	0|0:0.164:0.839,0.158,0.003	0|1:1:0,1,0	1|1:1.682:0.007,0.304,0.689	1|0:1.057:0.013,0.917,0.07	0|1:0.708:0.292,0.708,0	1|0:1.11:0.19,0.51,0.3	0|0:0:1,0,0	1|0:0.834:0.26,0.647,0.093	1|0:0.708:0.292,0.708,0	1|0:1.067:0.012,0.909,0.079	1|0:1.577:0.006,0.41,0.583	0|0:0:1,0,0	1|1:2:0,0,1	1|1:2:0,0,1	0|1:1.574:0.009,0.407,0.584	1|0:1.104:0.024,0.848,0.128	1|1:1.677:0.008,0.307,0.685	0|1:1:0,1,0	1|1:2:0,0,1	0|0:0:1,0,0	0|1:0.729:0.349,0.574,0.077	1|1:2:0,0,1	1|1:1.298:0.115,0.471,0.414	1|1:1.569:0.009,0.413,0.578	1|1:1.57:0.011,0.408,0.581	1|0:0.721:0.291,0.698,0.011	1|1:1.688:0.006,0.3,0.694	0|1:1:0,1,0	1|0:1:0,1,0	1|1:1.697:0.007,0.289,0.704	1|1:1.572:0.009,0.409,0.581	1|1:2:0,0,1	1|1:1.964:0,0.035,0.965	1|1:1.692:0.004,0.3,0.696	1|1:2:0,0,1	1|1:1.722:0.005,0.267,0.728	1|1:2:0,0,1	0|0:0:1,0,0	0|1:1:0,1,0	1|0:0.759:0.323,0.595,0.082	1|1:1.68:0.007,0.306,0.687
seq000003_scaffold11_cov46_len1276109	1122891	.	T	G	.	PASS	AR2=0.73;DR2=0.787;AF=0.642	GT:DS:GP	0|0:0.21:0.795,0.2,0.005	0|1:1:0,1,0	1|1:1.688:0.006,0.3,0.694	1|0:1.1:0.012,0.876,0.112	0|1:0.709:0.291,0.709,0	1|0:1.145:0.178,0.499,0.323	0|0:0:1,0,0	1|0:0.889:0.24,0.631,0.129	1|0:0.709:0.291,0.709,0	1|0:1.119:0.011,0.858,0.13	1|0:1.579:0.006,0.41,0.584	0|1:1:0,1,0	1|1:2:0,0,1	1|1:2:0,0,1	0|1:1.58:0.009,0.403,0.589	1|0:1.155:0.021,0.802,0.176	1|1:1.684:0.007,0.302,0.691	0|1:1:0,1,0	1|1:2:0,0,1	0|0:0:1,0,0	0|1:0.779:0.329,0.563,0.108	1|1:2:0,0,1	1|1:1.307:0.112,0.468,0.419	1|1:1.571:0.009,0.412,0.579	1|1:1.576:0.01,0.404,0.586	1|0:0.725:0.286,0.702,0.011	1|1:1.69:0.005,0.299,0.696	0|1:1:0,1,0	1|0:1:0,1,0	1|1:1.7:0.006,0.288,0.706	1|1:1.578:0.009,0.405,0.586	1|1:2:0,0,1	1|1:1.966:0,0.033,0.966	1|1:1.694:0.003,0.299,0.697	1|1:2:0,0,1	1|1:1.725:0.005,0.266,0.729	1|1:2:0,0,1	0|0:0:1,0,0	0|1:1:0,1,0	1|0:0.81:0.304,0.582,0.114	1|1:1.686:0.006,0.302,0.692
seq000003_scaffold11_cov46_len1276109	1162811	.	G	C	.	PASS	AR2=1;DR2=1;AF=0.586	GT:DS:GP	0|1:1:0,1,0	1|1:2:0,0,1	1|0:1:0,1,0	1|1:2:0,0,1	0|0:0:1,0,0	1|0:1:0,1,0	1|1:2:0,0,1	0|1:1:0,1,0	0|0:0:1,0,0	1|1:2:0,0,1	1|0:1:0,1,0	1|1:2:0,0,1	1|1:2:0,0,1	0|1:1:0,1,0	0|1:1:0,1,0	1|1:2:0,0,1	1|0:1:0,1,0	0|1:1:0,1,0	1|0:1:0,1,0	0|1:1:0,1,0	1|0:1:0,1,0	1|1:2:0,0,1	0|0:0:1,0,0	0|1:1:0,1,0	1|0:1:0,1,0	0|0:0:1,0,0	0|1:1:0,1,0	1|1:2:0,0,1	1|1:2:0,0,1	1|0:1:0,1,0	1|0:1:0,1,0	0|1:1:0,1,0	1|1:2:0,0,1	0|1:1:0,1,0	1|1:2:0,0,1	0|1:1:0,1,0	0|1:1:0,1,0	0|0:0:1,0,0	1|1:2:0,0,1	0|1:1:0,1,0	0|1:1:0,1,0
seq000003_scaffold11_cov46_len1276109	1182173	.	G	A	.	PASS	AR2=0.963;DR2=0.965;AF=0.086	GT:DS:GP	1|0:0.942:0.064,0.93,0.006	0|0:0:1,0,0	0|0:0.017:0.983,0.016,0	0|1:1:0,1,0	1|0:1:0,1,0	0|0:0:1,0,0	0|0:0:1,0,0	0|0:0.016:0.984,0.015,0	0|1:1:0,1,0	0|0:0.024:0.976,0.024,0	0|0:0:1,0,0	0|0:0:1,0,0	0|0:0:1,0,0	0|0:0:1,0,0	0|0:0.017:0.983,0.017,0	0|0:0:1,0,0	0|0:0.017:0.983,0.017,0	1|0:1:0,1,0	0|0:0:1,0,0	0|0:0:1,0,0	0|0:0:1,0,0	0|0:0:1,0,0	0|0:0.016:0.985,0.015,0	0|0:0:1,0,0	0|0:0.017:0.983,0.017,0	0|1:0.966:0.041,0.952,0.007	0|0:0:1,0,0	0|0:0:1,0,0	0|0:0:1,0,0	0|0:0:1,0,0	0|0:0.017:0.984,0.016,0	0|0:0:1,0,0	0|0:0.014:0.986,0.014,0	0|0:0:1,0,0	0|0:0:1,0,0	0|0:0:1,0,0	0|0:0:1,0,0	0|1:1:0,1,0	0|0:0:1,0,0	0|0:0:1,0,0	0|0:0.017:0.983,0.017,0
seq000003_scaffold11_cov46_len1276109	1226756	.	CAAA	CAA	.	PASS	AR2=0.968;DR2=0.982;AF=0.3	GT:DS:GP	0|0:0:1,0,0	0|1:1:0,1,0	1|0:1:0,1,0	1|0:1:0,1,0	1|0:1:0,1,0	0|0:0:1,0,0	0|0:0:1,0,0	0|0:0:1,0,0	1|1:2:0,0,1	0|1:1:0,1,0	0|0:0:1,0,0	0|0:0:1,0,0	0|1:1:0,1,0	0|0:0:1,0,0	0|1:1:0,1,0	0|1:1:0,1,0	0|0:0.597:0.492,0.419,0.089	1|1:2:0,0,1	1|0:1:0,1,0	0|0:0:1,0,0	0|0:0:1,0,0	0|1:1:0,1,0	0|0:0:1,0,0	1|0:1:0,1,0	0|0:0.597:0.492,0.419,0.089	1|0:1:0,1,0	0|0:0:1,0,0	1|0:1:0,1,0	1|0:1:0,1,0	1|0:1:0,1,0	0|1:1:0,1,0	0|1:1:0,1,0	0|0:0:1,0,0	0|0:0:1,0,0	0|1:1:0,1,0	1|1:2:0,0,1	0|1:1:0,1,0	0|0:0:1,0,0	0|0:0:1,0,0	0|0:0:1,0,0	0|0:0:1,0,0
seq000004_scaffold6_cov45_len1210414	27147	.	TG	TGG	.	PASS	AR2=0.983;DR2=0.987;AF=0.087	GT:DS:GP	0|0:0:1,0,0	0|0:0:1,0,0	0|0:0:1,0,0	0|1:1:0,1,0	0|0:0:1,0,0	0|0:0:1,0,0	0|0:0:1,0,0	0|0:0:1,0,0	1|0:1:0,1,0	0|1:1:0,1,0	0|0:0:1,0,0	1|0:1:0,1,0	0|0:0:1,0,0	0|0:0:1,0,0	0|0:0:1,0,0	0|0:0:1,0,0	1|0:0.272:0.733,0.262,0.005	0|0:0:1,0,0	0|0:0:1,0,0	0|0:0:1,0,0	0|0:0:1,0,0	1|0:1:0,1,0	0|0:0:1,0,0	0|0:0:1,0,0	0|0:0.017:0.983,0.017,0	0|0:0:1,0,0	0|0:0:1,0,0	0|0:0:1,0,0	1|0:1:0,1,0	1|0:1:0,1,0	0|0:0:1,0,0	0|0:0:1,0,0	1|0:1:0,1,0	0|0:0:1,0,0	1|0:1:0,1,0	0|0:0:1,0,0	0|0:0:1,0,0	0|0:0:1,0,0	0|0:0:1,0,0	0|0:0:1,0,0	0|0:0:1,0,0
seq000004_scaffold6_cov45_len1210414	27156	.	C	T	.	PASS	AR2=0.99;DR2=0.993;AF=0.465	GT:DS:GP	0|1:1:0,1,0	0|1:1:0,1,0	0|1:1:0,1,0	1|1:2:0,0,1	1|0:1:0,1,0	1|1:2:0,0,1	1|1:2:0,0,1	0|0:0:1,0,0	1|0:1:0,1,0	0|1:1:0,1,0	0|1:1:0,1,0	1|0:1:0,1,0	0|0:0:1,0,0	1|0:1:0,1,0	1|0:1:0,1,0	0|0:0:1,0,0	1|1:1.529:0.049,0.373,0.578	0|1:1:0,1,0	1|0:1:0,1,0	1|1:2:0,0,1	0|1:1:0,1,0	1|0:1:0,1,0	0|0:0:1,0,0	0|0:0:1,0,0	0|0:0.051:0.95,0.05,0.001	1|1:2:0,0,1	0|0:0:1,0,0	0|1:1:0,1,0	1|1:2:0,0,1	1|0:1:0,1,0	1|0:1:0,1,0	0|1:1:0,1,0	1|1:2:0,0,1	0|1:1:0,1,0	1|0:1:0,1,0	0|0:0:1,0,0	1|1:2:0,0,1	1|1:2:0,0,1	0|1:1:0,1,0	0|0:0:1,0,0	0|1:1:0,1,0
seq000004_scaffold6_cov45_len1210414	27271	.	A	G	.	PASS	AR2=0.842;DR2=0.87;AF=0.132	GT:DS:GP	0|0:0:1,0,0	0|0:0:1,0,0	0|0:0:1,0,0	1|1:2:0,0,1	0|0:0:1,0,0	0|0:0.226:0.787,0.201,0.013	0|0:0.218:0.794,0.194,0.012	0|0:0:1,0,0	1|0:1:0,1,0	0|1:1:0,1,0	0|0:0:1,0,0	1|0:1:0,1,0	0|0:0:1,0,0	0|0:0:1,0,0	0|0:0.119:0.882,0.118,0	0|0:0:1,0,0	1|0:0.421:0.611,0.356,0.033	0|0:0:1,0,0	0|0:0:1,0,0	0|0:0.226:0.787,0.201,0.013	0|0:0:1,0,0	1|0:1:0,1,0	0|0:0:1,0,0	0|0:0:1,0,0	0|0:0.022:0.978,0.022,0	0|0:0.326:0.698,0.279,0.023	0|0:0:1,0,0	0|0:0:1,0,0	1|1:2:0,0,1	1|0:1:0,1,0	0|0:0:1,0,0	0|0:0:1,0,0	1|0:1.098:0.01,0.882,0.108	0|0:0:1,0,0	1|0:1:0,1,0	0|0:0:1,0,0	0|0:0.226:0.787,0.201,0.013	0|0:0.218:0.794,0.194,0.012	0|0:0:1,0,0	0|0:0:1,0,0	0|0:0.119:0.882,0.118,0
seq000004_scaffold6_cov45_len1210414	43862	.	A	G	.	PASS	AR2=1;DR2=1;AF=0.287	GT:DS:GP	0|0:0:1,0,0	1|0:1:0,1,0	1|1:2:0,0,1	0|0:0:1,0,0	0|1:1:0,1,0	0|0:0:1,0,0	0|0:0:1,0,0	0|1:1:0,1,0	0|1:1:0,1,0	1|0:1:0,1,0	0|0:0:1,0,0	0|0:0:1,0,0	0|1:1:0,1,0	0|1:1:0,1,0	0|1:1:0,1,0	0|0:0:1,0,0	0|0:0:1,0,0	1|0:1:0,1,0	0|0:0:1,0,0	0|0:0:1,0,0	0|0:0:1,0,0	0|1:1:0,1,0	0|0:0:1,0,0	0|1:1:0,1,0	1|0:1:0,1,0	0|1:1:0,1,0	1|0:1:0,1,0	1|0:1:0,1,0	0|0:0:1,0,0	0|0:0:1,0,0	0|1:1:0,1,0	1|0:1:0,1,0	0|0:0:1,0,0	1|0:1:0,1,0	0|0:0:1,0,0	0|1:1:0,1,0	0|0:0:1,0,0	0|0:0:1,0,0	0|0:0:1,0,0	1|1:2:0,0,1	0|0:0:1,0,0
seq000004_scaffold6_cov45_len1210414	43869	.	C	T	.	PASS	AR2=1;DR2=1;AF=0.139	GT:DS:GP	0|0:0:1,0,0	0|0:0:1,0,0	0|0:0:1,0,0	0|0:0:1,0,0	0|0:0:1,0,0	0|0:0:1,0,0	0|0:0:1,0,0	0|0:0:1,0,0	0|0:0:1,0,0	0|0:0:1,0,0	1|0:1:0,1,0	0|0:0:1,0,0	0|0:0:1,0,0	0|0:0:1,0,0	0|0:0:1,0,0	1|0:1:0,1,0	0|0:0:1,0,0	0|0:0:1,0,0	0|1:1:0,1,0	0|0:0:1,0,0	0|0:0:1,0,0	0|0:0:1,0,0	0|1:1:0,1,0	1|0:1:0,1,0	0|1:1:0,1,0	0|0:0:1,0,0	0|1:1:0,1,0	0|0:0:1,0,0	0|0:0:1,0,0	0|1:1:0,1,0	0|0:0:1,0,0	0|0:0:1,0,0	0|0:0:1,0,0	0|0:0:1,0,0	0|1:1:0,1,0	1|0:1:0,1,0	0|0:0:1,0,0	0|0:0:1,0,0	0|0:0:1,0,0	0|0:0:1,0,0	1|0:1:0,1,0
seq000004_scaffold6_cov45_len1210414	44008	.	G	A	.	PASS	AR2=1;DR2=1;AF=0.43	GT:DS:GP	0|0:0:1,0,0	1|0:1:0,1,0	1|1:2:0,0,1	0|0:0:1,0,0	0|1:1:0,1,0	0|0:0:1,0,0	0|0:0:1,0,0	0|1:1:0,1,0	0|1:1:0,1,0	1|0:1:0,1,0	1|0:1:0,1,0	0|0:0:1,0,0	0|1:1:0,1,0	0|1:1:0,1,0	0|1:1:0,1,0	1|0:1:0,1,0	0|0:0:1,0,0	1|0:1:0,1,0	0|1:1:0,1,0	0|0:0:1,0,0	0|0:0:1,0,0	0|1:1:0,1,0	0|1:1:0,1,0	1|1:2:0,0,1	1|1:2:0,0,1	0|1:1:0,1,0	1|1:2:0,0,1	1|0:1:0,1,0	0|0:0:1,0,0	0|1:1:0,1,0	0|1:1:0,1,0	1|0:1:0,1,0	0|0:0:1,0,0	1|0:1:0,1,0	0|1:1:0,1,0	1|1:2:0,0,1	0|0:0:1,0,0	0|0:0:1,0,0	0|0:0:1,0,0	1|1:2:0,0,1	1|0:1:0,1,0
seq000004_scaffold6_cov45_len1210414	114116	.	ACCCC	ACCCCC	.	PASS	AR2=0.984;DR2=0.991;AF=0.765	GT:DS:GP	0|1:1:0,1,0	1|1:2:0,0,1	0|1:1:0,1,0	0|1:1:0,1,0	0|0:0:1,0,0	0|1:1:0,1,0	0|0:0:1,0,0	0|1:1:0,1,0	1|1:2:0,0,1	1|1:2:0,0,1	1|1:2:0,0,1	1|0:1:0,1,0	1|1:2:0,0,1	1|1:2:0,0,1	1|1:2:0,0,1	1|1:2:0,0,1	1|0:1:0,1,0	1|1:2:0,0,1	1|1:2:0,0,1	1|1:2:0,0,1	0|1:1:0,1,0	1|1:2:0,0,1	1|1:2:0,0,1	1|1:2:0,0,1	1|1:2:0,0,1	0|0:0:1,0,0	1|1:2:0,0,1	1|1:2:0,0,1	1|1:2:0,0,1	1|1:2:0,0,1	1|1:2:0,0,1	1|1:2:0,0,1	1|1:2:0,0,1	1|1:2:0,0,1	1|1:2:0,0,1	1|1:2:0,0,1	1|1:2:0,0,1	0|0:0:1,0,0	0|0:0:1,0,0	1|1:2:0,0,1	1|1:2:0,0,1
seq000004_scaffold6_cov45_len1210414	122211	.	C	G	.	PASS	AR2=0.992;DR2=0.992;AF=0.824	GT:DS:GP	0|1:1:0,1,0	1|1:2:0,0,1	0|1:1:0,1,0	0|1:1:0,1,0	0|1:1:0,1,0	0|1:1:0,1,0	1|0:1:0,1,0	1|1:2:0,0,1	1|1:2:0,0,1	1|1:2:0,0,1	1|1:2:0,0,1	1|0:1:0,1,0	1|1:2:0,0,1	1|1:2:0,0,1	1|1:2:0,0,1	1|0:1:0,1,0	1|0:1.153:0.088,0.671,0.241	1|1:2:0,0,1	1|1:2:0,0,1	1|1:2:0,0,1	0|1:1:0,1,0	1|1:2:0,0,1	1|1:2:0,0,1	1|1:2:0,0,1	1|1:1.999:0,0.001,0.999	0|0:0:1,0,0	1|1:2:0,0,1	1|1:2:0,0,1	1|1:2:0,0,1	1|1:2:0,0,1	1|1:2:0,0,1	1|1:2:0,0,1	1|1:2:0,0,1	1|1:2:0,0,1	1|1:2:0,0,1	1|1:2:0,0,1	1|1:2:0,0,1	0|0:0:1,0,0	0|0:0:1,0,0	1|1:2:0,0,1	1|0:1:0,1,0
seq000004_scaffold6_cov45_len1210414	250883	.	G	A	.	PASS	AR2=0.969;DR2=0.978;AF=0.088	GT:DS:GP	0|0:0:1,0,0	0|0:0:1,0,0	0|0:0:1,0,0	0|0:0:1,0,0	0|1:1:0,1,0	0|0:0:1,0,0	1|0:1:0,1,0	0|0:0:1,0,0	0|0:0:1,0,0	0|0:0:1,0,0	0|0:0:1,0,0	0|0:0:1,0,0	0|0:0:1,0,0	0|0:0:1,0,0	0|0:0:1,0,0	0|1:1:0,1,0	0|1:1:0,1,0	0|0:0:1,0,0	0|0:0:1,0,0	0|0:0:1,0,0	0|0:0:1,0,0	0|0:0:1,0,0	0|0:0:1,0,0	0|0:0:1,0,0	0|0:0:1,0,0	0|0:0:1,0,0	0|0:0:1,0,0	0|0:0:1,0,0	0|0:0:1,0,0	0|0:0:1,0,0	0|0:0:1,0,0	0|0:0:1,0,0	0|0:0:1,0,0	0|0:0:1,0,0	0|0:0:1,0,0	0|0:0:1,0,0	0|0:0:1,0,0	0|1:1:0,1,0	1|0:1:0,1,0	0|0:0:1,0,0	0|1:1:0,1,0
seq000004_scaffold6_cov45_len1210414	260722	.	A	G	.	PASS	AR2=0.982;DR2=0.989;AF=0.661	GT:DS:GP	1|0:1:0,1,0	1|1:2:0,0,1	1|1:2:0,0,1	1|0:1:0,1,0	1|1:2:0,0,1	1|1:2:0,0,1	1|1:2:0,0,1	1|1:2:0,0,1	1|0:1:0,1,0	0|1:1:0,1,0	1|0:1:0,1,0	0|1:1:0,1,0	1|1:2:0,0,1	0|0:0:1,0,0	1|0:1:0,1,0	0|0:0:1,0,0	1|1:1.902:0,0.097,0.903	0|0:0:1,0,0	0|1:1:0,1,0	0|1:1:0,1,0	1|1:2:0,0,1	0|1:1:0,1,0	1|1:2:0,0,1	1|0:1:0,1,0	0|1:1.002:0,0.998,0.002	1|1:2:0,0,1	0|1:1:0,1,0	0|0:0:1,0,0	1|1:2:0,0,1	0|1:1:0,1,0	0|0:0:1,0,0	1|0:1:0,1,0	0|0:0:1,0,0	0|1:1:0,1,0	1|0:1:0,1,0	1|0:1:0,1,0	0|1:1:0,1,0	1|1:2:0,0,1	1|1:2:0,0,1	1|0:1:0,1,0	0|0:0:1,0,0
seq000004_scaffold6_cov45_len1210414	261141	.	T	C	.	PASS	AR2=0.997;DR2=0.997;AF=0.324	GT:DS:GP	0|1:1:0,1,0	0|0:0:1,0,0	0|0:0:1,0,0	0|1:1:0,1,0	0|0:0:1,0,0	0|0:0:1,0,0	0|0:0:1,0,0	0|0:0:1,0,0	0|1:1:0,1,0	1|0:1:0,1,0	0|1:1:0,1,0	1|0:1:0,1,0	0|0:0:1,0,0	1|1:2:0,0,1	0|1:1:0,1,0	1|0:1:0,1,0	0|0:0:1,0,0	1|1:2:0,0,1	1|0:1:0,1,0	1|0:1:0,1,0	0|0:0:1,0,0	1|0:1:0,1,0	0|0:0:1,0,0	0|1:1:0,1,0	1|0:0.998:0.002,0.998,0	0|0:0:1,0,0	1|0:1:0,1,0	1|1:2:0,0,1	0|0:0:1,0,0	1|0:1:0,1,0	1|1:2:0,0,1	0|1:1:0,1,0	1|1:2:0,0,1	1|0:1:0,1,0	0|1:1:0,1,0	0|1:1:0,1,0	1|0:1:0,1,0	0|0:0:1,0,0	0|0:0:1,0,0	0|1:1:0,1,0	1|0:1:0,1,0
seq000004_scaffold6_cov45_len1210414	261192	.	T	A	.	PASS	AR2=0.97;DR2=0.983;AF=0.351	GT:DS:GP	0|1:1:0,1,0	0|0:0:1,0,0	0|0:0:1,0,0	1|1:2:0,0,1	0|0:0:1,0,0	0|0:0:1,0,0	0|0:0:1,0,0	0|0:0:1,0,0	0|1:1:0,1,0	1|0:1:0,1,0	0|1:1:0,1,0	1|0:1:0,1,0	0|0:0:1,0,0	1|1:2:0,0,1	0|1:1:0,1,0	1|0:1:0,1,0	0|1:0.762:0.239,0.759,0.002	1|1:2:0,0,1	1|0:1:0,1,0	1|0:1:0,1,0	0|0:0:1,0,0	1|0:1:0,1,0	0|0:0:1,0,0	0|1:1:0,1,0	1|0:0.998:0.002,0.998,0	0|0:0:1,0,0	1|0:1:0,1,0	1|1:2:0,0,1	0|0:0:1,0,0	1|0:1:0,1,0	1|1:2:0,0,1	0|1:1:0,1,0	1|1:2:0,0,1	1|0:1:0,1,0	0|1:1:0,1,0	0|1:1:0,1,0	1|0:1:0,1,0	0|1:1:0,1,0	1|0:1:0,1,0	0|1:1:0,1,0	1|0:1.019:0,0.981,0.019
seq000004_scaffold6_cov45_len1210414	261925	.	T	A	.	PASS	AR2=1;DR2=1;AF=0.672	GT:DS:GP	1|0:1:0,1,0	1|1:2:0,0,1	1|1:2:0,0,1	1|0:1:0,1,0	1|1:2:0,0,1	1|1:2:0,0,1	1|1:2:0,0,1	1|1:2:0,0,1	1|0:1:0,1,0	0|1:1:0,1,0	1|0:1:0,1,0	0|1:1:0,1,0	1|1:2:0,0,1	0|0:0:1,0,0	1|0:1:0,1,0	0|1:1:0,1,0	1|1:2:0,0,1	0|0:0:1,0,0	0|1:1:0,1,0	0|1:1:0,1,0	1|1:2:0,0,1	0|1:1:0,1,0	1|1:2:0,0,1	1|0:1:0,1,0	0|1:1:0,1,0	1|1:2:0,0,1	0|1:1:0,1,0	0|0:0:1,0,0	1|1:2:0,0,1	0|1:1:0,1,0	0|0:0:1,0,0	1|0:1:0,1,0	0|0:0:1,0,0	0|1:1:0,1,0	1|0:1:0,1,0	1|0:1:0,1,0	0|1:1:0,1,0	1|1:2:0,0,1	1|1:2:0,0,1	1|0:1:0,1,0	0|1:1:0,1,0
seq000004_scaffold6_cov45_len1210414	261930	.	A	G	.	PASS	AR2=1;DR2=1;AF=0.639	GT:DS:GP	1|0:1:0,1,0	1|1:2:0,0,1	1|1:2:0,0,1	1|0:1:0,1,0	1|1:2:0,0,1	1|1:2:0,0,1	1|1:2:0,0,1	1|1:2:0,0,1	1|0:1:0,1,0	0|1:1:0,1,0	1|0:1:0,1,0	0|1:1:0,1,0	1|1:2:0,0,1	0|0:0:1,0,0	1|0:1:0,1,0	0|0:0:1,0,0	1|1:2:0,0,1	0|0:0:1,0,0	0|1:1:0,1,0	0|1:1:0,1,0	1|1:2:0,0,1	0|1:1:0,1,0	1|1:2:0,0,1	1|0:1:0,1,0	0|1:1:0,1,0	1|1:2:0,0,1	0|1:1:0,1,0	0|0:0:1,0,0	1|1:2:0,0,1	0|1:1:0,1,0	0|0:0:1,0,0	1|0:1:0,1,0	0|0:0:1,0,0	0|1:1:0,1,0	1|0:1:0,1,0	1|0:1:0,1,0	0|1:1:0,1,0	1|1:2:0,0,1	1|1:2:0,0,1	1|0:1:0,1,0	0|0:0:1,0,0
seq000004_scaffold6_cov45_len1210414	261942	.	A	T	.	PASS	AR2=1;DR2=1;AF=0.209	GT:DS:GP	0|0:0:1,0,0	0|0:0:1,0,0	0|0:0:1,0,0	0|1:1:0,1,0	0|0:0:1,0,0	0|0:0:1,0,0	0|0:0:1,0,0	0|0:0:1,0,0	0|1:1:0,1,0	1|0:1:0,1,0	0|1:1:0,1,0	1|0:1:0,1,0	0|0:0:1,0,0	0|1:1:0,1,0	0|1:1:0,1,0	1|0:1:0,1,0	0|0:0:1,0,0	1|1:2:0,0,1	0|0:0:1,0,0	0|0:0:1,0,0	0|0:0:1,0,0	1|0:1:0,1,0	0|0:0:1,0,0	0|1:1:0,1,0	1|0:1:0,1,0	0|0:0:1,0,0	1|0:1:0,1,0	1|0:1:0,1,0	0|0:0:1,0,0	1|0:1:0,1,0	0|1:1:0,1,0	0|0:0:1,0,0	1|0:1:0,1,0	1|0:1:0,1,0	0|1:1:0,1,0	0|1:1:0,1,0	0|0:0:1,0,0	0|0:0:1,0,0	0|0:0:1,0,0	0|1:1:0,1,0	1|0:1:0,1,0
seq000004_scaffold6_cov45_len1210414	313599	.	A	G	.	PASS	AR2=1;DR2=1;AF=0.25	GT:DS:GP	0|0:0:1,0,0	0|0:0:1,0,0	0|0:0:1,0,0	1|1:2:0,0,1	0|0:0:1,0,0	0|0:0:1,0,0	0|0:0:1,0,0	0|0:0:1,0,0	0|1:1:0,1,0	1|0:1:0,1,0	0|1:1:0,1,0	1|0:1:0,1,0	0|0:0:1,0,0	0|1:1:0,1,0	0|1:1:0,1,0	1|0:1:0,1,0	0|0:0:1,0,0	1|1:2:0,0,1	0|0:0:1,0,0	0|0:0:1,0,0	0|0:0:1,0,0	1|0:1:0,1,0	0|0:0:1,0,0	0|1:1:0,1,0	1|0:1:0,1,0	0|0:0:1,0,0	1|0:1:0,1,0	1|0:1:0,1,0	0|0:0:1,0,0	1|0:1:0,1,0	0|1:1:0,1,0	0|0:0:1,0,0	1|0:1:0,1,0	1|0:1:0,1,0	0|1:1:0,1,0	0|1:1:0,1,0	0|0:0:1,0,0	0|0:0:1,0,0	0|0:0:1,0,0	0|1:1:0,1,0	1|0:1:0,1,0
seq000004_scaffold6_cov45_len1210414	313629	.	G	C	.	PASS	AR2=1;DR2=1;AF=0.053	GT:DS:GP	0|0:0:1,0,0	0|0:0:1,0,0	0|0:0:1,0,0	0|0:0:1,0,0	0|1:1:0,1,0	0|0:0:1,0,0	1|0:1:0,1,0	0|0:0:1,0,0	0|0:0:1,0,0	0|0:0:1,0,0	0|0:0:1,0,0	0|0:0:1,0,0	0|0:0:1,0,0	0|0:0:1,0,0	0|0:0:1,0,0	0|0:0:1,0,0	0|1:1:0,1,0	0|0:0:1,0,0	0|0:0:1,0,0	0|0:0:1,0,0	0|0:0:1,0,0	0|0:0:1,0,0	0|0:0:1,0,0	0|0:0:1,0,0	0|0:0:1,0,0	0|0:0:1,0,0	0|0:0:1,0,0	0|0:0:1,0,0	0|0:0:1,0,0	0|0:0:1,0,0	0|0:0:1,0,0	0|0:0:1,0,0	0|0:0:1,0,0	0|0:0:1,0,0	0|0:0:1,0,0	0|0:0:1,0,0	0|0:0:1,0,0	0|1:1:0,1,0	1|0:1:0,1,0	0|0:0:1,0,0	0|0:0:1,0,0
seq000004_scaffold6_cov45_len1210414	313679	.	A	T	.	PASS	AR2=1;DR2=1;AF=0.25	GT:DS:GP	0|0:0:1,0,0	0|0:0:1,0,0	0|0:0:1,0,0	1|1:2:0,0,1	0|0:0:1,0,0	0|0:0:1,0,0	0|0:0:1,0,0	0|0:0:1,0,0	0|1:1:0,1,0	1|0:1:0,1,0	0|1:1:0,1,0	1|0:1:0,1,0	0|0:0:1,0,0	0|1:1:0,1,0	0|1:1:0,1,0	1|0:1:0,1,0	0|0:0:1,0,0	1|1:2:0,0,1	0|0:0:1,0,0	0|0:0:1,0,0	0|0:0:1,0,0	1|0:1:0,1,0	0|0:0:1,0,0	0|1:1:0,1,0	1|0:1:0,1,0	0|0:0:1,0,0	1|0:1:0,1,0	1|0:1:0,1,0	0|0:0:1,0,0	1|0:1:0,1,0	0|1:1:0,1,0	0|0:0:1,0,0	1|0:1:0,1,0	1|0:1:0,1,0	0|1:1:0,1,0	0|1:1:0,1,0	0|0:0:1,0,0	0|0:0:1,0,0	0|0:0:1,0,0	0|1:1:0,1,0	1|0:1:0,1,0
seq000004_scaffold6_cov45_len1210414	315696	.	AATA	AA	.	PASS	AR2=0.953;DR2=0.957;AF=0.06	GT:DS:GP	0|0:0.108:0.892,0.108,0	0|0:0:1,0,0	0|0:0.015:0.985,0.014,0	0|0:0:1,0,0	0|1:1:0,1,0	0|0:0.015:0.985,0.015,0	1|1:2:0,0,1	0|0:0.015:0.985,0.015,0	0|0:0:1,0,0	0|0:0:1,0,0	0|0:0:1,0,0	0|0:0:1,0,0	0|0:0:1,0,0	0|0:0:1,0,0	0|0:0.001:0.999,0.001,0	0|0:0:1,0,0	0|1:0.913:0.109,0.869,0.022	0|0:0:1,0,0	0|0:0:1,0,0	0|0:0:1,0,0	0|0:0.111:0.889,0.111,0	0|0:0:1,0,0	0|0:0.002:0.998,0.002,0	0|0:0:1,0,0	0|0:0:1,0,0	0|0:0.122:0.878,0.121,0	0|0:0:1,0,0	0|0:0:1,0,0	0|0:0:1,0,0	0|0:0:1,0,0	0|0:0:1,0,0	0|0:0.005:0.995,0.005,0	0|0:0:1,0,0	0|0:0:1,0,0	0|0:0:1,0,0	0|0:0:1,0,0	0|0:0:1,0,0	0|1:1:0,1,0	1|0:1:0,1,0	0|0:0:1,0,0	0|0:0:1,0,0
seq000004_scaffold6_cov45_len1210414	315712	.	T	G	.	PASS	AR2=0.912;DR2=0.921;AF=0.311	GT:DS:GP	0|0:0.136:0.864,0.135,0	0|0:0:1,0,0	0|0:0.145:0.857,0.141,0.002	1|1:2:0,0,1	0|0:0:1,0,0	0|0:0.145:0.857,0.141,0.002	0|1:1:0,1,0	0|0:0.137:0.864,0.135,0.001	0|1:1:0,1,0	1|0:1:0,1,0	0|1:1:0,1,0	1|1:2:0,0,1	0|0:0:1,0,0	0|1:1:0,1,0	0|1:1.059:0,0.941,0.059	1|0:1:0,1,0	0|0:0.129:0.871,0.129,0	1|1:2:0,0,1	0|0:0:1,0,0	0|0:0:1,0,0	0|0:0.202:0.807,0.184,0.009	1|0:1:0,1,0	0|0:0.14:0.86,0.139,0	0|1:1.005:0,0.995,0.005	1|0:1.005:0,0.995,0.005	0|0:0.143:0.859,0.14,0.001	1|0:1:0,1,0	1|0:1:0,1,0	0|0:0:1,0,0	1|0:1.005:0,0.995,0.005	0|1:1.002:0,0.998,0.002	0|0:0.131:0.869,0.131,0	1|0:1.002:0,0.998,0.002	1|1:2:0,0,1	0|1:1:0,1,0	0|1:1:0,1,0	0|0:0:1,0,0	0|0:0:1,0,0	0|0:0:1,0,0	0|1:1:0,1,0	1|0:1:0,1,0
seq000004_scaffold6_cov45_len1210414	385113	.	C	T	.	PASS	AR2=1;DR2=1;AF=0.135	GT:DS:GP	0|0:0:1,0,0	0|0:0:1,0,0	0|0:0:1,0,0	1|0:1:0,1,0	0|0:0:1,0,0	0|0:0:1,0,0	0|0:0:1,0,0	0|0:0:1,0,0	0|0:0:1,0,0	0|0:0:1,0,0	0|0:0:1,0,0	0|0:0:1,0,0	0|0:0:1,0,0	1|0:1:0,1,0	0|0:0:1,0,0	0|1:1:0,1,0	0|1:1:0,1,0	0|0:0:1,0,0	0|0:0:1,0,0	0|0:0:1,0,0	0|0:0:1,0,0	0|0:0:1,0,0	0|0:0:1,0,0	0|0:0:1,0,0	0|0:0:1,0,0	0|0:0:1,0,0	0|0:0:1,0,0	0|0:0:1,0,0	0|0:0:1,0,0	0|0:0:1,0,0	0|0:0:1,0,0	0|0:0:1,0,0	0|1:1:0,1,0	0|0:0:1,0,0	0|0:0:1,0,0	0|0:0:1,0,0	0|0:0:1,0,0	0|1:1:0,1,0	1|0:1:0,1,0	0|0:0:1,0,0	0|1:1:0,1,0
seq000004_scaffold6_cov45_len1210414	385950	.	T	A	.	PASS	AR2=1;DR2=1;AF=0.107	GT:DS:GP	0|0:0:1,0,0	0|0:0:1,0,0	1|0:1:0,1,0	0|0:0:1,0,0	1|0:1:0,1,0	1|0:1:0,1,0	0|0:0:1,0,0	1|0:1:0,1,0	1|0:1:0,1,0	0|0:0:1,0,0	0|0:0:1,0,0	0|0:0:1,0,0	0|0:0:1,0,0	0|0:0:1,0,0	0|0:0:1,0,0	0|0:0:1,0,0	0|0:0:1,0,0	0|0:0:1,0,0	0|0:0:1,0,0	0|0:0:1,0,0	0|0:0:1,0,0	0|0:0:1,0,0	1|0:1:0,1,0	0|0:0:1,0,0	0|0:0:1,0,0	0|1:1:0,1,0	0|0:0:1,0,0	0|0:0:1,0,0	0|0:0:1,0,0	0|0:0:1,0,0	0|0:0:1,0,0	0|0:0:1,0,0	0|0:0:1,0,0	0|0:0:1,0,0	0|0:0:1,0,0	0|0:0:1,0,0	0|0:0:1,0,0	0|0:0:1,0,0	0|0:0:1,0,0	0|0:0:1,0,0	0|0:0:1,0,0
seq000004_scaffold6_cov45_len1210414	455188	.	A	G	.	PASS	AR2=1;DR2=1;AF=0.725	GT:DS:GP	1|0:1:0,1,0	1|1:2:0,0,1	1|1:2:0,0,1	1|0:1:0,1,0	1|1:2:0,0,1	1|1:2:0,0,1	1|1:2:0,0,1	1|1:2:0,0,1	1|0:1:0,1,0	0|1:1:0,1,0	1|0:1:0,1,0	0|1:1:0,1,0	1|1:2:0,0,1	1|0:1:0,1,0	1|0:1:0,1,0	0|1:1:0,1,0	1|0:0.998:0.002,0.998,0	0|0:0:1,0,0	0|1:1:0,1,0	0|1:1:0,1,0	1|1:2:0,0,1	0|1:1:0,1,0	1|1:2:0,0,1	1|0:1:0,1,0	0|1:1:0,1,0	1|1:2:0,0,1	0|1:1:0,1,0	0|0:0:1,0,0	1|1:2:0,0,1	0|1:1:0,1,0	0|0:0:1,0,0	1|0:1:0,1,0	0|1:1:0,1,0	0|1:1:0,1,0	1|0:1:0,1,0	1|0:1:0,1,0	0|1:1:0,1,0	1|0:1:0,1,0	0|1:1:0,1,0	1|0:1:0,1,0	0|1:1:0,1,0
seq000004_scaffold6_cov45_len1210414	455549	.	A	C	.	PASS	AR2=1;DR2=1;AF=0.721	GT:DS:GP	1|0:1:0,1,0	1|1:2:0,0,1	1|1:2:0,0,1	1|0:1:0,1,0	1|1:2:0,0,1	1|1:2:0,0,1	1|1:2:0,0,1	1|1:2:0,0,1	1|0:1:0,1,0	0|1:1:0,1,0	1|0:1:0,1,0	0|1:1:0,1,0	1|1:2:0,0,1	1|0:1:0,1,0	1|0:1:0,1,0	0|1:1:0,1,0	1|0:1:0,1,0	0|0:0:1,0,0	0|1:1:0,1,0	0|1:1:0,1,0	1|1:2:0,0,1	0|1:1:0,1,0	1|1:2:0,0,1	1|0:1:0,1,0	0|1:1:0,1,0	1|1:2:0,0,1	0|1:1:0,1,0	0|0:0:1,0,0	1|1:2:0,0,1	0|1:1:0,1,0	0|0:0:1,0,0	1|0:1:0,1,0	0|1:1:0,1,0	0|1:1:0,1,0	1|0:1:0,1,0	1|0:1:0,1,0	0|1:1:0,1,0	1|0:1:0,1,0	0|1:1:0,1,0	1|0:1:0,1,0	0|1:1:0,1,0
seq000004_scaffold6_cov45_len1210414	455565	.	T	A	.	PASS	AR2=1;DR2=1;AF=0.705	GT:DS:GP	1|0:1:0,1,0	1|1:2:0,0,1	1|1:2:0,0,1	1|0:1:0,1,0	1|1:2:0,0,1	1|1:2:0,0,1	1|1:2:0,0,1	1|1:2:0,0,1	1|0:1:0,1,0	0|1:1:0,1,0	1|0:1:0,1,0	0|1:1:0,1,0	1|1:2:0,0,1	1|0:1:0,1,0	1|0:1:0,1,0	0|0:0:1,0,0	1|0:1:0,1,0	0|0:0:1,0,0	0|1:1:0,1,0	0|1:1:0,1,0	1|1:2:0,0,1	0|1:1:0,1,0	1|1:2:0,0,1	1|0:1:0,1,0	0|1:1:0,1,0	1|1:2:0,0,1	0|1:1:0,1,0	0|0:0:1,0,0	1|1:2:0,0,1	0|1:1:0,1,0	0|0:0:1,0,0	1|0:1:0,1,0	0|1:1:0,1,0	0|1:1:0,1,0	1|0:1:0,1,0	1|0:1:0,1,0	0|1:1:0,1,0	1|0:1:0,1,0	0|1:1:0,1,0	1|0:1:0,1,0	0|0:0:1,0,0
seq000004_scaffold6_cov45_len1210414	455637	.	T	C	.	PASS	AR2=1;DR2=1;AF=0.279	GT:DS:GP	0|1:1:0,1,0	0|0:0:1,0,0	0|0:0:1,0,0	0|1:1:0,1,0	0|0:0:1,0,0	0|0:0:1,0,0	0|0:0:1,0,0	0|0:0:1,0,0	0|1:1:0,1,0	1|0:1:0,1,0	0|1:1:0,1,0	1|0:1:0,1,0	0|0:0:1,0,0	0|1:1:0,1,0	0|1:1:0,1,0	1|0:1:0,1,0	0|1:1:0,1,0	1|1:2:0,0,1	1|0:1:0,1,0	1|0:1:0,1,0	0|0:0:1,0,0	1|0:1:0,1,0	0|0:0:1,0,0	0|1:1:0,1,0	1|0:1:0,1,0	0|0:0:1,0,0	1|0:1:0,1,0	1|1:2:0,0,1	0|0:0:1,0,0	1|0:1:0,1,0	1|1:2:0,0,1	0|1:1:0,1,0	1|0:1:0,1,0	1|0:1:0,1,0	0|1:1:0,1,0	0|1:1:0,1,0	1|0:1:0,1,0	0|1:1:0,1,0	1|0:1:0,1,0	0|1:1:0,1,0	1|0:1:0,1,0
seq000004_scaffold6_cov45_len1210414	501274	.	T	C	.	PASS	AR2=0.999;DR2=0.999;AF=0.197	GT:DS:GP	0|0:0:1,0,0	0|0:0:1,0,0	1|0:1:0,1,0	0|0:0:1,0,0	1|0:1:0,1,0	1|0:1:0,1,0	0|0:0:1,0,0	1|0:1:0,1,0	1|0:1:0,1,0	0|0:0:1,0,0	0|0:0:1,0,0	0|0:0:1,0,0	0|0:0:1,0,0	1|0:1:0,1,0	0|0:0.006:0.994,0.006,0	0|1:1:0,1,0	0|0:0.011:0.989,0.011,0	0|0:0:1,0,0	0|0:0:1,0,0	0|0:0:1,0,0	0|0:0:1,0,0	0|0:0:1,0,0	1|0:1:0,1,0	0|0:0:1,0,0	0|0:0.004:0.996,0.004,0	0|1:1.009:0,0.991,0.009	0|0:0:1,0,0	0|0:0:1,0,0	0|0:0:1,0,0	0|0:0:1,0,0	0|0:0:1,0,0	0|0:0:1,0,0	0|1:1.003:0,0.997,0.003	0|0:0:1,0,0	0|0:0:1,0,0	0|0:0:1,0,0	0|0:0:1,0,0	0|0:0:1,0,0	0|0:0:1,0,0	0|0:0:1,0,0	0|1:1.002:0.001,0.997,0.003
seq000004_scaffold6_cov45_len1210414	501557	.	A	T	.	PASS	AR2=1;DR2=1;AF=0.193	GT:DS:GP	0|0:0:1,0,0	0|0:0:1,0,0	1|0:1:0,1,0	0|0:0:1,0,0	1|0:1:0,1,0	1|0:1:0,1,0	0|0:0:1,0,0	1|0:1:0,1,0	1|0:1:0,1,0	0|0:0:1,0,0	0|0:0:1,0,0	0|0:0:1,0,0	0|0:0:1,0,0	1|0:1:0,1,0	0|0:0:1,0,0	0|1:1:0,1,0	0|0:0.001:0.999,0.001,0	0|0:0:1,0,0	0|0:0:1,0,0	0|0:0:1,0,0	0|0:0:1,0,0	0|0:0:1,0,0	1|0:1:0,1,0	0|0:0:1,0,0	0|0:0.002:0.998,0.002,0	0|1:1:0,1,0	0|0:0:1,0,0	0|0:0:1,0,0	0|0:0:1,0,0	0|0:0:1,0,0	0|0:0:1,0,0	0|0:0:1,0,0	0|1:1:0,1,0	0|0:0:1,0,0	0|0:0:1,0,0	0|0:0:1,0,0	0|0:0:1,0,0	0|0:0:1,0,0	0|0:0:1,0,0	0|0:0:1,0,0	0|1:1:0,1,0
seq000004_scaffold6_cov45_len1210414	501696	.	A	C	.	PASS	AR2=1;DR2=1;AF=0.193	GT:DS:GP	0|0:0:1,0,0	0|0:0:1,0,0	1|0:1:0,1,0	0|0:0:1,0,0	1|0:1:0,1,0	1|0:1:0,1,0	0|0:0:1,0,0	1|0:1:0,1,0	1|0:1:0,1,0	0|0:0:1,0,0	0|0:0:1,0,0	0|0:0:1,0,0	0|0:0:1,0,0	1|0:1:0,1,0	0|0:0:1,0,0	0|1:1:0,1,0	0|0:0.001:0.999,0.001,0	0|0:0:1,0,0	0|0:0:1,0,0	0|0:0:1,0,0	0|0:0:1,0,0	0|0:0:1,0,0	1|0:1:0,1,0	0|0:0:1,0,0	0|0:0.002:0.998,0.002,0	0|1:1:0,1,0	0|0:0:1,0,0	0|0:0:1,0,0	0|0:0:1,0,0	0|0:0:1,0,0	0|0:0:1,0,0	0|0:0:1,0,0	0|1:1:0,1,0	0|0:0:1,0,0	0|0:0:1,0,0	0|0:0:1,0,0	0|0:0:1,0,0	0|0:0:1,0,0	0|0:0:1,0,0	0|0:0:1,0,0	0|1:1:0,1,0
seq000004_scaffold6_cov45_len1210414	501804	.	T	C	.	PASS	AR2=0.998;DR2=0.998;AF=0.074	GT:DS:GP	0|0:0:1,0,0	0|0:0:1,0,0	0|0:0:1,0,0	0|0:0:1,0,0	0|0:0:1,0,0	0|0:0:1,0,0	0|0:0:1,0,0	0|0:0:1,0,0	0|0:0:1,0,0	0|0:0:1,0,0	0|0:0:1,0,0	0|0:0:1,0,0	0|0:0:1,0,0	1|0:1:0,1,0	0|0:0.007:0.993,0.007,0	0|1:1:0,1,0	0|0:0.018:0.982,0.018,0	0|0:0:1,0,0	0|0:0:1,0,0	0|0:0:1,0,0	0|0:0:1,0,0	0|0:0:1,0,0	0|0:0:1,0,0	0|0:0:1,0,0	0|0:0.002:0.998,0.002,0	0|0:0:1,0,0	0|0:0:1,0,0	0|0:0:1,0,0	0|0:0:1,0,0	0|0:0:1,0,0	0|0:0:1,0,0	0|0:0:1,0,0	0|1:1:0,1,0	0|0:0:1,0,0	0|0:0:1,0,0	0|0:0:1,0,0	0|0:0:1,0,0	0|0:0:1,0,0	0|0:0:1,0,0	0|0:0:1,0,0	0|1:1:0,1,0
seq000004_scaffold6_cov45_len1210414	501861	.	C	G	.	PASS	AR2=0.999;DR2=0.999;AF=0.193	GT:DS:GP	0|0:0:1,0,0	0|0:0:1,0,0	1|0:1:0,1,0	0|0:0:1,0,0	1|0:1:0,1,0	1|0:1:0,1,0	0|0:0:1,0,0	1|0:1:0,1,0	1|0:1:0,1,0	0|0:0:1,0,0	0|0:0:1,0,0	0|0:0:1,0,0	0|0:0:1,0,0	1|0:1:0,1,0	0|0:0.004:0.996,0.004,0	0|1:1:0,1,0	0|0:0.024:0.976,0.024,0	0|0:0:1,0,0	0|0:0:1,0,0	0|0:0:1,0,0	0|0:0:1,0,0	0|0:0:1,0,0	1|0:1:0,1,0	0|0:0:1,0,0	0|0:0.002:0.998,0.002,0	0|1:1:0,1,0	0|0:0:1,0,0	0|0:0:1,0,0	0|0:0:1,0,0	0|0:0:1,0,0	0|0:0:1,0,0	0|0:0:1,0,0	0|1:1:0,1,0	0|0:0:1,0,0	0|0:0:1,0,0	0|0:0:1,0,0	0|0:0:1,0,0	0|0:0:1,0,0	0|0:0:1,0,0	0|0:0:1,0,0	0|1:1:0,1,0
seq000004_scaffold6_cov45_len1210414	501868	.	T	C	.	PASS	AR2=0.999;DR2=0.999;AF=0.193	GT:DS:GP	0|0:0:1,0,0	0|0:0:1,0,0	1|0:1:0,1,0	0|0:0:1,0,0	1|0:1:0,1,0	1|0:1:0,1,0	0|0:0:1,0,0	1|0:1:0,1,0	1|0:1:0,1,0	0|0:0:1,0,0	0|0:0:1,0,0	0|0:0:1,0,0	0|0:0:1,0,0	1|0:1:0,1,0	0|0:0.007:0.993,0.007,0	0|1:1:0,1,0	0|0:0.023:0.977,0.023,0	0|0:0:1,0,0	0|0:0:1,0,0	0|0:0:1,0,0	0|0:0:1,0,0	0|0:0:1,0,0	1|0:1:0,1,0	0|0:0:1,0,0	0|0:0.002:0.998,0.002,0	0|1:1:0,1,0	0|0:0:1,0,0	0|0:0:1,0,0	0|0:0:1,0,0	0|0:0:1,0,0	0|0:0:1,0,0	0|0:0:1,0,0	0|1:1:0,1,0	0|0:0:1,0,0	0|0:0:1,0,0	0|0:0:1,0,0	0|0:0:1,0,0	0|0:0:1,0,0	0|0:0:1,0,0	0|0:0:1,0,0	0|1:1:0,1,0
seq000004_scaffold6_cov45_len1210414	568638	.	G	T	.	PASS	AR2=1;DR2=1;AF=0.422	GT:DS:GP	0|0:0:1,0,0	1|1:2:0,0,1	1|1:2:0,0,1	0|0:0:1,0,0	1|1:2:0,0,1	1|1:2:0,0,1	1|0:1:0,1,0	1|1:2:0,0,1	1|0:1:0,1,0	0|1:1:0,1,0	1|0:1:0,1,0	0|0:0:1,0,0	1|1:2:0,0,1	0|1:1:0,1,0	1|0:1:0,1,0	0|0:0:1,0,0	1|0:0.991:0.009,0.991,0	0|0:0:1,0,0	0|1:1:0,1,0	0|1:1:0,1,0	0|1:1:0,1,0	0|1:1:0,1,0	1|1:2:0,0,1	1|0:1:0,1,0	0|1:1.005:0.002,0.992,0.006	0|1:1:0,1,0	0|1:1:0,1,0	0|0:0:1,0,0	1|1:2:0,0,1	0|1:1:0,1,0	0|0:0:1,0,0	1|0:1:0,1,0	0|0:0:1,0,0	0|0:0:1,0,0	1|0:1:0,1,0	1|0:1:0,1,0	0|1:1:0,1,0	0|0:0:1,0,0	0|0:0:1,0,0	1|0:1:0,1,0	0|0:0:1,0,0
seq000004_scaffold6_cov45_len1210414	612107	.	C	T	.	PASS	AR2=1;DR2=1;AF=0.389	GT:DS:GP	0|1:1:0,1,0	0|0:0:1,0,0	0|0:0:1,0,0	0|1:1:0,1,0	0|1:1:0,1,0	0|0:0:1,0,0	1|0:1:0,1,0	0|0:0:1,0,0	0|1:1:0,1,0	1|0:1:0,1,0	0|1:1:0,1,0	1|0:1:0,1,0	0|0:0:1,0,0	1|0:1:0,1,0	0|1:1:0,1,0	1|0:1:0,1,0	0|0:0:1,0,0	1|1:2:0,0,1	1|0:1:0,1,0	1|0:1:0,1,0	0|0:0:1,0,0	1|0:1:0,1,0	0|0:0:1,0,0	0|1:1:0,1,0	1|0:1:0,1,0	0|0:0:1,0,0	1|0:1:0,1,0	1|1:2:0,0,1	0|0:0:1,0,0	1|0:1:0,1,0	1|1:2:0,0,1	0|1:1:0,1,0	1|1:2:0,0,1	1|0:1:0,1,0	0|1:1:0,1,0	0|1:1:0,1,0	1|0:1:0,1,0	0|0:0:1,0,0	0|0:0:1,0,0	0|1:1:0,1,0	1|0:1:0,1,0
seq000004_scaffold6_cov45_len1210414	612116	.	G	A	.	PASS	AR2=1;DR2=1;AF=0.377	GT:DS:GP	0|1:1:0,1,0	0|0:0:1,0,0	0|0:0:1,0,0	0|1:1:0,1,0	0|1:1:0,1,0	0|0:0:1,0,0	1|0:1:0,1,0	0|0:0:1,0,0	0|1:1:0,1,0	1|0:1:0,1,0	0|1:1:0,1,0	1|0:1:0,1,0	0|0:0:1,0,0	1|0:1:0,1,0	0|1:1:0,1,0	1|0:1:0,1,0	0|0:0:1,0,0	1|1:2:0,0,1	1|0:1:0,1,0	1|0:1:0,1,0	0|0:0:1,0,0	1|0:1:0,1,0	0|0:0:1,0,0	0|1:1:0,1,0	1|0:1:0,1,0	0|0:0:1,0,0	1|0:1:0,1,0	1|1:2:0,0,1	0|0:0:1,0,0	1|0:1:0,1,0	1|1:2:0,0,1	0|1:1:0,1,0	1|1:2:0,0,1	1|0:1:0,1,0	0|1:1:0,1,0	0|1:1:0,1,0	1|0:1:0,1,0	0|0:0:1,0,0	0|0:0:1,0,0	0|1:1:0,1,0	1|0:1:0,1,0
seq000004_scaffold6_cov45_len1210414	612162	.	A	T	.	PASS	AR2=1;DR2=1;AF=0.369	GT:DS:GP	0|1:1:0,1,0	0|0:0:1,0,0	0|0:0:1,0,0	0|1:1:0,1,0	0|1:1:0,1,0	0|0:0:1,0,0	1|0:1:0,1,0	0|0:0:1,0,0	0|1:1:0,1,0	1|0:1:0,1,0	0|1:1:0,1,0	1|0:1:0,1,0	0|0:0:1,0,0	1|0:1:0,1,0	0|1:1:0,1,0	1|0:1:0,1,0	0|0:0:1,0,0	1|1:2:0,0,1	1|0:1:0,1,0	1|0:1:0,1,0	0|0:0:1,0,0	1|0:1:0,1,0	0|0:0:1,0,0	0|1:1:0,1,0	1|0:1:0,1,0	0|0:0:1,0,0	1|0:1:0,1,0	1|1:2:0,0,1	0|0:0:1,0,0	1|0:1:0,1,0	1|1:2:0,0,1	0|1:1:0,1,0	1|1:2:0,0,1	1|0:1:0,1,0	0|1:1:0,1,0	0|1:1:0,1,0	1|0:1:0,1,0	0|0:0:1,0,0	0|0:0:1,0,0	0|1:1:0,1,0	1|0:1:0,1,0
seq000004_scaffold6_cov45_len1210414	642194	.	A	T	.	PASS	AR2=1;DR2=1;AF=0.131	GT:DS:GP	0|0:0:1,0,0	0|1:1:0,1,0	0|0:0:1,0,0	0|0:0:1,0,0	0|0:0:1,0,0	0|0:0:1,0,0	0|0:0:1,0,0	0|0:0:1,0,0	0|0:0:1,0,0	0|1:1:0,1,0	1|0:1:0,1,0	0|0:0:1,0,0	0|0:0:1,0,0	0|0:0:1,0,0	1|0:1:0,1,0	0|1:1:0,1,0	0|0:0:1,0,0	0|0:0:1,0,0	0|1:1:0,1,0	0|1:1:0,1,0	0|1:1:0,1,0	0|0:0:1,0,0	0|1:1:0,1,0	1|0:1:0,1,0	0|1:1:0,1,0	0|0:0:1,0,0	0|1:1:0,1,0	0|0:0:1,0,0	1|0:1:0,1,0	0|1:1:0,1,0	0|0:0:1,0,0	0|0:0:1,0,0	0|0:0:1,0,0	0|0:0:1,0,0	0|0:0:1,0,0	1|0:1:0,1,0	0|1:1:0,1,0	0|0:0:1,0,0	0|0:0:1,0,0	0|0:0:1,0,0	0|1:1:0,1,0
seq000004_scaffold6_cov45_len1210414	644237	.	G	A	.	PASS	AR2=1;DR2=1;AF=0.283	GT:DS:GP	0|0:0:1,0,0	0|0:0:1,0,0	0|0:0:1,0,0	0|1:1:0,1,0	0|0:0:1,0,0	0|0:0:1,0,0	0|0:0:1,0,0	0|0:0:1,0,0	0|1:1:0,1,0	1|0:1:0,1,0	0|1:1:0,1,0	1|0:1:0,1,0	0|0:0:1,0,0	1|0:1:0,1,0	0|1:1:0,1,0	1|0:1:0,1,0	0|0:0:1,0,0	1|1:2:0,0,1	0|0:0:1,0,0	0|0:0:1,0,0	0|0:0:1,0,0	1|0:1:0,1,0	0|0:0:1,0,0	0|1:1:0,1,0	1|0:1:0,1,0	0|0:0:1,0,0	1|0:1:0,1,0	1|0:1:0,1,0	0|0:0:1,0,0	1|0:1:0,1,0	0|1:1:0,1,0	0|0:0:1,0,0	1|1:2:0,0,1	1|0:1:0,1,0	0|1:1:0,1,0	0|1:1:0,1,0	0|0:0:1,0,0	0|0:0:1,0,0	0|0:0:1,0,0	0|1:1:0,1,0	1|0:1:0,1,0
seq000004_scaffold6_cov45_len1210414	644255	.	C	T	.	PASS	AR2=1;DR2=1;AF=0.131	GT:DS:GP	0|0:0:1,0,0	0|1:1:0,1,0	0|0:0:1,0,0	0|0:0:1,0,0	0|0:0:1,0,0	0|0:0:1,0,0	0|0:0:1,0,0	0|0:0:1,0,0	0|0:0:1,0,0	0|1:1:0,1,0	1|0:1:0,1,0	0|0:0:1,0,0	0|0:0:1,0,0	0|0:0:1,0,0	1|0:1:0,1,0	0|1:1:0,1,0	0|0:0:1,0,0	0|0:0:1,0,0	0|1:1:0,1,0	0|1:1:0,1,0	0|1:1:0,1,0	0|0:0:1,0,0	0|1:1:0,1,0	1|0:1:0,1,0	0|1:1:0,1,0	0|0:0:1,0,0	0|1:1:0,1,0	0|0:0:1,0,0	1|0:1:0,1,0	0|1:1:0,1,0	0|0:0:1,0,0	0|0:0:1,0,0	0|0:0:1,0,0	0|0:0:1,0,0	0|0:0:1,0,0	1|0:1:0,1,0	0|1:1:0,1,0	0|0:0:1,0,0	0|0:0:1,0,0	0|0:0:1,0,0	0|1:1:0,1,0
seq000004_scaffold6_cov45_len1210414	644276	.	A	T	.	PASS	AR2=1;DR2=1;AF=0.131	GT:DS:GP	0|0:0:1,0,0	0|1:1:0,1,0	0|0:0:1,0,0	0|0:0:1,0,0	0|0:0:1,0,0	0|0:0:1,0,0	0|0:0:1,0,0	0|0:0:1,0,0	0|0:0:1,0,0	0|1:1:0,1,0	1|0:1:0,1,0	0|0:0:1,0,0	0|0:0:1,0,0	0|0:0:1,0,0	1|0:1:0,1,0	0|1:1:0,1,0	0|0:0:1,0,0	0|0:0:1,0,0	0|1:1:0,1,0	0|1:1:0,1,0	0|1:1:0,1,0	0|0:0:1,0,0	0|1:1:0,1,0	1|0:1:0,1,0	0|1:1:0,1,0	0|0:0:1,0,0	0|1:1:0,1,0	0|0:0:1,0,0	1|0:1:0,1,0	0|1:1:0,1,0	0|0:0:1,0,0	0|0:0:1,0,0	0|0:0:1,0,0	0|0:0:1,0,0	0|0:0:1,0,0	1|0:1:0,1,0	0|1:1:0,1,0	0|0:0:1,0,0	0|0:0:1,0,0	0|0:0:1,0,0	0|1:1:0,1,0
seq000004_scaffold6_cov45_len1210414	644296	.	T	A	.	PASS	AR2=0.97;DR2=0.976;AF=0.083	GT:DS:GP	0|0:0:1,0,0	0|0:0:1,0,0	0|0:0:1,0,0	0|0:0:1,0,0	0|0:0:1,0,0	0|0:0:1,0,0	0|0:0:1,0,0	0|0:0:1,0,0	0|0:0:1,0,0	0|0:0:1,0,0	0|0:0:1,0,0	0|0:0:1,0,0	0|0:0:1,0,0	0|0:0:1,0,0	0|0:0:1,0,0	0|0:0:1,0,0	0|0:0:1,0,0	1|1:2:0,0,1	0|0:0:1,0,0	0|0:0:1,0,0	0|0:0:1,0,0	0|0:0:1,0,0	0|0:0:1,0,0	0|0:0:1,0,0	0|0:0:1,0,0	0|0:0:1,0,0	0|0:0:1,0,0	0|0:0:1,0,0	0|0:0:1,0,0	0|0:0:1,0,0	0|0:0:1,0,0	0|0:0:1,0,0	0|1:0.641:0.452,0.456,0.093	0|0:0:1,0,0	0|0:0:1,0,0	0|0:0:1,0,0	0|0:0:1,0,0	0|0:0:1,0,0	0|0:0:1,0,0	0|0:0:1,0,0	0|0:0:1,0,0
seq000004_scaffold6_cov45_len1210414	678412	.	G	A	.	PASS	AR2=1;DR2=1;AF=0.27	GT:DS:GP	0|0:0:1,0,0	1|0:1:0,1,0	1|1:2:0,0,1	0|0:0:1,0,0	1|0:1:0,1,0	1|1:2:0,0,1	0|0:0:1,0,0	1|1:2:0,0,1	1|0:1:0,1,0	0|0:0:1,0,0	0|0:0:1,0,0	0|0:0:1,0,0	1|1:2:0,0,1	0|1:1:0,1,0	0|0:0:1,0,0	0|0:0:1,0,0	1|0:1:0,1,0	0|0:0:1,0,0	0|0:0:1,0,0	0|0:0:1,0,0	0|0:0:1,0,0	0|1:1:0,1,0	1|0:1:0,1,0	0|0:0:1,0,0	0|0:0:1,0,0	0|1:1:0,1,0	0|0:0:1,0,0	0|0:0:1,0,0	0|1:1:0,1,0	0|0:0:1,0,0	0|0:0:1,0,0	1|0:1:0,1,0	0|0:0:1,0,0	0|0:0:1,0,0	1|0:1:0,1,0	0|0:0:1,0,0	0|0:0:1,0,0	0|0:0:1,0,0	0|0:0:1,0,0	1|0:1:0,1,0	0|0:0:1,0,0
seq000004_scaffold6_cov45_len1210414	716685	.	C	T	.	PASS	AR2=1;DR2=1;AF=0.27	GT:DS:GP	0|0:0:1,0,0	1|0:1:0,1,0	1|1:2:0,0,1	0|0:0:1,0,0	1|0:1:0,1,0	1|1:2:0,0,1	0|0:0:1,0,0	1|0:1:0,1,0	1|0:1:0,1,0	0|0:0:1,0,0	0|0:0:1,0,0	0|0:0:1,0,0	1|1:2:0,0,1	0|1:1:0,1,0	0|0:0:1,0,0	0|0:0:1,0,0	1|1:2:0,0,1	0|0:0:1,0,0	0|0:0:1,0,0	0|0:0:1,0,0	0|0:0:1,0,0	0|1:1:0,1,0	1|0:1:0,1,0	0|0:0:1,0,0	0|0:0:1,0,0	0|1:1:0,1,0	0|0:0:1,0,0	0|0:0:1,0,0	0|1:1:0,1,0	0|0:0:1,0,0	0|0:0:1,0,0	1|0:1:0,1,0	0|0:0:1,0,0	0|0:0:1,0,0	1|0:1:0,1,0	0|0:0:1,0,0	0|0:0:1,0,0	0|1:1:0,1,0	1|0:1:0,1,0	1|0:1:0,1,0	0|0:0:1,0,0
seq000004_scaffold6_cov45_len1210414	738259	.	C	G	.	PASS	AR2=0.997;DR2=0.997;AF=0.246	GT:DS:GP	1|0:1.004:0,0.996,0.004	0|0:0:1,0,0	0|0:0.009:0.991,0.009,0	1|0:1.004:0,0.996,0.004	0|1:1:0,1,0	0|0:0.009:0.991,0.009,0	1|1:2:0,0,1	0|0:0.009:0.991,0.009,0	0|0:0:1,0,0	0|0:0:1,0,0	0|0:0:1,0,0	0|1:1:0,1,0	0|0:0:1,0,0	0|0:0:1,0,0	0|0:0.009:0.991,0.009,0	0|1:1:0,1,0	0|0:0.015:0.985,0.015,0	0|0:0:1,0,0	0|0:0:1,0,0	0|0:0:1,0,0	1|0:1:0,1,0	0|0:0:1,0,0	0|0:0:1,0,0	0|0:0:1,0,0	0|0:0.017:0.983,0.017,0	1|0:1:0,1,0	0|0:0:1,0,0	0|0:0:1,0,0	0|0:0:1,0,0	0|0:0:1,0,0	0|0:0:1,0,0	0|0:0:1,0,0	0|0:0.009:0.991,0.009,0	0|1:1:0,1,0	0|0:0:1,0,0	0|0:0:1,0,0	0|0:0:1,0,0	1|0:1:0,1,0	0|1:1:0,1,0	0|0:0:1,0,0	0|1:1.004:0,0.996,0.004
seq000004_scaffold6_cov45_len1210414	738505	.	C	T	.	PASS	AR2=0.983;DR2=0.986;AF=0.782	GT:DS:GP	0|1:1.042:0,0.958,0.042	1|1:2:0,0,1	1|1:2:0,0,1	0|1:1.042:0,0.958,0.042	1|0:1:0,1,0	1|1:2:0,0,1	1|0:1:0,1,0	1|1:2:0,0,1	1|1:2:0,0,1	1|1:2:0,0,1	1|1:2:0,0,1	1|0:1:0,1,0	1|1:2:0,0,1	1|1:2:0,0,1	1|1:2:0,0,1	1|0:1:0,1,0	1|1:1.993:0,0.007,0.993	1|1:2:0,0,1	1|1:2:0,0,1	1|1:2:0,0,1	0|1:1:0,1,0	1|1:2:0,0,1	1|1:2:0,0,1	1|1:2:0,0,1	1|1:1.991:0,0.009,0.991	0|1:1.042:0,0.958,0.042	1|1:2:0,0,1	1|1:2:0,0,1	1|1:2:0,0,1	1|1:2:0,0,1	1|1:2:0,0,1	1|1:2:0,0,1	1|1:2:0,0,1	1|0:1:0,1,0	1|1:2:0,0,1	1|1:2:0,0,1	1|1:2:0,0,1	0|1:1:0,1,0	1|0:1:0,1,0	1|1:2:0,0,1	1|0:1.015:0,0.985,0.015
seq000004_scaffold6_cov45_len1210414	739468	.	C	T	.	PASS	AR2=1;DR2=1;AF=0.242	GT:DS:GP	1|0:1:0,1,0	0|0:0:1,0,0	0|0:0:1,0,0	1|0:1:0,1,0	0|1:1:0,1,0	0|0:0:1,0,0	1|1:2:0,0,1	0|0:0:1,0,0	0|0:0:1,0,0	0|0:0:1,0,0	0|0:0:1,0,0	0|1:1:0,1,0	0|0:0:1,0,0	0|0:0:1,0,0	0|0:0:1,0,0	0|1:1:0,1,0	0|0:0.007:0.993,0.007,0	0|0:0:1,0,0	0|0:0:1,0,0	0|0:0:1,0,0	1|0:1:0,1,0	0|0:0:1,0,0	0|0:0:1,0,0	0|0:0:1,0,0	0|0:0.01:0.991,0.009,0	1|0:1:0,1,0	0|0:0:1,0,0	0|0:0:1,0,0	0|0:0:1,0,0	0|0:0:1,0,0	0|0:0:1,0,0	0|0:0:1,0,0	0|0:0:1,0,0	0|1:1:0,1,0	0|0:0:1,0,0	0|0:0:1,0,0	0|0:0:1,0,0	1|0:1:0,1,0	0|1:1:0,1,0	0|0:0:1,0,0	0|1:1:0,1,0
seq000004_scaffold6_cov45_len1210414	739491	.	T	A	.	PASS	AR2=1;DR2=1;AF=0.25	GT:DS:GP	1|0:1:0,1,0	0|0:0:1,0,0	0|0:0:1,0,0	1|0:1:0,1,0	0|1:1:0,1,0	0|0:0:1,0,0	1|1:2:0,0,1	0|0:0:1,0,0	0|0:0:1,0,0	0|0:0:1,0,0	0|0:0:1,0,0	0|1:1:0,1,0	0|0:0:1,0,0	0|0:0:1,0,0	0|0:0:1,0,0	0|1:1:0,1,0	0|0:0.007:0.993,0.007,0	0|0:0:1,0,0	0|0:0:1,0,0	0|0:0:1,0,0	1|0:1:0,1,0	0|0:0:1,0,0	0|0:0:1,0,0	0|0:0:1,0,0	0|0:0.01:0.991,0.009,0	1|0:1:0,1,0	0|0:0:1,0,0	0|0:0:1,0,0	0|0:0:1,0,0	0|0:0:1,0,0	0|0:0:1,0,0	0|0:0:1,0,0	0|0:0:1,0,0	0|1:1:0,1,0	0|0:0:1,0,0	0|0:0:1,0,0	0|0:0:1,0,0	1|0:1:0,1,0	0|1:1:0,1,0	0|0:0:1,0,0	0|1:1:0,1,0
seq000004_scaffold6_cov45_len1210414	807403	.	A	G	.	PASS	AR2=1;DR2=1;AF=0.5	GT:DS:GP	0|1:1:0,1,0	0|1:1:0,1,0	1|0:1:0,1,0	1|0:1:0,1,0	0|1:1:0,1,0	1|0:1:0,1,0	1|0:1:0,1,0	0|1:1:0,1,0	1|0:1:0,1,0	0|1:1:0,1,0	1|0:1:0,1,0	1|0:1:0,1,0	0|1:1:0,1,0	1|0:1:0,1,0	1|0:1:0,1,0	0|1:1:0,1,0	1|0:1:0,1,0	0|1:1:0,1,0	0|1:1:0,1,0	0|1:1:0,1,0	0|1:1:0,1,0	0|1:1:0,1,0	0|1:1:0,1,0	0|1:1:0,1,0	0|1:1:0,1,0	0|1:1:0,1,0	1|0:1:0,1,0	0|1:1:0,1,0	0|1:1:0,1,0	0|1:1:0,1,0	1|0:1:0,1,0	0|1:1:0,1,0	1|0:1:0,1,0	0|1:1:0,1,0	1|0:1:0,1,0	1|0:1:0,1,0	1|0:1:0,1,0	0|1:1:0,1,0	1|0:1:0,1,0	1|0:1:0,1,0	1|0:1:0,1,0
seq000004_scaffold6_cov45_len1210414	807407	.	T	C	.	PASS	AR2=1;DR2=1;AF=0.5	GT:DS:GP	1|0:1:0,1,0	1|0:1:0,1,0	0|1:1:0,1,0	1|0:1:0,1,0	1|0:1:0,1,0	0|1:1:0,1,0	0|1:1:0,1,0	1|0:1:0,1,0	1|0:1:0,1,0	0|1:1:0,1,0	0|1:1:0,1,0	0|1:1:0,1,0	1|0:1:0,1,0	1|0:1:0,1,0	0|1:1:0,1,0	0|1:1:0,1,0	1|0:1:0,1,0	1|0:1:0,1,0	1|0:1:0,1,0	1|0:1:0,1,0	1|0:1:0,1,0	1|0:1:0,1,0	0|1:1:0,1,0	1|0:1:0,1,0	1|0:1:0,1,0	0|1:1:0,1,0	1|0:1:0,1,0	0|1:1:0,1,0	0|1:1:0,1,0	1|0:1:0,1,0	0|1:1:0,1,0	1|0:1:0,1,0	1|0:1:0,1,0	1|0:1:0,1,0	0|1:1:0,1,0	1|0:1:0,1,0	0|1:1:0,1,0	1|0:1:0,1,0	0|1:1:0,1,0	0|1:1:0,1,0	1|0:1:0,1,0
seq000004_scaffold6_cov45_len1210414	807411	.	C	T	.	PASS	AR2=1;DR2=1;AF=0.5	GT:DS:GP	1|0:1:0,1,0	0|1:1:0,1,0	0|1:1:0,1,0	1|0:1:0,1,0	0|1:1:0,1,0	0|1:1:0,1,0	1|0:1:0,1,0	1|0:1:0,1,0	1|0:1:0,1,0	0|1:1:0,1,0	0|1:1:0,1,0	0|1:1:0,1,0	0|1:1:0,1,0	0|1:1:0,1,0	1|0:1:0,1,0	1|0:1:0,1,0	0|1:1:0,1,0	1|0:1:0,1,0	1|0:1:0,1,0	0|1:1:0,1,0	0|1:1:0,1,0	1|0:1:0,1,0	1|0:1:0,1,0	0|1:1:0,1,0	1|0:1:0,1,0	1|0:1:0,1,0	1|0:1:0,1,0	0|1:1:0,1,0	0|1:1:0,1,0	0|1:1:0,1,0	1|0:1:0,1,0	0|1:1:0,1,0	1|0:1:0,1,0	1|0:1:0,1,0	0|1:1:0,1,0	1|0:1:0,1,0	1|0:1:0,1,0	1|0:1:0,1,0	0|1:1:0,1,0	1|0:1:0,1,0	1|0:1:0,1,0
seq000004_scaffold6_cov45_len1210414	815843	.	T	A	.	PASS	AR2=0.961;DR2=0.974;AF=0.382	GT:DS:GP	0|0:0:1,0,0	0|1:1:0,1,0	0|0:0:1,0,0	1|1:2:0,0,1	0|0:0:1,0,0	0|0:0:1,0,0	1|0:1:0,1,0	0|0:0:1,0,0	0|1:1:0,1,0	1|1:2:0,0,1	1|1:2:0,0,1	0|1:1:0,1,0	0|0:0:1,0,0	0|0:0:1,0,0	1|1:2:0,0,1	1|1:2:0,0,1	0|0:0:1,0,0	1|1:2:0,0,1	0|1:1:0,1,0	0|1:1:0,1,0	0|1:1:0,1,0	0|1:1:0,1,0	0|1:1:0,1,0	1|0:1:0,1,0	0|1:1:0,1,0	0|0:0:1,0,0	1|1:2:0,0,1	0|1:1:0,1,0	1|0:1:0,1,0	1|1:2:0,0,1	0|1:1:0,1,0	0|0:0:1,0,0	0|1:1:0,1,0	1|1:2:0,0,1	0|1:1:0,1,0	1|1:2:0,0,1	0|1:1:0,1,0	0|0:0:1,0,0	0|0:0:1,0,0	1|0:1:0,1,0	1|1:2:0,0,1
seq000004_scaffold6_cov45_len1210414	815845	.	T	G	.	PASS	AR2=0.961;DR2=0.974;AF=0.382	GT:DS:GP	0|0:0:1,0,0	0|1:1:0,1,0	0|0:0:1,0,0	1|1:2:0,0,1	0|0:0:1,0,0	0|0:0:1,0,0	1|0:1:0,1,0	0|0:0:1,0,0	0|1:1:0,1,0	1|1:2:0,0,1	1|1:2:0,0,1	0|1:1:0,1,0	0|0:0:1,0,0	0|0:0:1,0,0	1|1:2:0,0,1	1|1:2:0,0,1	0|0:0:1,0,0	1|1:2:0,0,1	0|1:1:0,1,0	0|1:1:0,1,0	0|1:1:0,1,0	0|1:1:0,1,0	0|1:1:0,1,0	1|0:1:0,1,0	0|1:1:0,1,0	0|0:0:1,0,0	1|1:2:0,0,1	0|1:1:0,1,0	1|0:1:0,1,0	1|1:2:0,0,1	0|1:1:0,1,0	0|0:0:1,0,0	0|1:1:0,1,0	1|1:2:0,0,1	0|1:1:0,1,0	1|1:2:0,0,1	0|1:1:0,1,0	0|0:0:1,0,0	0|0:0:1,0,0	1|0:1:0,1,0	1|1:2:0,0,1
seq000004_scaffold6_cov45_len1210414	864626	.	T	C	.	PASS	AR2=0.997;DR2=0.997;AF=0.274	GT:DS:GP	0|0:0.001:0.999,0.001,0	0|1:1:0,1,0	0|0:0.001:0.999,0.001,0	0|1:1:0,1,0	0|0:0:1,0,0	0|0:0:1,0,0	0|0:0:1,0,0	0|0:0.001:0.999,0.001,0	0|0:0:1,0,0	1|1:2:0,0,1	1|1:2:0,0,1	0|1:1:0,1,0	0|0:0:1,0,0	0|0:0:1,0,0	1|1:2:0,0,1	0|1:1:0,1,0	0|0:0.002:0.998,0.002,0	1|1:2:0,0,1	0|1:1:0,1,0	0|1:1:0,1,0	0|1:1:0,1,0	0|1:1:0,1,0	0|1:1.001:0,0.999,0.001	1|0:1:0,1,0	0|1:0.983:0.019,0.978,0.003	0|0:0.001:0.999,0.001,0	1|1:2:0,0,1	0|1:1:0,1,0	1|0:1:0,1,0	1|1:2:0,0,1	0|1:1.001:0,0.999,0.001	0|0:0:1,0,0	0|1:0.983:0.019,0.978,0.003	0|1:1:0,1,0	0|1:1:0,1,0	1|1:2:0,0,1	0|1:1:0,1,0	0|0:0:1,0,0	0|0:0:1,0,0	1|0:1:0,1,0	1|0:1.008:0,0.992,0.008
seq000004_scaffold6_cov45_len1210414	864635	.	T	C	.	PASS	AR2=0.982;DR2=0.984;AF=0.298	GT:DS:GP	0|0:0.01:0.99,0.01,0	0|1:1:0,1,0	0|0:0.009:0.991,0.009,0	0|1:1:0,1,0	0|0:0:1,0,0	0|0:0:1,0,0	0|0:0:1,0,0	0|0:0.009:0.991,0.009,0	0|0:0:1,0,0	1|1:2:0,0,1	1|1:2:0,0,1	0|1:1:0,1,0	0|0:0:1,0,0	0|0:0.087:0.915,0.082,0.002	1|1:2:0,0,1	0|1:1:0,1,0	0|0:0.063:0.937,0.062,0.001	1|1:2:0,0,1	0|1:1:0,1,0	0|1:1:0,1,0	0|1:1:0,1,0	0|1:1:0,1,0	0|1:1.004:0,0.996,0.004	1|0:1:0,1,0	0|1:1.032:0.018,0.932,0.05	0|0:0.009:0.991,0.009,0	1|1:2:0,0,1	0|1:1:0,1,0	1|0:1:0,1,0	1|1:2:0,0,1	0|1:1.005:0,0.995,0.005	0|0:0:1,0,0	0|1:1.032:0.018,0.932,0.05	0|1:1:0,1,0	0|1:1:0,1,0	1|1:2:0,0,1	0|1:1:0,1,0	0|0:0:1,0,0	0|0:0:1,0,0	1|0:1:0,1,0	1|0:1.016:0,0.984,0.016
seq000004_scaffold6_cov45_len1210414	911181	.	GAAAAAAAAAA	GAAAAAAAAAAAA	.	PASS	AR2=0.923;DR2=0.938;AF=0.487	GT:DS:GP	0|0:0:1,0,0	0|0:0:1,0,0	0|0:0:1,0,0	0|0:0:1,0,0	0|0:0:1,0,0	0|0:0:1,0,0	0|0:0:1,0,0	0|0:0:1,0,0	1|1:2:0,0,1	0|0:0.736:0.399,0.465,0.136	0|1:0.736:0.399,0.465,0.136	0|0:0:1,0,0	0|0:0:1,0,0	1|1:2:0,0,1	0|0:0.736:0.399,0.465,0.136	1|1:2:0,0,1	0|1:1.108:0.063,0.766,0.171	0|0:0.736:0.399,0.465,0.136	0|0:0:1,0,0	0|0:0:1,0,0	0|0:0:1,0,0	0|0:0:1,0,0	0|0:0:1,0,0	1|1:2:0,0,1	1|1:1.483:0.033,0.45,0.517	0|0:0:1,0,0	0|0:0.736:0.399,0.465,0.136	0|0:0:1,0,0	0|0:0:1,0,0	0|0:0.736:0.399,0.465,0.136	0|0:0:1,0,0	0|0:0:1,0,0	1|1:1.483:0.033,0.45,0.517	1|1:2:0,0,1	0|0:0:1,0,0	1|0:0.736:0.399,0.465,0.136	0|0:0:1,0,0	1|1:2:0,0,1	0|1:1:0,1,0	0|0:0:1,0,0	1|1:1.576:0,0.424,0.576
seq000004_scaffold6_cov45_len1210414	911191	.	ATTT	ATTTTT	.	PASS	AR2=0.994;DR2=0.994;AF=0.568	GT:DS:GP	0|0:0:1,0,0	0|1:1:0,1,0	0|0:0:1,0,0	0|1:1:0,1,0	0|0:0:1,0,0	0|0:0:1,0,0	0|0:0:1,0,0	0|0:0:1,0,0	0|1:1:0,1,0	1|1:2:0,0,1	1|1:2:0,0,1	0|1:1:0,1,0	0|0:0:1,0,0	0|1:1:0,1,0	1|1:2:0,0,1	1|1:2:0,0,1	0|1:0.934:0.09,0.886,0.024	1|1:2:0,0,1	0|1:1:0,1,0	0|1:1:0,1,0	0|1:1:0,1,0	0|1:1:0,1,0	0|1:1:0,1,0	1|1:2:0,0,1	1|1:1.889:0.002,0.107,0.891	0|0:0:1,0,0	1|1:2:0,0,1	0|1:1:0,1,0	1|0:1:0,1,0	1|1:2:0,0,1	0|1:1:0,1,0	0|0:0:1,0,0	1|1:1.889:0.002,0.107,0.891	1|1:2:0,0,1	0|1:1:0,1,0	1|1:2:0,0,1	0|1:1:0,1,0	0|1:1:0,1,0	0|1:1:0,1,0	1|0:1:0,1,0	1|1:2:0,0,1
seq000004_scaffold6_cov45_len1210414	963085	.	T	C	.	PASS	AR2=1;DR2=1;AF=0.299	GT:DS:GP	0|0:0:1,0,0	0|1:1:0,1,0	0|0:0:1,0,0	1|1:2:0,0,1	0|0:0:1,0,0	0|0:0:1,0,0	0|0:0:1,0,0	0|0:0:1,0,0	0|0:0:1,0,0	1|1:2:0,0,1	1|1:2:0,0,1	0|1:1:0,1,0	0|0:0:1,0,0	0|0:0:1,0,0	1|1:2:0,0,1	0|1:1:0,1,0	0|0:0:1,0,0	1|1:2:0,0,1	0|1:1:0,1,0	0|1:1:0,1,0	0|1:1:0,1,0	0|1:1:0,1,0	0|1:1:0,1,0	1|0:1:0,1,0	0|1:1:0,1,0	0|0:0:1,0,0	1|1:2:0,0,1	0|1:1:0,1,0	1|0:1:0,1,0	1|1:2:0,0,1	0|1:1:0,1,0	0|0:0:1,0,0	0|1:1:0,1,0	0|1:1:0,1,0	0|1:1:0,1,0	1|1:2:0,0,1	0|1:1:0,1,0	0|0:0:1,0,0	0|0:0:1,0,0	1|0:1:0,1,0	1|0:1:0,1,0
seq000004_scaffold6_cov45_len1210414	982234	.	T	C	.	PASS	AR2=0.992;DR2=0.995;AF=0.318	GT:DS:GP	0|0:0:1,0,0	0|0:0:1,0,0	0|1:1:0,1,0	0|0:0:1,0,0	0|0:0:1,0,0	0|0:0:1,0,0	1|0:1:0,1,0	0|0:0:1,0,0	0|0:0:1,0,0	0|0:0:1,0,0	0|0:0:1,0,0	0|0:0:1,0,0	0|0:0:1,0,0	0|1:1:0,1,0	0|0:0:1,0,0	0|0:0:1,0,0	0|1:1:0,1,0	0|0:0:1,0,0	0|0:0:1,0,0	0|0:0:1,0,0	0|0:0:1,0,0	0|0:0:1,0,0	0|0:0:1,0,0	0|1:1:0,1,0	1|0:1:0,1,0	1|0:1:0,1,0	0|0:0:1,0,0	0|0:0:1,0,0	0|0:0:1,0,0	0|0:0:1,0,0	0|0:0:1,0,0	0|0:0:1,0,0	1|0:1:0,1,0	1|0:1:0,1,0	0|0:0:1,0,0	0|0:0:1,0,0	0|0:0:1,0,0	0|1:1:0,1,0	0|1:1:0,1,0	0|0:0:1,0,0	0|0:0:1,0,0
seq000004_scaffold6_cov45_len1210414	982240	.	C	T	.	PASS	AR2=0.995;DR2=0.996;AF=0.288	GT:DS:GP	0|0:0:1,0,0	0|0:0:1,0,0	0|1:1:0,1,0	0|0:0:1,0,0	0|0:0:1,0,0	0|0:0:1,0,0	0|0:0:1,0,0	0|0:0:1,0,0	0|0:0:1,0,0	0|0:0:1,0,0	0|0:0:1,0,0	0|0:0:1,0,0	0|0:0:1,0,0	0|1:1:0,1,0	0|0:0:1,0,0	0|0:0:1,0,0	0|1:1:0,1,0	0|0:0:1,0,0	0|0:0:1,0,0	0|0:0:1,0,0	0|0:0:1,0,0	0|0:0:1,0,0	0|0:0:1,0,0	0|1:1:0,1,0	1|0:1:0,1,0	1|0:1:0,1,0	0|0:0:1,0,0	0|0:0:1,0,0	0|0:0:1,0,0	0|0:0:1,0,0	0|0:0:1,0,0	0|0:0:1,0,0	1|0:1:0,1,0	1|0:1:0,1,0	0|0:0:1,0,0	0|0:0:1,0,0	0|0:0:1,0,0	0|1:1:0,1,0	0|1:1:0,1,0	0|0:0:1,0,0	0|0:0:1,0,0
seq000004_scaffold6_cov45_len1210414	1031020	.	A	G	.	PASS	AR2=0.996;DR2=0.996;AF=0.345	GT:DS:GP	0|0:0:1,0,0	0|1:1:0,1,0	0|0:0:1,0,0	1|1:2:0,0,1	0|0:0:1,0,0	0|0:0:1,0,0	1|0:1:0,1,0	0|0:0.152:0.854,0.141,0.006	0|0:0:1,0,0	1|1:2:0,0,1	1|1:2:0,0,1	0|1:1:0,1,0	0|0:0:1,0,0	0|0:0:1,0,0	1|1:2:0,0,1	1|1:2:0,0,1	0|0:0:1,0,0	1|1:2:0,0,1	0|1:1:0,1,0	0|1:1:0,1,0	0|1:1:0,1,0	1|1:2:0,0,1	0|1:1:0,1,0	1|0:1:0,1,0	0|1:1:0,1,0	0|0:0:1,0,0	1|1:2:0,0,1	1|1:2:0,0,1	1|0:1:0,1,0	1|1:2:0,0,1	0|1:1:0,1,0	0|0:0:1,0,0	0|1:1:0,1,0	0|1:1:0,1,0	0|1:1.063:0.001,0.935,0.064	1|1:2:0,0,1	0|1:1:0,1,0	0|0:0:1,0,0	0|0:0:1,0,0	1|0:1:0,1,0	1|1:1.957:0,0.042,0.957
seq000004_scaffold6_cov45_len1210414	1056366	.	A	G	.	PASS	AR2=0.866;DR2=0.895;AF=0.398	GT:DS:GP	0|0:0.431:0.616,0.337,0.047	1|1:2:0,0,1	1|0:1:0,1,0	1|1:2:0,0,1	1|1:2:0,0,1	1|1:2:0,0,1	1|1:2:0,0,1	1|0:1:0,1,0	1|1:2:0,0,1	1|0:0.742:0.396,0.467,0.138	0|0:0.742:0.396,0.467,0.138	0|0:0.421:0.623,0.334,0.044	0|1:1:0,1,0	1|0:1:0,1,0	0|1:0.742:0.396,0.467,0.138	0|0:0:1,0,0	0|0:0:1,0,0	0|0:0.742:0.396,0.467,0.138	0|0:0.421:0.623,0.334,0.044	0|0:0.421:0.623,0.334,0.044	0|0:0.421:0.623,0.334,0.044	1|1:2:0,0,1	1|1:2:0,0,1	0|0:0:1,0,0	0|0:0:1,0,0	0|0:0:1,0,0	1|0:0.742:0.396,0.467,0.138	0|0:0.536:0.528,0.408,0.064	1|1:2:0,0,1	0|0:0.742:0.396,0.467,0.138	0|0:0.421:0.622,0.334,0.044	1|1:2:0,0,1	0|0:0:1,0,0	0|0:0:1,0,0	1|1:2:0,0,1	0|1:0.742:0.396,0.467,0.138	0|1:0.421:0.623,0.334,0.044	0|0:0:1,0,0	0|0:0:1,0,0	1|1:2:0,0,1	0|0:0:1,0,0
seq000004_scaffold6_cov45_len1210414	1056425	.	G	A	.	PASS	AR2=1;DR2=1;AF=0.352	GT:DS:GP	0|0:0:1,0,0	0|0:0:1,0,0	0|1:1:0,1,0	0|0:0:1,0,0	0|0:0:1,0,0	0|0:0:1,0,0	0|0:0:1,0,0	0|1:1:0,1,0	0|0:0:1,0,0	0|0:0:1,0,0	0|0:0:1,0,0	0|0:0:1,0,0	1|0:1:0,1,0	0|1:1:0,1,0	0|0:0:1,0,0	1|0:1:0,1,0	1|1:2:0,0,1	0|0:0:1,0,0	0|0:0:1,0,0	0|0:0:1,0,0	0|0:0:1,0,0	0|0:0:1,0,0	0|0:0:1,0,0	0|1:1:0,1,0	1|0:1:0,1,0	1|0:1:0,1,0	0|0:0:1,0,0	0|0:0:1,0,0	0|0:0:1,0,0	0|0:0:1,0,0	0|0:0:1,0,0	0|0:0:1,0,0	1|0:1:0,1,0	1|0:1:0,1,0	0|0:0:1,0,0	0|0:0:1,0,0	0|0:0:1,0,0	0|1:1:0,1,0	0|1:1:0,1,0	0|0:0:1,0,0	0|1:1:0,1,0
seq000004_scaffold6_cov45_len1210414	1096250	.	T	C	.	PASS	AR2=1;DR2=1;AF=0.275	GT:DS:GP	0|0:0:1,0,0	0|1:1:0,1,0	0|0:0:1,0,0	0|1:1:0,1,0	0|0:0:1,0,0	0|0:0:1,0,0	1|0:1:0,1,0	0|0:0:1,0,0	0|0:0:1,0,0	1|1:2:0,0,1	1|1:2:0,0,1	0|1:1:0,1,0	0|0:0:1,0,0	0|0:0:1,0,0	1|1:2:0,0,1	0|1:1:0,1,0	0|0:0:1,0,0	1|1:2:0,0,1	0|1:1:0,1,0	0|1:1:0,1,0	0|1:1:0,1,0	0|1:1:0,1,0	0|1:1:0,1,0	1|0:1:0,1,0	0|1:1:0,1,0	0|0:0:1,0,0	1|1:2:0,0,1	0|1:1:0,1,0	1|0:1:0,1,0	1|1:2:0,0,1	0|1:1:0,1,0	0|0:0:1,0,0	0|1:1:0,1,0	0|1:1:0,1,0	0|1:1:0,1,0	1|1:2:0,0,1	0|1:1:0,1,0	0|0:0:1,0,0	0|0:0:1,0,0	1|0:1:0,1,0	1|0:1:0,1,0
seq000004_scaffold6_cov45_len1210414	1096261	.	G	A	.	PASS	AR2=1;DR2=1;AF=0.266	GT:DS:GP	0|0:0:1,0,0	1|0:1:0,1,0	1|0:1:0,1,0	0|0:0:1,0,0	1|1:2:0,0,1	1|1:2:0,0,1	0|1:1:0,1,0	1|0:1:0,1,0	1|1:2:0,0,1	0|0:0:1,0,0	0|0:0:1,0,0	0|0:0:1,0,0	0|1:1:0,1,0	1|0:1:0,1,0	0|0:0:1,0,0	0|0:0:1,0,0	0|0:0.001:0.999,0.001,0	0|0:0:1,0,0	0|0:0:1,0,0	0|0:0:1,0,0	0|0:0:1,0,0	1|0:1:0,1,0	1|0:1:0,1,0	0|0:0:1,0,0	0|0:0:1,0,0	0|0:0:1,0,0	0|0:0:1,0,0	0|0:0:1,0,0	0|1:1:0,1,0	0|0:0:1,0,0	0|0:0:1,0,0	1|0:1:0,1,0	0|0:0:1,0,0	0|0:0:1,0,0	1|0:1:0,1,0	0|0:0:1,0,0	0|0:0:1,0,0	0|0:0:1,0,0	0|0:0:1,0,0	0|1:1:0,1,0	0|0:0:1,0,0
seq000004_scaffold6_cov45_len1210414	1096302	.	G	A	.	PASS	AR2=1;DR2=1;AF=0.258	GT:DS:GP	0|0:0:1,0,0	1|0:1:0,1,0	1|0:1:0,1,0	0|0:0:1,0,0	1|1:2:0,0,1	1|1:2:0,0,1	0|1:1:0,1,0	1|0:1:0,1,0	1|1:2:0,0,1	0|0:0:1,0,0	0|0:0:1,0,0	0|0:0:1,0,0	0|1:1:0,1,0	1|0:1:0,1,0	0|0:0:1,0,0	0|0:0:1,0,0	0|0:0.001:0.999,0.001,0	0|0:0:1,0,0	0|0:0:1,0,0	0|0:0:1,0,0	0|0:0:1,0,0	1|0:1:0,1,0	1|0:1:0,1,0	0|0:0:1,0,0	0|0:0:1,0,0	0|0:0:1,0,0	0|0:0:1,0,0	0|0:0:1,0,0	0|1:1:0,1,0	0|0:0:1,0,0	0|0:0:1,0,0	1|0:1:0,1,0	0|0:0:1,0,0	0|0:0:1,0,0	1|0:1:0,1,0	0|0:0:1,0,0	0|0:0:1,0,0	0|0:0:1,0,0	0|0:0:1,0,0	0|1:1:0,1,0	0|0:0:1,0,0
seq000004_scaffold6_cov45_len1210414	1096436	.	CTT	CTTT	.	PASS	AR2=1;DR2=1;AF=0.258	GT:DS:GP	0|0:0:1,0,0	1|0:1:0,1,0	1|0:1:0,1,0	0|0:0:1,0,0	1|1:2:0,0,1	1|1:2:0,0,1	0|1:1:0,1,0	1|0:1:0,1,0	1|1:2:0,0,1	0|0:0:1,0,0	0|0:0:1,0,0	0|0:0:1,0,0	0|1:1:0,1,0	1|0:1:0,1,0	0|0:0:1,0,0	0|0:0:1,0,0	0|0:0.001:0.999,0.001,0	0|0:0:1,0,0	0|0:0:1,0,0	0|0:0:1,0,0	0|0:0:1,0,0	1|0:1:0,1,0	1|0:1:0,1,0	0|0:0:1,0,0	0|0:0:1,0,0	0|0:0:1,0,0	0|0:0:1,0,0	0|0:0:1,0,0	0|1:1:0,1,0	0|0:0:1,0,0	0|0:0:1,0,0	1|0:1:0,1,0	0|0:0:1,0,0	0|0:0:1,0,0	1|0:1:0,1,0	0|0:0:1,0,0	0|0:0:1,0,0	0|0:0:1,0,0	0|0:0:1,0,0	0|1:1:0,1,0	0|0:0:1,0,0
seq000004_scaffold6_cov45_len1210414	1102298	.	A	G	.	PASS	AR2=0.686;DR2=0.752;AF=0.636	GT:DS:GP	0|0:0:1,0,0	1|1:2:0,0,1	1|1:2:0,0,1	1|1:1.515:0.056,0.373,0.571	1|1:2:0,0,1	1|1:2:0,0,1	1|1:2:0,0,1	1|1:2:0,0,1	1|1:2:0,0,1	1|0:1.006:0.247,0.5,0.253	0|1:1.006:0.247,0.5,0.253	0|0:0:1,0,0	1|1:2:0,0,1	1|1:2:0,0,1	0|1:1.006:0.247,0.5,0.253	0|1:0.517:0.483,0.516,0	1|1:1.401:0.09,0.419,0.491	1|0:1.006:0.247,0.5,0.253	0|0:0:1,0,0	0|0:0:1,0,0	0|0:0:1,0,0	1|1:2:0,0,1	1|1:2:0,0,1	0|1:1.217:0.145,0.493,0.362	0|1:1.016:0.205,0.574,0.221	0|0:0:1,0,0	1|0:1.006:0.247,0.5,0.253	0|0:0:1,0,0	1|1:2:0,0,1	1|0:1.006:0.247,0.5,0.253	0|0:0:1,0,0	1|0:1:0,1,0	1|0:1.015:0.205,0.574,0.221	1|0:1.217:0.145,0.493,0.362	1|1:2:0,0,1	0|1:1.006:0.247,0.5,0.253	0|0:0:1,0,0	0|0:0:1,0,0	0|0:0:1,0,0	1|1:2:0,0,1	0|0:0.332:0.67,0.328,0.002
seq000004_scaffold6_cov45_len1210414	1102328	.	T	A	.	PASS	AR2=0.674;DR2=0.759;AF=0.664	GT:DS:GP	0|0:0:1,0,0	1|1:2:0,0,1	1|1:2:0,0,1	1|1:1.527:0.053,0.367,0.58	1|1:2:0,0,1	1|1:2:0,0,1	1|1:2:0,0,1	1|1:2:0,0,1	1|1:2:0,0,1	1|1:1.212:0.155,0.477,0.367	0|1:1.212:0.155,0.477,0.367	0|0:0:1,0,0	1|1:2:0,0,1	1|1:2:0,0,1	0|1:1.212:0.155,0.477,0.367	0|1:0.78:0.22,0.78,0	1|1:1.412:0.086,0.415,0.499	1|1:1.212:0.155,0.477,0.367	0|0:0:1,0,0	0|0:0:1,0,0	0|0:0:1,0,0	1|1:2:0,0,1	1|1:2:0,0,1	1|1:1.486:0.064,0.385,0.55	1|1:1.179:0.155,0.512,0.333	0|0:0:1,0,0	1|0:1.212:0.155,0.477,0.367	0|0:0:1,0,0	1|1:2:0,0,1	1|1:1.212:0.155,0.477,0.367	0|0:0:1,0,0	1|0:1:0,1,0	1|1:1.179:0.155,0.512,0.333	1|1:1.486:0.064,0.385,0.55	1|1:2:0,0,1	1|1:1.212:0.155,0.477,0.367	0|0:0:1,0,0	0|0:0:1,0,0	0|0:0:1,0,0	1|1:2:0,0,1	0|0:0.496:0.507,0.49,0.003
seq000004_scaffold6_cov45_len1210414	1102395	.	G	A	.	PASS	AR2=0.711;DR2=0.765;AF=0.621	GT:DS:GP	0|0:0:1,0,0	1|1:2:0,0,1	1|1:2:0,0,1	1|1:1.522:0.054,0.369,0.577	1|1:2:0,0,1	1|1:2:0,0,1	1|1:2:0,0,1	1|1:2:0,0,1	1|1:2:0,0,1	1|0:0.879:0.315,0.492,0.193	0|0:0.879:0.315,0.492,0.193	0|0:0:1,0,0	1|1:2:0,0,1	1|1:2:0,0,1	0|1:0.879:0.315,0.492,0.193	0|0:0.355:0.646,0.354,0	1|1:1.416:0.086,0.413,0.501	0|0:0.879:0.315,0.492,0.193	0|0:0:1,0,0	0|0:0:1,0,0	0|0:0:1,0,0	1|1:2:0,0,1	1|1:2:0,0,1	0|1:1.062:0.189,0.56,0.251	0|1:0.923:0.229,0.618,0.152	0|0:0:1,0,0	1|0:0.879:0.315,0.492,0.193	0|0:0:1,0,0	1|1:2:0,0,1	0|0:0.879:0.315,0.492,0.193	0|0:0:1,0,0	1|0:1:0,1,0	1|0:0.923:0.23,0.618,0.152	1|1:1.062:0.189,0.56,0.251	1|1:2:0,0,1	0|1:0.879:0.315,0.492,0.193	0|0:0:1,0,0	0|0:0:1,0,0	0|0:0:1,0,0	1|1:2:0,0,1	0|0:0.229:0.773,0.226,0.001
seq000004_scaffold6_cov45_len1210414	1115404	.	A	G	.	PASS	AR2=1;DR2=1;AF=0.258	GT:DS:GP	0|0:0:1,0,0	1|0:1:0,1,0	1|0:1:0,1,0	0|0:0:1,0,0	1|1:2:0,0,1	1|1:2:0,0,1	0|1:1:0,1,0	1|0:1:0,1,0	1|1:2:0,0,1	0|0:0:1,0,0	0|0:0:1,0,0	0|0:0:1,0,0	0|1:1:0,1,0	1|0:1:0,1,0	0|0:0:1,0,0	0|0:0:1,0,0	0|0:0.001:0.999,0.001,0	0|0:0:1,0,0	0|0:0:1,0,0	0|0:0:1,0,0	0|0:0:1,0,0	1|0:1:0,1,0	1|0:1:0,1,0	0|0:0:1,0,0	0|0:0:1,0,0	0|0:0:1,0,0	0|0:0:1,0,0	0|0:0:1,0,0	0|1:1:0,1,0	0|0:0:1,0,0	0|0:0:1,0,0	1|0:1:0,1,0	0|0:0:1,0,0	0|0:0:1,0,0	1|0:1:0,1,0	0|0:0:1,0,0	0|0:0:1,0,0	0|0:0:1,0,0	0|0:0:1,0,0	0|1:1:0,1,0	0|0:0:1,0,0
seq000004_scaffold6_cov45_len1210414	1151012	.	G	A	.	PASS	AR2=0.997;DR2=0.997;AF=0.296	GT:DS:GP	0|0:0.061:0.94,0.059,0.001	0|0:0:1,0,0	0|1:1:0,1,0	1|0:1:0,1,0	0|0:0:1,0,0	0|0:0:1,0,0	0|0:0:1,0,0	0|1:0.999:0.001,0.999,0	0|0:0:1,0,0	0|0:0:1,0,0	0|0:0:1,0,0	0|0:0:1,0,0	1|0:1:0,1,0	0|1:1:0,1,0	0|0:0:1,0,0	0|0:0:1,0,0	1|1:1.998:0,0.002,0.998	0|0:0:1,0,0	0|0:0:1,0,0	0|0:0:1,0,0	0|0:0:1,0,0	0|0:0:1,0,0	0|0:0:1,0,0	0|1:1:0,1,0	0|1:0.998:0.002,0.998,0	1|0:1.029:0.001,0.969,0.03	0|0:0:1,0,0	0|0:0:1,0,0	0|0:0:1,0,0	0|0:0:1,0,0	0|0:0:1,0,0	0|0:0:1,0,0	1|0:0.999:0.001,0.999,0	1|0:1:0,1,0	0|0:0:1,0,0	0|0:0:1,0,0	0|0:0:1,0,0	0|1:1:0,1,0	0|1:1:0,1,0	0|0:0:1,0,0	0|0:0.03:0.97,0.03,0
seq000004_scaffold6_cov45_len1210414	1180149	.	T	C	.	PASS	AR2=1;DR2=1;AF=0.275	GT:DS:GP	0|0:0:1,0,0	0|1:1:0,1,0	0|0:0:1,0,0	0|1:1:0,1,0	0|0:0:1,0,0	0|0:0:1,0,0	1|0:1:0,1,0	0|0:0:1,0,0	0|0:0:1,0,0	1|1:2:0,0,1	1|1:2:0,0,1	0|1:1:0,1,0	0|0:0:1,0,0	0|0:0:1,0,0	1|1:2:0,0,1	0|1:1:0,1,0	0|0:0:1,0,0	1|1:2:0,0,1	0|1:1:0,1,0	0|1:1:0,1,0	0|1:1:0,1,0	0|1:1:0,1,0	0|1:1:0,1,0	1|0:1:0,1,0	1|0:1:0,1,0	0|0:0:1,0,0	1|1:2:0,0,1	0|1:1:0,1,0	1|0:1:0,1,0	1|1:2:0,0,1	0|1:1:0,1,0	0|0:0:1,0,0	0|1:1:0,1,0	0|1:1:0,1,0	0|1:1:0,1,0	1|1:2:0,0,1	0|1:1:0,1,0	0|0:0:1,0,0	0|0:0:1,0,0	1|0:1:0,1,0	1|0:1:0,1,0
seq000004_scaffold6_cov45_len1210414	1180168	.	C	T	.	PASS	AR2=1;DR2=1;AF=0.545	GT:DS:GP	0|0:0:1,0,0	1|0:1:0,1,0	1|1:2:0,0,1	1|0:1:0,1,0	1|1:2:0,0,1	1|1:2:0,0,1	0|1:1:0,1,0	1|1:2:0,0,1	1|1:2:0,0,1	0|0:0:1,0,0	0|0:0:1,0,0	0|0:0:1,0,0	1|1:2:0,0,1	1|1:2:0,0,1	0|0:0:1,0,0	0|0:0:1,0,0	1|1:2:0,0,1	0|0:0:1,0,0	0|0:0:1,0,0	0|0:0:1,0,0	0|0:0:1,0,0	1|0:1:0,1,0	1|0:1:0,1,0	0|1:1:0,1,0	0|1:1:0,1,0	1|0:1:0,1,0	0|0:0:1,0,0	0|0:0:1,0,0	0|1:1:0,1,0	0|0:0:1,0,0	0|0:0:1,0,0	1|0:1:0,1,0	1|0:1:0,1,0	1|0:1:0,1,0	1|0:1:0,1,0	0|0:0:1,0,0	0|0:0:1,0,0	0|1:1:0,1,0	0|1:1:0,1,0	0|1:1:0,1,0	0|0:0:1,0,0
seq000004_scaffold6_cov45_len1210414	1180177	.	A	T	.	PASS	AR2=1;DR2=1;AF=0.537	GT:DS:GP	0|0:0:1,0,0	1|0:1:0,1,0	1|1:2:0,0,1	1|0:1:0,1,0	1|1:2:0,0,1	1|1:2:0,0,1	0|1:1:0,1,0	1|1:2:0,0,1	1|1:2:0,0,1	0|0:0:1,0,0	0|0:0:1,0,0	0|0:0:1,0,0	1|1:2:0,0,1	1|1:2:0,0,1	0|0:0:1,0,0	0|0:0:1,0,0	1|1:2:0,0,1	0|0:0:1,0,0	0|0:0:1,0,0	0|0:0:1,0,0	0|0:0:1,0,0	1|0:1:0,1,0	1|0:1:0,1,0	0|1:1:0,1,0	0|1:1:0,1,0	1|0:1:0,1,0	0|0:0:1,0,0	0|0:0:1,0,0	0|1:1:0,1,0	0|0:0:1,0,0	0|0:0:1,0,0	1|0:1:0,1,0	1|0:1:0,1,0	1|0:1:0,1,0	1|0:1:0,1,0	0|0:0:1,0,0	0|0:0:1,0,0	0|1:1:0,1,0	0|1:1:0,1,0	0|1:1:0,1,0	0|0:0:1,0,0
seq000005_scaffold16_cov45_len1178028	44841	.	C	A	.	PASS	AR2=0.822;DR2=0.865;AF=0.642	GT:DS:GP	0|1:0.663:0.337,0.663,0	1|1:2:0,0,1	0|1:1:0,1,0	1|1:2:0,0,1	1|1:2:0,0,1	0|1:1.637:0.009,0.346,0.646	1|0:1:0,1,0	0|0:0:1,0,0	0|0:0:1,0,0	1|1:2:0,0,1	1|1:1.646:0.005,0.343,0.652	1|0:1:0,1,0	0|0:0:1,0,0	0|1:0.663:0.337,0.663,0	1|1:1.957:0.001,0.041,0.958	1|1:2:0,0,1	1|0:1.3:0.123,0.454,0.423	1|0:1:0,1,0	1|1:2:0,0,1	1|1:2:0,0,1	1|1:2:0,0,1	1|1:2:0,0,1	0|0:0:1,0,0	1|1:2:0,0,1	0|1:1.279:0.127,0.466,0.406	1|1:1.639:0.008,0.345,0.647	1|1:2:0,0,1	1|1:2:0,0,1	1|1:2:0,0,1	1|0:1.642:0.007,0.344,0.649	1|1:1.642:0.007,0.344,0.649	1|1:2:0,0,1	1|1:1.641:0.007,0.344,0.648	1|1:2:0,0,1	1|1:2:0,0,1	1|1:2:0,0,1	0|1:1:0,1,0	0|0:0:1,0,0	1|1:2:0,0,1	1|1:2:0,0,1	1|1:1.64:0.008,0.345,0.647
seq000005_scaffold16_cov45_len1178028	51130	.	TTCTAGTCT	TTCT	.	PASS	AR2=0.981;DR2=0.982;AF=0.4	GT:DS:GP	0|0:0:1,0,0	1|1:2:0,0,1	0|1:1:0,1,0	1|1:2:0,0,1	1|1:2:0,0,1	0|1:1:0,1,0	1|0:1:0,1,0	0|0:0:1,0,0	0|0:0:1,0,0	0|1:1:0,1,0	0|1:1:0,1,0	1|0:1:0,1,0	0|0:0:1,0,0	0|0:0:1,0,0	1|1:2:0,0,1	0|1:1:0,1,0	1|0:0.897:0.303,0.497,0.2	1|0:1:0,1,0	1|0:1:0,1,0	1|0:1:0,1,0	1|0:1:0,1,0	0|1:1:0,1,0	0|0:0:1,0,0	0|1:1:0,1,0	0|1:0.784:0.361,0.493,0.146	0|1:1:0,1,0	0|1:1:0,1,0	0|1:1:0,1,0	1|1:2:0,0,1	1|0:1:0,1,0	1|0:1:0,1,0	0|1:1:0,1,0	1|0:1:0,1,0	0|1:1:0,1,0	1|1:2:0,0,1	1|0:1:0,1,0	0|1:1:0,1,0	0|0:0:1,0,0	0|1:1:0,1,0	1|1:2:0,0,1	1|0:1:0,1,0
seq000005_scaffold16_cov45_len1178028	51159	.	G	A	.	PASS	AR2=0.96;DR2=0.979;AF=0.321	GT:DS:GP	0|1:1:0,1,0	0|0:0:1,0,0	0|0:0:1,0,0	0|0:0:1,0,0	0|0:0:1,0,0	1|0:1:0,1,0	0|0:0:1,0,0	0|0:0:1,0,0	0|1:1:0,1,0	1|0:1:0,1,0	1|0:1:0,1,0	0|0:0:1,0,0	1|0:1:0,1,0	0|1:1:0,1,0	0|0:0:1,0,0	0|0:0:1,0,0	0|0:0.591:0.496,0.417,0.087	0|0:0:1,0,0	0|1:1:0,1,0	0|1:1:0,1,0	0|1:1:0,1,0	1|0:1:0,1,0	1|0:1:0,1,0	1|0:1:0,1,0	0|0:0.655:0.45,0.446,0.105	1|0:1:0,1,0	1|0:1:0,1,0	1|0:1:0,1,0	0|0:0:1,0,0	0|1:1:0,1,0	0|1:1:0,1,0	1|0:1:0,1,0	0|1:1:0,1,0	1|0:1:0,1,0	0|0:0:1,0,0	0|1:1:0,1,0	0|0:0:1,0,0	0|0:0:1,0,0	0|0:0:1,0,0	0|0:0:1,0,0	0|1:1:0,1,0
seq000005_scaffold16_cov45_len1178028	51179	.	T	A	.	PASS	AR2=0.981;DR2=0.982;AF=0.4	GT:DS:GP	0|0:0:1,0,0	1|1:2:0,0,1	0|1:1:0,1,0	1|1:2:0,0,1	1|1:2:0,0,1	0|1:1:0,1,0	1|0:1:0,1,0	0|0:0:1,0,0	0|0:0:1,0,0	0|1:1:0,1,0	0|1:1:0,1,0	1|0:1:0,1,0	0|0:0:1,0,0	0|0:0:1,0,0	1|1:2:0,0,1	0|1:1:0,1,0	1|0:0.897:0.303,0.497,0.2	1|0:1:0,1,0	1|0:1:0,1,0	1|0:1:0,1,0	1|0:1:0,1,0	0|1:1:0,1,0	0|0:0:1,0,0	0|1:1:0,1,0	0|1:0.784:0.361,0.493,0.146	0|1:1:0,1,0	0|1:1:0,1,0	0|1:1:0,1,0	1|1:2:0,0,1	1|0:1:0,1,0	1|0:1:0,1,0	0|1:1:0,1,0	1|0:1:0,1,0	0|1:1:0,1,0	1|1:2:0,0,1	1|0:1:0,1,0	0|1:1:0,1,0	0|0:0:1,0,0	0|1:1:0,1,0	1|1:2:0,0,1	1|0:1:0,1,0
seq000005_scaffold16_cov45_len1178028	51355	.	G	A	.	PASS	AR2=0.977;DR2=0.985;AF=0.779	GT:DS:GP	0|1:1:0,1,0	1|1:2:0,0,1	0|1:1:0,1,0	1|1:2:0,0,1	1|1:2:0,0,1	1|1:2:0,0,1	1|0:1:0,1,0	0|0:0:1,0,0	0|1:1:0,1,0	1|1:2:0,0,1	1|1:2:0,0,1	1|0:1:0,1,0	1|0:1:0,1,0	0|1:1:0,1,0	1|1:2:0,0,1	1|1:2:0,0,1	1|0:1.595:0.041,0.323,0.636	1|0:1:0,1,0	1|1:2:0,0,1	1|1:2:0,0,1	1|1:2:0,0,1	1|1:2:0,0,1	1|0:1:0,1,0	1|1:2:0,0,1	1|1:1.559:0.047,0.347,0.606	1|1:2:0,0,1	1|1:2:0,0,1	1|1:2:0,0,1	1|1:2:0,0,1	1|1:2:0,0,1	1|1:2:0,0,1	1|1:2:0,0,1	1|1:2:0,0,1	1|1:2:0,0,1	1|1:2:0,0,1	1|1:2:0,0,1	0|1:1:0,1,0	1|0:1:0,1,0	1|1:2:0,0,1	1|1:2:0,0,1	1|1:2:0,0,1
seq000005_scaffold16_cov45_len1178028	70720	.	C	T	.	PASS	AR2=0.956;DR2=0.965;AF=0.068	GT:DS:GP	0|0:0:1,0,0	0|0:0:1,0,0	1|0:1:0,1,0	1|0:1:0,1,0	0|0:0:1,0,0	0|0:0:1,0,0	0|0:0:1,0,0	0|0:0:1,0,0	0|0:0:1,0,0	0|0:0:1,0,0	0|1:1:0,1,0	0|0:0:1,0,0	0|0:0:1,0,0	0|0:0:1,0,0	0|0:0.323:0.682,0.313,0.005	0|0:0:1,0,0	0|0:0.113:0.89,0.107,0.003	0|1:1:0,1,0	0|0:0:1,0,0	0|0:0:1,0,0	0|1:1:0,1,0	0|0:0:1,0,0	0|0:0:1,0,0	0|0:0:1,0,0	0|0:0.071:0.93,0.069,0.001	0|0:0:1,0,0	0|0:0:1,0,0	0|0:0:1,0,0	0|0:0:1,0,0	0|1:1:0,1,0	0|0:0:1,0,0	0|0:0:1,0,0	0|0:0.065:0.936,0.062,0.001	0|0:0:1,0,0	0|0:0:1,0,0	0|0:0:1,0,0	1|0:1:0,1,0	0|0:0:1,0,0	0|0:0:1,0,0	0|1:1:0,1,0	0|0:0.04:0.96,0.04,0
seq000005_scaffold16_cov45_len1178028	71032	.	C	T	.	PASS	AR2=0.956;DR2=0.965;AF=0.068	GT:DS:GP	0|0:0:1,0,0	0|0:0:1,0,0	1|0:1:0,1,0	1|0:1:0,1,0	0|0:0:1,0,0	0|0:0:1,0,0	0|0:0:1,0,0	0|0:0:1,0,0	0|0:0:1,0,0	0|0:0:1,0,0	0|1:1:0,1,0	0|0:0:1,0,0	0|0:0:1,0,0	0|0:0:1,0,0	0|0:0.323:0.682,0.313,0.005	0|0:0:1,0,0	0|0:0.113:0.89,0.107,0.003	0|1:1:0,1,0	0|0:0:1,0,0	0|0:0:1,0,0	0|1:1:0,1,0	0|0:0:1,0,0	0|0:0:1,0,0	0|0:0:1,0,0	0|0:0.071:0.93,0.069,0.001	0|0:0:1,0,0	0|0:0:1,0,0	0|0:0:1,0,0	0|0:0:1,0,0	0|1:1:0,1,0	0|0:0:1,0,0	0|0:0:1,0,0	0|0:0.065:0.936,0.062,0.001	0|0:0:1,0,0	0|0:0:1,0,0	0|0:0:1,0,0	1|0:1:0,1,0	0|0:0:1,0,0	0|0:0:1,0,0	0|1:1:0,1,0	0|0:0.04:0.96,0.04,0
seq000005_scaffold16_cov45_len1178028	73711	.	A	T	.	PASS	AR2=0.861;DR2=0.887;AF=0.548	GT:DS:GP	0|1:1.109:0.186,0.519,0.295	0|0:0:1,0,0	0|0:0.386:0.614,0.386,0	0|1:1:0,1,0	0|0:0:1,0,0	0|0:0:1,0,0	0|1:1:0,1,0	0|1:1.312:0.112,0.464,0.424	1|1:2:0,0,1	1|1:2:0,0,1	1|0:1:0,1,0	0|1:0.738:0.376,0.509,0.115	1|0:1:0,1,0	1|1:1.528:0.049,0.375,0.576	0|0:0.453:0.595,0.356,0.048	1|0:1:0,1,0	0|1:0.983:0.254,0.508,0.238	1|0:1:0,1,0	0|0:0:1,0,0	0|1:1:0,1,0	0|0:0:1,0,0	1|0:0.989:0.217,0.577,0.206	1|1:2:0,0,1	1|0:0.989:0.217,0.577,0.206	0|1:1.207:0.117,0.559,0.324	1|0:0.679:0.412,0.497,0.091	1|1:2:0,0,1	1|0:1:0,1,0	0|1:1:0,1,0	0|0:0:1,0,0	0|1:1:0,1,0	0|0:0:1,0,0	0|1:1.124:0.18,0.516,0.304	1|1:2:0,0,1	0|1:1:0,1,0	0|1:1:0,1,0	0|0:0:1,0,0	0|1:1:0,1,0	0|0:0:1,0,0	0|0:0:1,0,0	1|1:1.338:0.069,0.523,0.408
seq000005_scaffold16_cov45_len1178028	73726	.	A	G	.	PASS	AR2=0.852;DR2=0.88;AF=0.625	GT:DS:GP	0|1:1.137:0.174,0.514,0.311	0|0:0:1,0,0	1|0:1.391:0,0.609,0.391	1|1:2:0,0,1	0|0:0:1,0,0	0|0:0:1,0,0	0|1:1:0,1,0	0|1:1.316:0.111,0.463,0.426	1|1:2:0,0,1	1|1:2:0,0,1	1|1:2:0,0,1	0|0:0.75:0.371,0.509,0.121	1|0:1:0,1,0	1|1:1.53:0.048,0.373,0.578	0|1:0.83:0.323,0.523,0.154	1|0:1:0,1,0	1|1:1.216:0.152,0.481,0.368	1|1:2:0,0,1	0|0:0:1,0,0	0|1:1:0,1,0	0|1:1:0,1,0	1|0:0.995:0.214,0.577,0.209	1|1:2:0,0,1	1|0:0.995:0.214,0.577,0.209	0|1:1.286:0.083,0.548,0.369	1|0:0.692:0.406,0.497,0.097	1|1:2:0,0,1	1|0:1:0,1,0	0|1:1:0,1,0	0|1:1:0,1,0	0|1:1:0,1,0	0|0:0:1,0,0	0|1:1.196:0.15,0.503,0.347	1|1:2:0,0,1	0|1:1:0,1,0	0|1:1:0,1,0	1|0:1:0,1,0	0|1:1:0,1,0	0|0:0:1,0,0	0|1:1:0,1,0	1|1:1.386:0.058,0.499,0.443
seq000005_scaffold16_cov45_len1178028	73732	.	T	C	.	PASS	AR2=0.838;DR2=0.879;AF=0.715	GT:DS:GP	0|1:1.341:0.092,0.474,0.433	0|0:0:1,0,0	1|0:1.456:0,0.544,0.456	1|1:2:0,0,1	0|1:1:0,1,0	1|0:1:0,1,0	0|1:1:0,1,0	0|1:1.527:0.047,0.38,0.573	1|1:2:0,0,1	1|1:2:0,0,1	1|1:2:0,0,1	0|1:0.88:0.29,0.54,0.17	1|0:1:0,1,0	1|1:1.779:0.004,0.213,0.783	0|1:0.93:0.265,0.539,0.195	1|0:1:0,1,0	1|1:1.446:0.072,0.409,0.518	1|1:2:0,0,1	0|0:0:1,0,0	0|1:1:0,1,0	0|1:1:0,1,0	1|0:1.16:0.123,0.594,0.283	1|1:2:0,0,1	1|0:1.16:0.123,0.594,0.283	0|1:1.461:0.021,0.498,0.481	1|0:0.827:0.318,0.536,0.146	1|1:2:0,0,1	1|0:1:0,1,0	0|1:1:0,1,0	0|1:1:0,1,0	0|1:1:0,1,0	0|0:0:1,0,0	0|1:1.383:0.078,0.46,0.461	1|1:2:0,0,1	0|1:1:0,1,0	0|1:1:0,1,0	1|0:1:0,1,0	0|1:1:0,1,0	0|0:0:1,0,0	0|1:1:0,1,0	1|1:1.554:0.008,0.43,0.562
seq000005_scaffold16_cov45_len1178028	121197	.	A	G	.	PASS	AR2=1;DR2=1;AF=0.672	GT:DS:GP	1|0:1:0,1,0	1|1:2:0,0,1	0|1:1:0,1,0	1|1:2:0,0,1	1|1:2:0,0,1	1|1:2:0,0,1	1|0:1:0,1,0	1|1:2:0,0,1	1|1:2:0,0,1	1|1:2:0,0,1	0|1:1:0,1,0	1|1:2:0,0,1	1|1:2:0,0,1	0|1:1:0,1,0	1|0:1:0,1,0	1|1:2:0,0,1	1|1:2:0,0,1	0|0:0:1,0,0	0|1:1:0,1,0	1|0:1:0,1,0	1|1:2:0,0,1	1|1:2:0,0,1	1|0:1:0,1,0	1|1:2:0,0,1	1|0:1:0,1,0	1|1:2:0,0,1	0|1:1:0,1,0	0|1:1:0,1,0	1|0:1:0,1,0	1|0:1:0,1,0	1|0:1:0,1,0	1|1:2:0,0,1	1|1:2:0,0,1	1|0:1:0,1,0	1|0:1:0,1,0	1|0:1:0,1,0	0|0:0:1,0,0	1|1:2:0,0,1	0|1:1:0,1,0	1|0:1:0,1,0	0|1:1:0,1,0
seq000005_scaffold16_cov45_len1178028	122461	.	G	A	.	PASS	AR2=0.989;DR2=0.989;AF=0.322	GT:DS:GP	0|1:0.995:0.009,0.987,0.004	0|0:0.003:0.997,0.003,0	1|0:0.998:0.002,0.998,0	0|0:0.001:0.999,0.001,0	0|0:0:1,0,0	0|0:0:1,0,0	0|1:1:0,1,0	0|0:0.005:0.995,0.005,0	0|0:0.005:0.995,0.005,0	0|0:0:1,0,0	1|0:0.976:0.025,0.973,0.001	0|0:0:1,0,0	0|0:0:1,0,0	1|0:0.974:0.026,0.974,0	0|1:0.996:0.004,0.996,0	0|0:0:1,0,0	0|0:0:1,0,0	1|1:2:0,0,1	1|0:1:0,1,0	0|1:1:0,1,0	0|0:0:1,0,0	0|0:0:1,0,0	0|1:0.974:0.026,0.974,0	0|0:0:1,0,0	0|1:0.974:0.026,0.974,0	0|0:0.004:0.996,0.004,0	1|0:1:0,1,0	1|0:1:0,1,0	0|1:1:0,1,0	0|1:0.998:0.002,0.998,0	0|1:0.972:0.028,0.972,0	0|0:0:1,0,0	0|0:0:1,0,0	0|1:1:0,1,0	0|1:1:0,1,0	0|1:1:0,1,0	1|1:2:0,0,1	0|0:0:1,0,0	1|0:1:0,1,0	0|1:1.003:0.002,0.993,0.005	1|0:0.974:0.026,0.974,0
seq000005_scaffold16_cov45_len1178028	162786	.	C	T	.	PASS	AR2=0.993;DR2=0.994;AF=0.112	GT:DS:GP	0|1:1:0,1,0	0|0:0:1,0,0	1|0:1:0,1,0	0|0:0:1,0,0	0|0:0:1,0,0	0|0:0:1,0,0	0|1:1:0,1,0	0|0:0:1,0,0	0|0:0:1,0,0	0|0:0:1,0,0	0|0:0:1,0,0	0|0:0:1,0,0	0|0:0:1,0,0	0|0:0:1,0,0	0|1:1:0,1,0	0|0:0:1,0,0	0|0:0:1,0,0	1|1:2:0,0,1	1|0:1:0,1,0	0|0:0:1,0,0	0|0:0:1,0,0	0|0:0:1,0,0	0|0:0:1,0,0	0|0:0:1,0,0	0|0:0.099:0.901,0.099,0	0|0:0:1,0,0	0|0:0:1,0,0	0|0:0:1,0,0	0|0:0:1,0,0	0|1:1:0,1,0	0|0:0:1,0,0	0|0:0:1,0,0	0|0:0:1,0,0	0|0:0:1,0,0	0|1:1:0,1,0	0|0:0:1,0,0	1|1:2:0,0,1	0|0:0:1,0,0	1|0:1:0,1,0	0|1:1:0,1,0	0|0:0:1,0,0
seq000005_scaffold16_cov45_len1178028	163215	.	G	A	.	PASS	AR2=1;DR2=1;AF=0.119	GT:DS:GP	0|1:1:0,1,0	0|0:0:1,0,0	1|0:1:0,1,0	0|0:0:1,0,0	0|0:0:1,0,0	0|0:0:1,0,0	0|1:1:0,1,0	0|0:0:1,0,0	0|0:0:1,0,0	0|0:0:1,0,0	0|0:0:1,0,0	0|0:0:1,0,0	0|0:0:1,0,0	0|0:0:1,0,0	0|1:1:0,1,0	0|0:0:1,0,0	1|0:1:0,1,0	0|1:1:0,1,0	1|0:1:0,1,0	0|0:0:1,0,0	0|0:0:1,0,0	0|0:0:1,0,0	0|0:0:1,0,0	0|0:0:1,0,0	0|0:0:1,0,0	0|0:0:1,0,0	0|0:0:1,0,0	0|0:0:1,0,0	0|0:0:1,0,0	0|1:1:0,1,0	0|0:0:1,0,0	0|0:0:1,0,0	0|0:0:1,0,0	0|0:0:1,0,0	0|1:1:0,1,0	0|0:0:1,0,0	1|1:2:0,0,1	0|0:0:1,0,0	1|0:1:0,1,0	0|1:1:0,1,0	0|0:0:1,0,0
seq000005_scaffold16_cov45_len1178028	175760	.	A	G	.	PASS	AR2=1;DR2=1;AF=0.533	GT:DS:GP	0|0:0:1,0,0	0|1:1:0,1,0	0|1:1:0,1,0	1|1:2:0,0,1	1|1:2:0,0,1	1|1:2:0,0,1	1|0:1:0,1,0	0|1:1:0,1,0	0|1:1:0,1,0	1|1:2:0,0,1	0|1:1:0,1,0	0|1:1:0,1,0	1|1:2:0,0,1	0|1:1:0,1,0	1|0:1:0,1,0	1|1:2:0,0,1	0|1:1:0,1,0	0|0:0:1,0,0	0|1:1:0,1,0	0|0:0:1,0,0	0|1:1:0,1,0	1|1:2:0,0,1	1|0:1:0,1,0	1|1:2:0,0,1	1|0:1:0,1,0	1|0:1:0,1,0	0|1:1:0,1,0	0|1:1:0,1,0	1|0:1:0,1,0	1|0:1:0,1,0	1|0:1:0,1,0	0|1:1:0,1,0	1|1:2:0,0,1	1|0:1:0,1,0	1|0:1:0,1,0	1|0:1:0,1,0	0|0:0:1,0,0	0|1:1:0,1,0	0|1:1:0,1,0	0|0:0:1,0,0	0|1:1:0,1,0
seq000005_scaffold16_cov45_len1178028	198011	.	T	C	.	PASS	AR2=1;DR2=1;AF=0.84	GT:DS:GP	0|0:0:1,0,0	1|1:2:0,0,1	1|1:2:0,0,1	0|1:1:0,1,0	0|1:1:0,1,0	1|1:2:0,0,1	1|1:2:0,0,1	1|0:1:0,1,0	1|1:2:0,0,1	1|1:2:0,0,1	1|0:1:0,1,0	0|1:1:0,1,0	1|1:2:0,0,1	1|1:2:0,0,1	1|1:2:0,0,1	1|1:2:0,0,1	1|1:2:0,0,1	1|0:1:0,1,0	0|1:1:0,1,0	1|0:1:0,1,0	1|0:1:0,1,0	1|1:2:0,0,1	1|1:2:0,0,1	1|1:2:0,0,1	1|1:2:0,0,1	0|1:1:0,1,0	1|1:2:0,0,1	1|1:2:0,0,1	1|1:2:0,0,1	1|1:2:0,0,1	1|1:2:0,0,1	1|1:2:0,0,1	1|1:2:0,0,1	1|1:2:0,0,1	0|1:1:0,1,0	1|1:2:0,0,1	1|1:2:0,0,1	0|1:1:0,1,0	1|0:1:0,1,0	1|1:2:0,0,1	1|1:2:0,0,1
seq000005_scaffold16_cov45_len1178028	198090	.	A	G	.	PASS	AR2=1;DR2=1;AF=0.84	GT:DS:GP	0|0:0:1,0,0	1|1:2:0,0,1	1|1:2:0,0,1	0|1:1:0,1,0	0|1:1:0,1,0	1|1:2:0,0,1	1|1:2:0,0,1	1|0:1:0,1,0	1|1:2:0,0,1	1|1:2:0,0,1	1|0:1:0,1,0	0|1:1:0,1,0	1|1:2:0,0,1	1|1:2:0,0,1	1|1:2:0,0,1	1|1:2:0,0,1	1|1:2:0,0,1	1|0:1:0,1,0	0|1:1:0,1,0	1|0:1:0,1,0	1|0:1:0,1,0	1|1:2:0,0,1	1|1:2:0,0,1	1|1:2:0,0,1	1|1:2:0,0,1	0|1:1:0,1,0	1|1:2:0,0,1	1|1:2:0,0,1	1|1:2:0,0,1	1|1:2:0,0,1	1|1:2:0,0,1	1|1:2:0,0,1	1|1:2:0,0,1	1|1:2:0,0,1	0|1:1:0,1,0	1|1:2:0,0,1	1|1:2:0,0,1	0|1:1:0,1,0	1|0:1:0,1,0	1|1:2:0,0,1	1|1:2:0,0,1
seq000005_scaffold16_cov45_len1178028	200082	.	G	A	.	PASS	AR2=1;DR2=1;AF=0.484	GT:DS:GP	0|0:0:1,0,0	0|0:0:1,0,0	0|0:0:1,0,0	0|1:1:0,1,0	0|0:0:1,0,0	1|1:2:0,0,1	1|0:1:0,1,0	1|0:1:0,1,0	1|1:2:0,0,1	1|1:2:0,0,1	0|0:0:1,0,0	0|0:0:1,0,0	0|0:0:1,0,0	0|1:1:0,1,0	0|0:0:1,0,0	1|0:1:0,1,0	0|1:1:0,1,0	0|0:0:1,0,0	0|0:0:1,0,0	0|0:0:1,0,0	0|0:0:1,0,0	1|0:1:0,1,0	1|0:1:0,1,0	1|0:1:0,1,0	0|0:0:1,0,0	0|0:0:1,0,0	0|1:1:0,1,0	1|0:1:0,1,0	0|0:0:1,0,0	1|0:1:0,1,0	0|0:0:1,0,0	0|0:0:1,0,0	1|1:2:0,0,1	1|1:2:0,0,1	0|0:0:1,0,0	0|0:0:1,0,0	0|0:0:1,0,0	0|1:1:0,1,0	1|0:1:0,1,0	0|0:0:1,0,0	0|1:1:0,1,0
seq000005_scaffold16_cov45_len1178028	213535	.	C	T	.	PASS	AR2=0.99;DR2=0.992;AF=0.12	GT:DS:GP	0|0:0:1,0,0	0|0:0:1,0,0	0|0:0:1,0,0	0|0:0:1,0,0	0|0:0:1,0,0	0|1:1:0,1,0	0|0:0:1,0,0	0|0:0:1,0,0	1|0:1:0,1,0	0|0:0:1,0,0	0|0:0:1,0,0	0|0:0:1,0,0	0|0:0:1,0,0	0|0:0:1,0,0	0|0:0:1,0,0	1|0:1:0,1,0	0|0:0.239:0.761,0.238,0	0|0:0:1,0,0	0|0:0:1,0,0	0|0:0:1,0,0	0|0:0:1,0,0	0|0:0:1,0,0	0|0:0:1,0,0	0|0:0:1,0,0	0|0:0.002:0.998,0.002,0	0|0:0:1,0,0	0|0:0:1,0,0	0|0:0:1,0,0	0|0:0:1,0,0	0|0:0:1,0,0	0|0:0:1,0,0	0|0:0:1,0,0	0|0:0:1,0,0	0|0:0:1,0,0	0|0:0:1,0,0	0|0:0:1,0,0	0|0:0:1,0,0	0|1:1:0,1,0	1|0:1:0,1,0	0|0:0:1,0,0	0|0:0:1,0,0
seq000005_scaffold16_cov45_len1178028	310624	.	G	T	.	PASS	AR2=1;DR2=1;AF=0.057	GT:DS:GP	0|1:1:0,1,0	0|0:0:1,0,0	0|0:0:1,0,0	0|0:0:1,0,0	0|0:0:1,0,0	0|0:0:1,0,0	0|0:0:1,0,0	0|0:0:1,0,0	0|0:0:1,0,0	0|0:0:1,0,0	0|0:0:1,0,0	1|0:1:0,1,0	0|0:0:1,0,0	0|0:0:1,0,0	0|0:0:1,0,0	0|0:0:1,0,0	0|0:0.005:0.995,0.005,0	0|1:1:0,1,0	1|0:1:0,1,0	0|1:1:0,1,0	0|0:0:1,0,0	0|0:0:1,0,0	0|0:0:1,0,0	0|0:0:1,0,0	0|0:0.001:0.999,0,0	1|0:1:0,1,0	0|0:0:1,0,0	0|0:0:1,0,0	0|0:0:1,0,0	0|0:0:1,0,0	0|0:0:1,0,0	0|0:0:1,0,0	0|0:0:1,0,0	0|0:0:1,0,0	1|0:1:0,1,0	0|0:0:1,0,0	0|0:0:1,0,0	1|0:1:0,1,0	0|1:1:0,1,0	0|0:0:1,0,0	0|0:0:1,0,0
seq000005_scaffold16_cov45_len1178028	310650	.	T	C	.	PASS	AR2=0.996;DR2=0.996;AF=0.066	GT:DS:GP	0|1:1:0,1,0	0|0:0:1,0,0	0|0:0:1,0,0	0|0:0:1,0,0	0|1:1:0,1,0	0|0:0:1,0,0	0|0:0:1,0,0	0|0:0:1,0,0	0|0:0:1,0,0	0|0:0:1,0,0	0|0:0:1,0,0	1|0:1:0,1,0	0|0:0:1,0,0	0|0:0:1,0,0	0|0:0:1,0,0	0|0:0:1,0,0	0|0:0.03:0.971,0.029,0	0|1:1:0,1,0	1|0:1:0,1,0	0|1:1:0,1,0	0|0:0:1,0,0	0|0:0:1,0,0	0|0:0:1,0,0	0|0:0:1,0,0	0|0:0.021:0.979,0.021,0	1|0:1:0,1,0	0|0:0:1,0,0	0|0:0:1,0,0	0|0:0:1,0,0	0|0:0:1,0,0	0|0:0:1,0,0	0|0:0:1,0,0	0|0:0:1,0,0	0|0:0:1,0,0	1|0:1:0,1,0	0|0:0:1,0,0	0|0:0:1,0,0	1|0:1:0,1,0	0|1:1:0,1,0	0|0:0:1,0,0	0|0:0:1,0,0
seq000005_scaffold16_cov45_len1178028	310678	.	G	A	.	PASS	AR2=0.996;DR2=0.996;AF=0.066	GT:DS:GP	0|1:1:0,1,0	0|0:0:1,0,0	0|0:0:1,0,0	0|0:0:1,0,0	0|1:1:0,1,0	0|0:0:1,0,0	0|0:0:1,0,0	0|0:0:1,0,0	0|0:0:1,0,0	0|0:0:1,0,0	0|0:0:1,0,0	1|0:1:0,1,0	0|0:0:1,0,0	0|0:0:1,0,0	0|0:0:1,0,0	0|0:0:1,0,0	0|0:0.03:0.971,0.029,0	0|1:1:0,1,0	1|0:1:0,1,0	0|1:1:0,1,0	0|0:0:1,0,0	0|0:0:1,0,0	0|0:0:1,0,0	0|0:0:1,0,0	0|0:0.021:0.979,0.021,0	1|0:1:0,1,0	0|0:0:1,0,0	0|0:0:1,0,0	0|0:0:1,0,0	0|0:0:1,0,0	0|0:0:1,0,0	0|0:0:1,0,0	0|0:0:1,0,0	0|0:0:1,0,0	1|0:1:0,1,0	0|0:0:1,0,0	0|0:0:1,0,0	1|0:1:0,1,0	0|1:1:0,1,0	0|0:0:1,0,0	0|0:0:1,0,0
seq000005_scaffold16_cov45_len1178028	310683	.	A	C	.	PASS	AR2=1;DR2=1;AF=0.057	GT:DS:GP	0|1:1:0,1,0	0|0:0:1,0,0	0|0:0:1,0,0	0|0:0:1,0,0	0|0:0:1,0,0	0|0:0:1,0,0	0|0:0:1,0,0	0|0:0:1,0,0	0|0:0:1,0,0	0|0:0:1,0,0	0|0:0:1,0,0	1|0:1:0,1,0	0|0:0:1,0,0	0|0:0:1,0,0	0|0:0:1,0,0	0|0:0:1,0,0	0|0:0.005:0.995,0.005,0	0|1:1:0,1,0	1|0:1:0,1,0	0|1:1:0,1,0	0|0:0:1,0,0	0|0:0:1,0,0	0|0:0:1,0,0	0|0:0:1,0,0	0|0:0.001:0.999,0,0	1|0:1:0,1,0	0|0:0:1,0,0	0|0:0:1,0,0	0|0:0:1,0,0	0|0:0:1,0,0	0|0:0:1,0,0	0|0:0:1,0,0	0|0:0:1,0,0	0|0:0:1,0,0	1|0:1:0,1,0	0|0:0:1,0,0	0|0:0:1,0,0	1|0:1:0,1,0	0|1:1:0,1,0	0|0:0:1,0,0	0|0:0:1,0,0
seq000005_scaffold16_cov45_len1178028	310695	.	C	T	.	PASS	AR2=1;DR2=1;AF=0.057	GT:DS:GP	0|1:1:0,1,0	0|0:0:1,0,0	0|0:0:1,0,0	0|0:0:1,0,0	0|0:0:1,0,0	0|0:0:1,0,0	0|0:0:1,0,0	0|0:0:1,0,0	0|0:0:1,0,0	0|0:0:1,0,0	0|0:0:1,0,0	1|0:1:0,1,0	0|0:0:1,0,0	0|0:0:1,0,0	0|0:0:1,0,0	0|0:0:1,0,0	0|0:0.005:0.995,0.005,0	0|1:1:0,1,0	1|0:1:0,1,0	0|1:1:0,1,0	0|0:0:1,0,0	0|0:0:1,0,0	0|0:0:1,0,0	0|0:0:1,0,0	0|0:0.001:0.999,0,0	1|0:1:0,1,0	0|0:0:1,0,0	0|0:0:1,0,0	0|0:0:1,0,0	0|0:0:1,0,0	0|0:0:1,0,0	0|0:0:1,0,0	0|0:0:1,0,0	0|0:0:1,0,0	1|0:1:0,1,0	0|0:0:1,0,0	0|0:0:1,0,0	1|0:1:0,1,0	0|1:1:0,1,0	0|0:0:1,0,0	0|0:0:1,0,0
seq000005_scaffold16_cov45_len1178028	402475	.	T	C	.	PASS	AR2=0.74;DR2=0.761;AF=0.368	GT:DS:GP	1|1:2:0,0,1	0|0:0:1,0,0	0|0:0:1,0,0	0|0:0:1,0,0	0|0:0:1,0,0	0|0:0:1,0,0	0|0:0:1,0,0	0|1:0.742:0.395,0.468,0.137	1|0:0.751:0.39,0.469,0.141	0|0:0:1,0,0	1|0:1:0,1,0	0|0:0:1,0,0	0|1:0.739:0.397,0.466,0.136	0|1:0.745:0.394,0.468,0.138	1|1:2:0,0,1	0|0:0.745:0.394,0.468,0.138	1|0:0.722:0.409,0.461,0.13	1|1:2:0,0,1	1|1:2:0,0,1	0|0:0:1,0,0	0|0:0:1,0,0	0|0:0:1,0,0	1|1:2:0,0,1	1|1:2:0,0,1	1|1:2:0,0,1	1|0:1:0,1,0	1|1:2:0,0,1	0|0:0.745:0.394,0.468,0.138	0|0:0:1,0,0	0|1:1:0,1,0	0|1:0.739:0.397,0.466,0.136	1|0:0.739:0.397,0.466,0.136	0|0:0:1,0,0	1|0:0.751:0.39,0.469,0.141	0|1:1:0,1,0	1|1:2:0,0,1	1|1:2:0,0,1	1|1:2:0,0,1	0|0:0:1,0,0	0|0:0:1,0,0	1|0:0.722:0.408,0.462,0.13
seq000005_scaffold16_cov45_len1178028	408648	.	T	G	.	PASS	AR2=0.991;DR2=0.991;AF=0.382	GT:DS:GP	0|1:1:0,1,0	0|1:1:0,1,0	0|1:1.029:0.017,0.937,0.046	1|1:2:0,0,1	0|1:1:0,1,0	0|1:1:0,1,0	0|1:1:0,1,0	0|0:0:1,0,0	0|0:0:1,0,0	0|1:1:0,1,0	1|1:2:0,0,1	0|1:1:0,1,0	0|0:0:1,0,0	0|0:0:1,0,0	1|0:1:0,1,0	0|0:0:1,0,0	0|0:0.07:0.932,0.067,0.001	1|1:2:0,0,1	1|0:1:0,1,0	0|1:1:0,1,0	0|1:1:0,1,0	1|0:1:0,1,0	0|1:1:0,1,0	0|1:1:0,1,0	0|1:1.004:0,0.996,0.004	1|1:1.982:0,0.018,0.982	1|0:1:0,1,0	0|0:0:1,0,0	1|1:2:0,0,1	1|1:2:0,0,1	0|0:0:1,0,0	0|0:0:1,0,0	0|1:1.032:0.017,0.934,0.049	0|0:0:1,0,0	1|1:2:0,0,1	0|1:1:0,1,0	1|1:2:0,0,1	1|0:1:0,1,0	1|0:1:0,1,0	1|0:1:0,1,0	0|0:0.065:0.936,0.063,0.001
seq000005_scaffold16_cov45_len1178028	439707	.	A	T	.	PASS	AR2=1;DR2=1;AF=0.861	GT:DS:GP	1|0:1:0,1,0	1|1:2:0,0,1	1|1:2:0,0,1	1|1:2:0,0,1	1|1:2:0,0,1	1|1:2:0,0,1	1|1:2:0,0,1	1|1:2:0,0,1	1|1:2:0,0,1	1|1:2:0,0,1	0|1:1:0,1,0	1|1:2:0,0,1	1|1:2:0,0,1	1|1:2:0,0,1	0|1:1:0,1,0	1|1:2:0,0,1	1|1:1.999:0,0.001,0.999	0|0:0:1,0,0	0|1:1:0,1,0	1|1:2:0,0,1	1|1:2:0,0,1	1|1:2:0,0,1	1|0:1:0,1,0	1|0:1:0,1,0	1|0:0.996:0.004,0.996,0	0|1:1:0,1,0	0|1:1:0,1,0	1|1:2:0,0,1	1|1:2:0,0,1	1|0:1:0,1,0	1|1:2:0,0,1	1|1:2:0,0,1	1|1:2:0,0,1	1|1:2:0,0,1	1|0:1:0,1,0	1|0:1:0,1,0	0|0:0:1,0,0	0|1:1:0,1,0	1|1:2:0,0,1	1|1:2:0,0,1	1|1:1.999:0,0.001,0.999
seq000005_scaffold16_cov45_len1178028	439799	.	C	T	.	PASS	AR2=1;DR2=1;AF=0.861	GT:DS:GP	1|0:1:0,1,0	1|1:2:0,0,1	1|1:2:0,0,1	1|1:2:0,0,1	1|1:2:0,0,1	1|1:2:0,0,1	1|1:2:0,0,1	1|1:2:0,0,1	1|1:2:0,0,1	1|1:2:0,0,1	0|1:1:0,1,0	1|1:2:0,0,1	1|1:2:0,0,1	1|1:2:0,0,1	0|1:1:0,1,0	1|1:2:0,0,1	1|1:1.999:0,0.001,0.999	0|0:0:1,0,0	0|1:1:0,1,0	1|1:2:0,0,1	1|1:2:0,0,1	1|1:2:0,0,1	1|0:1:0,1,0	1|0:1:0,1,0	1|0:0.996:0.004,0.996,0	0|1:1:0,1,0	0|1:1:0,1,0	1|1:2:0,0,1	1|1:2:0,0,1	1|0:1:0,1,0	1|1:2:0,0,1	1|1:2:0,0,1	1|1:2:0,0,1	1|1:2:0,0,1	1|0:1:0,1,0	1|0:1:0,1,0	0|0:0:1,0,0	0|1:1:0,1,0	1|1:2:0,0,1	1|1:2:0,0,1	1|1:1.999:0,0.001,0.999
seq000005_scaffold16_cov45_len1178028	439868	.	A	T	.	PASS	AR2=0.999;DR2=0.999;AF=0.848	GT:DS:GP	1|0:1:0,1,0	1|1:2:0,0,1	1|1:2:0,0,1	1|1:2:0,0,1	1|1:2:0,0,1	1|1:2:0,0,1	1|1:2:0,0,1	1|1:2:0,0,1	1|1:2:0,0,1	1|1:2:0,0,1	0|1:1:0,1,0	1|1:2:0,0,1	1|1:2:0,0,1	1|1:2:0,0,1	0|1:1:0,1,0	1|1:2:0,0,1	1|1:1.994:0,0.006,0.994	0|0:0:1,0,0	0|1:1:0,1,0	1|1:2:0,0,1	1|1:2:0,0,1	1|1:2:0,0,1	1|0:1:0,1,0	1|0:1:0,1,0	1|0:0.996:0.004,0.996,0	0|1:1:0,1,0	0|1:1:0,1,0	1|1:2:0,0,1	1|1:2:0,0,1	1|0:1:0,1,0	1|1:2:0,0,1	1|1:2:0,0,1	1|1:1.988:0,0.012,0.988	1|1:2:0,0,1	1|0:1:0,1,0	1|0:1:0,1,0	0|0:0:1,0,0	0|1:1:0,1,0	1|1:2:0,0,1	1|1:2:0,0,1	1|1:1.994:0,0.006,0.994
seq000005_scaffold16_cov45_len1178028	483639	.	A	G	.	PASS	AR2=0.999;DR2=0.999;AF=0.856	GT:DS:GP	1|0:1:0,1,0	1|1:2:0,0,1	1|1:1.996:0,0.004,0.996	1|1:2:0,0,1	1|1:2:0,0,1	1|1:2:0,0,1	1|1:2:0,0,1	1|1:2:0,0,1	1|1:2:0,0,1	1|1:2:0,0,1	0|1:1:0,1,0	1|1:2:0,0,1	1|1:2:0,0,1	1|1:2:0,0,1	0|1:1:0,1,0	1|1:2:0,0,1	1|1:1.998:0,0.002,0.998	0|0:0:1,0,0	0|1:1:0,1,0	1|1:2:0,0,1	1|1:2:0,0,1	1|1:2:0,0,1	1|0:1:0,1,0	1|0:1:0,1,0	1|0:0.996:0.004,0.996,0	0|1:0.996:0.004,0.996,0	0|1:1:0,1,0	1|1:2:0,0,1	1|1:2:0,0,1	1|0:1:0,1,0	1|1:2:0,0,1	1|1:2:0,0,1	1|1:1.987:0,0.013,0.987	1|1:2:0,0,1	1|0:1:0,1,0	1|0:1:0,1,0	0|0:0:1,0,0	0|1:1:0,1,0	1|1:2:0,0,1	1|1:2:0,0,1	1|1:1.998:0,0.002,0.998
seq000005_scaffold16_cov45_len1178028	483658	.	G	A	.	PASS	AR2=0.991;DR2=0.991;AF=0.618	GT:DS:GP	1|0:1:0,1,0	1|0:1:0,1,0	1|0:0.967:0.046,0.94,0.014	0|0:0:1,0,0	1|0:1:0,1,0	1|0:1:0,1,0	1|0:1:0,1,0	1|1:2:0,0,1	1|1:2:0,0,1	1|0:1:0,1,0	0|0:0:1,0,0	1|0:1:0,1,0	1|1:2:0,0,1	1|1:2:0,0,1	0|1:1:0,1,0	1|1:2:0,0,1	1|1:1.933:0.001,0.064,0.935	0|0:0:1,0,0	0|1:1:0,1,0	1|0:1:0,1,0	1|0:1:0,1,0	0|1:1:0,1,0	1|0:1:0,1,0	1|0:1:0,1,0	1|0:0.996:0.004,0.996,0	0|0:0.014:0.986,0.014,0	0|1:1:0,1,0	1|1:2:0,0,1	0|0:0:1,0,0	0|0:0:1,0,0	1|1:2:0,0,1	1|1:2:0,0,1	1|0:0.967:0.046,0.94,0.014	1|1:2:0,0,1	0|0:0:1,0,0	1|0:1:0,1,0	0|0:0:1,0,0	0|1:1:0,1,0	0|1:1:0,1,0	0|1:1:0,1,0	1|1:1.938:0.001,0.06,0.939
seq000005_scaffold16_cov45_len1178028	494324	.	G	T	.	PASS	AR2=1;DR2=1;AF=0.861	GT:DS:GP	1|0:1:0,1,0	1|1:2:0,0,1	1|1:2:0,0,1	1|1:2:0,0,1	1|1:2:0,0,1	1|1:2:0,0,1	1|1:2:0,0,1	1|1:2:0,0,1	1|1:2:0,0,1	1|1:2:0,0,1	0|1:1:0,1,0	1|1:2:0,0,1	1|1:2:0,0,1	1|1:2:0,0,1	0|1:1:0,1,0	1|1:2:0,0,1	1|1:2:0,0,1	0|0:0:1,0,0	0|1:1:0,1,0	1|1:2:0,0,1	1|1:2:0,0,1	1|1:2:0,0,1	1|0:1:0,1,0	1|0:1:0,1,0	1|0:1:0,1,0	0|1:1:0,1,0	0|1:1:0,1,0	1|1:2:0,0,1	1|1:2:0,0,1	1|0:1:0,1,0	1|1:2:0,0,1	1|1:2:0,0,1	1|1:2:0,0,1	1|1:2:0,0,1	1|0:1:0,1,0	1|0:1:0,1,0	0|0:0:1,0,0	0|1:1:0,1,0	1|1:2:0,0,1	1|1:2:0,0,1	1|1:2:0,0,1
seq000005_scaffold16_cov45_len1178028	579221	.	C	A	.	PASS	AR2=1;DR2=1;AF=0.791	GT:DS:GP	1|0:1:0,1,0	1|1:2:0,0,1	1|1:2:0,0,1	1|1:2:0,0,1	1|1:2:0,0,1	1|0:1:0,1,0	1|1:2:0,0,1	0|1:1:0,1,0	1|1:2:0,0,1	1|1:2:0,0,1	0|1:1:0,1,0	1|1:2:0,0,1	1|1:2:0,0,1	1|1:2:0,0,1	0|1:1:0,1,0	1|1:2:0,0,1	1|1:1.999:0,0.001,0.999	0|0:0:1,0,0	0|1:1:0,1,0	1|1:2:0,0,1	1|1:2:0,0,1	1|1:2:0,0,1	0|0:0:1,0,0	1|0:1:0,1,0	1|0:1:0,1,0	0|1:1:0,1,0	0|1:1:0,1,0	1|1:2:0,0,1	1|1:2:0,0,1	1|0:1:0,1,0	1|1:2:0,0,1	1|1:2:0,0,1	1|1:2:0,0,1	1|1:2:0,0,1	1|0:1:0,1,0	1|0:1:0,1,0	0|0:0:1,0,0	0|1:1:0,1,0	1|1:2:0,0,1	1|1:2:0,0,1	1|1:2:0,0,1
seq000005_scaffold16_cov45_len1178028	579324	.	CATATATATATATATATATATATA	CATATATATATATATATATATA	.	PASS	AR2=0.96;DR2=0.96;AF=0.455	GT:DS:GP	1|0:1:0,1,0	1|0:1:0,1,0	0|1:1:0,1,0	0|1:1:0,1,0	0|1:1:0,1,0	0|1:1:0,1,0	0|1:1:0,1,0	0|1:1:0,1,0	1|0:1:0,1,0	1|0:1:0,1,0	0|1:1:0,1,0	0|1:1:0,1,0	0|1:1:0,1,0	0|1:1:0,1,0	0|0:0:1,0,0	0|1:1:0,1,0	1|0:1.033:0.234,0.499,0.267	0|1:1:0,1,0	0|1:1:0,1,0	1|0:1:0,1,0	0|1:1:0,1,0	0|1:1:0,1,0	0|0:0:1,0,0	1|0:1:0,1,0	0|0:0:1,0,0	0|0:0:1,0,0	0|1:1:0,1,0	1|0:1:0,1,0	0|1:1:0,1,0	1|0:1:0,1,0	1|0:1:0,1,0	1|0:1:0,1,0	1|0:1:0,1,0	1|0:1:0,1,0	1|0:1:0,1,0	1|0:1:0,1,0	0|0:0:1,0,0	0|1:1:0,1,0	0|1:1:0,1,0	0|1:1:0,1,0	0|1:1:0,1,0
seq000005_scaffold16_cov45_len1178028	594425	.	T	C	.	PASS	AR2=1;DR2=1;AF=0.652	GT:DS:GP	1|0:1:0,1,0	1|1:2:0,0,1	1|0:1:0,1,0	1|0:1:0,1,0	1|1:2:0,0,1	1|0:1:0,1,0	1|0:1:0,1,0	0|1:1:0,1,0	1|1:2:0,0,1	1|0:1:0,1,0	0|1:1:0,1,0	0|1:1:0,1,0	1|1:2:0,0,1	1|1:2:0,0,1	0|1:1:0,1,0	1|1:2:0,0,1	1|1:2:0,0,1	0|0:0:1,0,0	0|1:1:0,1,0	1|1:2:0,0,1	1|1:2:0,0,1	0|1:1:0,1,0	0|0:0:1,0,0	1|0:1:0,1,0	1|0:1:0,1,0	0|0:0:1,0,0	0|1:1:0,1,0	1|1:2:0,0,1	1|0:1:0,1,0	0|0:0:1,0,0	1|1:2:0,0,1	1|1:2:0,0,1	1|0:1:0,1,0	1|1:2:0,0,1	0|0:0:1,0,0	1|0:1:0,1,0	0|0:0:1,0,0	0|1:1:0,1,0	0|1:1:0,1,0	1|1:2:0,0,1	1|1:2:0,0,1
seq000005_scaffold16_cov45_len1178028	594441	.	C	G	.	PASS	AR2=1;DR2=1;AF=0.652	GT:DS:GP	1|0:1:0,1,0	1|1:2:0,0,1	1|0:1:0,1,0	1|0:1:0,1,0	1|1:2:0,0,1	1|0:1:0,1,0	1|0:1:0,1,0	0|1:1:0,1,0	1|1:2:0,0,1	1|0:1:0,1,0	0|1:1:0,1,0	0|1:1:0,1,0	1|1:2:0,0,1	1|1:2:0,0,1	0|1:1:0,1,0	1|1:2:0,0,1	1|1:2:0,0,1	0|0:0:1,0,0	0|1:1:0,1,0	1|1:2:0,0,1	1|1:2:0,0,1	0|1:1:0,1,0	0|0:0:1,0,0	1|0:1:0,1,0	1|0:1:0,1,0	0|0:0:1,0,0	0|1:1:0,1,0	1|1:2:0,0,1	1|0:1:0,1,0	0|0:0:1,0,0	1|1:2:0,0,1	1|1:2:0,0,1	1|0:1:0,1,0	1|1:2:0,0,1	0|0:0:1,0,0	1|0:1:0,1,0	0|0:0:1,0,0	0|1:1:0,1,0	0|1:1:0,1,0	1|1:2:0,0,1	1|1:2:0,0,1
seq000005_scaffold16_cov45_len1178028	594527	.	A	G	.	PASS	AR2=1;DR2=1;AF=0.652	GT:DS:GP	1|0:1:0,1,0	1|1:2:0,0,1	1|0:1:0,1,0	1|0:1:0,1,0	1|1:2:0,0,1	1|0:1:0,1,0	1|0:1:0,1,0	0|1:1:0,1,0	1|1:2:0,0,1	1|0:1:0,1,0	0|1:1:0,1,0	0|1:1:0,1,0	1|1:2:0,0,1	1|1:2:0,0,1	0|1:1:0,1,0	1|1:2:0,0,1	1|1:2:0,0,1	0|0:0:1,0,0	0|1:1:0,1,0	1|1:2:0,0,1	1|1:2:0,0,1	0|1:1:0,1,0	0|0:0:1,0,0	1|0:1:0,1,0	1|0:1:0,1,0	0|0:0:1,0,0	0|1:1:0,1,0	1|1:2:0,0,1	1|0:1:0,1,0	0|0:0:1,0,0	1|1:2:0,0,1	1|1:2:0,0,1	1|0:1:0,1,0	1|1:2:0,0,1	0|0:0:1,0,0	1|0:1:0,1,0	0|0:0:1,0,0	0|1:1:0,1,0	0|1:1:0,1,0	1|1:2:0,0,1	1|1:2:0,0,1
seq000005_scaffold16_cov45_len1178028	594528	.	T	G	.	PASS	AR2=1;DR2=1;AF=0.66	GT:DS:GP	1|0:1:0,1,0	1|1:2:0,0,1	1|0:1:0,1,0	1|0:1:0,1,0	1|1:2:0,0,1	1|0:1:0,1,0	1|0:1:0,1,0	0|1:1:0,1,0	1|1:2:0,0,1	1|0:1:0,1,0	0|1:1:0,1,0	0|1:1:0,1,0	1|1:2:0,0,1	1|1:2:0,0,1	0|1:1:0,1,0	1|1:2:0,0,1	1|1:2:0,0,1	0|0:0:1,0,0	0|1:1:0,1,0	1|1:2:0,0,1	1|1:2:0,0,1	0|1:1:0,1,0	0|0:0:1,0,0	1|0:1:0,1,0	1|0:1:0,1,0	0|0:0:1,0,0	0|1:1:0,1,0	1|1:2:0,0,1	1|0:1:0,1,0	0|0:0:1,0,0	1|1:2:0,0,1	1|1:2:0,0,1	1|0:1:0,1,0	1|1:2:0,0,1	0|0:0:1,0,0	1|0:1:0,1,0	0|0:0:1,0,0	0|1:1:0,1,0	0|1:1:0,1,0	1|1:2:0,0,1	1|1:2:0,0,1
seq000005_scaffold16_cov45_len1178028	594561	.	CCAACAAC	CCAAC	.	PASS	AR2=1;DR2=1;AF=0.652	GT:DS:GP	1|0:1:0,1,0	1|1:2:0,0,1	1|0:1:0,1,0	1|0:1:0,1,0	1|1:2:0,0,1	1|0:1:0,1,0	1|0:1:0,1,0	0|1:1:0,1,0	1|1:2:0,0,1	1|0:1:0,1,0	0|1:1:0,1,0	0|1:1:0,1,0	1|1:2:0,0,1	1|1:2:0,0,1	0|1:1:0,1,0	1|1:2:0,0,1	1|1:2:0,0,1	0|0:0:1,0,0	0|1:1:0,1,0	1|1:2:0,0,1	1|1:2:0,0,1	0|1:1:0,1,0	0|0:0:1,0,0	1|0:1:0,1,0	1|0:1:0,1,0	0|0:0:1,0,0	0|1:1:0,1,0	1|1:2:0,0,1	1|0:1:0,1,0	0|0:0:1,0,0	1|1:2:0,0,1	1|1:2:0,0,1	1|0:1:0,1,0	1|1:2:0,0,1	0|0:0:1,0,0	1|0:1:0,1,0	0|0:0:1,0,0	0|1:1:0,1,0	0|1:1:0,1,0	1|1:2:0,0,1	1|1:2:0,0,1
seq000005_scaffold16_cov45_len1178028	607412	.	CAAA	CAA	.	PASS	AR2=1;DR2=1;AF=0.176	GT:DS:GP	0|1:1:0,1,0	0|0:0:1,0,0	0|0:0:1,0,0	0|0:0:1,0,0	0|0:0:1,0,0	0|1:1:0,1,0	0|0:0:1,0,0	0|0:0.004:0.996,0.004,0	0|0:0:1,0,0	0|0:0:1,0,0	1|0:1:0,1,0	0|0:0:1,0,0	0|0:0:1,0,0	0|0:0:1,0,0	1|0:1:0,1,0	0|0:0:1,0,0	0|0:0:1,0,0	1|1:2:0,0,1	1|0:1:0,1,0	0|0:0:1,0,0	0|0:0:1,0,0	0|0:0:1,0,0	0|1:1:0,1,0	0|1:1:0,1,0	0|1:1:0,1,0	1|0:1:0,1,0	1|0:1:0,1,0	0|0:0:1,0,0	0|0:0:1,0,0	0|1:1:0,1,0	0|0:0:1,0,0	0|0:0:1,0,0	0|0:0:1,0,0	0|0:0:1,0,0	0|1:1:0,1,0	0|1:1:0,1,0	1|1:2:0,0,1	1|0:1:0,1,0	0|0:0:1,0,0	0|0:0:1,0,0	0|0:0:1,0,0
seq000005_scaffold16_cov45_len1178028	609355	.	C	T	.	PASS	AR2=0.999;DR2=0.999;AF=0.652	GT:DS:GP	1|0:1:0,1,0	1|1:2:0,0,1	1|0:1:0,1,0	1|0:1:0,1,0	1|1:2:0,0,1	1|0:1:0,1,0	1|0:1:0,1,0	0|1:1:0,1,0	1|1:2:0,0,1	1|0:1:0,1,0	0|1:1:0,1,0	0|1:1:0,1,0	1|1:2:0,0,1	1|1:2:0,0,1	0|1:1.009:0.001,0.99,0.01	1|1:2:0,0,1	1|1:1.999:0,0.001,0.999	0|0:0:1,0,0	0|1:1:0,1,0	1|1:2:0,0,1	1|1:2:0,0,1	0|1:1:0,1,0	0|0:0:1,0,0	1|0:1:0,1,0	1|0:1.009:0.001,0.99,0.01	0|0:0:1,0,0	0|1:1:0,1,0	1|1:2:0,0,1	1|0:1:0,1,0	0|0:0:1,0,0	1|1:2:0,0,1	1|1:2:0,0,1	1|0:0.999:0.001,0.999,0	1|1:2:0,0,1	0|0:0:1,0,0	1|0:1:0,1,0	0|0:0:1,0,0	0|1:1:0,1,0	0|1:1:0,1,0	1|1:2:0,0,1	1|1:1.999:0,0.001,0.999
seq000005_scaffold16_cov45_len1178028	666891	.	G	T	.	PASS	AR2=1;DR2=1;AF=0.586	GT:DS:GP	1|0:1:0,1,0	1|0:1:0,1,0	1|0:1:0,1,0	0|0:0:1,0,0	1|0:1:0,1,0	1|0:1:0,1,0	1|0:1:0,1,0	0|1:1:0,1,0	1|1:2:0,0,1	1|0:1:0,1,0	0|0:0:1,0,0	0|1:1:0,1,0	1|1:2:0,0,1	1|1:2:0,0,1	0|1:1:0,1,0	1|1:2:0,0,1	1|1:2:0,0,1	0|0:0:1,0,0	0|1:1:0,1,0	0|0:0:1,0,0	0|1:1:0,1,0	0|1:1:0,1,0	0|0:0:1,0,0	1|0:1:0,1,0	1|0:1:0,1,0	0|0:0:1,0,0	0|1:1:0,1,0	1|0:1:0,1,0	0|0:0:1,0,0	0|0:0:1,0,0	0|1:1:0,1,0	0|1:1:0,1,0	1|0:1:0,1,0	1|1:2:0,0,1	0|0:0:1,0,0	1|0:1:0,1,0	0|0:0:1,0,0	0|1:1:0,1,0	0|1:1:0,1,0	0|1:1:0,1,0	1|1:2:0,0,1
seq000005_scaffold16_cov45_len1178028	728234	.	A	T	.	PASS	AR2=0.867;DR2=0.877;AF=0.633	GT:DS:GP	0|0:0.18:0.826,0.167,0.007	1|1:2:0,0,1	1|0:0.965:0.05,0.936,0.014	1|0:0.862:0.144,0.851,0.006	0|0:0:1,0,0	1|0:1:0,1,0	1|0:1:0,1,0	1|1:1.939:0,0.06,0.94	1|1:2:0,0,1	1|0:1:0,1,0	0|1:0.873:0.163,0.801,0.036	0|0:0.158:0.846,0.15,0.004	1|1:1.9:0.003,0.094,0.903	1|1:2:0,0,1	0|1:0.995:0.048,0.909,0.043	0|1:1:0,1,0	1|1:1.886:0.004,0.107,0.889	0|0:0.089:0.913,0.085,0.002	0|1:1:0,1,0	0|1:1:0,1,0	1|0:1:0,1,0	0|1:1:0,1,0	1|0:1:0,1,0	1|0:0.992:0.051,0.907,0.043	1|0:0.984:0.059,0.899,0.043	0|0:0.062:0.939,0.06,0.001	0|1:0.995:0.048,0.909,0.043	1|0:1.098:0.041,0.819,0.14	1|0:0.85:0.156,0.838,0.006	0|0:0:1,0,0	0|1:1:0,1,0	0|1:1.098:0.041,0.819,0.14	1|0:0.965:0.05,0.936,0.014	1|1:2:0,0,1	0|0:0.062:0.939,0.06,0.001	1|0:1:0,1,0	0|0:0:1,0,0	0|1:0.992:0.051,0.907,0.043	0|0:0:1,0,0	1|1:1.784:0.012,0.192,0.796	1|1:1.899:0.003,0.095,0.902
seq000005_scaffold16_cov45_len1178028	728235	.	T	C	.	PASS	AR2=0.861;DR2=0.875;AF=0.621	GT:DS:GP	0|0:0.193:0.807,0.193,0	1|1:2:0,0,1	1|0:0.946:0.068,0.918,0.014	1|0:0.858:0.148,0.846,0.006	0|0:0:1,0,0	1|0:1:0,1,0	1|0:1:0,1,0	1|1:1.915:0.001,0.083,0.916	1|1:2:0,0,1	1|0:1:0,1,0	0|1:0.824:0.177,0.823,0	0|0:0.217:0.792,0.199,0.009	1|1:1.863:0.005,0.127,0.868	1|1:2:0,0,1	0|1:0.933:0.068,0.93,0.001	0|1:1:0,1,0	1|1:1.85:0.006,0.139,0.856	0|0:0:1,0,0	0|1:1:0,1,0	0|1:1:0,1,0	1|0:1:0,1,0	0|1:1:0,1,0	1|0:1:0,1,0	1|0:0.929:0.071,0.928,0.001	1|0:0.922:0.079,0.92,0.001	0|0:0.017:0.983,0.017,0	0|1:0.932:0.069,0.931,0.001	1|0:1.047:0.059,0.835,0.106	1|0:0.845:0.161,0.833,0.006	0|0:0:1,0,0	0|1:1:0,1,0	0|1:1.047:0.059,0.835,0.106	1|0:0.946:0.068,0.918,0.014	1|1:2:0,0,1	0|0:0.017:0.983,0.017,0	1|0:1:0,1,0	0|0:0:1,0,0	0|1:0.929:0.071,0.928,0.001	0|0:0:1,0,0	1|1:1.76:0.016,0.209,0.775	1|1:1.862:0.005,0.128,0.867
seq000005_scaffold16_cov45_len1178028	786176	.	A	G	.	PASS	AR2=1;DR2=1;AF=0.598	GT:DS:GP	0|0:0:1,0,0	1|0:1:0,1,0	1|0:1:0,1,0	0|0:0:1,0,0	1|1:2:0,0,1	1|0:1:0,1,0	1|0:1:0,1,0	0|1:1:0,1,0	1|1:2:0,0,1	1|0:1:0,1,0	0|0:0:1,0,0	0|0:0:1,0,0	1|1:2:0,0,1	1|1:2:0,0,1	0|1:1:0,1,0	0|1:1:0,1,0	1|1:1.989:0,0.011,0.989	0|0:0:1,0,0	0|1:1:0,1,0	0|0:0:1,0,0	0|0:0:1,0,0	0|1:1:0,1,0	0|0:0:1,0,0	1|0:1:0,1,0	1|0:0.991:0.011,0.987,0.002	0|0:0:1,0,0	0|1:1:0,1,0	1|0:1:0,1,0	0|0:0:1,0,0	0|0:0:1,0,0	0|1:1:0,1,0	0|1:1:0,1,0	1|0:1:0,1,0	1|1:2:0,0,1	0|0:0:1,0,0	1|0:1:0,1,0	0|0:0:1,0,0	0|1:1:0,1,0	0|0:0:1,0,0	0|1:1:0,1,0	1|1:2:0,0,1
seq000005_scaffold16_cov45_len1178028	786310	.	A	G	.	PASS	AR2=1;DR2=1;AF=0.598	GT:DS:GP	0|0:0:1,0,0	1|0:1:0,1,0	1|0:1:0,1,0	0|0:0:1,0,0	1|1:2:0,0,1	1|0:1:0,1,0	1|0:1:0,1,0	0|1:1:0,1,0	1|1:2:0,0,1	1|0:1:0,1,0	0|0:0:1,0,0	0|0:0:1,0,0	1|1:2:0,0,1	1|1:2:0,0,1	0|1:1:0,1,0	0|1:1:0,1,0	1|1:1.989:0,0.011,0.989	0|0:0:1,0,0	0|1:1:0,1,0	0|0:0:1,0,0	0|0:0:1,0,0	0|1:1:0,1,0	0|0:0:1,0,0	1|0:1:0,1,0	1|0:0.991:0.011,0.987,0.002	0|0:0:1,0,0	0|1:1:0,1,0	1|0:1:0,1,0	0|0:0:1,0,0	0|0:0:1,0,0	0|1:1:0,1,0	0|1:1:0,1,0	1|0:1:0,1,0	1|1:2:0,0,1	0|0:0:1,0,0	1|0:1:0,1,0	0|0:0:1,0,0	0|1:1:0,1,0	0|0:0:1,0,0	0|1:1:0,1,0	1|1:2:0,0,1
seq000005_scaffold16_cov45_len1178028	786311	.	T	A	.	PASS	AR2=1;DR2=1;AF=0.598	GT:DS:GP	0|0:0:1,0,0	1|0:1:0,1,0	1|0:1:0,1,0	0|0:0:1,0,0	1|1:2:0,0,1	1|0:1:0,1,0	1|0:1:0,1,0	0|1:1:0,1,0	1|1:2:0,0,1	1|0:1:0,1,0	0|0:0:1,0,0	0|0:0:1,0,0	1|1:2:0,0,1	1|1:2:0,0,1	0|1:1:0,1,0	0|1:1:0,1,0	1|1:1.989:0,0.011,0.989	0|0:0:1,0,0	0|1:1:0,1,0	0|0:0:1,0,0	0|0:0:1,0,0	0|1:1:0,1,0	0|0:0:1,0,0	1|0:1:0,1,0	1|0:0.991:0.011,0.987,0.002	0|0:0:1,0,0	0|1:1:0,1,0	1|0:1:0,1,0	0|0:0:1,0,0	0|0:0:1,0,0	0|1:1:0,1,0	0|1:1:0,1,0	1|0:1:0,1,0	1|1:2:0,0,1	0|0:0:1,0,0	1|0:1:0,1,0	0|0:0:1,0,0	0|1:1:0,1,0	0|0:0:1,0,0	0|1:1:0,1,0	1|1:2:0,0,1
seq000005_scaffold16_cov45_len1178028	791190	.	A	T	.	PASS	AR2=1;DR2=1;AF=0.168	GT:DS:GP	0|0:0:1,0,0	0|0:0:1,0,0	0|1:1:0,1,0	0|1:1:0,1,0	0|0:0:1,0,0	0|1:1:0,1,0	0|1:1:0,1,0	0|0:0:1,0,0	0|0:0:1,0,0	0|1:1:0,1,0	0|0:0:1,0,0	1|0:1:0,1,0	0|0:0:1,0,0	0|0:0:1,0,0	0|0:0:1,0,0	0|0:0:1,0,0	0|0:0:1,0,0	0|0:0:1,0,0	0|0:0:1,0,0	0|0:0:1,0,0	0|0:0:1,0,0	1|0:1:0,1,0	0|0:0:1,0,0	0|0:0:1,0,0	0|0:0:1,0,0	0|1:1:0,1,0	0|0:0:1,0,0	0|0:0:1,0,0	0|1:1:0,1,0	1|0:1:0,1,0	0|0:0:1,0,0	0|0:0:1,0,0	0|1:1:0,1,0	0|0:0:1,0,0	1|0:1:0,1,0	0|0:0:1,0,0	0|0:0:1,0,0	0|0:0:1,0,0	1|0:1:0,1,0	0|0:0:1,0,0	0|0:0:1,0,0
seq000005_scaffold16_cov45_len1178028	815081	.	CCTCTCTCTCTCTCT	CCTCTCTCTCTCT	.	PASS	AR2=0.977;DR2=0.981;AF=0.088	GT:DS:GP	0|0:0:1,0,0	0|0:0:1,0,0	0|0:0:1,0,0	0|0:0:1,0,0	0|0:0:1,0,0	0|0:0:1,0,0	0|0:0:1,0,0	0|1:1:0,1,0	0|0:0:1,0,0	0|0:0:1,0,0	0|1:1:0,1,0	0|0:0:1,0,0	0|0:0:1,0,0	0|0:0:1,0,0	0|0:0:1,0,0	0|1:1:0,1,0	0|0:0.204:0.806,0.183,0.01	0|0:0:1,0,0	0|0:0:1,0,0	0|0:0:1,0,0	1|0:1:0,1,0	0|0:0:1,0,0	1|0:1:0,1,0	0|0:0:1,0,0	0|0:0.17:0.837,0.156,0.007	0|0:0:1,0,0	0|0:0:1,0,0	0|0:0:1,0,0	0|0:0:1,0,0	0|0:0:1,0,0	0|0:0:1,0,0	0|0:0:1,0,0	0|0:0:1,0,0	0|0:0:1,0,0	0|0:0:1,0,0	0|0:0:1,0,0	0|0:0:1,0,0	0|0:0:1,0,0	0|0:0:1,0,0	0|0:0:1,0,0	0|0:0:1,0,0
seq000005_scaffold16_cov45_len1178028	815095	.	TTCTCTCTCTCTCTCT	TTCTCTCTCTCTCT	.	PASS	AR2=0.943;DR2=0.962;AF=0.314	GT:DS:GP	0|0:0:1,0,0	0|0:0:1,0,0	0|0:0:1,0,0	0|0:0:1,0,0	0|1:1:0,1,0	0|0:0:1,0,0	1|0:1:0,1,0	0|1:1:0,1,0	0|0:0:1,0,0	1|0:1:0,1,0	1|0:1:0,1,0	0|0:0:1,0,0	0|0:0:1,0,0	0|1:1:0,1,0	0|0:0:1,0,0	1|0:1:0,1,0	0|0:0.654:0.453,0.44,0.107	0|1:1:0,1,0	0|1:1:0,1,0	1|0:1:0,1,0	0|0:0:1,0,0	0|1:1:0,1,0	0|0:0:1,0,0	1|0:1:0,1,0	0|0:0.679:0.436,0.449,0.115	0|0:0:1,0,0	0|0:0:1,0,0	0|0:0:1,0,0	1|0:1:0,1,0	0|1:1:0,1,0	1|0:1:0,1,0	0|0:0:1,0,0	0|0:0:1,0,0	0|1:1:0,1,0	0|0:0:1,0,0	0|1:1:0,1,0	0|1:1:0,1,0	1|0:1:0,1,0	0|0:0:1,0,0	0|1:1:0,1,0	0|0:0:1,0,0
seq000005_scaffold16_cov45_len1178028	868509	.	A	G	.	PASS	AR2=1;DR2=1;AF=0.061	GT:DS:GP	0|0:0:1,0,0	0|0:0:1,0,0	0|0:0:1,0,0	0|0:0:1,0,0	1|0:1:0,1,0	0|0:0:1,0,0	0|0:0:1,0,0	0|0:0:1,0,0	0|0:0:1,0,0	0|0:0:1,0,0	0|0:0:1,0,0	0|0:0:1,0,0	0|0:0:1,0,0	0|0:0:1,0,0	0|0:0:1,0,0	0|0:0:1,0,0	0|0:0:1,0,0	0|0:0:1,0,0	0|0:0:1,0,0	0|0:0:1,0,0	0|0:0:1,0,0	0|0:0:1,0,0	0|0:0:1,0,0	0|0:0:1,0,0	0|0:0:1,0,0	0|0:0:1,0,0	0|0:0:1,0,0	0|0:0:1,0,0	0|0:0:1,0,0	0|0:0:1,0,0	0|0:0:1,0,0	0|0:0:1,0,0	0|0:0:1,0,0	0|0:0:1,0,0	0|0:0:1,0,0	0|0:0:1,0,0	0|0:0:1,0,0	0|0:0:1,0,0	0|0:0:1,0,0	0|0:0:1,0,0	0|0:0:1,0,0
seq000005_scaffold16_cov45_len1178028	887598	.	T	C	.	PASS	AR2=1;DR2=1;AF=0.127	GT:DS:GP	0|0:0:1,0,0	0|0:0:1,0,0	0|1:1:0,1,0	0|1:1:0,1,0	0|0:0:1,0,0	0|1:1:0,1,0	0|1:1:0,1,0	0|0:0:1,0,0	0|0:0:1,0,0	0|1:1:0,1,0	0|0:0:1,0,0	1|0:1:0,1,0	0|0:0:1,0,0	0|0:0:1,0,0	0|0:0:1,0,0	0|0:0:1,0,0	0|0:0:1,0,0	0|0:0:1,0,0	0|0:0:1,0,0	0|0:0:1,0,0	0|0:0:1,0,0	1|0:1:0,1,0	0|0:0:1,0,0	0|0:0:1,0,0	0|0:0:1,0,0	0|1:1:0,1,0	0|0:0:1,0,0	0|0:0:1,0,0	0|1:1:0,1,0	1|0:1:0,1,0	0|0:0:1,0,0	0|0:0:1,0,0	0|1:1:0,1,0	0|0:0:1,0,0	1|0:1:0,1,0	0|0:0:1,0,0	0|0:0:1,0,0	0|0:0:1,0,0	1|0:1:0,1,0	0|0:0:1,0,0	0|0:0:1,0,0
seq000005_scaffold16_cov45_len1178028	887660	.	G	A	.	PASS	AR2=1;DR2=1;AF=0.205	GT:DS:GP	0|0:0:1,0,0	0|1:1:0,1,0	0|1:1:0,1,0	1|1:2:0,0,1	0|0:0:1,0,0	0|1:1:0,1,0	0|1:1:0,1,0	0|1:1:0,1,0	0|0:0:1,0,0	0|1:1:0,1,0	0|1:1:0,1,0	1|0:1:0,1,0	0|0:0:1,0,0	0|0:0:1,0,0	0|0:0:1,0,0	0|0:0:1,0,0	0|0:0:1,0,0	0|0:0:1,0,0	0|0:0:1,0,0	0|1:1:0,1,0	1|0:1:0,1,0	1|0:1:0,1,0	1|0:1:0,1,0	0|0:0:1,0,0	0|0:0:1,0,0	0|1:1:0,1,0	0|0:0:1,0,0	0|0:0:1,0,0	1|1:2:0,0,1	1|0:1:0,1,0	0|0:0:1,0,0	0|0:0:1,0,0	0|1:1:0,1,0	0|0:0:1,0,0	1|0:1:0,1,0	0|0:0:1,0,0	0|0:0:1,0,0	0|0:0:1,0,0	1|0:1:0,1,0	1|0:1:0,1,0	0|0:0:1,0,0
seq000005_scaffold16_cov45_len1178028	887672	.	T	A	.	PASS	AR2=1;DR2=1;AF=0.066	GT:DS:GP	0|0:0:1,0,0	0|1:1:0,1,0	0|0:0:1,0,0	1|0:1:0,1,0	0|0:0:1,0,0	0|0:0:1,0,0	0|0:0:1,0,0	0|1:1:0,1,0	0|0:0:1,0,0	0|0:0:1,0,0	0|1:1:0,1,0	0|0:0:1,0,0	0|0:0:1,0,0	0|0:0:1,0,0	0|0:0:1,0,0	0|0:0:1,0,0	0|0:0:1,0,0	0|0:0:1,0,0	0|0:0:1,0,0	0|1:1:0,1,0	1|0:1:0,1,0	0|0:0:1,0,0	1|0:1:0,1,0	0|0:0:1,0,0	0|0:0:1,0,0	0|0:0:1,0,0	0|0:0:1,0,0	0|0:0:1,0,0	1|0:1:0,1,0	0|0:0:1,0,0	0|0:0:1,0,0	0|0:0:1,0,0	0|0:0:1,0,0	0|0:0:1,0,0	0|0:0:1,0,0	0|0:0:1,0,0	0|0:0:1,0,0	0|0:0:1,0,0	0|0:0:1,0,0	1|0:1:0,1,0	0|0:0:1,0,0
seq000005_scaffold16_cov45_len1178028	887673	.	A	G	.	PASS	AR2=1;DR2=1;AF=0.127	GT:DS:GP	0|0:0:1,0,0	0|0:0:1,0,0	0|1:1:0,1,0	0|1:1:0,1,0	0|0:0:1,0,0	0|1:1:0,1,0	0|1:1:0,1,0	0|0:0:1,0,0	0|0:0:1,0,0	0|1:1:0,1,0	0|0:0:1,0,0	1|0:1:0,1,0	0|0:0:1,0,0	0|0:0:1,0,0	0|0:0:1,0,0	0|0:0:1,0,0	0|0:0:1,0,0	0|0:0:1,0,0	0|0:0:1,0,0	0|0:0:1,0,0	0|0:0:1,0,0	1|0:1:0,1,0	0|0:0:1,0,0	0|0:0:1,0,0	0|0:0:1,0,0	0|1:1:0,1,0	0|0:0:1,0,0	0|0:0:1,0,0	0|1:1:0,1,0	1|0:1:0,1,0	0|0:0:1,0,0	0|0:0:1,0,0	0|1:1:0,1,0	0|0:0:1,0,0	1|0:1:0,1,0	0|0:0:1,0,0	0|0:0:1,0,0	0|0:0:1,0,0	1|0:1:0,1,0	0|0:0:1,0,0	0|0:0:1,0,0
seq000005_scaffold16_cov45_len1178028	964421	.	G	A	.	PASS	AR2=1;DR2=1;AF=0.811	GT:DS:GP	0|0:0:1,0,0	1|1:2:0,0,1	1|1:2:0,0,1	1|1:2:0,0,1	1|0:1:0,1,0	1|1:2:0,0,1	1|1:2:0,0,1	1|1:2:0,0,1	1|1:2:0,0,1	1|1:2:0,0,1	0|1:1:0,1,0	1|0:1:0,1,0	1|1:2:0,0,1	1|1:2:0,0,1	1|1:2:0,0,1	1|0:1:0,1,0	1|1:2:0,0,1	0|1:1:0,1,0	0|1:1:0,1,0	0|1:1:0,1,0	1|0:1:0,1,0	1|1:2:0,0,1	1|0:1:0,1,0	0|1:1:0,1,0	1|0:1:0,1,0	0|1:1:0,1,0	0|1:1:0,1,0	1|0:1:0,1,0	1|1:2:0,0,1	1|0:1:0,1,0	0|1:1:0,1,0	0|1:1:0,1,0	1|1:2:0,0,1	1|1:2:0,0,1	1|0:1:0,1,0	1|0:1:0,1,0	1|0:1:0,1,0	0|1:1:0,1,0	1|0:1:0,1,0	1|1:2:0,0,1	1|1:2:0,0,1
seq000005_scaffold16_cov45_len1178028	964697	.	T	A	.	PASS	AR2=1;DR2=1;AF=0.811	GT:DS:GP	0|0:0:1,0,0	1|1:2:0,0,1	1|1:2:0,0,1	1|1:2:0,0,1	1|0:1:0,1,0	1|1:2:0,0,1	1|1:2:0,0,1	1|1:2:0,0,1	1|1:2:0,0,1	1|1:2:0,0,1	0|1:1:0,1,0	1|0:1:0,1,0	1|1:2:0,0,1	1|1:2:0,0,1	1|1:2:0,0,1	1|0:1:0,1,0	1|1:2:0,0,1	0|1:1:0,1,0	0|1:1:0,1,0	0|1:1:0,1,0	1|0:1:0,1,0	1|1:2:0,0,1	1|0:1:0,1,0	0|1:1:0,1,0	1|0:1:0,1,0	0|1:1:0,1,0	0|1:1:0,1,0	1|0:1:0,1,0	1|1:2:0,0,1	1|0:1:0,1,0	0|1:1:0,1,0	0|1:1:0,1,0	1|1:2:0,0,1	1|1:2:0,0,1	1|0:1:0,1,0	1|0:1:0,1,0	1|0:1:0,1,0	0|1:1:0,1,0	1|0:1:0,1,0	1|1:2:0,0,1	1|1:2:0,0,1
seq000005_scaffold16_cov45_len1178028	964705	.	T	C	.	PASS	AR2=1;DR2=1;AF=0.811	GT:DS:GP	0|0:0:1,0,0	1|1:2:0,0,1	1|1:2:0,0,1	1|1:2:0,0,1	1|0:1:0,1,0	1|1:2:0,0,1	1|1:2:0,0,1	1|1:2:0,0,1	1|1:2:0,0,1	1|1:2:0,0,1	0|1:1:0,1,0	1|0:1:0,1,0	1|1:2:0,0,1	1|1:2:0,0,1	1|1:2:0,0,1	1|0:1:0,1,0	1|1:2:0,0,1	0|1:1:0,1,0	0|1:1:0,1,0	0|1:1:0,1,0	1|0:1:0,1,0	1|1:2:0,0,1	1|0:1:0,1,0	0|1:1:0,1,0	1|0:1:0,1,0	0|1:1:0,1,0	0|1:1:0,1,0	1|0:1:0,1,0	1|1:2:0,0,1	1|0:1:0,1,0	0|1:1:0,1,0	0|1:1:0,1,0	1|1:2:0,0,1	1|1:2:0,0,1	1|0:1:0,1,0	1|0:1:0,1,0	1|0:1:0,1,0	0|1:1:0,1,0	1|0:1:0,1,0	1|1:2:0,0,1	1|1:2:0,0,1
seq000005_scaffold16_cov45_len1178028	967282	.	T	C	.	PASS	AR2=0.997;DR2=0.997;AF=0.156	GT:DS:GP	0|0:0:1,0,0	0|0:0:1,0,0	0|1:1:0,1,0	0|1:1:0,1,0	0|1:1:0,1,0	0|0:0:1,0,0	0|1:1.006:0,0.993,0.007	0|0:0:1,0,0	1|0:1:0,1,0	0|1:1:0,1,0	0|0:0:1,0,0	1|0:1:0,1,0	0|0:0:1,0,0	0|0:0:1,0,0	1|0:1:0,1,0	0|0:0:1,0,0	0|0:0:1,0,0	1|0:1:0,1,0	0|1:1:0,1,0	0|0:0.01:0.99,0.01,0	0|0:0.01:0.99,0.01,0	1|0:1:0,1,0	0|0:0:1,0,0	0|0:0:1,0,0	0|0:0:1,0,0	0|1:1:0,1,0	0|0:0:1,0,0	0|0:0:1,0,0	0|1:1:0,1,0	1|0:1.006:0,0.994,0.006	0|0:0:1,0,0	0|0:0:1,0,0	0|1:1:0,1,0	0|0:0:1,0,0	1|0:1:0,1,0	0|0:0:1,0,0	1|0:1:0,1,0	0|0:0:1,0,0	1|0:1:0,1,0	0|0:0:1,0,0	0|0:0:1,0,0
seq000005_scaffold16_cov45_len1178028	968089	.	G	T	.	PASS	AR2=1;DR2=1;AF=0.164	GT:DS:GP	0|0:0:1,0,0	0|0:0:1,0,0	0|1:1:0,1,0	0|1:1:0,1,0	0|1:1:0,1,0	0|0:0:1,0,0	0|1:1:0,1,0	0|0:0:1,0,0	1|0:1:0,1,0	0|1:1:0,1,0	0|0:0:1,0,0	1|0:1:0,1,0	0|0:0:1,0,0	0|0:0:1,0,0	1|0:1:0,1,0	0|0:0:1,0,0	0|0:0:1,0,0	1|0:1:0,1,0	0|1:1:0,1,0	0|0:0:1,0,0	0|0:0:1,0,0	1|0:1:0,1,0	0|0:0:1,0,0	0|0:0:1,0,0	0|0:0:1,0,0	0|1:1:0,1,0	0|0:0:1,0,0	0|0:0:1,0,0	0|1:1:0,1,0	1|0:1:0,1,0	0|0:0:1,0,0	0|0:0:1,0,0	0|1:1:0,1,0	0|0:0:1,0,0	1|0:1:0,1,0	0|0:0:1,0,0	1|0:1:0,1,0	0|0:0:1,0,0	1|0:1:0,1,0	0|0:0:1,0,0	0|0:0:1,0,0
seq000005_scaffold16_cov45_len1178028	973785	.	A	G	.	PASS	AR2=1;DR2=1;AF=0.197	GT:DS:GP	0|0:0:1,0,0	0|0:0:1,0,0	0|1:1:0,1,0	0|1:1:0,1,0	0|1:1:0,1,0	0|0:0:1,0,0	0|1:1:0,1,0	0|0:0:1,0,0	1|0:1:0,1,0	0|1:1:0,1,0	0|0:0:1,0,0	1|0:1:0,1,0	0|0:0:1,0,0	0|0:0:1,0,0	1|0:1:0,1,0	0|0:0:1,0,0	0|0:0:1,0,0	1|0:1:0,1,0	0|1:1:0,1,0	0|0:0:1,0,0	0|0:0:1,0,0	1|0:1:0,1,0	0|0:0:1,0,0	0|0:0:1,0,0	0|0:0:1,0,0	0|1:1:0,1,0	0|0:0:1,0,0	0|0:0:1,0,0	0|1:1:0,1,0	1|0:1:0,1,0	0|0:0:1,0,0	0|0:0:1,0,0	0|1:1:0,1,0	0|0:0:1,0,0	1|0:1:0,1,0	0|0:0:1,0,0	1|0:1:0,1,0	0|0:0:1,0,0	1|0:1:0,1,0	0|0:0:1,0,0	0|0:0:1,0,0
seq000005_scaffold16_cov45_len1178028	973804	.	A	G	.	PASS	AR2=1;DR2=1;AF=0.197	GT:DS:GP	0|0:0:1,0,0	0|0:0:1,0,0	0|1:1:0,1,0	0|1:1:0,1,0	0|1:1:0,1,0	0|0:0:1,0,0	0|1:1:0,1,0	0|0:0:1,0,0	1|0:1:0,1,0	0|1:1:0,1,0	0|0:0:1,0,0	1|0:1:0,1,0	0|0:0:1,0,0	0|0:0:1,0,0	1|0:1:0,1,0	0|0:0:1,0,0	0|0:0:1,0,0	1|0:1:0,1,0	0|1:1:0,1,0	0|0:0:1,0,0	0|0:0:1,0,0	1|0:1:0,1,0	0|0:0:1,0,0	0|0:0:1,0,0	0|0:0:1,0,0	0|1:1:0,1,0	0|0:0:1,0,0	0|0:0:1,0,0	0|1:1:0,1,0	1|0:1:0,1,0	0|0:0:1,0,0	0|0:0:1,0,0	0|1:1:0,1,0	0|0:0:1,0,0	1|0:1:0,1,0	0|0:0:1,0,0	1|0:1:0,1,0	0|0:0:1,0,0	1|0:1:0,1,0	0|0:0:1,0,0	0|0:0:1,0,0
seq000005_scaffold16_cov45_len1178028	973993	.	G	T	.	PASS	AR2=0.963;DR2=0.967;AF=0.152	GT:DS:GP	0|0:0:1,0,0	0|0:0:1,0,0	0|1:0.841:0.159,0.841,0	0|1:1:0,1,0	0|0:0:1,0,0	0|0:0:1,0,0	0|1:1:0,1,0	0|0:0.001:0.999,0.001,0	1|0:1:0,1,0	0|1:1:0,1,0	0|0:0.001:0.999,0.001,0	1|0:1:0,1,0	0|0:0:1,0,0	0|0:0:1,0,0	1|0:0.9:0.101,0.899,0	0|0:0:1,0,0	0|0:0:1,0,0	1|0:1:0,1,0	0|1:1:0,1,0	0|0:0:1,0,0	0|0:0:1,0,0	1|0:0.899:0.101,0.899,0	0|0:0.001:0.999,0.001,0	0|0:0:1,0,0	0|0:0.001:0.999,0.001,0	0|1:0.843:0.157,0.843,0	0|0:0.001:0.999,0.001,0	0|0:0:1,0,0	0|0:0:1,0,0	1|0:1:0,1,0	0|0:0:1,0,0	0|0:0:1,0,0	0|1:0.898:0.102,0.898,0	0|0:0:1,0,0	1|0:0.905:0.096,0.904,0	0|0:0:1,0,0	1|0:1:0,1,0	0|0:0:1,0,0	1|0:0.837:0.163,0.837,0	0|0:0:1,0,0	0|0:0:1,0,0
seq000005_scaffold16_cov45_len1178028	974049	.	A	G	.	PASS	AR2=0.968;DR2=0.972;AF=0.164	GT:DS:GP	0|0:0:1,0,0	0|0:0.003:0.997,0.003,0	0|1:0.835:0.166,0.833,0.001	0|1:1:0,1,0	0|0:0.001:0.999,0.001,0	0|0:0:1,0,0	0|1:1:0,1,0	0|0:0.002:0.998,0.002,0	1|0:0.996:0.006,0.993,0.001	0|1:1:0,1,0	0|0:0.003:0.997,0.003,0	1|0:1:0,1,0	0|0:0:1,0,0	0|0:0:1,0,0	1|0:0.896:0.105,0.893,0.001	0|0:0:1,0,0	0|0:0.003:0.997,0.003,0	1|0:1:0,1,0	0|1:1:0,1,0	0|0:0:1,0,0	0|0:0:1,0,0	1|0:0.897:0.104,0.894,0.001	0|0:0.003:0.997,0.003,0	0|0:0:1,0,0	0|0:0.003:0.997,0.003,0	0|1:0.837:0.164,0.835,0.001	0|0:0.003:0.997,0.003,0	0|0:0:1,0,0	0|0:0:1,0,0	1|0:1:0,1,0	0|0:0:1,0,0	0|0:0:1,0,0	0|1:0.895:0.106,0.893,0.001	0|0:0:1,0,0	1|0:0.902:0.099,0.9,0.001	0|0:0:1,0,0	1|0:0.996:0.006,0.993,0.001	0|0:0:1,0,0	1|0:0.829:0.172,0.827,0.001	0|0:0:1,0,0	0|0:0.003:0.997,0.003,0
seq000005_scaffold16_cov45_len1178028	987655	.	A	T	.	PASS	AR2=1;DR2=1;AF=0.508	GT:DS:GP	0|0:0:1,0,0	1|1:2:0,0,1	0|1:1:0,1,0	1|1:2:0,0,1	0|0:0:1,0,0	1|0:1:0,1,0	1|1:2:0,0,1	0|0:0:1,0,0	1|0:1:0,1,0	1|0:1:0,1,0	0|1:1:0,1,0	1|0:1:0,1,0	1|1:2:0,0,1	1|1:2:0,0,1	1|1:2:0,0,1	1|1:2:0,0,1	1|1:2:0,0,1	1|0:1:0,1,0	0|1:1:0,1,0	0|1:1:0,1,0	0|0:0:1,0,0	1|1:2:0,0,1	0|1:1:0,1,0	1|1:2:0,0,1	0|1:1:0,1,0	0|1:1:0,1,0	1|1:2:0,0,1	0|1:1:0,1,0	1|1:2:0,0,1	1|1:2:0,0,1	1|1:2:0,0,1	0|1:1:0,1,0	0|1:1:0,1,0	0|0:0:1,0,0	1|1:2:0,0,1	1|1:2:0,0,1	1|0:1:0,1,0	0|0:0:1,0,0	0|0:0:1,0,0	1|1:2:0,0,1	1|0:1:0,1,0
seq000005_scaffold16_cov45_len1178028	987690	.	A	G	.	PASS	AR2=1;DR2=1;AF=0.508	GT:DS:GP	0|0:0:1,0,0	1|1:2:0,0,1	0|1:1:0,1,0	1|1:2:0,0,1	0|0:0:1,0,0	1|0:1:0,1,0	1|1:2:0,0,1	0|0:0:1,0,0	1|0:1:0,1,0	1|0:1:0,1,0	0|1:1:0,1,0	1|0:1:0,1,0	1|1:2:0,0,1	1|1:2:0,0,1	1|1:2:0,0,1	1|1:2:0,0,1	1|1:2:0,0,1	1|0:1:0,1,0	0|1:1:0,1,0	0|1:1:0,1,0	0|0:0:1,0,0	1|1:2:0,0,1	0|1:1:0,1,0	1|1:2:0,0,1	0|1:1:0,1,0	0|1:1:0,1,0	1|1:2:0,0,1	0|1:1:0,1,0	1|1:2:0,0,1	1|1:2:0,0,1	1|1:2:0,0,1	0|1:1:0,1,0	0|1:1:0,1,0	0|0:0:1,0,0	1|1:2:0,0,1	1|1:2:0,0,1	1|0:1:0,1,0	0|0:0:1,0,0	0|0:0:1,0,0	1|1:2:0,0,1	1|0:1:0,1,0
seq000005_scaffold16_cov45_len1178028	987746	.	C	T	.	PASS	AR2=1;DR2=1;AF=0.496	GT:DS:GP	0|0:0:1,0,0	1|1:2:0,0,1	0|1:1:0,1,0	1|1:2:0,0,1	0|0:0:1,0,0	1|0:1:0,1,0	1|1:2:0,0,1	0|0:0:1,0,0	1|0:1:0,1,0	1|0:1:0,1,0	0|1:1:0,1,0	1|0:1:0,1,0	1|1:2:0,0,1	1|1:2:0,0,1	1|1:2:0,0,1	1|1:2:0,0,1	1|1:2:0,0,1	1|0:1:0,1,0	0|1:1:0,1,0	0|1:1:0,1,0	0|0:0:1,0,0	1|1:2:0,0,1	0|1:1:0,1,0	1|1:2:0,0,1	0|1:1:0,1,0	0|1:1:0,1,0	1|1:2:0,0,1	0|1:1:0,1,0	1|1:2:0,0,1	1|1:2:0,0,1	1|1:2:0,0,1	0|1:1:0,1,0	0|1:1:0,1,0	0|0:0:1,0,0	1|1:2:0,0,1	1|1:2:0,0,1	1|0:1:0,1,0	0|0:0:1,0,0	0|0:0:1,0,0	1|1:2:0,0,1	1|0:1:0,1,0
seq000005_scaffold16_cov45_len1178028	1008066	.	T	C	.	PASS	AR2=0.991;DR2=0.994;AF=0.872	GT:DS:GP	0|0:0:1,0,0	1|1:2:0,0,1	1|1:2:0,0,1	1|1:2:0,0,1	1|0:1:0,1,0	1|1:2:0,0,1	1|1:2:0,0,1	0|1:1:0,1,0	1|0:1:0,1,0	1|1:2:0,0,1	1|1:2:0,0,1	1|0:1:0,1,0	1|1:2:0,0,1	1|1:2:0,0,1	1|1:2:0,0,1	1|1:2:0,0,1	1|1:1.994:0,0.006,0.994	1|0:1:0,1,0	1|1:2:0,0,1	0|1:1:0,1,0	1|0:1:0,1,0	1|1:2:0,0,1	0|1:1:0,1,0	1|1:2:0,0,1	1|1:1.739:0,0.261,0.739	0|1:1:0,1,0	1|1:2:0,0,1	0|1:1:0,1,0	1|1:2:0,0,1	1|1:2:0,0,1	1|1:2:0,0,1	0|1:1:0,1,0	1|1:2:0,0,1	1|1:2:0,0,1	1|1:2:0,0,1	1|1:2:0,0,1	1|0:1:0,1,0	0|1:1:0,1,0	1|0:1:0,1,0	1|1:2:0,0,1	1|1:2:0,0,1
seq000005_scaffold16_cov45_len1178028	1064421	.	A	C	.	PASS	AR2=1;DR2=1;AF=0.336	GT:DS:GP	0|0:0:1,0,0	1|1:2:0,0,1	0|1:1:0,1,0	1|0:1:0,1,0	1|0:1:0,1,0	1|0:1:0,1,0	1|0:1:0,1,0	0|0:0:1,0,0	0|0:0:1,0,0	0|0:0:1,0,0	0|1:1:0,1,0	1|0:1:0,1,0	1|0:1:0,1,0	1|0:1:0,1,0	0|1:1:0,1,0	0|1:1:0,1,0	1|0:1:0,1,0	0|0:0:1,0,0	0|1:1:0,1,0	0|1:1:0,1,0	0|0:0:1,0,0	0|1:1:0,1,0	0|1:1:0,1,0	1|0:1:0,1,0	0|1:1:0,1,0	0|1:1:0,1,0	1|1:2:0,0,1	0|1:1:0,1,0	1|1:2:0,0,1	0|1:1:0,1,0	1|1:2:0,0,1	0|0:0:1,0,0	0|0:0:1,0,0	0|0:0:1,0,0	0|1:1:0,1,0	1|1:2:0,0,1	0|0:0:1,0,0	0|0:0:1,0,0	0|0:0:1,0,0	1|1:2:0,0,1	1|0:1:0,1,0
seq000005_scaffold16_cov45_len1178028	1064449	.	A	C	.	PASS	AR2=1;DR2=1;AF=0.336	GT:DS:GP	0|0:0:1,0,0	1|1:2:0,0,1	0|1:1:0,1,0	1|0:1:0,1,0	1|0:1:0,1,0	1|0:1:0,1,0	1|0:1:0,1,0	0|0:0:1,0,0	0|0:0:1,0,0	0|0:0:1,0,0	0|1:1:0,1,0	1|0:1:0,1,0	1|0:1:0,1,0	1|0:1:0,1,0	0|1:1:0,1,0	0|1:1:0,1,0	1|0:1:0,1,0	0|0:0:1,0,0	0|1:1:0,1,0	0|1:1:0,1,0	0|0:0:1,0,0	0|1:1:0,1,0	0|1:1:0,1,0	1|0:1:0,1,0	0|1:1:0,1,0	0|1:1:0,1,0	1|1:2:0,0,1	0|1:1:0,1,0	1|1:2:0,0,1	0|1:1:0,1,0	1|1:2:0,0,1	0|0:0:1,0,0	0|0:0:1,0,0	0|0:0:1,0,0	0|1:1:0,1,0	1|1:2:0,0,1	0|0:0:1,0,0	0|0:0:1,0,0	0|0:0:1,0,0	1|1:2:0,0,1	1|0:1:0,1,0
seq000005_scaffold16_cov45_len1178028	1073154	.	T	A	.	PASS	AR2=0.992;DR2=0.995;AF=0.379	GT:DS:GP	0|0:0:1,0,0	0|0:0:1,0,0	0|0:0:1,0,0	0|1:1:0,1,0	0|0:0:1,0,0	0|0:0:1,0,0	0|1:1:0,1,0	0|1:1:0,1,0	1|0:1:0,1,0	1|1:2:0,0,1	1|0:1:0,1,0	0|0:0:1,0,0	0|1:1:0,1,0	0|1:1:0,1,0	1|0:1:0,1,0	1|0:1:0,1,0	0|1:0.985:0.03,0.955,0.015	1|0:1:0,1,0	1|0:1:0,1,0	0|0:0:1,0,0	1|0:1:0,1,0	1|0:1:0,1,0	0|0:0:1,0,0	0|1:1:0,1,0	1|0:0.447:0.561,0.43,0.008	0|0:0:1,0,0	0|0:0:1,0,0	0|0:0:1,0,0	0|0:0:1,0,0	1|0:1:0,1,0	0|0:0:1,0,0	0|1:1:0,1,0	0|1:1:0,1,0	0|1:1:0,1,0	1|0:1:0,1,0	0|0:0:1,0,0	1|0:1:0,1,0	0|1:1:0,1,0	1|0:1:0,1,0	0|0:0:1,0,0	0|0:0:1,0,0
seq000005_scaffold16_cov45_len1178028	1073188	.	T	A	.	PASS	AR2=0.992;DR2=0.995;AF=0.375	GT:DS:GP	0|0:0:1,0,0	0|0:0:1,0,0	0|0:0:1,0,0	0|1:1:0,1,0	0|0:0:1,0,0	0|0:0:1,0,0	0|1:1:0,1,0	0|1:1:0,1,0	1|0:1:0,1,0	1|1:2:0,0,1	1|0:1:0,1,0	0|0:0:1,0,0	0|1:1:0,1,0	0|1:1:0,1,0	1|0:1:0,1,0	1|0:1:0,1,0	0|1:0.981:0.03,0.959,0.011	1|0:1:0,1,0	1|0:1:0,1,0	0|0:0:1,0,0	1|0:1:0,1,0	1|0:1:0,1,0	0|0:0:1,0,0	0|1:1:0,1,0	1|0:0.439:0.566,0.429,0.005	0|0:0:1,0,0	0|0:0:1,0,0	0|0:0:1,0,0	0|0:0:1,0,0	1|0:1:0,1,0	0|0:0:1,0,0	0|1:1:0,1,0	0|1:1:0,1,0	0|1:1:0,1,0	1|0:1:0,1,0	0|0:0:1,0,0	1|0:1:0,1,0	0|1:1:0,1,0	1|0:1:0,1,0	0|0:0:1,0,0	0|0:0:1,0,0
seq000005_scaffold16_cov45_len1178028	1160378	.	G	A	.	PASS	AR2=0.79;DR2=0.819;AF=0.107	GT:DS:GP	0|0:0:1,0,0	0|0:0:1,0,0	0|0:0:1,0,0	1|0:1:0,1,0	0|0:0.21:0.801,0.188,0.011	0|0:0.21:0.801,0.188,0.011	0|0:0:1,0,0	0|0:0.21:0.801,0.188,0.011	0|0:0:1,0,0	1|1:2:0,0,1	0|0:0:1,0,0	0|0:0:1,0,0	0|0:0:1,0,0	0|0:0.21:0.801,0.188,0.011	0|0:0:1,0,0	0|0:0:1,0,0	0|0:0:1,0,0	0|0:0:1,0,0	0|0:0:1,0,0	0|0:0:1,0,0	0|0:0:1,0,0	0|0:0:1,0,0	0|0:0.21:0.801,0.188,0.011	0|0:0:1,0,0	0|0:0.21:0.801,0.188,0.011	0|0:0:1,0,0	0|0:0:1,0,0	0|0:0:1,0,0	0|0:0:1,0,0	0|0:0.21:0.801,0.188,0.011	0|0:0:1,0,0	0|0:0:1,0,0	0|0:0:1,0,0	0|0:0:1,0,0	0|0:0:1,0,0	0|0:0:1,0,0	0|0:0:1,0,0	0|0:0:1,0,0	0|0:0:1,0,0	0|0:0:1,0,0	0|0:0:1,0,0
seq000005_scaffold16_cov45_len1178028	1160379	.	G	A	.	PASS	AR2=0.79;DR2=0.819;AF=0.107	GT:DS:GP	0|0:0:1,0,0	0|0:0:1,0,0	0|0:0:1,0,0	1|0:1:0,1,0	0|0:0.209:0.802,0.187,0.011	0|0:0.209:0.802,0.187,0.011	0|0:0:1,0,0	0|0:0.209:0.802,0.187,0.011	0|0:0:1,0,0	1|1:2:0,0,1	0|0:0:1,0,0	0|0:0:1,0,0	0|0:0:1,0,0	0|0:0.209:0.802,0.187,0.011	0|0:0:1,0,0	0|0:0:1,0,0	0|0:0:1,0,0	0|0:0:1,0,0	0|0:0:1,0,0	0|0:0:1,0,0	0|0:0:1,0,0	0|0:0:1,0,0	0|0:0.209:0.802,0.187,0.011	0|0:0:1,0,0	0|0:0.209:0.802,0.187,0.011	0|0:0:1,0,0	0|0:0:1,0,0	0|0:0:1,0,0	0|0:0:1,0,0	0|0:0.209:0.802,0.187,0.011	0|0:0:1,0,0	0|0:0:1,0,0	0|0:0:1,0,0	0|0:0:1,0,0	0|0:0:1,0,0	0|0:0:1,0,0	0|0:0:1,0,0	0|0:0:1,0,0	0|0:0:1,0,0	0|0:0:1,0,0	0|0:0:1,0,0
seq000006_scaffold1_cov47_len1122688	71158	.	T	A	.	PASS	AR2=0.971;DR2=0.975;AF=0.908	GT:DS:GP	1|0:1.054:0,0.946,0.054	1|1:2:0,0,1	1|1:1.999:0,0.001,0.999	1|1:2:0,0,1	1|1:2:0,0,1	1|1:2:0,0,1	1|1:2:0,0,1	0|1:1:0,1,0	1|1:2:0,0,1	1|1:1.999:0,0.001,0.999	1|1:2:0,0,1	1|0:1:0,1,0	1|1:2:0,0,1	1|1:2:0,0,1	1|1:1.999:0,0.001,0.999	0|1:1:0,1,0	1|0:1.184:0,0.815,0.184	1|1:2:0,0,1	1|1:2:0,0,1	1|1:2:0,0,1	0|1:1:0,1,0	1|1:2:0,0,1	1|1:2:0,0,1	1|1:2:0,0,1	1|1:1.999:0,0.001,0.999	1|1:1.999:0,0.001,0.999	1|1:2:0,0,1	1|1:2:0,0,1	1|1:2:0,0,1	1|1:2:0,0,1	1|1:1.999:0,0.001,0.999	1|1:2:0,0,1	1|1:1.999:0,0.001,0.999	1|1:2:0,0,1	1|1:2:0,0,1	1|1:2:0,0,1	0|1:1:0,1,0	0|0:0:1,0,0	0|1:1:0,1,0	1|1:2:0,0,1	1|0:1.199:0,0.8,0.199
seq000006_scaffold1_cov47_len1122688	71168	.	G	A	.	PASS	AR2=0.93;DR2=0.95;AF=0.81	GT:DS:GP	1|0:0.551:0.473,0.502,0.025	1|1:2:0,0,1	1|1:1.599:0.001,0.4,0.599	1|1:2:0,0,1	1|1:2:0,0,1	1|1:2:0,0,1	1|1:2:0,0,1	0|1:1:0,1,0	1|1:2:0,0,1	1|1:1.989:0,0.011,0.989	1|1:2:0,0,1	1|0:1:0,1,0	1|1:2:0,0,1	1|1:2:0,0,1	1|1:1.99:0,0.01,0.99	0|1:1:0,1,0	1|0:1.133:0.021,0.824,0.155	0|1:1:0,1,0	0|1:1:0,1,0	1|1:2:0,0,1	0|1:1:0,1,0	1|1:2:0,0,1	1|1:2:0,0,1	1|0:1:0,1,0	1|1:1.949:0.001,0.05,0.95	1|1:1.605:0.001,0.394,0.605	1|1:2:0,0,1	1|1:2:0,0,1	1|1:2:0,0,1	1|1:2:0,0,1	1|1:1.605:0.001,0.394,0.605	1|1:2:0,0,1	1|1:1.834:0.004,0.159,0.837	1|1:2:0,0,1	1|1:2:0,0,1	1|1:2:0,0,1	0|1:1:0,1,0	0|0:0:1,0,0	0|1:1:0,1,0	1|1:2:0,0,1	1|0:1.167:0.006,0.821,0.173
seq000006_scaffold1_cov47_len1122688	87703	.	C	G	.	PASS	AR2=0.982;DR2=0.985;AF=0.415	GT:DS:GP	0|0:0:1,0,0	0|0:0:1,0,0	0|0:0:1,0,0	0|1:1:0,1,0	1|0:1:0,1,0	0|1:1:0,1,0	1|0:1:0,1,0	1|1:2:0,0,1	0|1:1:0,1,0	1|0:1:0,1,0	0|1:1:0,1,0	0|0:0:1,0,0	1|0:1:0,1,0	0|1:1:0,1,0	0|0:0:1,0,0	1|0:1:0,1,0	1|1:1.784:0.013,0.19,0.797	0|0:0:1,0,0	0|0:0:1,0,0	0|0:0:1,0,0	0|0:0:1,0,0	1|0:1:0,1,0	1|1:2:0,0,1	1|0:1:0,1,0	1|1:1.81:0.014,0.163,0.823	0|0:0:1,0,0	0|1:1:0,1,0	0|0:0:1,0,0	0|0:0:1,0,0	1|0:1:0,1,0	0|0:0:1,0,0	0|1:1:0,1,0	1|1:1.697:0.015,0.273,0.712	0|1:1:0,1,0	1|1:2:0,0,1	0|0:0:1,0,0	0|0:0:1,0,0	1|0:1:0,1,0	0|0:0:1,0,0	0|0:0:1,0,0	0|1:0.925:0.126,0.822,0.052
seq000006_scaffold1_cov47_len1122688	179516	.	G	A	.	PASS	AR2=0.983;DR2=0.987;AF=0.77	GT:DS:GP	0|1:1:0,1,0	1|1:2:0,0,1	1|0:1:0,1,0	1|0:1:0,1,0	1|1:2:0,0,1	1|1:2:0,0,1	0|1:1:0,1,0	0|1:1:0,1,0	1|1:2:0,0,1	1|1:2:0,0,1	1|1:2:0,0,1	1|1:2:0,0,1	1|1:2:0,0,1	1|1:2:0,0,1	1|1:2:0,0,1	0|1:1:0,1,0	1|0:1.124:0.014,0.849,0.137	0|1:1:0,1,0	0|1:1:0,1,0	0|1:1:0,1,0	1|1:2:0,0,1	1|1:2:0,0,1	1|1:2:0,0,1	1|0:1:0,1,0	1|1:1.97:0.001,0.029,0.97	0|1:1:0,1,0	1|1:2:0,0,1	0|1:1:0,1,0	1|0:1:0,1,0	1|1:2:0,0,1	0|1:1:0,1,0	0|1:1:0,1,0	1|1:1.652:0.002,0.344,0.654	1|1:2:0,0,1	0|1:1:0,1,0	1|1:2:0,0,1	1|1:2:0,0,1	0|1:1:0,1,0	1|1:2:0,0,1	1|1:2:0,0,1	1|0:1.132:0.018,0.832,0.15
seq000006_scaffold1_cov47_len1122688	180440	.	G	A	.	PASS	AR2=1;DR2=1;AF=0.934	GT:DS:GP	1|0:1:0,1,0	1|1:2:0,0,1	1|1:2:0,0,1	1|1:2:0,0,1	1|1:2:0,0,1	1|1:2:0,0,1	1|1:2:0,0,1	1|1:2:0,0,1	1|1:2:0,0,1	1|1:2:0,0,1	1|1:2:0,0,1	1|0:1:0,1,0	1|1:2:0,0,1	1|1:2:0,0,1	1|1:2:0,0,1	1|1:2:0,0,1	1|1:2:0,0,1	1|1:2:0,0,1	1|1:2:0,0,1	1|1:2:0,0,1	0|1:1:0,1,0	1|1:2:0,0,1	1|1:2:0,0,1	1|1:2:0,0,1	1|1:2:0,0,1	1|1:2:0,0,1	1|1:2:0,0,1	1|1:2:0,0,1	1|1:2:0,0,1	1|1:2:0,0,1	1|1:2:0,0,1	1|1:2:0,0,1	1|1:2:0,0,1	1|1:2:0,0,1	1|1:2:0,0,1	1|1:2:0,0,1	0|1:1:0,1,0	1|0:1:0,1,0	0|1:1:0,1,0	1|1:2:0,0,1	1|1:2:0,0,1
seq000006_scaffold1_cov47_len1122688	193562	.	G	A	.	PASS	AR2=1;DR2=1;AF=0.402	GT:DS:GP	1|0:1:0,1,0	0|0:0:1,0,0	0|1:1:0,1,0	0|1:1:0,1,0	0|0:0:1,0,0	0|0:0:1,0,0	1|0:1:0,1,0	0|1:1:0,1,0	0|1:1:0,1,0	0|0:0:1,0,0	0|0:0:1,0,0	0|0:0:1,0,0	0|0:0:1,0,0	0|1:1:0,1,0	0|0:0:1,0,0	0|0:0:1,0,0	0|0:0:1,0,0	1|0:1:0,1,0	1|0:1:0,1,0	1|0:1:0,1,0	0|0:0:1,0,0	0|0:0:1,0,0	1|0:1:0,1,0	0|1:1:0,1,0	0|0:0:1,0,0	1|0:1:0,1,0	0|1:1:0,1,0	1|0:1:0,1,0	0|1:1:0,1,0	0|0:0:1,0,0	1|0:1:0,1,0	1|0:1:0,1,0	0|1:1:0,1,0	0|1:1:0,1,0	1|1:2:0,0,1	0|0:0:1,0,0	0|0:0:1,0,0	0|0:0:1,0,0	0|0:0:1,0,0	0|0:0:1,0,0	0|0:0:1,0,0
seq000006_scaffold1_cov47_len1122688	193574	.	A	G	.	PASS	AR2=1;DR2=1;AF=0.402	GT:DS:GP	1|0:1:0,1,0	0|0:0:1,0,0	0|1:1:0,1,0	0|1:1:0,1,0	0|0:0:1,0,0	0|0:0:1,0,0	1|0:1:0,1,0	0|1:1:0,1,0	0|1:1:0,1,0	0|0:0:1,0,0	0|0:0:1,0,0	0|0:0:1,0,0	0|0:0:1,0,0	0|1:1:0,1,0	0|0:0:1,0,0	0|0:0:1,0,0	0|0:0:1,0,0	1|0:1:0,1,0	1|0:1:0,1,0	1|0:1:0,1,0	0|0:0:1,0,0	0|0:0:1,0,0	1|0:1:0,1,0	0|1:1:0,1,0	0|0:0:1,0,0	1|0:1:0,1,0	0|1:1:0,1,0	1|0:1:0,1,0	0|1:1:0,1,0	0|0:0:1,0,0	1|0:1:0,1,0	1|0:1:0,1,0	0|1:1:0,1,0	0|1:1:0,1,0	1|1:2:0,0,1	0|0:0:1,0,0	0|0:0:1,0,0	0|0:0:1,0,0	0|0:0:1,0,0	0|0:0:1,0,0	0|0:0:1,0,0
seq000006_scaffold1_cov47_len1122688	193729	.	A	T	.	PASS	AR2=1;DR2=1;AF=0.09	GT:DS:GP	0|0:0:1,0,0	0|0:0:1,0,0	0|0:0:1,0,0	0|0:0:1,0,0	1|0:1:0,1,0	0|1:1:0,1,0	0|0:0:1,0,0	0|0:0:1,0,0	0|0:0:1,0,0	0|0:0:1,0,0	0|0:0:1,0,0	0|0:0:1,0,0	0|0:0:1,0,0	0|0:0:1,0,0	0|1:1:0,1,0	0|0:0:1,0,0	0|0:0:1,0,0	0|1:1:0,1,0	0|1:1:0,1,0	0|0:0:1,0,0	0|0:0:1,0,0	0|0:0:1,0,0	0|0:0:1,0,0	0|0:0:1,0,0	0|0:0:1,0,0	0|0:0:1,0,0	0|0:0:1,0,0	0|0:0:1,0,0	0|0:0:1,0,0	0|1:1:0,1,0	0|0:0:1,0,0	0|0:0:1,0,0	0|0:0:1,0,0	0|0:0:1,0,0	0|0:0:1,0,0	1|0:1:0,1,0	0|0:0:1,0,0	0|0:0:1,0,0	0|0:0:1,0,0	0|1:1:0,1,0	0|0:0:1,0,0
seq000006_scaffold1_cov47_len1122688	194984	.	T	C	.	PASS	AR2=0.939;DR2=0.944;AF=0.123	GT:DS:GP	0|0:0:1,0,0	0|0:0:1,0,0	0|0:0:1,0,0	0|0:0:1,0,0	1|0:1:0,1,0	0|1:1:0,1,0	0|0:0:1,0,0	0|0:0.109:0.895,0.101,0.004	0|0:0:1,0,0	0|0:0:1,0,0	0|0:0:1,0,0	0|0:0:1,0,0	0|0:0:1,0,0	0|0:0:1,0,0	0|1:1:0,1,0	0|0:0:1,0,0	0|0:0.049:0.951,0.049,0	1|1:2:0,0,1	1|1:2:0,0,1	0|0:0:1,0,0	0|0:0:1,0,0	0|0:0:1,0,0	0|0:0:1,0,0	0|0:0:1,0,0	0|0:0:1,0,0	0|0:0:1,0,0	0|0:0:1,0,0	0|0:0:1,0,0	0|0:0:1,0,0	0|1:1:0,1,0	0|0:0:1,0,0	0|0:0:1,0,0	0|0:0:1,0,0	0|0:0:1,0,0	0|0:0.09:0.913,0.085,0.002	1|0:1:0,1,0	0|0:0:1,0,0	0|0:0:1,0,0	0|0:0:1,0,0	0|1:1:0,1,0	0|0:0:1,0,0
seq000006_scaffold1_cov47_len1122688	195203	.	G	C	.	PASS	AR2=0.869;DR2=0.9;AF=0.185	GT:DS:GP	1|1:2:0,0,1	0|0:0:1,0,0	0|0:0:1,0,0	0|0:0:1,0,0	0|0:0:1,0,0	0|0:0:1,0,0	0|0:0:1,0,0	0|0:0.284:0.737,0.243,0.021	0|0:0:1,0,0	1|0:1:0,1,0	0|1:1:0,1,0	0|1:1:0,1,0	1|0:1:0,1,0	0|0:0:1,0,0	0|0:0:1,0,0	0|0:0:1,0,0	1|0:1.093:0.031,0.845,0.124	0|0:0:1,0,0	0|0:0:1,0,0	0|0:0:1,0,0	1|0:1:0,1,0	1|0:1:0,1,0	1|1:2:0,0,1	1|1:2:0,0,1	1|1:1.926:0.006,0.061,0.932	0|0:0:1,0,0	0|0:0:1,0,0	0|0:0:1,0,0	0|0:0:1,0,0	1|0:1:0,1,0	0|0:0:1,0,0	1|1:2:0,0,1	1|1:2:0,0,1	0|0:0:1,0,0	0|0:0.378:0.651,0.32,0.029	0|1:1:0,1,0	1|0:1:0,1,0	1|1:2:0,0,1	1|0:1:0,1,0	0|0:0:1,0,0	0|0:0:1,0,0
seq000006_scaffold1_cov47_len1122688	195219	.	ATTTT	ATTTTT	.	PASS	AR2=0.946;DR2=0.951;AF=0.113	GT:DS:GP	0|0:0:1,0,0	0|0:0:1,0,0	0|0:0:1,0,0	0|0:0:1,0,0	1|0:1:0,1,0	0|1:1:0,1,0	0|0:0:1,0,0	0|0:0.086:0.916,0.081,0.002	0|0:0:1,0,0	0|0:0:1,0,0	0|0:0:1,0,0	0|0:0:1,0,0	0|0:0:1,0,0	0|0:0:1,0,0	0|1:1:0,1,0	0|0:0:1,0,0	0|0:0.039:0.961,0.039,0	1|1:2:0,0,1	1|1:2:0,0,1	0|0:0:1,0,0	0|0:0:1,0,0	0|0:0:1,0,0	0|0:0:1,0,0	0|0:0:1,0,0	0|0:0:1,0,0	0|0:0:1,0,0	0|0:0:1,0,0	0|0:0:1,0,0	0|0:0:1,0,0	0|1:1:0,1,0	0|0:0:1,0,0	0|0:0:1,0,0	0|0:0:1,0,0	0|0:0:1,0,0	0|0:0.068:0.933,0.065,0.001	1|0:1:0,1,0	0|0:0:1,0,0	0|0:0:1,0,0	0|0:0:1,0,0	0|1:1:0,1,0	0|0:0:1,0,0
seq000006_scaffold1_cov47_len1122688	195224	.	C	CT	.	PASS	AR2=0.946;DR2=0.951;AF=0.113	GT:DS:GP	0|0:0:1,0,0	0|0:0:1,0,0	0|0:0:1,0,0	0|0:0:1,0,0	1|0:1:0,1,0	0|1:1:0,1,0	0|0:0:1,0,0	0|0:0.086:0.916,0.081,0.002	0|0:0:1,0,0	0|0:0:1,0,0	0|0:0:1,0,0	0|0:0:1,0,0	0|0:0:1,0,0	0|0:0:1,0,0	0|1:1:0,1,0	0|0:0:1,0,0	0|0:0.039:0.961,0.039,0	1|1:2:0,0,1	1|1:2:0,0,1	0|0:0:1,0,0	0|0:0:1,0,0	0|0:0:1,0,0	0|0:0:1,0,0	0|0:0:1,0,0	0|0:0:1,0,0	0|0:0:1,0,0	0|0:0:1,0,0	0|0:0:1,0,0	0|0:0:1,0,0	0|1:1:0,1,0	0|0:0:1,0,0	0|0:0:1,0,0	0|0:0:1,0,0	0|0:0:1,0,0	0|0:0.068:0.933,0.065,0.001	1|0:1:0,1,0	0|0:0:1,0,0	0|0:0:1,0,0	0|0:0:1,0,0	0|1:1:0,1,0	0|0:0:1,0,0
seq000006_scaffold1_cov47_len1122688	214877	.	G	A	.	PASS	AR2=0.975;DR2=0.979;AF=0.143	GT:DS:GP	0|1:1:0,1,0	0|0:0.196:0.814,0.176,0.01	0|0:0:1,0,0	0|0:0:1,0,0	0|0:0:1,0,0	0|0:0:1,0,0	0|0:0:1,0,0	0|0:0:1,0,0	0|0:0:1,0,0	1|1:2:0,0,1	1|1:2:0,0,1	1|1:2:0,0,1	1|1:2:0,0,1	0|0:0:1,0,0	0|0:0:1,0,0	0|0:0:1,0,0	1|0:1:0,1,0	0|0:0:1,0,0	0|0:0:1,0,0	0|0:0:1,0,0	1|1:2:0,0,1	1|1:2:0,0,1	0|1:1:0,1,0	1|0:1:0,1,0	1|1:2:0,0,1	0|0:0:1,0,0	0|0:0:1,0,0	0|0:0:1,0,0	0|0:0:1,0,0	1|0:1:0,1,0	0|0:0:1,0,0	0|1:1:0,1,0	1|0:1:0,1,0	0|0:0:1,0,0	0|0:0:1,0,0	0|1:1:0,1,0	1|1:2:0,0,1	0|1:1:0,1,0	1|1:2:0,0,1	0|0:0:1,0,0	0|0:0:1,0,0
seq000006_scaffold1_cov47_len1122688	215005	.	G	A	.	PASS	AR2=0.99;DR2=0.99;AF=0.075	GT:DS:GP	0|0:0:1,0,0	0|0:0.054:0.947,0.052,0.001	0|0:0:1,0,0	0|0:0:1,0,0	0|0:0:1,0,0	0|0:0:1,0,0	0|0:0:1,0,0	0|0:0:1,0,0	0|0:0:1,0,0	0|0:0:1,0,0	0|0:0:1,0,0	0|0:0:1,0,0	0|0:0:1,0,0	0|0:0:1,0,0	1|1:2:0,0,1	0|0:0:1,0,0	0|0:0:1,0,0	0|1:1:0,1,0	0|1:1:0,1,0	0|0:0:1,0,0	0|0:0:1,0,0	0|0:0:1,0,0	0|0:0:1,0,0	0|0:0:1,0,0	0|0:0:1,0,0	0|0:0:1,0,0	0|0:0:1,0,0	0|0:0:1,0,0	0|0:0:1,0,0	0|1:1:0,1,0	0|0:0:1,0,0	0|0:0:1,0,0	0|0:0:1,0,0	0|0:0:1,0,0	0|0:0:1,0,0	1|0:1:0,1,0	0|0:0:1,0,0	0|0:0:1,0,0	0|0:0:1,0,0	1|1:2:0,0,1	0|0:0:1,0,0
seq000006_scaffold1_cov47_len1122688	215091	.	G	A	.	PASS	AR2=0.977;DR2=0.982;AF=0.223	GT:DS:GP	0|1:1:0,1,0	0|0:0.263:0.755,0.227,0.018	0|0:0:1,0,0	0|0:0:1,0,0	0|0:0:1,0,0	0|0:0:1,0,0	0|0:0:1,0,0	0|0:0:1,0,0	0|0:0:1,0,0	1|1:2:0,0,1	1|1:2:0,0,1	1|1:2:0,0,1	1|1:2:0,0,1	0|0:0:1,0,0	1|1:2:0,0,1	0|0:0:1,0,0	1|0:1:0,1,0	0|1:1:0,1,0	0|1:1:0,1,0	0|0:0:1,0,0	1|1:2:0,0,1	1|1:2:0,0,1	0|1:1:0,1,0	1|0:1:0,1,0	1|1:2:0,0,1	0|0:0:1,0,0	0|0:0:1,0,0	0|0:0:1,0,0	0|0:0:1,0,0	1|1:2:0,0,1	0|0:0:1,0,0	0|1:1:0,1,0	1|0:1:0,1,0	0|0:0:1,0,0	0|0:0:1,0,0	1|1:2:0,0,1	1|1:2:0,0,1	0|1:1:0,1,0	1|1:2:0,0,1	1|1:2:0,0,1	0|0:0:1,0,0
seq000006_scaffold1_cov47_len1122688	215176	.	A	T	.	PASS	AR2=0.975;DR2=0.979;AF=0.139	GT:DS:GP	0|1:1:0,1,0	0|0:0.196:0.814,0.176,0.01	0|0:0:1,0,0	0|0:0:1,0,0	0|0:0:1,0,0	0|0:0:1,0,0	0|0:0:1,0,0	0|0:0:1,0,0	0|0:0:1,0,0	1|1:2:0,0,1	1|1:2:0,0,1	1|1:2:0,0,1	1|1:2:0,0,1	0|0:0:1,0,0	0|0:0:1,0,0	0|0:0:1,0,0	1|0:1:0,1,0	0|0:0:1,0,0	0|0:0:1,0,0	0|0:0:1,0,0	1|1:2:0,0,1	1|1:2:0,0,1	0|1:1:0,1,0	1|0:1:0,1,0	1|1:2:0,0,1	0|0:0:1,0,0	0|0:0:1,0,0	0|0:0:1,0,0	0|0:0:1,0,0	1|0:1:0,1,0	0|0:0:1,0,0	0|1:1:0,1,0	1|0:1:0,1,0	0|0:0:1,0,0	0|0:0:1,0,0	0|1:1:0,1,0	1|1:2:0,0,1	0|1:1:0,1,0	1|1:2:0,0,1	0|0:0:1,0,0	0|0:0:1,0,0
seq000006_scaffold1_cov47_len1122688	215258	.	G	A	.	PASS	AR2=1;DR2=1;AF=0.496	GT:DS:GP	0|1:1:0,1,0	1|1:2:0,0,1	1|0:1:0,1,0	1|0:1:0,1,0	0|1:1:0,1,0	1|0:1:0,1,0	0|1:1:0,1,0	0|0:0:1,0,0	1|0:1:0,1,0	1|1:2:0,0,1	1|1:2:0,0,1	1|1:2:0,0,1	1|1:2:0,0,1	1|0:1:0,1,0	1|1:2:0,0,1	0|1:1:0,1,0	1|0:1:0,1,0	0|1:1:0,1,0	0|1:1:0,1,0	0|1:1:0,1,0	1|1:2:0,0,1	1|1:2:0,0,1	0|1:1:0,1,0	1|0:1:0,1,0	1|1:2:0,0,1	0|1:1:0,1,0	1|0:1:0,1,0	0|1:1:0,1,0	1|0:1:0,1,0	1|1:2:0,0,1	0|1:1:0,1,0	0|1:1:0,1,0	1|0:1:0,1,0	1|0:1:0,1,0	0|0:0:1,0,0	1|1:2:0,0,1	1|1:2:0,0,1	0|1:1:0,1,0	1|1:2:0,0,1	1|1:2:0,0,1	1|0:1:0,1,0
seq000006_scaffold1_cov47_len1122688	215289	.	CATGAATAAATGA	CATGAATAAATGAATAAATGA	.	PASS	AR2=1;DR2=1;AF=0.357	GT:DS:GP	0|0:0:1,0,0	1|1:2:0,0,1	1|0:1:0,1,0	1|0:1:0,1,0	0|1:1:0,1,0	1|0:1:0,1,0	0|1:1:0,1,0	0|0:0:1,0,0	1|0:1:0,1,0	0|1:1:0,1,0	1|0:1:0,1,0	1|0:1:0,1,0	0|1:1:0,1,0	1|0:1:0,1,0	1|0:1:0,1,0	0|1:1:0,1,0	0|0:0:1,0,0	0|0:0:1,0,0	0|0:0:1,0,0	0|1:1:0,1,0	0|1:1:0,1,0	0|1:1:0,1,0	0|0:0:1,0,0	0|0:0:1,0,0	0|0:0:1,0,0	0|1:1:0,1,0	1|0:1:0,1,0	0|1:1:0,1,0	1|0:1:0,1,0	0|0:0:1,0,0	0|1:1:0,1,0	0|0:0:1,0,0	0|0:0:1,0,0	1|0:1:0,1,0	0|0:0:1,0,0	0|0:0:1,0,0	0|1:1:0,1,0	0|0:0:1,0,0	0|1:1:0,1,0	1|0:1:0,1,0	1|0:1:0,1,0
seq000006_scaffold1_cov47_len1122688	231160	.	GGAGAGAGAGAGAGAGAGAGAGAG	GGAGAGAGAGAGAGAGAGAGAGAGAG	.	PASS	AR2=1;DR2=1;AF=0.471	GT:DS:GP	1|0:1:0,1,0	0|1:1:0,1,0	0|0:0:1,0,0	1|0:1:0,1,0	1|0:1:0,1,0	0|1:1:0,1,0	1|0:1:0,1,0	0|1:1:0,1,0	1|0:1:0,1,0	1|0:1:0,1,0	0|0:0:1,0,0	1|0:1:0,1,0	0|1:1:0,1,0	0|1:1:0,1,0	1|0:1:0,1,0	0|1:1:0,1,0	0|1:1:0,1,0	1|0:1:0,1,0	0|1:1:0,1,0	0|1:1:0,1,0	1|0:1:0,1,0	0|1:1:0,1,0	1|0:1:0,1,0	0|1:1:0,1,0	0|1:1:0,1,0	0|1:1:0,1,0	0|1:1:0,1,0	1|0:1:0,1,0	0|1:1:0,1,0	0|1:1:0,1,0	1|0:1:0,1,0	1|0:1:0,1,0	0|1:1:0,1,0	1|0:1:0,1,0	0|1:1:0,1,0	1|0:1:0,1,0	0|1:1:0,1,0	1|0:1:0,1,0	0|0:0:1,0,0	0|1:1:0,1,0	0|1:1:0,1,0
seq000006_scaffold1_cov47_len1122688	355340	.	T	A	.	PASS	AR2=1;DR2=1;AF=0.307	GT:DS:GP	0|0:0:1,0,0	0|0:0:1,0,0	0|0:0:1,0,0	0|1:1:0,1,0	1|0:1:0,1,0	0|1:1:0,1,0	1|0:1:0,1,0	0|1:1:0,1,0	0|0:0:1,0,0	0|0:0:1,0,0	0|0:0:1,0,0	0|0:0:1,0,0	0|0:0:1,0,0	0|0:0:1,0,0	1|0:1:0,1,0	1|0:1:0,1,0	0|1:1:0,1,0	1|1:2:0,0,1	1|1:2:0,0,1	0|0:0:1,0,0	0|0:0:1,0,0	0|0:0:1,0,0	0|0:0:1,0,0	0|1:1:0,1,0	0|0:0:1,0,0	0|0:0:1,0,0	0|0:0:1,0,0	0|0:0:1,0,0	0|0:0:1,0,0	0|1:1:0,1,0	0|0:0:1,0,0	0|0:0:1,0,0	0|0:0:1,0,0	0|0:0:1,0,0	0|1:1:0,1,0	1|0:1:0,1,0	0|0:0:1,0,0	0|1:1:0,1,0	0|0:0:1,0,0	0|1:1:0,1,0	0|1:1:0,1,0
seq000006_scaffold1_cov47_len1122688	355464	.	C	T	.	PASS	AR2=1;DR2=1;AF=0.082	GT:DS:GP	0|0:0:1,0,0	0|0:0:1,0,0	0|0:0:1,0,0	0|0:0:1,0,0	0|0:0:1,0,0	0|0:0:1,0,0	0|0:0:1,0,0	0|0:0:1,0,0	0|0:0:1,0,0	0|0:0:1,0,0	0|0:0:1,0,0	0|0:0:1,0,0	0|0:0:1,0,0	0|0:0:1,0,0	0|0:0:1,0,0	0|0:0:1,0,0	0|0:0:1,0,0	0|1:1:0,1,0	1|0:1:0,1,0	0|0:0:1,0,0	0|0:0:1,0,0	0|0:0:1,0,0	0|0:0:1,0,0	0|1:1:0,1,0	0|0:0:1,0,0	0|0:0:1,0,0	0|0:0:1,0,0	0|0:0:1,0,0	0|0:0:1,0,0	0|0:0:1,0,0	0|0:0:1,0,0	0|0:0:1,0,0	0|0:0:1,0,0	0|0:0:1,0,0	0|0:0:1,0,0	0|0:0:1,0,0	0|0:0:1,0,0	0|0:0:1,0,0	0|0:0:1,0,0	0|0:0:1,0,0	0|0:0:1,0,0
seq000006_scaffold1_cov47_len1122688	355522	.	T	C	.	PASS	AR2=1;DR2=1;AF=0.221	GT:DS:GP	0|0:0:1,0,0	0|0:0:1,0,0	0|0:0:1,0,0	0|1:1:0,1,0	1|0:1:0,1,0	0|1:1:0,1,0	1|0:1:0,1,0	0|1:1:0,1,0	0|0:0:1,0,0	0|0:0:1,0,0	0|0:0:1,0,0	0|0:0:1,0,0	0|0:0:1,0,0	0|0:0:1,0,0	1|0:1:0,1,0	1|0:1:0,1,0	0|1:1:0,1,0	1|0:1:0,1,0	0|1:1:0,1,0	0|0:0:1,0,0	0|0:0:1,0,0	0|0:0:1,0,0	0|0:0:1,0,0	0|0:0:1,0,0	0|0:0:1,0,0	0|0:0:1,0,0	0|0:0:1,0,0	0|0:0:1,0,0	0|0:0:1,0,0	0|1:1:0,1,0	0|0:0:1,0,0	0|0:0:1,0,0	0|0:0:1,0,0	0|0:0:1,0,0	0|1:1:0,1,0	1|0:1:0,1,0	0|0:0:1,0,0	0|1:1:0,1,0	0|0:0:1,0,0	0|1:1:0,1,0	0|1:1:0,1,0
seq000006_scaffold1_cov47_len1122688	370376	.	A	C	.	PASS	AR2=1;DR2=1;AF=0.41	GT:DS:GP	0|0:0:1,0,0	0|0:0:1,0,0	0|0:0:1,0,0	0|1:1:0,1,0	1|0:1:0,1,0	0|1:1:0,1,0	1|1:2:0,0,1	0|1:1:0,1,0	0|0:0:1,0,0	1|0:1:0,1,0	0|1:1:0,1,0	0|0:0:1,0,0	1|0:1:0,1,0	0|0:0:1,0,0	1|0:1:0,1,0	1|0:1:0,1,0	1|1:2:0,0,1	1|1:2:0,0,1	1|1:2:0,0,1	0|0:0:1,0,0	0|0:0:1,0,0	0|1:1:0,1,0	0|1:1:0,1,0	1|1:2:0,0,1	1|1:2:0,0,1	0|0:0:1,0,0	0|0:0:1,0,0	0|0:0:1,0,0	0|0:0:1,0,0	1|1:2:0,0,1	0|0:0:1,0,0	0|1:1:0,1,0	1|0:1:0,1,0	0|0:0:1,0,0	1|1:2:0,0,1	1|1:2:0,0,1	0|0:0:1,0,0	0|1:1:0,1,0	0|0:0:1,0,0	0|1:1:0,1,0	0|1:1:0,1,0
seq000006_scaffold1_cov47_len1122688	370384	.	C	T	.	PASS	AR2=1;DR2=1;AF=0.082	GT:DS:GP	0|0:0:1,0,0	0|0:0:1,0,0	0|0:0:1,0,0	0|0:0:1,0,0	0|0:0:1,0,0	0|0:0:1,0,0	0|0:0:1,0,0	0|0:0:1,0,0	0|0:0:1,0,0	0|0:0:1,0,0	0|0:0:1,0,0	0|0:0:1,0,0	0|0:0:1,0,0	0|0:0:1,0,0	0|0:0:1,0,0	0|0:0:1,0,0	0|0:0:1,0,0	0|1:1:0,1,0	1|0:1:0,1,0	0|0:0:1,0,0	0|0:0:1,0,0	0|0:0:1,0,0	0|0:0:1,0,0	0|1:1:0,1,0	0|0:0:1,0,0	0|0:0:1,0,0	0|0:0:1,0,0	0|0:0:1,0,0	0|0:0:1,0,0	0|0:0:1,0,0	0|0:0:1,0,0	0|0:0:1,0,0	0|0:0:1,0,0	0|0:0:1,0,0	0|0:0:1,0,0	0|0:0:1,0,0	0|0:0:1,0,0	0|0:0:1,0,0	0|0:0:1,0,0	0|0:0:1,0,0	0|0:0:1,0,0
seq000006_scaffold1_cov47_len1122688	370392	.	C	T	.	PASS	AR2=1;DR2=1;AF=0.082	GT:DS:GP	0|0:0:1,0,0	0|0:0:1,0,0	0|0:0:1,0,0	0|0:0:1,0,0	0|0:0:1,0,0	0|0:0:1,0,0	0|0:0:1,0,0	0|0:0:1,0,0	0|0:0:1,0,0	0|0:0:1,0,0	0|0:0:1,0,0	0|0:0:1,0,0	0|0:0:1,0,0	0|0:0:1,0,0	0|0:0:1,0,0	0|0:0:1,0,0	0|0:0:1,0,0	0|1:1:0,1,0	1|0:1:0,1,0	0|0:0:1,0,0	0|0:0:1,0,0	0|0:0:1,0,0	0|0:0:1,0,0	0|1:1:0,1,0	0|0:0:1,0,0	0|0:0:1,0,0	0|0:0:1,0,0	0|0:0:1,0,0	0|0:0:1,0,0	0|0:0:1,0,0	0|0:0:1,0,0	0|0:0:1,0,0	0|0:0:1,0,0	0|0:0:1,0,0	0|0:0:1,0,0	0|0:0:1,0,0	0|0:0:1,0,0	0|0:0:1,0,0	0|0:0:1,0,0	0|0:0:1,0,0	0|0:0:1,0,0
seq000006_scaffold1_cov47_len1122688	416165	.	G	A	.	PASS	AR2=0.891;DR2=0.912;AF=0.109	GT:DS:GP	0|0:0:1,0,0	0|0:0:1,0,0	0|0:0:1,0,0	0|0:0:1,0,0	0|0:0:1,0,0	0|0:0.003:0.997,0.003,0	0|1:0.685:0.319,0.677,0.004	0|0:0:1,0,0	0|0:0:1,0,0	1|0:1:0,1,0	0|1:1:0,1,0	0|0:0:1,0,0	1|0:1:0,1,0	0|0:0:1,0,0	0|0:0.004:0.996,0.004,0	0|0:0.004:0.996,0.004,0	1|0:0.978:0.027,0.969,0.004	0|0:0:1,0,0	0|0:0:1,0,0	0|0:0:1,0,0	0|0:0:1,0,0	0|1:0.972:0.028,0.971,0	0|1:0.974:0.027,0.973,0	1|0:1:0,1,0	1|1:1.947:0.003,0.046,0.95	0|0:0.001:0.999,0.001,0	0|0:0:1,0,0	0|0:0.001:0.999,0.001,0	0|0:0.001:0.999,0.001,0	1|0:0.976:0.027,0.969,0.003	0|0:0.001:0.999,0.001,0	0|1:1:0,1,0	1|0:1:0,1,0	0|0:0.001:0.999,0.001,0	1|0:1:0,1,0	0|1:1:0,1,0	0|0:0.001:0.999,0.001,0	0|0:0.118:0.882,0.118,0	0|0:0.001:0.999,0.001,0	0|0:0.004:0.996,0.004,0	0|0:0.005:0.995,0.005,0
seq000006_scaffold1_cov47_len1122688	416177	.	C	T	.	PASS	AR2=0.92;DR2=0.923;AF=0.088	GT:DS:GP	0|0:0:1,0,0	0|0:0:1,0,0	0|0:0:1,0,0	0|0:0:1,0,0	0|0:0:1,0,0	0|0:0.029:0.971,0.029,0	0|0:0.072:0.929,0.069,0.001	0|0:0:1,0,0	0|0:0:1,0,0	0|0:0:1,0,0	0|0:0:1,0,0	0|0:0:1,0,0	0|0:0:1,0,0	0|0:0:1,0,0	0|0:0.03:0.97,0.029,0	0|0:0.046:0.954,0.046,0	0|0:0.043:0.957,0.043,0	0|1:1:0,1,0	1|0:1:0,1,0	0|0:0:1,0,0	0|0:0:1,0,0	0|0:0.004:0.996,0.004,0	0|0:0.004:0.996,0.004,0	0|1:1:0,1,0	0|0:0:1,0,0	0|0:0.007:0.993,0.007,0	0|0:0:1,0,0	0|0:0.007:0.993,0.007,0	0|0:0.007:0.993,0.007,0	0|0:0.027:0.973,0.027,0	0|0:0.007:0.993,0.007,0	0|0:0:1,0,0	0|0:0:1,0,0	0|0:0.007:0.993,0.007,0	0|0:0:1,0,0	0|0:0:1,0,0	0|0:0.007:0.993,0.007,0	0|0:0.04:0.96,0.04,0	0|0:0.007:0.993,0.007,0	0|0:0.03:0.97,0.03,0	0|0:0.047:0.953,0.047,0
seq000006_scaffold1_cov47_len1122688	429491	.	C	T	.	PASS	AR2=1;DR2=1;AF=0.148	GT:DS:GP	0|0:0:1,0,0	0|0:0:1,0,0	0|0:0:1,0,0	0|0:0:1,0,0	1|0:1:0,1,0	0|1:1:0,1,0	0|0:0:1,0,0	0|0:0:1,0,0	0|0:0:1,0,0	0|0:0:1,0,0	0|0:0:1,0,0	0|0:0:1,0,0	0|0:0:1,0,0	0|0:0:1,0,0	0|0:0:1,0,0	0|0:0:1,0,0	0|0:0:1,0,0	0|1:1:0,1,0	1|0:1:0,1,0	0|0:0:1,0,0	0|0:0:1,0,0	0|0:0:1,0,0	0|0:0:1,0,0	0|1:1:0,1,0	0|0:0:1,0,0	0|0:0:1,0,0	0|0:0:1,0,0	0|0:0:1,0,0	0|0:0:1,0,0	0|0:0:1,0,0	0|0:0:1,0,0	0|0:0:1,0,0	0|0:0:1,0,0	0|0:0:1,0,0	0|0:0:1,0,0	0|0:0:1,0,0	0|0:0:1,0,0	0|0:0:1,0,0	0|0:0:1,0,0	0|0:0:1,0,0	0|0:0:1,0,0
seq000006_scaffold1_cov47_len1122688	429560	.	C	G	.	PASS	AR2=1;DR2=1;AF=0.148	GT:DS:GP	0|0:0:1,0,0	0|0:0:1,0,0	0|0:0:1,0,0	0|0:0:1,0,0	1|0:1:0,1,0	0|1:1:0,1,0	0|0:0:1,0,0	0|0:0:1,0,0	0|0:0:1,0,0	0|0:0:1,0,0	0|0:0:1,0,0	0|0:0:1,0,0	0|0:0:1,0,0	0|0:0:1,0,0	0|0:0:1,0,0	0|0:0:1,0,0	0|0:0:1,0,0	0|1:1:0,1,0	1|0:1:0,1,0	0|0:0:1,0,0	0|0:0:1,0,0	0|0:0:1,0,0	0|0:0:1,0,0	0|1:1:0,1,0	0|0:0:1,0,0	0|0:0:1,0,0	0|0:0:1,0,0	0|0:0:1,0,0	0|0:0:1,0,0	0|0:0:1,0,0	0|0:0:1,0,0	0|0:0:1,0,0	0|0:0:1,0,0	0|0:0:1,0,0	0|0:0:1,0,0	0|0:0:1,0,0	0|0:0:1,0,0	0|0:0:1,0,0	0|0:0:1,0,0	0|0:0:1,0,0	0|0:0:1,0,0
seq000006_scaffold1_cov47_len1122688	429572	.	G	C	.	PASS	AR2=1;DR2=1;AF=0.152	GT:DS:GP	0|0:0:1,0,0	0|0:0:1,0,0	0|0:0:1,0,0	0|0:0:1,0,0	1|0:1:0,1,0	0|1:1:0,1,0	0|0:0:1,0,0	0|0:0:1,0,0	0|0:0:1,0,0	0|0:0:1,0,0	0|0:0:1,0,0	0|0:0:1,0,0	0|0:0:1,0,0	0|0:0:1,0,0	0|0:0:1,0,0	0|0:0:1,0,0	0|0:0:1,0,0	0|1:1:0,1,0	1|0:1:0,1,0	0|0:0:1,0,0	0|0:0:1,0,0	0|0:0:1,0,0	0|0:0:1,0,0	0|1:1:0,1,0	0|0:0:1,0,0	0|0:0:1,0,0	0|0:0:1,0,0	0|0:0:1,0,0	0|0:0:1,0,0	0|0:0:1,0,0	0|0:0:1,0,0	0|0:0:1,0,0	0|0:0:1,0,0	0|0:0:1,0,0	0|0:0:1,0,0	0|0:0:1,0,0	0|0:0:1,0,0	0|0:0:1,0,0	0|0:0:1,0,0	0|0:0:1,0,0	0|0:0:1,0,0
seq000006_scaffold1_cov47_len1122688	438693	.	AT	ATT	.	PASS	AR2=1;DR2=1;AF=0.316	GT:DS:GP	0|0:0:1,0,0	0|0:0:1,0,0	0|0:0:1,0,0	0|1:1:0,1,0	1|0:1:0,1,0	0|1:1:0,1,0	1|1:2:0,0,1	0|1:1.001:0,0.999,0.001	0|0:0:1,0,0	1|0:1:0,1,0	0|1:1:0,1,0	0|0:0:1,0,0	1|0:1:0,1,0	0|0:0:1,0,0	0|0:0.001:0.999,0.001,0	1|0:1:0,1,0	1|1:1.999:0,0.001,0.999	0|0:0:1,0,0	0|0:0:1,0,0	0|0:0:1,0,0	0|0:0:1,0,0	0|1:1:0,1,0	0|1:1:0,1,0	1|0:1:0,1,0	1|1:1.999:0,0.001,0.999	0|0:0.002:0.998,0.002,0	0|0:0:1,0,0	0|0:0:1,0,0	0|0:0:1,0,0	1|0:1:0,1,0	0|0:0:1,0,0	0|1:1:0,1,0	1|0:1.001:0.001,0.998,0.001	0|0:0:1,0,0	1|1:2:0,0,1	0|1:1:0,1,0	0|0:0:1,0,0	0|1:1:0,1,0	0|0:0:1,0,0	0|0:0:1,0,0	0|1:1.001:0,0.999,0.001
seq000006_scaffold1_cov47_len1122688	540234	.	T	A	.	PASS	AR2=1;DR2=1;AF=0.135	GT:DS:GP	0|0:0:1,0,0	0|0:0:1,0,0	0|0:0:1,0,0	0|1:1:0,1,0	0|0:0:1,0,0	0|0:0:1,0,0	1|1:2:0,0,1	0|1:1:0,1,0	0|0:0:1,0,0	0|0:0:1,0,0	0|0:0:1,0,0	0|0:0:1,0,0	0|0:0:1,0,0	0|0:0:1,0,0	0|0:0:1,0,0	1|0:1:0,1,0	0|1:1:0,1,0	0|0:0:1,0,0	0|0:0:1,0,0	0|0:0:1,0,0	0|0:0:1,0,0	0|0:0:1,0,0	0|0:0:1,0,0	0|0:0:1,0,0	0|0:0:1,0,0	0|0:0:1,0,0	0|0:0:1,0,0	0|0:0:1,0,0	0|0:0:1,0,0	0|0:0:1,0,0	0|0:0:1,0,0	0|0:0:1,0,0	0|0:0:1,0,0	0|0:0:1,0,0	0|1:1:0,1,0	0|0:0:1,0,0	0|0:0:1,0,0	0|1:1:0,1,0	0|0:0:1,0,0	0|0:0:1,0,0	0|1:1:0,1,0
seq000006_scaffold1_cov47_len1122688	540376	.	G	A	.	PASS	AR2=1;DR2=1;AF=0.135	GT:DS:GP	0|0:0:1,0,0	0|0:0:1,0,0	0|0:0:1,0,0	0|1:1:0,1,0	0|0:0:1,0,0	0|0:0:1,0,0	1|1:2:0,0,1	0|1:1:0,1,0	0|0:0:1,0,0	0|0:0:1,0,0	0|0:0:1,0,0	0|0:0:1,0,0	0|0:0:1,0,0	0|0:0:1,0,0	0|0:0:1,0,0	1|0:1:0,1,0	0|1:1:0,1,0	0|0:0:1,0,0	0|0:0:1,0,0	0|0:0:1,0,0	0|0:0:1,0,0	0|0:0:1,0,0	0|0:0:1,0,0	0|0:0:1,0,0	0|0:0:1,0,0	0|0:0:1,0,0	0|0:0:1,0,0	0|0:0:1,0,0	0|0:0:1,0,0	0|0:0:1,0,0	0|0:0:1,0,0	0|0:0:1,0,0	0|0:0:1,0,0	0|0:0:1,0,0	0|1:1:0,1,0	0|0:0:1,0,0	0|0:0:1,0,0	0|1:1:0,1,0	0|0:0:1,0,0	0|0:0:1,0,0	0|1:1:0,1,0
seq000006_scaffold1_cov47_len1122688	540395	.	C	T	.	PASS	AR2=1;DR2=1;AF=0.135	GT:DS:GP	0|0:0:1,0,0	0|0:0:1,0,0	0|0:0:1,0,0	0|1:1:0,1,0	0|0:0:1,0,0	0|0:0:1,0,0	1|1:2:0,0,1	0|1:1:0,1,0	0|0:0:1,0,0	0|0:0:1,0,0	0|0:0:1,0,0	0|0:0:1,0,0	0|0:0:1,0,0	0|0:0:1,0,0	0|0:0:1,0,0	1|0:1:0,1,0	0|1:1:0,1,0	0|0:0:1,0,0	0|0:0:1,0,0	0|0:0:1,0,0	0|0:0:1,0,0	0|0:0:1,0,0	0|0:0:1,0,0	0|0:0:1,0,0	0|0:0:1,0,0	0|0:0:1,0,0	0|0:0:1,0,0	0|0:0:1,0,0	0|0:0:1,0,0	0|0:0:1,0,0	0|0:0:1,0,0	0|0:0:1,0,0	0|0:0:1,0,0	0|0:0:1,0,0	0|1:1:0,1,0	0|0:0:1,0,0	0|0:0:1,0,0	0|1:1:0,1,0	0|0:0:1,0,0	0|0:0:1,0,0	0|1:1:0,1,0
seq000006_scaffold1_cov47_len1122688	554166	.	T	C	.	PASS	AR2=1;DR2=1;AF=0.742	GT:DS:GP	0|1:1:0,1,0	1|1:2:0,0,1	1|0:1:0,1,0	1|1:2:0,0,1	0|1:1:0,1,0	1|0:1:0,1,0	1|1:2:0,0,1	1|1:2:0,0,1	1|1:2:0,0,1	0|1:1:0,1,0	1|0:1:0,1,0	1|1:2:0,0,1	0|1:1:0,1,0	1|1:2:0,0,1	1|1:2:0,0,1	1|1:2:0,0,1	0|1:1:0,1,0	1|0:1:0,1,0	0|1:1:0,1,0	0|1:1:0,1,0	1|1:2:0,0,1	1|0:1:0,1,0	1|0:1:0,1,0	0|0:0:1,0,0	0|0:0:1,0,0	0|1:1:0,1,0	1|1:2:0,0,1	1|0:1:0,1,0	1|0:1:0,1,0	0|1:1:0,1,0	0|1:1:0,1,0	0|0:0:1,0,0	0|1:1:0,1,0	1|1:2:0,0,1	0|1:1:0,1,0	1|0:1:0,1,0	1|1:2:0,0,1	1|1:2:0,0,1	1|1:2:0,0,1	1|1:2:0,0,1	1|1:2:0,0,1
seq000006_scaffold1_cov47_len1122688	554176	.	G	C	.	PASS	AR2=1;DR2=1;AF=0.742	GT:DS:GP	0|1:1:0,1,0	1|1:2:0,0,1	1|0:1:0,1,0	1|1:2:0,0,1	0|1:1:0,1,0	1|0:1:0,1,0	1|1:2:0,0,1	1|1:2:0,0,1	1|1:2:0,0,1	0|1:1:0,1,0	1|0:1:0,1,0	1|1:2:0,0,1	0|1:1:0,1,0	1|1:2:0,0,1	1|1:2:0,0,1	1|1:2:0,0,1	0|1:1:0,1,0	1|0:1:0,1,0	0|1:1:0,1,0	0|1:1:0,1,0	1|1:2:0,0,1	1|0:1:0,1,0	1|0:1:0,1,0	0|0:0:1,0,0	0|0:0:1,0,0	0|1:1:0,1,0	1|1:2:0,0,1	1|0:1:0,1,0	1|0:1:0,1,0	0|1:1:0,1,0	0|1:1:0,1,0	0|0:0:1,0,0	0|1:1:0,1,0	1|1:2:0,0,1	0|1:1:0,1,0	1|0:1:0,1,0	1|1:2:0,0,1	1|1:2:0,0,1	1|1:2:0,0,1	1|1:2:0,0,1	1|1:2:0,0,1
seq000006_scaffold1_cov47_len1122688	565840	.	C	T	.	PASS	AR2=1;DR2=1;AF=0.135	GT:DS:GP	0|0:0:1,0,0	0|0:0:1,0,0	0|0:0:1,0,0	0|1:1:0,1,0	0|0:0:1,0,0	0|0:0:1,0,0	1|1:2:0,0,1	0|1:1:0,1,0	0|0:0:1,0,0	0|0:0:1,0,0	0|0:0:1,0,0	0|0:0:1,0,0	0|0:0:1,0,0	0|0:0:1,0,0	0|0:0:1,0,0	1|0:1:0,1,0	0|1:1:0,1,0	0|0:0:1,0,0	0|0:0:1,0,0	0|0:0:1,0,0	0|0:0:1,0,0	0|0:0:1,0,0	0|0:0:1,0,0	0|0:0:1,0,0	0|0:0:1,0,0	0|0:0:1,0,0	0|0:0:1,0,0	0|0:0:1,0,0	0|0:0:1,0,0	0|0:0:1,0,0	0|0:0:1,0,0	0|0:0:1,0,0	0|0:0:1,0,0	0|0:0:1,0,0	0|1:1:0,1,0	0|0:0:1,0,0	0|0:0:1,0,0	0|1:1:0,1,0	0|0:0:1,0,0	0|0:0:1,0,0	0|1:1:0,1,0
seq000006_scaffold1_cov47_len1122688	565841	.	A	G	.	PASS	AR2=1;DR2=1;AF=0.135	GT:DS:GP	0|0:0:1,0,0	0|0:0:1,0,0	0|0:0:1,0,0	0|1:1:0,1,0	0|0:0:1,0,0	0|0:0:1,0,0	1|1:2:0,0,1	0|1:1:0,1,0	0|0:0:1,0,0	0|0:0:1,0,0	0|0:0:1,0,0	0|0:0:1,0,0	0|0:0:1,0,0	0|0:0:1,0,0	0|0:0:1,0,0	1|0:1:0,1,0	0|1:1:0,1,0	0|0:0:1,0,0	0|0:0:1,0,0	0|0:0:1,0,0	0|0:0:1,0,0	0|0:0:1,0,0	0|0:0:1,0,0	0|0:0:1,0,0	0|0:0:1,0,0	0|0:0:1,0,0	0|0:0:1,0,0	0|0:0:1,0,0	0|0:0:1,0,0	0|0:0:1,0,0	0|0:0:1,0,0	0|0:0:1,0,0	0|0:0:1,0,0	0|0:0:1,0,0	0|1:1:0,1,0	0|0:0:1,0,0	0|0:0:1,0,0	0|1:1:0,1,0	0|0:0:1,0,0	0|0:0:1,0,0	0|1:1:0,1,0
seq000006_scaffold1_cov47_len1122688	566022	.	A	G	.	PASS	AR2=1;DR2=1;AF=0.135	GT:DS:GP	0|0:0:1,0,0	0|0:0:1,0,0	0|0:0:1,0,0	0|1:1:0,1,0	0|0:0:1,0,0	0|0:0:1,0,0	1|1:2:0,0,1	0|1:1:0,1,0	0|0:0:1,0,0	0|0:0:1,0,0	0|0:0:1,0,0	0|0:0:1,0,0	0|0:0:1,0,0	0|0:0:1,0,0	0|0:0:1,0,0	1|0:1:0,1,0	0|1:1:0,1,0	0|0:0:1,0,0	0|0:0:1,0,0	0|0:0:1,0,0	0|0:0:1,0,0	0|0:0:1,0,0	0|0:0:1,0,0	0|0:0:1,0,0	0|0:0:1,0,0	0|0:0:1,0,0	0|0:0:1,0,0	0|0:0:1,0,0	0|0:0:1,0,0	0|0:0:1,0,0	0|0:0:1,0,0	0|0:0:1,0,0	0|0:0:1,0,0	0|0:0:1,0,0	0|1:1:0,1,0	0|0:0:1,0,0	0|0:0:1,0,0	0|1:1:0,1,0	0|0:0:1,0,0	0|0:0:1,0,0	0|1:1:0,1,0
seq000006_scaffold1_cov47_len1122688	567687	.	T	A	.	PASS	AR2=1;DR2=1;AF=0.143	GT:DS:GP	0|0:0:1,0,0	0|0:0:1,0,0	0|0:0:1,0,0	0|1:1:0,1,0	0|0:0:1,0,0	0|0:0:1,0,0	1|1:2:0,0,1	0|1:1:0,1,0	0|0:0:1,0,0	0|0:0:1,0,0	0|0:0:1,0,0	0|0:0:1,0,0	0|0:0:1,0,0	0|0:0:1,0,0	0|0:0:1,0,0	1|0:1:0,1,0	0|1:1:0,1,0	0|0:0:1,0,0	0|0:0:1,0,0	0|0:0:1,0,0	0|0:0:1,0,0	0|0:0:1,0,0	0|0:0:1,0,0	0|0:0:1,0,0	0|0:0:1,0,0	0|0:0:1,0,0	0|0:0:1,0,0	0|0:0:1,0,0	0|0:0:1,0,0	0|0:0:1,0,0	0|0:0:1,0,0	0|0:0:1,0,0	0|0:0:1,0,0	0|0:0:1,0,0	0|1:1:0,1,0	0|0:0:1,0,0	0|0:0:1,0,0	0|1:1:0,1,0	0|0:0:1,0,0	0|0:0:1,0,0	0|1:1:0,1,0
seq000006_scaffold1_cov47_len1122688	567894	.	G	A	.	PASS	AR2=1;DR2=1;AF=0.143	GT:DS:GP	0|0:0:1,0,0	0|0:0:1,0,0	0|0:0:1,0,0	0|1:1:0,1,0	0|0:0:1,0,0	0|0:0:1,0,0	1|1:2:0,0,1	0|1:1:0,1,0	0|0:0:1,0,0	0|0:0:1,0,0	0|0:0:1,0,0	0|0:0:1,0,0	0|0:0:1,0,0	0|0:0:1,0,0	0|0:0:1,0,0	1|0:1:0,1,0	0|1:1:0,1,0	0|0:0:1,0,0	0|0:0:1,0,0	0|0:0:1,0,0	0|0:0:1,0,0	0|0:0:1,0,0	0|0:0:1,0,0	0|0:0:1,0,0	0|0:0:1,0,0	0|0:0:1,0,0	0|0:0:1,0,0	0|0:0:1,0,0	0|0:0:1,0,0	0|0:0:1,0,0	0|0:0:1,0,0	0|0:0:1,0,0	0|0:0:1,0,0	0|0:0:1,0,0	0|1:1:0,1,0	0|0:0:1,0,0	0|0:0:1,0,0	0|1:1:0,1,0	0|0:0:1,0,0	0|0:0:1,0,0	0|1:1:0,1,0
seq000006_scaffold1_cov47_len1122688	567898	.	T	C	.	PASS	AR2=1;DR2=1;AF=0.143	GT:DS:GP	0|0:0:1,0,0	0|0:0:1,0,0	0|0:0:1,0,0	0|1:1:0,1,0	0|0:0:1,0,0	0|0:0:1,0,0	1|1:2:0,0,1	0|1:1:0,1,0	0|0:0:1,0,0	0|0:0:1,0,0	0|0:0:1,0,0	0|0:0:1,0,0	0|0:0:1,0,0	0|0:0:1,0,0	0|0:0:1,0,0	1|0:1:0,1,0	0|1:1:0,1,0	0|0:0:1,0,0	0|0:0:1,0,0	0|0:0:1,0,0	0|0:0:1,0,0	0|0:0:1,0,0	0|0:0:1,0,0	0|0:0:1,0,0	0|0:0:1,0,0	0|0:0:1,0,0	0|0:0:1,0,0	0|0:0:1,0,0	0|0:0:1,0,0	0|0:0:1,0,0	0|0:0:1,0,0	0|0:0:1,0,0	0|0:0:1,0,0	0|0:0:1,0,0	0|1:1:0,1,0	0|0:0:1,0,0	0|0:0:1,0,0	0|1:1:0,1,0	0|0:0:1,0,0	0|0:0:1,0,0	0|1:1:0,1,0
seq000006_scaffold1_cov47_len1122688	568738	.	T	C	.	PASS	AR2=1;DR2=1;AF=0.082	GT:DS:GP	0|0:0:1,0,0	0|0:0:1,0,0	0|0:0:1,0,0	0|0:0:1,0,0	0|0:0:1,0,0	0|0:0:1,0,0	0|0:0:1,0,0	0|0:0:1,0,0	0|0:0:1,0,0	0|0:0:1,0,0	0|0:0:1,0,0	0|0:0:1,0,0	0|0:0:1,0,0	0|0:0:1,0,0	0|0:0:1,0,0	0|0:0:1,0,0	0|0:0:1,0,0	0|1:1:0,1,0	1|0:1:0,1,0	0|0:0:1,0,0	0|0:0:1,0,0	0|0:0:1,0,0	0|0:0:1,0,0	0|1:1:0,1,0	0|0:0:1,0,0	0|0:0:1,0,0	0|0:0:1,0,0	0|0:0:1,0,0	0|0:0:1,0,0	0|0:0:1,0,0	0|0:0:1,0,0	0|0:0:1,0,0	0|0:0:1,0,0	0|0:0:1,0,0	0|0:0:1,0,0	0|0:0:1,0,0	0|0:0:1,0,0	0|0:0:1,0,0	0|0:0:1,0,0	0|0:0:1,0,0	0|0:0:1,0,0
seq000006_scaffold1_cov47_len1122688	568774	.	C	G	.	PASS	AR2=1;DR2=1;AF=0.082	GT:DS:GP	0|0:0:1,0,0	0|0:0:1,0,0	0|0:0:1,0,0	0|0:0:1,0,0	0|0:0:1,0,0	0|0:0:1,0,0	0|0:0:1,0,0	0|0:0:1,0,0	0|0:0:1,0,0	0|0:0:1,0,0	0|0:0:1,0,0	0|0:0:1,0,0	0|0:0:1,0,0	0|0:0:1,0,0	0|0:0:1,0,0	0|0:0:1,0,0	0|0:0:1,0,0	0|1:1:0,1,0	1|0:1:0,1,0	0|0:0:1,0,0	0|0:0:1,0,0	0|0:0:1,0,0	0|0:0:1,0,0	0|1:1:0,1,0	0|0:0:1,0,0	0|0:0:1,0,0	0|0:0:1,0,0	0|0:0:1,0,0	0|0:0:1,0,0	0|0:0:1,0,0	0|0:0:1,0,0	0|0:0:1,0,0	0|0:0:1,0,0	0|0:0:1,0,0	0|0:0:1,0,0	0|0:0:1,0,0	0|0:0:1,0,0	0|0:0:1,0,0	0|0:0:1,0,0	0|0:0:1,0,0	0|0:0:1,0,0
seq000006_scaffold1_cov47_len1122688	568780	.	T	C	.	PASS	AR2=1;DR2=1;AF=0.082	GT:DS:GP	0|0:0:1,0,0	0|0:0:1,0,0	0|0:0:1,0,0	0|0:0:1,0,0	0|0:0:1,0,0	0|0:0:1,0,0	0|0:0:1,0,0	0|0:0:1,0,0	0|0:0:1,0,0	0|0:0:1,0,0	0|0:0:1,0,0	0|0:0:1,0,0	0|0:0:1,0,0	0|0:0:1,0,0	0|0:0:1,0,0	0|0:0:1,0,0	0|0:0:1,0,0	0|1:1:0,1,0	1|0:1:0,1,0	0|0:0:1,0,0	0|0:0:1,0,0	0|0:0:1,0,0	0|0:0:1,0,0	0|1:1:0,1,0	0|0:0:1,0,0	0|0:0:1,0,0	0|0:0:1,0,0	0|0:0:1,0,0	0|0:0:1,0,0	0|0:0:1,0,0	0|0:0:1,0,0	0|0:0:1,0,0	0|0:0:1,0,0	0|0:0:1,0,0	0|0:0:1,0,0	0|0:0:1,0,0	0|0:0:1,0,0	0|0:0:1,0,0	0|0:0:1,0,0	0|0:0:1,0,0	0|0:0:1,0,0
seq000006_scaffold1_cov47_len1122688	568794	.	G	A	.	PASS	AR2=1;DR2=1;AF=0.082	GT:DS:GP	0|0:0:1,0,0	0|0:0:1,0,0	0|0:0:1,0,0	0|0:0:1,0,0	0|0:0:1,0,0	0|0:0:1,0,0	0|0:0:1,0,0	0|0:0:1,0,0	0|0:0:1,0,0	0|0:0:1,0,0	0|0:0:1,0,0	0|0:0:1,0,0	0|0:0:1,0,0	0|0:0:1,0,0	0|0:0:1,0,0	0|0:0:1,0,0	0|0:0:1,0,0	0|1:1:0,1,0	1|0:1:0,1,0	0|0:0:1,0,0	0|0:0:1,0,0	0|0:0:1,0,0	0|0:0:1,0,0	0|1:1:0,1,0	0|0:0:1,0,0	0|0:0:1,0,0	0|0:0:1,0,0	0|0:0:1,0,0	0|0:0:1,0,0	0|0:0:1,0,0	0|0:0:1,0,0	0|0:0:1,0,0	0|0:0:1,0,0	0|0:0:1,0,0	0|0:0:1,0,0	0|0:0:1,0,0	0|0:0:1,0,0	0|0:0:1,0,0	0|0:0:1,0,0	0|0:0:1,0,0	0|0:0:1,0,0
seq000006_scaffold1_cov47_len1122688	568903	.	C	G	.	PASS	AR2=1;DR2=1;AF=0.082	GT:DS:GP	0|0:0:1,0,0	0|0:0:1,0,0	0|0:0:1,0,0	0|0:0:1,0,0	0|0:0:1,0,0	0|0:0:1,0,0	0|0:0:1,0,0	0|0:0:1,0,0	0|0:0:1,0,0	0|0:0:1,0,0	0|0:0:1,0,0	0|0:0:1,0,0	0|0:0:1,0,0	0|0:0:1,0,0	0|0:0:1,0,0	0|0:0:1,0,0	0|0:0:1,0,0	0|1:1:0,1,0	1|0:1:0,1,0	0|0:0:1,0,0	0|0:0:1,0,0	0|0:0:1,0,0	0|0:0:1,0,0	0|1:1:0,1,0	0|0:0:1,0,0	0|0:0:1,0,0	0|0:0:1,0,0	0|0:0:1,0,0	0|0:0:1,0,0	0|0:0:1,0,0	0|0:0:1,0,0	0|0:0:1,0,0	0|0:0:1,0,0	0|0:0:1,0,0	0|0:0:1,0,0	0|0:0:1,0,0	0|0:0:1,0,0	0|0:0:1,0,0	0|0:0:1,0,0	0|0:0:1,0,0	0|0:0:1,0,0
seq000006_scaffold1_cov47_len1122688	568927	.	C	T	.	PASS	AR2=1;DR2=1;AF=0.082	GT:DS:GP	0|0:0:1,0,0	0|0:0:1,0,0	0|0:0:1,0,0	0|0:0:1,0,0	0|0:0:1,0,0	0|0:0:1,0,0	0|0:0:1,0,0	0|0:0:1,0,0	0|0:0:1,0,0	0|0:0:1,0,0	0|0:0:1,0,0	0|0:0:1,0,0	0|0:0:1,0,0	0|0:0:1,0,0	0|0:0:1,0,0	0|0:0:1,0,0	0|0:0:1,0,0	0|1:1:0,1,0	1|0:1:0,1,0	0|0:0:1,0,0	0|0:0:1,0,0	0|0:0:1,0,0	0|0:0:1,0,0	0|1:1:0,1,0	0|0:0:1,0,0	0|0:0:1,0,0	0|0:0:1,0,0	0|0:0:1,0,0	0|0:0:1,0,0	0|0:0:1,0,0	0|0:0:1,0,0	0|0:0:1,0,0	0|0:0:1,0,0	0|0:0:1,0,0	0|0:0:1,0,0	0|0:0:1,0,0	0|0:0:1,0,0	0|0:0:1,0,0	0|0:0:1,0,0	0|0:0:1,0,0	0|0:0:1,0,0
seq000006_scaffold1_cov47_len1122688	568931	.	T	C	.	PASS	AR2=1;DR2=1;AF=0.082	GT:DS:GP	0|0:0:1,0,0	0|0:0:1,0,0	0|0:0:1,0,0	0|0:0:1,0,0	0|0:0:1,0,0	0|0:0:1,0,0	0|0:0:1,0,0	0|0:0:1,0,0	0|0:0:1,0,0	0|0:0:1,0,0	0|0:0:1,0,0	0|0:0:1,0,0	0|0:0:1,0,0	0|0:0:1,0,0	0|0:0:1,0,0	0|0:0:1,0,0	0|0:0:1,0,0	0|1:1:0,1,0	1|0:1:0,1,0	0|0:0:1,0,0	0|0:0:1,0,0	0|0:0:1,0,0	0|0:0:1,0,0	0|1:1:0,1,0	0|0:0:1,0,0	0|0:0:1,0,0	0|0:0:1,0,0	0|0:0:1,0,0	0|0:0:1,0,0	0|0:0:1,0,0	0|0:0:1,0,0	0|0:0:1,0,0	0|0:0:1,0,0	0|0:0:1,0,0	0|0:0:1,0,0	0|0:0:1,0,0	0|0:0:1,0,0	0|0:0:1,0,0	0|0:0:1,0,0	0|0:0:1,0,0	0|0:0:1,0,0
seq000006_scaffold1_cov47_len1122688	568933	.	C	T	.	PASS	AR2=1;DR2=1;AF=0.082	GT:DS:GP	0|0:0:1,0,0	0|0:0:1,0,0	0|0:0:1,0,0	0|0:0:1,0,0	0|0:0:1,0,0	0|0:0:1,0,0	0|0:0:1,0,0	0|0:0:1,0,0	0|0:0:1,0,0	0|0:0:1,0,0	0|0:0:1,0,0	0|0:0:1,0,0	0|0:0:1,0,0	0|0:0:1,0,0	0|0:0:1,0,0	0|0:0:1,0,0	0|0:0:1,0,0	0|1:1:0,1,0	1|0:1:0,1,0	0|0:0:1,0,0	0|0:0:1,0,0	0|0:0:1,0,0	0|0:0:1,0,0	0|1:1:0,1,0	0|0:0:1,0,0	0|0:0:1,0,0	0|0:0:1,0,0	0|0:0:1,0,0	0|0:0:1,0,0	0|0:0:1,0,0	0|0:0:1,0,0	0|0:0:1,0,0	0|0:0:1,0,0	0|0:0:1,0,0	0|0:0:1,0,0	0|0:0:1,0,0	0|0:0:1,0,0	0|0:0:1,0,0	0|0:0:1,0,0	0|0:0:1,0,0	0|0:0:1,0,0
seq000006_scaffold1_cov47_len1122688	568956	.	C	T	.	PASS	AR2=1;DR2=1;AF=0.082	GT:DS:GP	0|0:0:1,0,0	0|0:0:1,0,0	0|0:0:1,0,0	0|0:0:1,0,0	0|0:0:1,0,0	0|0:0:1,0,0	0|0:0:1,0,0	0|0:0:1,0,0	0|0:0:1,0,0	0|0:0:1,0,0	0|0:0:1,0,0	0|0:0:1,0,0	0|0:0:1,0,0	0|0:0:1,0,0	0|0:0:1,0,0	0|0:0:1,0,0	0|0:0:1,0,0	0|1:1:0,1,0	1|0:1:0,1,0	0|0:0:1,0,0	0|0:0:1,0,0	0|0:0:1,0,0	0|0:0:1,0,0	0|1:1:0,1,0	0|0:0:1,0,0	0|0:0:1,0,0	0|0:0:1,0,0	0|0:0:1,0,0	0|0:0:1,0,0	0|0:0:1,0,0	0|0:0:1,0,0	0|0:0:1,0,0	0|0:0:1,0,0	0|0:0:1,0,0	0|0:0:1,0,0	0|0:0:1,0,0	0|0:0:1,0,0	0|0:0:1,0,0	0|0:0:1,0,0	0|0:0:1,0,0	0|0:0:1,0,0
seq000006_scaffold1_cov47_len1122688	568972	.	T	C	.	PASS	AR2=1;DR2=1;AF=0.082	GT:DS:GP	0|0:0:1,0,0	0|0:0:1,0,0	0|0:0:1,0,0	0|0:0:1,0,0	0|0:0:1,0,0	0|0:0:1,0,0	0|0:0:1,0,0	0|0:0:1,0,0	0|0:0:1,0,0	0|0:0:1,0,0	0|0:0:1,0,0	0|0:0:1,0,0	0|0:0:1,0,0	0|0:0:1,0,0	0|0:0:1,0,0	0|0:0:1,0,0	0|0:0:1,0,0	0|1:1:0,1,0	1|0:1:0,1,0	0|0:0:1,0,0	0|0:0:1,0,0	0|0:0:1,0,0	0|0:0:1,0,0	0|1:1:0,1,0	0|0:0:1,0,0	0|0:0:1,0,0	0|0:0:1,0,0	0|0:0:1,0,0	0|0:0:1,0,0	0|0:0:1,0,0	0|0:0:1,0,0	0|0:0:1,0,0	0|0:0:1,0,0	0|0:0:1,0,0	0|0:0:1,0,0	0|0:0:1,0,0	0|0:0:1,0,0	0|0:0:1,0,0	0|0:0:1,0,0	0|0:0:1,0,0	0|0:0:1,0,0
seq000006_scaffold1_cov47_len1122688	572966	.	A	T	.	PASS	AR2=0.662;DR2=0.723;AF=0.45	GT:DS:GP	0|0:0.288:0.712,0.288,0	0|0:0.523:0.547,0.384,0.069	0|0:0.276:0.724,0.276,0	0|1:1.264:0,0.736,0.264	0|0:0:1,0,0	0|0:0:1,0,0	1|1:2:0,0,1	0|1:1.452:0,0.548,0.452	0|1:1.068:0.145,0.641,0.214	0|0:0:1,0,0	0|0:0:1,0,0	1|0:0.617:0.481,0.422,0.098	0|0:0:1,0,0	0|1:0.684:0.42,0.476,0.104	1|0:0.741:0.385,0.49,0.126	1|1:2:0,0,1	0|1:1:0,1,0	1|1:2:0,0,1	1|1:2:0,0,1	0|0:0:1,0,0	0|1:0.617:0.481,0.422,0.098	0|0:0:1,0,0	0|0:0:1,0,0	0|1:1:0,1,0	0|0:0:1,0,0	0|0:0.239:0.761,0.239,0	0|1:1.057:0.154,0.635,0.211	0|0:0:1,0,0	0|0:0:1,0,0	0|0:0:1,0,0	0|0:0:1,0,0	0|0:0:1,0,0	0|1:0.536:0.464,0.536,0	1|0:1.068:0.145,0.641,0.214	0|1:1:0,1,0	0|0:0:1,0,0	0|0:0.617:0.481,0.422,0.098	0|1:1:0,1,0	0|0:0.617:0.481,0.422,0.098	0|1:0.741:0.385,0.49,0.125	0|1:1.265:0,0.735,0.265
seq000006_scaffold1_cov47_len1122688	572985	.	A	G	.	PASS	AR2=0.664;DR2=0.715;AF=0.513	GT:DS:GP	1|0:1.634:0,0.366,0.634	1|1:1.35:0.107,0.435,0.457	1|1:1.654:0,0.346,0.654	1|0:0.67:0.33,0.67,0	1|1:2:0,0,1	1|1:2:0,0,1	0|0:0:1,0,0	1|0:0.499:0.501,0.499,0	1|0:0.817:0.283,0.617,0.1	1|1:2:0,0,1	1|1:2:0,0,1	0|1:1.221:0.156,0.467,0.377	1|1:2:0,0,1	1|0:1.227:0.139,0.494,0.367	0|1:1.197:0.156,0.491,0.353	0|0:0:1,0,0	1|0:1:0,1,0	0|0:0:1,0,0	0|0:0:1,0,0	1|1:2:0,0,1	1|0:1.221:0.156,0.467,0.377	1|1:2:0,0,1	1|1:2:0,0,1	1|0:1:0,1,0	1|1:2:0,0,1	1|1:1.711:0,0.289,0.711	1|0:0.828:0.28,0.613,0.107	1|1:2:0,0,1	1|1:2:0,0,1	1|1:2:0,0,1	1|1:2:0,0,1	1|1:2:0,0,1	1|0:1.417:0,0.583,0.417	0|1:0.817:0.283,0.617,0.1	1|0:1:0,1,0	1|1:2:0,0,1	1|0:1.221:0.156,0.467,0.377	0|0:0:1,0,0	1|0:1.221:0.156,0.467,0.377	1|0:1.198:0.155,0.491,0.354	1|0:0.67:0.33,0.67,0
seq000006_scaffold1_cov47_len1122688	573261	.	G	A	.	PASS	AR2=1;DR2=1;AF=0.07	GT:DS:GP	0|0:0:1,0,0	0|0:0:1,0,0	0|0:0:1,0,0	0|0:0:1,0,0	0|0:0:1,0,0	0|0:0:1,0,0	0|0:0:1,0,0	0|0:0:1,0,0	0|0:0:1,0,0	0|0:0:1,0,0	0|0:0:1,0,0	0|0:0:1,0,0	0|0:0:1,0,0	0|0:0:1,0,0	0|0:0:1,0,0	0|0:0:1,0,0	0|0:0:1,0,0	0|1:1:0,1,0	1|0:1:0,1,0	0|0:0:1,0,0	0|0:0:1,0,0	0|0:0:1,0,0	0|0:0:1,0,0	0|1:1:0,1,0	0|0:0:1,0,0	0|0:0:1,0,0	0|0:0:1,0,0	0|0:0:1,0,0	0|0:0:1,0,0	0|0:0:1,0,0	0|0:0:1,0,0	0|0:0:1,0,0	0|0:0:1,0,0	0|0:0:1,0,0	0|0:0:1,0,0	0|0:0:1,0,0	0|0:0:1,0,0	0|0:0:1,0,0	0|0:0:1,0,0	0|0:0:1,0,0	0|0:0:1,0,0
seq000006_scaffold1_cov47_len1122688	573310	.	T	C	.	PASS	AR2=0.998;DR2=0.998;AF=0.18	GT:DS:GP	1|0:1:0,1,0	0|0:0:1,0,0	0|1:1:0,1,0	0|0:0:1,0,0	1|0:1:0,1,0	0|1:1:0,1,0	0|0:0:1,0,0	0|0:0:1,0,0	0|0:0:1,0,0	1|0:1:0,1,0	0|1:1:0,1,0	0|0:0:1,0,0	1|0:1:0,1,0	0|0:0:1,0,0	0|0:0:1,0,0	0|0:0:1,0,0	1|0:1:0,1,0	0|0:0:1,0,0	0|0:0:1,0,0	1|0:1:0,1,0	0|0:0:1,0,0	0|1:1:0,1,0	0|1:1:0,1,0	1|0:1:0,1,0	1|1:2:0,0,1	1|0:1:0,1,0	0|0:0:1,0,0	0|1:1:0,1,0	0|1:1:0,1,0	1|0:0.932:0.068,0.932,0	1|0:1:0,1,0	1|1:2:0,0,1	1|0:1:0,1,0	0|0:0:1,0,0	1|0:1:0,1,0	0|1:1:0,1,0	0|0:0:1,0,0	0|0:0:1,0,0	0|0:0:1,0,0	0|0:0:1,0,0	0|0:0:1,0,0
seq000006_scaffold1_cov47_len1122688	630966	.	C	T	.	PASS	AR2=1;DR2=1;AF=0.59	GT:DS:GP	0|1:1:0,1,0	1|1:2:0,0,1	1|0:1:0,1,0	1|1:2:0,0,1	1|1:2:0,0,1	1|1:2:0,0,1	1|1:2:0,0,1	0|1:1:0,1,0	1|0:1:0,1,0	0|1:1:0,1,0	1|0:1:0,1,0	1|1:2:0,0,1	0|1:1:0,1,0	1|0:1:0,1,0	0|1:1:0,1,0	1|1:2:0,0,1	0|1:1:0,1,0	0|1:1:0,1,0	1|0:1:0,1,0	0|1:1:0,1,0	1|1:2:0,0,1	1|0:1:0,1,0	0|0:0:1,0,0	0|1:1:0,1,0	0|0:0:1,0,0	0|1:1:0,1,0	1|0:1:0,1,0	1|0:1:0,1,0	1|0:1:0,1,0	0|0:0:1,0,0	0|1:1:0,1,0	0|0:0:1,0,0	0|0:0:1,0,0	0|1:1:0,1,0	0|1:1:0,1,0	0|0:0:1,0,0	1|1:2:0,0,1	1|1:2:0,0,1	1|1:2:0,0,1	1|0:1:0,1,0	1|1:2:0,0,1
seq000006_scaffold1_cov47_len1122688	630984	.	C	T	.	PASS	AR2=1;DR2=1;AF=0.414	GT:DS:GP	1|0:1:0,1,0	0|0:0:1,0,0	0|1:1:0,1,0	0|0:0:1,0,0	0|0:0:1,0,0	0|0:0:1,0,0	0|0:0:1,0,0	1|0:1:0,1,0	0|1:1:0,1,0	1|0:1:0,1,0	0|1:1:0,1,0	0|0:0:1,0,0	1|0:1:0,1,0	0|1:1:0,1,0	1|0:1:0,1,0	0|0:0:1,0,0	1|0:1:0,1,0	1|0:1:0,1,0	0|1:1:0,1,0	1|0:1:0,1,0	0|0:0:1,0,0	0|1:1:0,1,0	1|1:2:0,0,1	1|0:1:0,1,0	1|1:2:0,0,1	1|0:1:0,1,0	0|1:1:0,1,0	0|1:1:0,1,0	0|1:1:0,1,0	1|1:2:0,0,1	1|0:1:0,1,0	1|1:2:0,0,1	1|1:2:0,0,1	1|0:1:0,1,0	1|0:1:0,1,0	1|1:2:0,0,1	0|0:0:1,0,0	0|0:0:1,0,0	0|0:0:1,0,0	0|1:1:0,1,0	0|0:0:1,0,0
seq000006_scaffold1_cov47_len1122688	644886	.	C	T	.	PASS	AR2=0.999;DR2=0.999;AF=0.574	GT:DS:GP	0|1:0.992:0.008,0.992,0	1|1:2:0,0,1	1|0:1:0,1,0	1|1:1.994:0,0.006,0.994	1|1:2:0,0,1	1|1:2:0,0,1	1|1:2:0,0,1	0|1:1:0,1,0	1|0:1:0,1,0	0|1:1:0,1,0	1|0:1:0,1,0	1|1:2:0,0,1	0|1:1:0,1,0	1|0:1:0,1,0	0|1:0.997:0.003,0.997,0	1|1:2:0,0,1	0|1:0.999:0.001,0.999,0	0|1:1:0,1,0	1|0:1:0,1,0	0|1:1:0,1,0	1|1:2:0,0,1	1|0:1:0,1,0	0|0:0:1,0,0	0|1:1:0,1,0	0|0:0:1,0,0	0|1:0.997:0.003,0.997,0	1|0:1:0,1,0	1|0:1:0,1,0	1|0:1:0,1,0	0|0:0:1,0,0	0|1:1:0,1,0	0|0:0:1,0,0	0|0:0:1,0,0	0|1:1:0,1,0	0|1:1:0,1,0	0|0:0:1,0,0	1|1:2:0,0,1	1|1:2:0,0,1	1|1:2:0,0,1	1|0:1:0,1,0	1|1:1.996:0,0.004,0.996
seq000006_scaffold1_cov47_len1122688	654428	.	T	C	.	PASS	AR2=0.997;DR2=0.997;AF=0.579	GT:DS:GP	0|1:1:0.005,0.991,0.005	1|1:2:0,0,1	1|0:1.156:0,0.844,0.156	1|1:1.999:0,0.001,0.999	1|1:2:0,0,1	1|1:2:0,0,1	1|1:2:0,0,1	0|1:1.002:0,0.998,0.002	1|0:1:0,1,0	0|1:1:0,1,0	1|0:1:0,1,0	1|1:2:0,0,1	0|1:1:0,1,0	1|0:1:0,1,0	0|1:0.999:0.001,0.999,0	1|1:2:0,0,1	0|1:1.001:0,0.999,0.001	0|1:1:0,1,0	1|0:1:0,1,0	0|1:1:0,1,0	1|1:2:0,0,1	1|0:1:0,1,0	0|0:0.001:0.999,0.001,0	0|1:1:0,1,0	0|0:0.002:0.998,0.002,0	0|1:1.004:0.001,0.995,0.005	1|0:1:0,1,0	1|0:1:0,1,0	1|0:1:0,1,0	0|0:0.001:0.999,0.001,0	0|1:1.005:0,0.995,0.005	0|0:0:1,0,0	0|0:0.002:0.998,0.002,0	0|1:1:0,1,0	0|1:1:0,1,0	0|0:0:1,0,0	1|1:2:0,0,1	1|1:2:0,0,1	1|1:2:0,0,1	1|0:1:0,1,0	1|1:1.999:0,0.001,0.999
seq000006_scaffold1_cov47_len1122688	654479	.	C	G	.	PASS	AR2=0.996;DR2=0.996;AF=0.569	GT:DS:GP	0|1:0.959:0.041,0.959,0	1|1:2:0,0,1	1|0:0.977:0.028,0.967,0.005	1|1:1.982:0,0.018,0.982	1|1:2:0,0,1	1|1:1.988:0,0.012,0.988	1|1:2:0,0,1	0|1:0.996:0.004,0.996,0	1|0:1:0,1,0	0|1:1:0,1,0	1|0:0.992:0.008,0.992,0	1|1:2:0,0,1	0|1:1:0,1,0	1|0:1:0,1,0	0|1:0.991:0.009,0.991,0	1|1:2:0,0,1	0|1:0.993:0.007,0.993,0	0|1:1:0,1,0	1|0:1:0,1,0	0|1:1:0,1,0	1|1:2:0,0,1	1|0:1:0,1,0	0|0:0:1,0,0	0|1:1:0,1,0	0|0:0:1,0,0	0|1:0.991:0.009,0.991,0	1|0:1:0,1,0	1|0:1:0,1,0	1|0:1:0,1,0	0|0:0:1,0,0	0|1:0.992:0.008,0.992,0	0|0:0:1,0,0	0|0:0:1,0,0	0|1:1:0,1,0	0|1:0.992:0.008,0.992,0	0|0:0:1,0,0	1|1:2:0,0,1	1|1:2:0,0,1	1|1:2:0,0,1	1|0:1:0,1,0	1|1:1.983:0,0.017,0.983
seq000006_scaffold1_cov47_len1122688	654849	.	A	G	.	PASS	AR2=0.999;DR2=0.999;AF=0.422	GT:DS:GP	1|0:1.007:0,0.993,0.007	0|0:0:1,0,0	0|1:1.003:0.006,0.985,0.009	0|0:0.006:0.994,0.006,0	0|0:0:1,0,0	0|0:0.002:0.998,0.002,0	0|0:0:1,0,0	1|0:1.002:0,0.997,0.003	0|1:1:0,1,0	1|0:1:0,1,0	0|1:1.003:0,0.997,0.003	0|0:0:1,0,0	1|0:1:0,1,0	0|0:0:1,0,0	1|0:1.003:0,0.997,0.003	0|0:0:1,0,0	1|0:1.002:0,0.998,0.002	1|0:1:0,1,0	0|1:1:0,1,0	1|0:1:0,1,0	0|0:0:1,0,0	0|1:1:0,1,0	1|1:2:0,0,1	1|0:1:0,1,0	1|1:2:0,0,1	1|0:1.003:0,0.997,0.003	0|1:1:0,1,0	0|1:1:0,1,0	0|1:1:0,1,0	1|1:2:0,0,1	1|0:1.003:0,0.997,0.003	1|1:2:0,0,1	1|1:2:0,0,1	1|0:1:0,1,0	1|0:1.002:0,0.998,0.002	1|1:2:0,0,1	0|0:0:1,0,0	0|0:0:1,0,0	0|0:0:1,0,0	0|1:1:0,1,0	0|0:0.006:0.994,0.006,0
seq000006_scaffold1_cov47_len1122688	658892	.	A	C	.	PASS	AR2=0.906;DR2=0.922;AF=0.917	GT:DS:GP	1|0:1:0,1,0	1|1:1.946:0.002,0.051,0.947	1|1:1.351:0.122,0.405,0.473	1|1:1.94:0.002,0.056,0.942	1|1:1.97:0,0.03,0.97	1|1:1.887:0,0.113,0.887	1|1:1.984:0,0.016,0.984	1|1:2:0,0,1	1|1:2:0,0,1	1|1:1.966:0,0.034,0.966	1|1:1.966:0,0.034,0.966	0|0:0:1,0,0	1|1:1.969:0,0.031,0.969	1|1:2:0,0,1	1|1:2:0,0,1	1|1:1.909:0.003,0.086,0.912	1|1:1.949:0,0.05,0.95	1|1:2:0,0,1	1|1:2:0,0,1	1|1:2:0,0,1	0|0:0:1,0,0	1|1:1.971:0,0.028,0.972	1|1:2:0,0,1	1|1:1.996:0,0.004,0.996	1|1:1.996:0,0.004,0.996	1|1:2:0,0,1	1|1:2:0,0,1	1|1:2:0,0,1	1|1:2:0,0,1	1|1:2:0,0,1	1|1:2:0,0,1	1|1:2:0,0,1	1|1:2:0,0,1	1|1:2:0,0,1	1|1:1.964:0,0.036,0.964	1|1:2:0,0,1	0|0:0:1,0,0	0|0:0:1,0,0	0|0:0:1,0,0	1|1:2:0,0,1	1|1:1.915:0.003,0.08,0.918
seq000006_scaffold1_cov47_len1122688	658923	.	T	A	.	PASS	AR2=0.912;DR2=0.927;AF=0.917	GT:DS:GP	1|0:1:0,1,0	1|1:1.953:0.001,0.045,0.954	1|1:1.351:0.122,0.405,0.473	1|1:1.952:0.001,0.046,0.953	1|1:1.973:0,0.026,0.974	1|1:1.89:0,0.109,0.891	1|1:1.984:0,0.016,0.984	1|1:2:0,0,1	1|1:2:0,0,1	1|1:1.969:0,0.03,0.97	1|1:1.969:0,0.031,0.969	0|0:0:1,0,0	1|1:1.972:0,0.027,0.973	1|1:2:0,0,1	1|1:2:0,0,1	1|1:1.914:0.002,0.081,0.917	1|1:1.951:0,0.048,0.951	1|1:2:0,0,1	1|1:2:0,0,1	1|1:2:0,0,1	0|0:0:1,0,0	1|1:1.975:0,0.025,0.975	1|1:2:0,0,1	1|1:1.996:0,0.004,0.996	1|1:1.996:0,0.004,0.996	1|1:2:0,0,1	1|1:2:0,0,1	1|1:2:0,0,1	1|1:2:0,0,1	1|1:2:0,0,1	1|1:2:0,0,1	1|1:2:0,0,1	1|1:2:0,0,1	1|1:2:0,0,1	1|1:1.968:0,0.031,0.968	1|1:2:0,0,1	0|0:0:1,0,0	0|0:0:1,0,0	0|0:0:1,0,0	1|1:2:0,0,1	1|1:1.92:0.002,0.075,0.923
seq000006_scaffold1_cov47_len1122688	660492	.	C	G	.	PASS	AR2=0.975;DR2=0.981;AF=0.63	GT:DS:GP	0|0:0.56:0.44,0.56,0	1|1:2:0,0,1	1|1:1.688:0.026,0.261,0.713	1|1:2:0,0,1	1|1:1.992:0,0.008,0.992	1|1:2:0,0,1	1|1:1.995:0,0.005,0.995	0|1:0.998:0.002,0.997,0	1|0:1:0,1,0	1|1:2:0,0,1	1|1:1.977:0,0.023,0.977	1|0:1:0,1,0	1|1:2:0,0,1	1|1:2:0,0,1	0|1:0.997:0.003,0.997,0	1|1:1.96:0,0.04,0.96	1|1:1.964:0,0.035,0.964	0|1:1:0,1,0	1|0:1:0,1,0	0|1:1:0,1,0	1|0:1:0,1,0	1|1:1.984:0,0.016,0.984	0|1:1:0,1,0	1|1:1.968:0,0.031,0.969	1|1:1.979:0,0.021,0.979	0|1:0.994:0.006,0.994,0	1|0:1:0,1,0	1|0:1:0,1,0	1|0:0.998:0.003,0.995,0.001	1|0:1:0,1,0	0|1:0.998:0.003,0.996,0.001	0|1:1:0,1,0	1|0:1:0,1,0	0|1:1:0,1,0	1|1:2:0,0,1	0|1:1:0,1,0	1|0:1:0,1,0	1|0:1:0,1,0	1|0:1:0,1,0	1|0:1:0,1,0	1|1:1.963:0,0.037,0.963
seq000006_scaffold1_cov47_len1122688	660824	.	C	G	.	PASS	AR2=0.971;DR2=0.976;AF=0.637	GT:DS:GP	0|1:0.63:0.402,0.566,0.032	1|1:2:0,0,1	1|1:1.706:0.023,0.247,0.73	1|1:2:0,0,1	1|1:1.995:0,0.005,0.995	1|1:2:0,0,1	1|1:1.997:0,0.003,0.997	0|1:1.01:0,0.99,0.01	1|0:1:0,1,0	1|1:2:0,0,1	1|1:1.993:0,0.007,0.993	1|0:1:0,1,0	1|1:2:0,0,1	1|1:2:0,0,1	0|1:1:0,1,0	1|1:1.965:0,0.034,0.966	1|1:1.975:0,0.025,0.975	0|1:1:0,1,0	1|0:1:0,1,0	0|1:1:0,1,0	1|0:1:0,1,0	1|1:2:0,0,1	0|1:1.019:0,0.981,0.019	1|1:1.995:0,0.005,0.995	1|1:1.996:0,0.004,0.996	0|1:1.067:0,0.933,0.067	1|0:1:0,1,0	1|0:1:0,1,0	1|0:1.065:0,0.935,0.065	1|0:1:0,1,0	0|1:1.065:0,0.935,0.065	0|1:1:0,1,0	1|0:1.008:0,0.992,0.008	0|1:1:0,1,0	1|1:2:0,0,1	0|1:1:0,1,0	1|0:1:0,1,0	1|0:1:0,1,0	1|0:1:0,1,0	1|0:1:0,1,0	1|1:1.968:0,0.031,0.969
seq000006_scaffold1_cov47_len1122688	660951	.	C	T	.	PASS	AR2=1;DR2=1;AF=0.668	GT:DS:GP	0|1:1:0,1,0	1|1:2:0,0,1	1|1:2:0,0,1	1|1:2:0,0,1	1|1:2:0,0,1	1|1:2:0,0,1	1|1:2:0,0,1	0|1:1:0,1,0	1|0:1:0,1,0	1|1:2:0,0,1	1|1:2:0,0,1	1|1:2:0,0,1	1|1:2:0,0,1	0|1:1:0,1,0	0|1:1:0,1,0	1|1:2:0,0,1	1|1:2:0,0,1	0|1:1:0,1,0	1|0:1:0,1,0	0|1:1:0,1,0	1|1:2:0,0,1	1|1:2:0,0,1	0|1:1:0,1,0	1|1:2:0,0,1	1|1:2:0,0,1	0|1:1:0,1,0	1|0:1:0,1,0	1|0:1:0,1,0	1|0:1:0,1,0	1|0:1:0,1,0	0|1:1:0,1,0	0|1:1:0,1,0	1|0:1:0,1,0	0|1:1:0,1,0	1|1:2:0,0,1	0|1:1:0,1,0	1|1:2:0,0,1	1|1:2:0,0,1	1|1:2:0,0,1	1|0:1:0,1,0	1|1:2:0,0,1
seq000006_scaffold1_cov47_len1122688	813200	.	G	A	.	PASS	AR2=1;DR2=1;AF=0.393	GT:DS:GP	0|0:0:1,0,0	1|1:2:0,0,1	1|0:1:0,1,0	1|1:2:0,0,1	0|1:1:0,1,0	1|0:1:0,1,0	1|1:2:0,0,1	0|0:0:1,0,0	1|0:1:0,1,0	0|1:1:0,1,0	1|0:1:0,1,0	1|0:1:0,1,0	0|1:1:0,1,0	0|1:1:0,1,0	0|1:1:0,1,0	1|1:2:0,0,1	0|1:1:0,1,0	0|0:0:1,0,0	0|0:0:1,0,0	0|1:1:0,1,0	0|1:1:0,1,0	1|0:1:0,1,0	0|0:0:1,0,0	0|0:0:1,0,0	0|0:0:1,0,0	0|1:1:0,1,0	1|0:1:0,1,0	1|0:1:0,1,0	1|0:1:0,1,0	0|0:0:1,0,0	0|1:1:0,1,0	0|0:0:1,0,0	0|0:0:1,0,0	0|1:1:0,1,0	0|1:1:0,1,0	0|0:0:1,0,0	0|1:1:0,1,0	0|1:1:0,1,0	0|1:1:0,1,0	1|0:1:0,1,0	1|1:2:0,0,1
seq000006_scaffold1_cov47_len1122688	813312	.	T	A	.	PASS	AR2=1;DR2=1;AF=0.061	GT:DS:GP	0|0:0:1,0,0	0|0:0:1,0,0	0|0:0:1,0,0	0|0:0:1,0,0	1|0:1:0,1,0	0|1:1:0,1,0	0|0:0:1,0,0	0|0:0:1,0,0	0|0:0:1,0,0	0|0:0:1,0,0	0|0:0:1,0,0	0|0:0:1,0,0	0|0:0:1,0,0	0|0:0:1,0,0	0|0:0:1,0,0	0|0:0:1,0,0	0|0:0:1,0,0	0|0:0:1,0,0	0|0:0:1,0,0	0|0:0:1,0,0	0|0:0:1,0,0	0|0:0:1,0,0	0|0:0:1,0,0	0|0:0:1,0,0	0|0:0:1,0,0	0|0:0:1,0,0	0|0:0:1,0,0	0|0:0:1,0,0	0|0:0:1,0,0	0|0:0:1,0,0	0|0:0:1,0,0	0|0:0:1,0,0	0|0:0:1,0,0	0|0:0:1,0,0	0|0:0:1,0,0	0|0:0:1,0,0	0|0:0:1,0,0	0|0:0:1,0,0	0|0:0:1,0,0	0|0:0:1,0,0	0|0:0:1,0,0
seq000006_scaffold1_cov47_len1122688	836729	.	A	T	.	PASS	AR2=0.902;DR2=0.923;AF=0.862	GT:DS:GP	0|0:0:1,0,0	1|1:2:0,0,1	1|1:2:0,0,1	1|1:2:0,0,1	0|1:1:0,1,0	1|0:1:0,1,0	1|1:2:0,0,1	1|1:1.706:0.022,0.249,0.728	1|1:2:0,0,1	1|1:2:0,0,1	1|1:2:0,0,1	1|0:1:0,1,0	1|1:2:0,0,1	1|1:2:0,0,1	1|1:2:0,0,1	1|1:2:0,0,1	1|1:1.973:0,0.026,0.974	1|1:2:0,0,1	1|1:2:0,0,1	1|1:2:0,0,1	0|1:1:0,1,0	1|1:2:0,0,1	1|1:2:0,0,1	1|1:2:0,0,1	1|1:1.977:0,0.022,0.977	1|1:2:0,0,1	1|1:2:0,0,1	1|1:2:0,0,1	1|1:2:0,0,1	1|1:2:0,0,1	1|1:2:0,0,1	1|1:2:0,0,1	1|1:2:0,0,1	1|1:2:0,0,1	1|1:2:0,0,1	1|1:2:0,0,1	0|1:1:0,1,0	1|0:1:0,1,0	0|1:1:0,1,0	1|1:2:0,0,1	1|1:2:0,0,1
seq000006_scaffold1_cov47_len1122688	836915	.	T	C	.	PASS	AR2=0.887;DR2=0.912;AF=0.874	GT:DS:GP	0|0:0:1,0,0	1|1:2:0,0,1	1|1:2:0,0,1	1|1:2:0,0,1	0|1:1:0,1,0	1|0:1:0,1,0	1|1:2:0,0,1	1|1:1.705:0.022,0.25,0.728	1|1:2:0,0,1	1|1:2:0,0,1	1|1:2:0,0,1	1|0:1:0,1,0	1|1:2:0,0,1	1|1:2:0,0,1	1|1:2:0,0,1	1|1:2:0,0,1	1|1:1.981:0,0.018,0.981	1|1:2:0,0,1	1|1:2:0,0,1	1|1:2:0,0,1	0|1:1:0,1,0	1|1:2:0,0,1	1|1:2:0,0,1	1|1:2:0,0,1	1|1:1.987:0,0.013,0.987	1|1:2:0,0,1	1|1:2:0,0,1	1|1:2:0,0,1	1|1:2:0,0,1	1|1:2:0,0,1	1|1:2:0,0,1	1|1:2:0,0,1	1|1:2:0,0,1	1|1:2:0,0,1	1|1:2:0,0,1	1|1:2:0,0,1	0|1:1:0,1,0	1|0:1:0,1,0	0|1:1:0,1,0	1|1:2:0,0,1	1|1:2:0,0,1
seq000006_scaffold1_cov47_len1122688	844299	.	T	C	.	PASS	AR2=0.866;DR2=0.911;AF=0.063	GT:DS:GP	0|0:0:1,0,0	0|0:0.076:0.925,0.073,0.001	0|0:0:1,0,0	0|0:0:1,0,0	0|0:0.053:0.947,0.053,0	0|0:0:1,0,0	1|1:2:0,0,1	0|0:0:1,0,0	0|0:0:1,0,0	0|0:0:1,0,0	0|0:0:1,0,0	0|0:0.047:0.953,0.047,0	0|0:0.027:0.973,0.027,0	0|0:0:1,0,0	0|0:0.026:0.974,0.026,0	0|0:0.428:0.583,0.407,0.011	0|0:0.449:0.552,0.448,0.001	0|0:0:1,0,0	0|0:0:1,0,0	0|0:0:1,0,0	0|0:0:1,0,0	0|0:0:1,0,0	0|0:0:1,0,0	0|0:0.004:0.996,0.004,0	0|0:0.003:0.997,0.003,0	0|0:0:1,0,0	0|0:0:1,0,0	0|0:0:1,0,0	0|0:0:1,0,0	0|0:0:1,0,0	0|0:0:1,0,0	0|0:0:1,0,0	0|0:0:1,0,0	0|0:0:1,0,0	0|0:0:1,0,0	0|0:0:1,0,0	0|0:0:1,0,0	0|0:0:1,0,0	0|0:0.047:0.953,0.047,0	0|0:0.025:0.975,0.025,0	0|0:0.429:0.582,0.407,0.011
seq000006_scaffold1_cov47_len1122688	844305	.	C	T	.	PASS	AR2=0.879;DR2=0.907;AF=0.412	GT:DS:GP	0|0:0:1,0,0	0|0:0.628:0.378,0.616,0.006	1|1:2:0,0,1	1|1:2:0,0,1	1|0:0.555:0.451,0.544,0.006	1|1:2:0,0,1	0|0:0:1,0,0	0|0:0:1,0,0	0|0:0:1,0,0	1|1:2:0,0,1	1|1:2:0,0,1	1|1:1.543:0.041,0.376,0.583	0|1:0.983:0.241,0.534,0.225	0|0:0:1,0,0	1|0:1.561:0.02,0.398,0.581	0|1:1.203:0.156,0.485,0.359	0|1:0.915:0.285,0.515,0.2	1|1:2:0,0,1	1|1:2:0,0,1	0|0:0:1,0,0	1|1:2:0,0,1	1|1:2:0,0,1	0|0:0:1,0,0	0|1:1.306:0.036,0.622,0.342	0|1:0.735:0.427,0.411,0.162	0|0:0:1,0,0	0|0:0:1,0,0	0|0:0:1,0,0	0|0:0:1,0,0	1|1:2:0,0,1	0|0:0:1,0,0	0|0:0:1,0,0	0|0:0:1,0,0	0|0:0:1,0,0	1|1:2:0,0,1	1|1:2:0,0,1	1|1:2:0,0,1	1|1:2:0,0,1	1|1:1.543:0.041,0.376,0.583	1|1:1.58:0.017,0.385,0.597	1|1:1.19:0.161,0.488,0.351
seq000006_scaffold1_cov47_len1122688	844318	.	G	A	.	PASS	AR2=0.405;DR2=0.538;AF=0.205	GT:DS:GP	0|0:0:1,0,0	0|0:0.272:0.74,0.248,0.012	0|1:0.69:0.428,0.453,0.119	0|1:0.642:0.461,0.435,0.104	0|0:0.245:0.762,0.23,0.007	0|0:0.692:0.428,0.452,0.12	1|1:2:0,0,1	0|0:0:1,0,0	0|0:0:1,0,0	0|0:0.656:0.453,0.439,0.109	1|0:0.651:0.455,0.438,0.107	0|0:0.59:0.496,0.418,0.086	0|0:0.348:0.681,0.29,0.029	0|0:0:1,0,0	1|0:0.584:0.495,0.426,0.079	1|0:0.826:0.308,0.558,0.134	0|1:0.77:0.316,0.599,0.085	1|0:0.739:0.397,0.468,0.136	0|1:0.739:0.397,0.468,0.136	0|0:0:1,0,0	0|0:0.691:0.428,0.453,0.119	0|0:0.651:0.455,0.438,0.106	0|0:0:1,0,0	0|0:0.443:0.6,0.358,0.042	0|0:0.259:0.762,0.216,0.021	0|0:0:1,0,0	0|0:0:1,0,0	0|0:0:1,0,0	0|0:0:1,0,0	1|0:0.729:0.402,0.467,0.131	0|0:0:1,0,0	0|0:0:1,0,0	0|0:0:1,0,0	0|0:0:1,0,0	0|0:0.696:0.424,0.456,0.12	1|0:0.729:0.402,0.467,0.131	1|0:0.7:0.422,0.456,0.122	0|1:0.723:0.407,0.462,0.131	0|0:0.59:0.496,0.418,0.086	0|1:0.59:0.491,0.428,0.081	1|0:0.823:0.31,0.558,0.132
seq000006_scaffold1_cov47_len1122688	844328	.	A	G	.	PASS	AR2=0.879;DR2=0.907;AF=0.412	GT:DS:GP	0|0:0:1,0,0	0|0:0.628:0.378,0.616,0.006	1|1:2:0,0,1	1|1:2:0,0,1	1|0:0.555:0.451,0.544,0.006	1|1:2:0,0,1	0|0:0:1,0,0	0|0:0:1,0,0	0|0:0:1,0,0	1|1:2:0,0,1	1|1:2:0,0,1	1|1:1.543:0.041,0.376,0.583	0|1:0.983:0.241,0.534,0.225	0|0:0:1,0,0	1|0:1.561:0.02,0.398,0.581	1|1:1.203:0.156,0.485,0.359	0|1:0.915:0.285,0.515,0.2	1|1:2:0,0,1	1|1:2:0,0,1	0|0:0:1,0,0	1|1:2:0,0,1	1|1:2:0,0,1	0|0:0:1,0,0	0|1:1.306:0.036,0.622,0.342	0|1:0.735:0.427,0.411,0.162	0|0:0:1,0,0	0|0:0:1,0,0	0|0:0:1,0,0	0|0:0:1,0,0	1|1:2:0,0,1	0|0:0:1,0,0	0|0:0:1,0,0	0|0:0:1,0,0	0|0:0:1,0,0	1|1:2:0,0,1	1|1:2:0,0,1	1|1:2:0,0,1	1|1:2:0,0,1	1|1:1.543:0.041,0.376,0.583	1|1:1.58:0.017,0.385,0.597	1|1:1.19:0.161,0.488,0.351
seq000006_scaffold1_cov47_len1122688	844505	.	A	G	.	PASS	AR2=0.89;DR2=0.921;AF=0.258	GT:DS:GP	0|0:0:1,0,0	0|0:0.038:0.962,0.038,0	1|1:2:0,0,1	0|0:0:1,0,0	0|0:0.425:0.575,0.424,0	1|1:2:0,0,1	0|0:0:1,0,0	0|0:0:1,0,0	0|0:0:1,0,0	1|0:1:0,1,0	0|0:0:1,0,0	1|0:0.797:0.302,0.599,0.099	0|0:0.398:0.623,0.357,0.02	0|0:0:1,0,0	1|0:0.996:0.046,0.912,0.042	1|0:0.493:0.525,0.456,0.019	0|1:0.789:0.359,0.493,0.148	1|1:2:0,0,1	1|1:2:0,0,1	0|0:0:1,0,0	0|1:1:0,1,0	0|0:0:1,0,0	0|0:0:1,0,0	0|1:1.284:0.044,0.628,0.328	0|1:0.709:0.443,0.406,0.152	0|0:0:1,0,0	0|0:0:1,0,0	0|0:0:1,0,0	0|0:0:1,0,0	1|1:2:0,0,1	0|0:0:1,0,0	0|0:0:1,0,0	0|0:0:1,0,0	0|0:0:1,0,0	1|1:2:0,0,1	1|1:2:0,0,1	1|0:1:0,1,0	1|1:2:0,0,1	0|1:0.797:0.302,0.599,0.099	0|1:1.001:0.04,0.919,0.041	0|1:0.497:0.523,0.457,0.02
seq000006_scaffold1_cov47_len1122688	844521	.	A	G	.	PASS	AR2=0.887;DR2=0.919;AF=0.254	GT:DS:GP	0|0:0:1,0,0	0|0:0.04:0.96,0.04,0	1|1:2:0,0,1	0|0:0:1,0,0	0|0:0.4:0.6,0.4,0	1|1:2:0,0,1	0|0:0:1,0,0	0|0:0:1,0,0	0|0:0:1,0,0	1|0:1:0,1,0	0|0:0:1,0,0	1|0:0.771:0.324,0.581,0.095	0|0:0.396:0.625,0.354,0.021	0|0:0:1,0,0	1|0:0.987:0.057,0.899,0.044	0|0:0.515:0.507,0.471,0.022	0|1:0.795:0.355,0.494,0.15	1|1:2:0,0,1	1|1:2:0,0,1	0|0:0:1,0,0	0|0:0:1,0,0	0|0:0:1,0,0	0|0:0:1,0,0	0|1:1.27:0.05,0.629,0.32	0|1:0.702:0.446,0.406,0.148	0|0:0:1,0,0	0|0:0:1,0,0	0|0:0:1,0,0	0|0:0:1,0,0	1|1:2:0,0,1	0|0:0:1,0,0	0|0:0:1,0,0	0|0:0:1,0,0	0|0:0:1,0,0	1|1:2:0,0,1	1|1:2:0,0,1	1|0:1:0,1,0	1|1:2:0,0,1	0|1:0.771:0.324,0.581,0.095	0|1:0.992:0.051,0.907,0.042	0|1:0.518:0.504,0.473,0.023
seq000006_scaffold1_cov47_len1122688	847393	.	T	A	.	PASS	AR2=0.986;DR2=0.989;AF=0.713	GT:DS:GP	0|1:0.703:0.337,0.623,0.04	1|1:2:0,0,1	1|1:1.996:0,0.004,0.996	1|1:2:0,0,1	1|1:2:0,0,1	1|1:1.999:0,0.001,0.999	1|1:2:0,0,1	0|0:0.003:0.997,0.003,0	1|0:1:0,1,0	1|1:1.998:0,0.002,0.998	1|1:2:0,0,1	1|1:2:0,0,1	1|1:2:0,0,1	0|1:1:0,1,0	1|1:1.992:0,0.008,0.992	1|1:1.999:0,0.001,0.999	1|1:1.997:0,0.003,0.997	1|1:2:0,0,1	1|1:2:0,0,1	0|1:1:0,1,0	1|1:2:0,0,1	1|1:2:0,0,1	0|1:1:0,1,0	1|1:1.997:0,0.003,0.997	1|1:1.997:0,0.003,0.997	0|1:1.087:0.002,0.908,0.09	1|0:1:0,1,0	1|1:2:0,0,1	1|0:1:0,1,0	1|1:2:0,0,1	0|1:1.238:0,0.762,0.238	0|1:1:0,1,0	1|0:0.999:0.001,0.998,0.001	0|1:1:0,1,0	1|1:2:0,0,1	1|1:2:0,0,1	1|1:2:0,0,1	1|1:2:0,0,1	1|1:2:0,0,1	1|1:2:0,0,1	1|1:1.999:0,0.001,0.999
seq000006_scaffold1_cov47_len1122688	847394	.	C	G	.	PASS	AR2=0.99;DR2=0.993;AF=0.707	GT:DS:GP	0|1:0.546:0.462,0.531,0.008	1|1:2:0,0,1	1|1:1.996:0,0.004,0.996	1|1:2:0,0,1	1|1:2:0,0,1	1|1:1.996:0,0.004,0.996	1|1:2:0,0,1	0|0:0:1,0,0	1|0:1:0,1,0	1|1:1.996:0,0.004,0.996	1|1:1.993:0,0.007,0.993	1|1:2:0,0,1	1|1:2:0,0,1	0|1:1:0,1,0	1|1:1.989:0,0.011,0.989	1|1:1.996:0,0.004,0.996	1|1:1.998:0,0.002,0.998	1|1:2:0,0,1	1|1:2:0,0,1	0|1:1:0,1,0	1|1:2:0,0,1	1|1:2:0,0,1	0|1:1:0,1,0	1|1:1.999:0,0.001,0.999	1|1:1.999:0,0.001,0.999	0|1:1.008:0.002,0.987,0.011	1|0:1:0,1,0	1|0:1:0,1,0	1|0:1:0,1,0	1|1:2:0,0,1	0|1:1.005:0.004,0.987,0.009	0|1:1:0,1,0	1|0:1:0,1,0	0|1:1:0,1,0	1|1:2:0,0,1	1|1:2:0,0,1	1|1:2:0,0,1	1|1:2:0,0,1	1|1:2:0,0,1	1|1:2:0,0,1	1|1:1.996:0,0.004,0.996
seq000006_scaffold1_cov47_len1122688	847401	.	G	A	.	PASS	AR2=0.991;DR2=0.992;AF=0.519	GT:DS:GP	0|0:0.002:0.998,0.002,0	1|1:2:0,0,1	1|1:1.989:0,0.011,0.989	1|1:2:0,0,1	0|1:1:0,1,0	0|1:0.995:0.005,0.995,0	1|0:1:0,1,0	0|0:0:1,0,0	1|0:1:0,1,0	1|1:1.994:0,0.006,0.994	1|1:1.989:0,0.011,0.989	0|1:1:0,1,0	1|1:2:0,0,1	0|1:1:0,1,0	1|1:1.987:0,0.013,0.987	1|1:1.994:0,0.006,0.994	1|1:1.99:0,0.009,0.99	1|0:1:0,1,0	1|0:1:0,1,0	0|1:1:0,1,0	1|0:1:0,1,0	1|1:2:0,0,1	0|1:1:0,1,0	1|1:1.999:0,0.001,0.999	1|1:1.988:0,0.011,0.988	0|1:0.728:0.272,0.728,0	1|0:1:0,1,0	1|0:1:0,1,0	1|0:1:0,1,0	1|1:2:0,0,1	0|1:0.996:0.004,0.996,0	0|1:1:0,1,0	1|0:0.995:0.005,0.995,0	0|1:1:0,1,0	1|1:2:0,0,1	1|1:2:0,0,1	0|1:1:0,1,0	1|0:1:0,1,0	1|0:1:0,1,0	1|1:2:0,0,1	1|1:1.993:0,0.007,0.993
seq000006_scaffold1_cov47_len1122688	847419	.	C	T	.	PASS	AR2=0.991;DR2=0.992;AF=0.519	GT:DS:GP	0|0:0.002:0.998,0.002,0	1|1:2:0,0,1	1|1:1.989:0,0.011,0.989	1|1:2:0,0,1	0|1:1:0,1,0	0|1:0.995:0.005,0.995,0	1|0:1:0,1,0	0|0:0:1,0,0	1|0:1:0,1,0	1|1:1.994:0,0.006,0.994	1|1:1.989:0,0.01,0.989	0|1:1:0,1,0	1|1:2:0,0,1	0|1:1:0,1,0	1|1:1.987:0,0.013,0.987	1|1:1.994:0,0.006,0.994	1|1:1.99:0,0.009,0.99	1|0:1:0,1,0	1|0:1:0,1,0	0|1:1:0,1,0	1|0:1:0,1,0	1|1:2:0,0,1	0|1:1:0,1,0	1|1:1.999:0,0.001,0.999	1|1:1.988:0,0.011,0.988	0|1:0.728:0.272,0.728,0	1|0:1:0,1,0	1|0:1:0,1,0	1|0:1:0,1,0	1|1:2:0,0,1	0|1:0.996:0.004,0.996,0	0|1:1:0,1,0	1|0:0.995:0.005,0.995,0	0|1:1:0,1,0	1|1:2:0,0,1	1|1:2:0,0,1	0|1:1:0,1,0	1|0:1:0,1,0	1|0:1:0,1,0	1|1:2:0,0,1	1|1:1.993:0,0.007,0.993
seq000006_scaffold1_cov47_len1122688	847690	.	A	G	.	PASS	AR2=0.966;DR2=0.973;AF=0.369	GT:DS:GP	0|0:0.007:0.993,0.007,0	1|1:2:0,0,1	1|0:1.073:0.01,0.907,0.083	0|1:1:0,1,0	0|1:1:0,1,0	0|1:0.994:0.006,0.994,0	0|0:0:1,0,0	0|0:0.01:0.99,0.01,0	1|0:1:0,1,0	0|1:1.071:0,0.929,0.071	1|1:1.835:0,0.165,0.835	0|1:1:0,1,0	0|1:1:0,1,0	0|1:1.001:0,0.999,0.001	1|1:1.991:0,0.009,0.991	0|1:1.056:0,0.944,0.056	0|0:0.088:0.915,0.082,0.003	1|0:1:0,1,0	1|0:1:0,1,0	0|1:1:0,1,0	1|0:1:0,1,0	1|1:2:0,0,1	0|0:0:1,0,0	0|0:0.077:0.925,0.073,0.002	0|0:0.063:0.938,0.06,0.001	0|1:0.73:0.273,0.725,0.002	1|0:1:0,1,0	1|0:1:0,1,0	1|0:1:0,1,0	0|1:1:0,1,0	0|1:1.003:0,0.997,0.003	0|0:0.01:0.99,0.01,0	0|0:0.017:0.983,0.017,0	0|1:1:0,1,0	0|0:0.011:0.989,0.011,0	1|0:1:0,1,0	0|1:1:0,1,0	0|0:0:1,0,0	1|0:1:0,1,0	1|1:2:0,0,1	1|0:1.051:0.005,0.939,0.056
seq000006_scaffold1_cov47_len1122688	847699	.	G	C	.	PASS	AR2=0.976;DR2=0.983;AF=0.354	GT:DS:GP	0|0:0.002:0.998,0.002,0	1|1:2:0,0,1	1|0:1.061:0.014,0.911,0.075	0|1:1:0,1,0	0|1:1:0,1,0	0|1:0.99:0.01,0.99,0	0|0:0:1,0,0	0|0:0.002:0.998,0.002,0	1|0:1:0,1,0	0|1:1.049:0.004,0.943,0.053	1|0:1.001:0.004,0.991,0.005	0|1:1:0,1,0	0|1:1:0,1,0	0|1:1.001:0,0.999,0.001	1|1:1.987:0,0.013,0.987	0|1:1.013:0.004,0.979,0.017	0|0:0.033:0.967,0.032,0	1|0:1:0,1,0	1|0:1:0,1,0	0|1:1:0,1,0	1|0:1:0,1,0	1|0:1:0,1,0	0|0:0:1,0,0	0|0:0.049:0.952,0.047,0.001	0|0:0.035:0.965,0.034,0.001	0|1:0.682:0.318,0.682,0	1|0:1:0,1,0	1|0:1:0,1,0	1|0:1:0,1,0	0|1:1:0,1,0	0|1:0.996:0.004,0.996,0	0|0:0:1,0,0	0|0:0.009:0.991,0.009,0	0|1:1:0,1,0	0|0:0:1,0,0	1|0:1:0,1,0	0|1:1:0,1,0	0|0:0:1,0,0	1|0:1:0,1,0	1|1:2:0,0,1	1|0:1.007:0.009,0.974,0.017
seq000006_scaffold1_cov47_len1122688	847703	.	C	A	.	PASS	AR2=0.997;DR2=0.997;AF=0.078	GT:DS:GP	0|0:0:1,0,0	0|0:0:1,0,0	0|0:0:1,0,0	1|0:1:0,1,0	0|0:0:1,0,0	0|0:0:1,0,0	1|0:1:0,1,0	0|0:0:1,0,0	0|0:0:1,0,0	0|0:0:1,0,0	0|0:0:1,0,0	0|0:0:1,0,0	0|0:0:1,0,0	0|0:0:1,0,0	0|0:0.003:0.997,0.003,0	1|0:0.99:0.01,0.99,0	0|1:0.992:0.008,0.992,0	0|0:0:1,0,0	0|0:0:1,0,0	0|0:0:1,0,0	0|0:0:1,0,0	0|0:0:1,0,0	0|0:0:1,0,0	0|0:0:1,0,0	0|0:0:1,0,0	0|0:0:1,0,0	0|0:0:1,0,0	0|0:0:1,0,0	0|0:0:1,0,0	0|0:0:1,0,0	0|0:0:1,0,0	0|0:0:1,0,0	0|0:0:1,0,0	0|0:0:1,0,0	0|1:1:0,1,0	0|0:0:1,0,0	0|0:0:1,0,0	1|0:1:0,1,0	0|0:0:1,0,0	0|0:0:1,0,0	0|1:0.995:0.01,0.986,0.004
seq000006_scaffold1_cov47_len1122688	849005	.	C	T	.	PASS	AR2=0.996;DR2=0.996;AF=0.267	GT:DS:GP	0|0:0:1,0,0	0|0:0:1,0,0	0|1:1:0,1,0	1|0:1:0,1,0	0|0:0:1,0,0	0|0:0:1,0,0	1|1:2:0,0,1	0|0:0:1,0,0	0|0:0:1,0,0	1|0:1:0,1,0	0|1:1:0,1,0	0|0:0:1,0,0	1|0:1:0,1,0	0|0:0:1,0,0	1|0:1.004:0,0.996,0.004	1|0:1:0,1,0	1|1:1.994:0,0.006,0.994	1|0:1:0,1,0	1|0:1:0,1,0	0|0:0:1,0,0	0|0:0:1,0,0	0|1:1:0,1,0	0|1:1:0,1,0	1|1:2:0,0,1	1|1:1.989:0,0.01,0.989	0|0:0.102:0.9,0.099,0.002	0|0:0:1,0,0	0|0:0:1,0,0	0|0:0:1,0,0	1|1:2:0,0,1	0|0:0:1,0,0	0|1:1:0,1,0	1|0:0.996:0.005,0.995,0	0|0:0:1,0,0	1|1:2:0,0,1	1|1:2:0,0,1	0|0:0:1,0,0	1|0:1:0,1,0	0|0:0:1,0,0	0|1:1:0,1,0	0|1:1.005:0,0.995,0.005
seq000006_scaffold1_cov47_len1122688	849073	.	T	A	.	PASS	AR2=0.988;DR2=0.992;AF=0.288	GT:DS:GP	0|0:0.002:0.998,0.002,0	1|1:2:0,0,1	1|0:0.995:0.005,0.995,0	0|1:1:0,1,0	0|1:1:0,1,0	0|1:1:0,1,0	0|0:0:1,0,0	0|0:0:1,0,0	1|0:1:0,1,0	0|1:1:0,1,0	1|0:1:0,1,0	0|1:1:0,1,0	0|1:1:0,1,0	0|1:1:0,1,0	0|1:0.975:0.025,0.975,0	0|1:1:0,1,0	0|0:0:1,0,0	0|0:0:1,0,0	0|0:0:1,0,0	0|1:1:0,1,0	1|0:1:0,1,0	1|0:1:0,1,0	0|0:0:1,0,0	0|0:0:1,0,0	0|0:0:1,0,0	0|0:0.373:0.627,0.373,0	1|0:1:0,1,0	1|0:1:0,1,0	1|0:1:0,1,0	0|0:0:1,0,0	0|1:1:0,1,0	0|0:0:1,0,0	0|0:0:1,0,0	0|1:1:0,1,0	0|0:0:1,0,0	0|0:0:1,0,0	0|1:1:0,1,0	0|0:0:1,0,0	1|0:1:0,1,0	1|0:1:0,1,0	1|0:0.973:0.027,0.973,0
seq000006_scaffold1_cov47_len1122688	893713	.	A	G	.	PASS	AR2=1;DR2=1;AF=0.352	GT:DS:GP	0|0:0:1,0,0	1|1:2:0,0,1	1|0:1:0,1,0	0|1:1:0,1,0	0|1:1:0,1,0	0|1:1:0,1,0	0|0:0:1,0,0	0|0:0:1,0,0	1|0:1:0,1,0	0|1:1:0,1,0	1|0:1:0,1,0	0|1:1:0,1,0	0|1:1:0,1,0	0|1:1:0,1,0	1|1:1.995:0,0.005,0.995	0|1:1:0,1,0	0|0:0:1,0,0	1|0:1:0,1,0	1|0:1:0,1,0	0|1:1:0,1,0	1|0:1:0,1,0	1|0:1:0,1,0	0|0:0:1,0,0	0|0:0:1,0,0	0|0:0:1,0,0	0|0:0:1,0,0	1|0:1:0,1,0	1|0:1:0,1,0	1|0:1:0,1,0	0|1:1:0,1,0	0|1:1:0,1,0	0|0:0:1,0,0	0|0:0:1,0,0	0|1:1:0,1,0	0|0:0:1,0,0	1|0:1:0,1,0	0|1:1:0,1,0	0|0:0:1,0,0	1|0:1:0,1,0	1|1:2:0,0,1	1|0:0.994:0.006,0.994,0
seq000006_scaffold1_cov47_len1122688	893725	.	A	G	.	PASS	AR2=1;DR2=1;AF=0.602	GT:DS:GP	0|0:0:1,0,0	1|1:2:0,0,1	1|0:1:0,1,0	1|1:2:0,0,1	1|1:2:0,0,1	1|1:2:0,0,1	1|1:2:0,0,1	0|0:0:1,0,0	1|0:1:0,1,0	0|1:1:0,1,0	1|0:1:0,1,0	0|1:1:0,1,0	0|1:1:0,1,0	0|1:1:0,1,0	1|1:1.999:0,0.001,0.999	1|1:2:0,0,1	0|1:1.001:0,0.999,0.001	1|1:2:0,0,1	1|1:2:0,0,1	0|1:1:0,1,0	1|0:1:0,1,0	1|0:1:0,1,0	0|0:0:1,0,0	1|0:1:0,1,0	0|0:0.001:0.999,0.001,0	0|1:1:0,1,0	1|0:1:0,1,0	1|0:1:0,1,0	1|0:1:0,1,0	0|1:1:0,1,0	0|1:1:0,1,0	0|0:0:1,0,0	0|0:0:1,0,0	0|1:1:0,1,0	0|1:1:0,1,0	1|0:1:0,1,0	0|1:1:0,1,0	1|0:1:0,1,0	1|0:1:0,1,0	1|1:2:0,0,1	1|1:1.999:0,0.001,0.999
seq000006_scaffold1_cov47_len1122688	893929	.	G	A	.	PASS	AR2=1;DR2=1;AF=0.594	GT:DS:GP	0|0:0:1,0,0	1|1:2:0,0,1	1|0:1:0,1,0	1|1:2:0,0,1	1|1:2:0,0,1	1|1:2:0,0,1	1|1:2:0,0,1	0|0:0:1,0,0	1|0:1:0,1,0	0|1:1:0,1,0	1|0:1:0,1,0	0|1:1:0,1,0	0|1:1:0,1,0	0|1:1:0,1,0	1|1:1.994:0,0.006,0.994	1|1:2:0,0,1	0|1:1:0,1,0	1|1:2:0,0,1	1|1:2:0,0,1	0|1:1:0,1,0	1|0:1:0,1,0	1|0:1:0,1,0	0|0:0:1,0,0	1|0:1:0,1,0	0|0:0:1,0,0	0|0:0.001:0.999,0.001,0	1|0:1:0,1,0	1|0:1:0,1,0	1|0:1:0,1,0	0|1:1:0,1,0	0|1:1:0,1,0	0|0:0:1,0,0	0|0:0:1,0,0	0|1:1:0,1,0	0|1:1:0,1,0	1|0:1:0,1,0	0|1:1:0,1,0	1|0:1:0,1,0	1|0:1:0,1,0	1|1:2:0,0,1	1|1:1.994:0,0.006,0.994
seq000006_scaffold1_cov47_len1122688	893962	.	T	A	.	PASS	AR2=1;DR2=1;AF=0.217	GT:DS:GP	0|0:0:1,0,0	0|0:0:1,0,0	0|0:0:1,0,0	1|0:1:0,1,0	1|0:1:0,1,0	1|0:1:0,1,0	1|0:1:0,1,0	0|0:0:1,0,0	0|0:0:1,0,0	0|0:0:1,0,0	0|0:0:1,0,0	0|0:0:1,0,0	0|0:0:1,0,0	0|0:0:1,0,0	0|0:0.001:0.999,0.001,0	1|0:1:0,1,0	0|1:0.999:0.001,0.999,0	0|1:1:0,1,0	0|1:1:0,1,0	0|0:0:1,0,0	0|0:0:1,0,0	0|0:0:1,0,0	0|0:0:1,0,0	1|0:1:0,1,0	0|0:0:1,0,0	0|0:0:1,0,0	0|0:0:1,0,0	0|0:0:1,0,0	0|0:0:1,0,0	0|0:0:1,0,0	0|0:0:1,0,0	0|0:0:1,0,0	0|0:0:1,0,0	0|0:0:1,0,0	0|1:1:0,1,0	0|0:0:1,0,0	0|0:0:1,0,0	1|0:1:0,1,0	0|0:0:1,0,0	0|0:0:1,0,0	0|1:1.001:0,0.999,0.001
seq000006_scaffold1_cov47_len1122688	893976	.	A	T	.	PASS	AR2=1;DR2=1;AF=0.594	GT:DS:GP	0|0:0:1,0,0	1|1:2:0,0,1	1|0:1:0,1,0	1|1:2:0,0,1	1|1:2:0,0,1	1|1:2:0,0,1	1|1:2:0,0,1	0|0:0:1,0,0	1|0:1:0,1,0	0|1:1:0,1,0	1|0:1:0,1,0	0|1:1:0,1,0	0|1:1:0,1,0	0|1:1:0,1,0	1|1:1.994:0,0.006,0.994	1|1:2:0,0,1	0|1:1:0,1,0	1|1:2:0,0,1	1|1:2:0,0,1	0|1:1:0,1,0	1|0:1:0,1,0	1|0:1:0,1,0	0|0:0:1,0,0	1|0:1:0,1,0	0|0:0:1,0,0	0|0:0:1,0,0	1|0:1:0,1,0	1|0:1:0,1,0	1|0:1:0,1,0	0|1:1:0,1,0	0|1:1:0,1,0	0|0:0:1,0,0	0|0:0:1,0,0	0|1:1:0,1,0	0|1:1:0,1,0	1|0:1:0,1,0	0|1:1:0,1,0	1|0:1:0,1,0	1|0:1:0,1,0	1|1:2:0,0,1	1|1:1.995:0,0.005,0.995
seq000006_scaffold1_cov47_len1122688	894031	.	G	A	.	PASS	AR2=1;DR2=1;AF=0.586	GT:DS:GP	0|0:0:1,0,0	1|1:2:0,0,1	1|0:1:0,1,0	1|1:2:0,0,1	1|1:2:0,0,1	1|1:2:0,0,1	1|0:1:0,1,0	0|0:0:1,0,0	1|0:1:0,1,0	0|1:1:0,1,0	1|0:1:0,1,0	0|1:1:0,1,0	0|1:1:0,1,0	0|1:1:0,1,0	1|1:2:0,0,1	1|1:2:0,0,1	0|1:0.999:0.001,0.998,0	1|1:2:0,0,1	1|1:2:0,0,1	0|1:1:0,1,0	1|0:1:0,1,0	1|0:1:0,1,0	0|0:0:1,0,0	1|0:1:0,1,0	0|0:0:1,0,0	0|1:1:0,1,0	1|0:1:0,1,0	1|0:1:0,1,0	1|0:1:0,1,0	0|1:1:0,1,0	0|1:1:0,1,0	0|0:0:1,0,0	0|0:0:1,0,0	0|1:1:0,1,0	0|1:1:0,1,0	1|0:1:0,1,0	0|1:1:0,1,0	1|0:1:0,1,0	1|0:1:0,1,0	1|1:2:0,0,1	1|1:2:0,0,1
seq000006_scaffold1_cov47_len1122688	894130	.	G	A	.	PASS	AR2=1;DR2=1;AF=0.217	GT:DS:GP	0|0:0:1,0,0	0|0:0:1,0,0	0|0:0:1,0,0	1|0:1:0,1,0	1|0:1:0,1,0	1|0:1:0,1,0	1|0:1:0,1,0	0|0:0:1,0,0	0|0:0:1,0,0	0|0:0:1,0,0	0|0:0:1,0,0	0|0:0:1,0,0	0|0:0:1,0,0	0|0:0:1,0,0	0|0:0:1,0,0	1|0:1:0,1,0	0|1:0.999:0.001,0.999,0	0|1:1:0,1,0	0|1:1:0,1,0	0|0:0:1,0,0	0|0:0:1,0,0	0|0:0:1,0,0	0|0:0:1,0,0	1|0:1:0,1,0	0|0:0:1,0,0	0|0:0:1,0,0	0|0:0:1,0,0	0|0:0:1,0,0	0|0:0:1,0,0	0|0:0:1,0,0	0|0:0:1,0,0	0|0:0:1,0,0	0|0:0:1,0,0	0|0:0:1,0,0	0|1:1:0,1,0	0|0:0:1,0,0	0|0:0:1,0,0	1|0:1:0,1,0	0|0:0:1,0,0	0|0:0:1,0,0	0|1:1:0,1,0
seq000006_scaffold1_cov47_len1122688	894131	.	G	A	.	PASS	AR2=1;DR2=1;AF=0.217	GT:DS:GP	0|0:0:1,0,0	0|0:0:1,0,0	0|0:0:1,0,0	1|0:1:0,1,0	1|0:1:0,1,0	1|0:1:0,1,0	1|0:1:0,1,0	0|0:0:1,0,0	0|0:0:1,0,0	0|0:0:1,0,0	0|0:0:1,0,0	0|0:0:1,0,0	0|0:0:1,0,0	0|0:0:1,0,0	0|0:0:1,0,0	1|0:1:0,1,0	0|1:0.999:0.001,0.999,0	0|1:1:0,1,0	0|1:1:0,1,0	0|0:0:1,0,0	0|0:0:1,0,0	0|0:0:1,0,0	0|0:0:1,0,0	1|0:1:0,1,0	0|0:0:1,0,0	0|0:0:1,0,0	0|0:0:1,0,0	0|0:0:1,0,0	0|0:0:1,0,0	0|0:0:1,0,0	0|0:0:1,0,0	0|0:0:1,0,0	0|0:0:1,0,0	0|0:0:1,0,0	0|1:1:0,1,0	0|0:0:1,0,0	0|0:0:1,0,0	1|0:1:0,1,0	0|0:0:1,0,0	0|0:0:1,0,0	0|1:1:0,1,0
seq000006_scaffold1_cov47_len1122688	895358	.	A	C	.	PASS	AR2=0.84;DR2=0.887;AF=0.858	GT:DS:GP	1|1:1.843:0.004,0.149,0.847	1|1:2:0,0,1	1|0:1:0,1,0	1|1:2:0,0,1	1|1:2:0,0,1	1|1:2:0,0,1	1|1:2:0,0,1	1|1:1.612:0.039,0.31,0.651	1|1:2:0,0,1	0|1:1:0,1,0	1|0:1:0,1,0	1|1:2:0,0,1	0|1:1:0,1,0	1|1:2:0,0,1	1|1:2:0,0,1	1|1:2:0,0,1	0|1:1.006:0,0.994,0.006	1|1:2:0,0,1	1|1:2:0,0,1	1|1:2:0,0,1	1|1:2:0,0,1	1|0:1:0,1,0	0|0:0:1,0,0	1|0:1:0,1,0	0|0:0.011:0.989,0.01,0	1|1:2:0,0,1	1|1:2:0,0,1	1|1:2:0,0,1	1|1:2:0,0,1	0|1:1:0,1,0	1|1:2:0,0,1	0|0:0:1,0,0	0|1:0.808:0.195,0.801,0.004	1|1:2:0,0,1	0|1:1:0,1,0	1|0:1:0,1,0	1|1:2:0,0,1	1|1:2:0,0,1	1|1:2:0,0,1	1|1:2:0,0,1	1|1:2:0,0,1
seq000006_scaffold1_cov47_len1122688	900898	.	G	A	.	PASS	AR2=1;DR2=1;AF=0.098	GT:DS:GP	0|0:0:1,0,0	0|0:0:1,0,0	0|1:1:0,1,0	0|0:0:1,0,0	0|0:0:1,0,0	0|0:0:1,0,0	0|0:0:1,0,0	0|0:0:1,0,0	0|0:0:1,0,0	1|0:1:0,1,0	0|1:1:0,1,0	0|0:0:1,0,0	1|0:1:0,1,0	0|0:0:1,0,0	0|0:0:1,0,0	0|0:0:1,0,0	1|0:1:0,1,0	0|0:0:1,0,0	0|0:0:1,0,0	0|0:0:1,0,0	0|0:0:1,0,0	0|1:1:0,1,0	0|1:1:0,1,0	0|1:1:0,1,0	1|1:2:0,0,1	1|0:1:0,1,0	0|0:0:1,0,0	0|0:0:1,0,0	0|0:0:1,0,0	1|0:1:0,1,0	0|0:0:1,0,0	0|1:1:0,1,0	1|0:1:0,1,0	0|0:0:1,0,0	1|0:1:0,1,0	0|1:1:0,1,0	0|0:0:1,0,0	0|0:0:1,0,0	0|0:0:1,0,0	0|0:0:1,0,0	0|0:0:1,0,0
seq000006_scaffold1_cov47_len1122688	939799	.	C	T	.	PASS	AR2=1;DR2=1;AF=0.68	GT:DS:GP	0|0:0:1,0,0	1|1:2:0,0,1	1|1:2:0,0,1	1|1:2:0,0,1	0|1:1:0,1,0	1|1:2:0,0,1	1|1:2:0,0,1	0|0:0:1,0,0	1|0:1:0,1,0	1|1:2:0,0,1	1|1:2:0,0,1	0|1:1:0,1,0	1|1:2:0,0,1	0|1:1:0,1,0	1|1:2:0,0,1	1|1:2:0,0,1	1|1:2:0,0,1	1|1:2:0,0,1	1|1:2:0,0,1	0|1:1:0,1,0	1|0:1:0,1,0	1|1:2:0,0,1	0|1:1:0,1,0	1|1:2:0,0,1	1|1:2:0,0,1	1|0:1:0,1,0	1|0:1:0,1,0	1|0:1:0,1,0	1|0:1:0,1,0	1|1:2:0,0,1	0|1:1:0,1,0	0|1:1:0,1,0	1|0:1:0,1,0	0|1:1:0,1,0	1|1:2:0,0,1	1|1:2:0,0,1	0|1:1:0,1,0	1|0:1:0,1,0	1|0:1:0,1,0	1|1:2:0,0,1	1|1:2:0,0,1
seq000006_scaffold1_cov47_len1122688	939816	.	C	A	.	PASS	AR2=1;DR2=1;AF=0.131	GT:DS:GP	0|0:0:1,0,0	0|0:0:1,0,0	0|0:0:1,0,0	0|0:0:1,0,0	0|0:0:1,0,0	0|0:0:1,0,0	0|0:0:1,0,0	0|0:0:1,0,0	0|0:0:1,0,0	0|0:0:1,0,0	0|0:0:1,0,0	0|0:0:1,0,0	0|0:0:1,0,0	0|0:0:1,0,0	1|0:1:0,1,0	0|0:0:1,0,0	0|0:0:1,0,0	1|1:2:0,0,1	1|1:2:0,0,1	0|0:0:1,0,0	0|0:0:1,0,0	0|0:0:1,0,0	0|0:0:1,0,0	1|0:1:0,1,0	0|0:0:1,0,0	0|0:0:1,0,0	0|0:0:1,0,0	0|0:0:1,0,0	0|0:0:1,0,0	0|1:1:0,1,0	0|0:0:1,0,0	0|0:0:1,0,0	0|0:0:1,0,0	0|0:0:1,0,0	0|0:0:1,0,0	1|0:1:0,1,0	0|0:0:1,0,0	0|0:0:1,0,0	0|0:0:1,0,0	0|1:1:0,1,0	0|0:0:1,0,0
seq000006_scaffold1_cov47_len1122688	939818	.	C	G	.	PASS	AR2=1;DR2=1;AF=0.68	GT:DS:GP	0|0:0:1,0,0	1|1:2:0,0,1	1|1:2:0,0,1	1|1:2:0,0,1	0|1:1:0,1,0	1|1:2:0,0,1	1|1:2:0,0,1	0|0:0:1,0,0	1|0:1:0,1,0	1|1:2:0,0,1	1|1:2:0,0,1	0|1:1:0,1,0	1|1:2:0,0,1	0|1:1:0,1,0	1|1:2:0,0,1	1|1:2:0,0,1	1|1:2:0,0,1	1|1:2:0,0,1	1|1:2:0,0,1	0|1:1:0,1,0	1|0:1:0,1,0	1|1:2:0,0,1	0|1:1:0,1,0	1|1:2:0,0,1	1|1:2:0,0,1	1|0:1:0,1,0	1|0:1:0,1,0	1|0:1:0,1,0	1|0:1:0,1,0	1|1:2:0,0,1	0|1:1:0,1,0	0|1:1:0,1,0	1|0:1:0,1,0	0|1:1:0,1,0	1|1:2:0,0,1	1|1:2:0,0,1	0|1:1:0,1,0	1|0:1:0,1,0	1|0:1:0,1,0	1|1:2:0,0,1	1|1:2:0,0,1
seq000006_scaffold1_cov47_len1122688	939827	.	G	C	.	PASS	AR2=1;DR2=1;AF=0.684	GT:DS:GP	0|0:0:1,0,0	1|1:2:0,0,1	1|1:2:0,0,1	1|1:2:0,0,1	0|1:1:0,1,0	1|1:2:0,0,1	1|1:2:0,0,1	0|0:0:1,0,0	1|0:1:0,1,0	1|1:2:0,0,1	1|1:2:0,0,1	0|1:1:0,1,0	1|1:2:0,0,1	0|1:1:0,1,0	1|1:2:0,0,1	1|1:2:0,0,1	1|1:2:0,0,1	1|1:2:0,0,1	1|1:2:0,0,1	0|1:1:0,1,0	1|0:1:0,1,0	1|1:2:0,0,1	0|1:1:0,1,0	1|1:2:0,0,1	1|1:2:0,0,1	1|0:1:0,1,0	1|0:1:0,1,0	1|0:1:0,1,0	1|0:1:0,1,0	1|1:2:0,0,1	0|1:1:0,1,0	0|1:1:0,1,0	1|0:1:0,1,0	0|1:1:0,1,0	1|1:2:0,0,1	1|1:2:0,0,1	0|1:1:0,1,0	1|0:1:0,1,0	1|0:1:0,1,0	1|1:2:0,0,1	1|1:2:0,0,1
seq000006_scaffold1_cov47_len1122688	939920	.	G	A	.	PASS	AR2=1;DR2=1;AF=0.418	GT:DS:GP	0|0:0:1,0,0	1|1:2:0,0,1	1|0:1:0,1,0	0|1:1:0,1,0	0|1:1:0,1,0	0|1:1:0,1,0	0|0:0:1,0,0	0|0:0:1,0,0	1|0:1:0,1,0	0|1:1:0,1,0	1|0:1:0,1,0	0|1:1:0,1,0	0|1:1:0,1,0	0|1:1:0,1,0	1|1:2:0,0,1	0|1:1:0,1,0	0|0:0:1,0,0	1|1:2:0,0,1	1|1:2:0,0,1	0|1:1:0,1,0	1|0:1:0,1,0	1|0:1:0,1,0	0|0:0:1,0,0	1|0:1:0,1,0	0|0:0:1,0,0	0|0:0:1,0,0	1|0:1:0,1,0	1|0:1:0,1,0	1|0:1:0,1,0	0|1:1:0,1,0	0|1:1:0,1,0	0|0:0:1,0,0	0|0:0:1,0,0	0|1:1:0,1,0	0|0:0:1,0,0	1|0:1:0,1,0	0|1:1:0,1,0	0|0:0:1,0,0	1|0:1:0,1,0	1|1:2:0,0,1	1|0:1:0,1,0
seq000006_scaffold1_cov47_len1122688	939925	.	G	A	.	PASS	AR2=1;DR2=1;AF=0.418	GT:DS:GP	0|0:0:1,0,0	1|1:2:0,0,1	1|0:1:0,1,0	0|1:1:0,1,0	0|1:1:0,1,0	0|1:1:0,1,0	0|0:0:1,0,0	0|0:0:1,0,0	1|0:1:0,1,0	0|1:1:0,1,0	1|0:1:0,1,0	0|1:1:0,1,0	0|1:1:0,1,0	0|1:1:0,1,0	1|1:2:0,0,1	0|1:1:0,1,0	0|0:0:1,0,0	1|1:2:0,0,1	1|1:2:0,0,1	0|1:1:0,1,0	1|0:1:0,1,0	1|0:1:0,1,0	0|0:0:1,0,0	1|0:1:0,1,0	0|0:0:1,0,0	0|0:0:1,0,0	1|0:1:0,1,0	1|0:1:0,1,0	1|0:1:0,1,0	0|1:1:0,1,0	0|1:1:0,1,0	0|0:0:1,0,0	0|0:0:1,0,0	0|1:1:0,1,0	0|0:0:1,0,0	1|0:1:0,1,0	0|1:1:0,1,0	0|0:0:1,0,0	1|0:1:0,1,0	1|1:2:0,0,1	1|0:1:0,1,0
seq000006_scaffold1_cov47_len1122688	939940	.	C	T	.	PASS	AR2=1;DR2=1;AF=0.418	GT:DS:GP	0|0:0:1,0,0	1|1:2:0,0,1	1|0:1:0,1,0	0|1:1:0,1,0	0|1:1:0,1,0	0|1:1:0,1,0	0|0:0:1,0,0	0|0:0:1,0,0	1|0:1:0,1,0	0|1:1:0,1,0	1|0:1:0,1,0	0|1:1:0,1,0	0|1:1:0,1,0	0|1:1:0,1,0	1|1:2:0,0,1	0|1:1:0,1,0	0|0:0:1,0,0	1|1:2:0,0,1	1|1:2:0,0,1	0|1:1:0,1,0	1|0:1:0,1,0	1|0:1:0,1,0	0|0:0:1,0,0	1|0:1:0,1,0	0|0:0:1,0,0	0|0:0:1,0,0	1|0:1:0,1,0	1|0:1:0,1,0	1|0:1:0,1,0	0|1:1:0,1,0	0|1:1:0,1,0	0|0:0:1,0,0	0|0:0:1,0,0	0|1:1:0,1,0	0|0:0:1,0,0	1|0:1:0,1,0	0|1:1:0,1,0	0|0:0:1,0,0	1|0:1:0,1,0	1|1:2:0,0,1	1|0:1:0,1,0
seq000006_scaffold1_cov47_len1122688	939984	.	T	A	.	PASS	AR2=1;DR2=1;AF=0.242	GT:DS:GP	0|0:0:1,0,0	0|0:0:1,0,0	0|1:1:0,1,0	1|0:1:0,1,0	0|0:0:1,0,0	1|0:1:0,1,0	0|1:1:0,1,0	0|0:0:1,0,0	0|0:0:1,0,0	1|0:1:0,1,0	0|1:1:0,1,0	0|0:0:1,0,0	1|0:1:0,1,0	0|0:0:1,0,0	0|0:0:1,0,0	1|0:1:0,1,0	1|1:2:0,0,1	0|0:0:1,0,0	0|0:0:1,0,0	0|0:0:1,0,0	0|0:0:1,0,0	0|1:1:0,1,0	0|1:1:0,1,0	0|1:1:0,1,0	1|1:2:0,0,1	1|0:1:0,1,0	0|0:0:1,0,0	0|0:0:1,0,0	0|0:0:1,0,0	1|0:1:0,1,0	0|0:0:1,0,0	0|1:1:0,1,0	1|0:1:0,1,0	0|0:0:1,0,0	1|1:2:0,0,1	0|1:1:0,1,0	0|0:0:1,0,0	1|0:1:0,1,0	0|0:0:1,0,0	0|0:0:1,0,0	0|1:1:0,1,0
seq000006_scaffold1_cov47_len1122688	951901	.	G	A	.	PASS	AR2=1;DR2=1;AF=0.795	GT:DS:GP	0|0:0:1,0,0	1|1:2:0,0,1	1|1:2:0,0,1	0|1:1:0,1,0	1|1:2:0,0,1	1|1:2:0,0,1	0|0:0:1,0,0	1|1:2:0,0,1	1|1:2:0,0,1	1|1:2:0,0,1	1|1:2:0,0,1	0|1:1:0,1,0	1|1:2:0,0,1	1|1:2:0,0,1	0|1:1:0,1,0	0|1:1:0,1,0	1|0:1:0,1,0	0|1:1:0,1,0	0|1:1:0,1,0	0|1:1:0,1,0	1|0:1:0,1,0	1|1:2:0,0,1	1|1:2:0,0,1	1|1:2:0,0,1	1|1:2:0,0,1	1|0:1:0,1,0	1|1:2:0,0,1	1|0:1:0,1,0	1|0:1:0,1,0	1|0:1:0,1,0	0|1:1:0,1,0	0|1:1:0,1,0	1|1:2:0,0,1	1|1:2:0,0,1	1|0:1:0,1,0	0|1:1:0,1,0	0|1:1:0,1,0	0|0:0:1,0,0	1|0:1:0,1,0	1|0:1:0,1,0	1|0:1:0,1,0
seq000006_scaffold1_cov47_len1122688	951902	.	CATTATTATTATTA	CATTATTATTATTATTA	.	PASS	AR2=1;DR2=1;AF=0.717	GT:DS:GP	0|0:0:1,0,0	0|1:1:0,1,0	1|1:2:0,0,1	0|1:1:0,1,0	1|1:2:0,0,1	0|1:1:0,1,0	0|0:0:1,0,0	1|1:2:0,0,1	1|1:2:0,0,1	1|1:2:0,0,1	1|1:2:0,0,1	0|1:1:0,1,0	1|1:2:0,0,1	1|1:2:0,0,1	0|1:1:0,1,0	0|1:1:0,1,0	1|0:1:0,1,0	0|1:1:0,1,0	0|1:1:0,1,0	0|1:1:0,1,0	1|0:1:0,1,0	1|1:2:0,0,1	1|0:1:0,1,0	1|1:2:0,0,1	1|1:2:0,0,1	1|0:1:0,1,0	0|1:1:0,1,0	1|0:1:0,1,0	1|0:1:0,1,0	1|0:1:0,1,0	0|1:1:0,1,0	0|1:1:0,1,0	0|1:1:0,1,0	1|1:2:0,0,1	1|0:1:0,1,0	0|1:1:0,1,0	0|1:1:0,1,0	0|0:0:1,0,0	1|0:1:0,1,0	1|0:1:0,1,0	1|0:1:0,1,0
seq000006_scaffold1_cov47_len1122688	951903	.	ATTATT	ATTATTGTTATT	.	PASS	AR2=0.994;DR2=0.995;AF=0.4	GT:DS:GP	0|0:0:1,0,0	0|0:0:1,0,0	0|0:0:1,0,0	0|0:0:1,0,0	1|1:2:0,0,1	1|0:1:0,1,0	0|0:0:1,0,0	1|1:2:0,0,1	1|1:2:0,0,1	0|0:0:1,0,0	0|0:0:1,0,0	0|0:0:1,0,0	0|0:0:1,0,0	1|1:2:0,0,1	0|0:0:1,0,0	0|0:0:1,0,0	0|0:0:1,0,0	0|0:0:1,0,0	0|0:0:1,0,0	0|0:0:1,0,0	0|0:0:1,0,0	0|0:0:1,0,0	1|0:1:0,1,0	0|0:0:1,0,0	0|0:0.023:0.978,0.022,0	0|0:0:1,0,0	0|1:1:0,1,0	0|0:0:1,0,0	0|0:0:1,0,0	0|0:0:1,0,0	0|0:0:1,0,0	0|0:0:1,0,0	0|1:1:0,1,0	1|1:2:0,0,1	0|0:0:1,0,0	0|0:0:1,0,0	0|0:0:1,0,0	0|0:0:1,0,0	0|0:0:1,0,0	0|0:0:1,0,0	0|0:0:1,0,0
seq000006_scaffold1_cov47_len1122688	951906	.	ATT	ATTGTTCTT	.	PASS	AR2=0.997;DR2=0.998;AF=0.337	GT:DS:GP	0|0:0:1,0,0	0|0:0:1,0,0	0|0:0:1,0,0	0|0:0:1,0,0	1|1:2:0,0,1	0|0:0:1,0,0	0|0:0:1,0,0	1|1:2:0,0,1	1|1:2:0,0,1	0|0:0:1,0,0	0|0:0:1,0,0	0|0:0:1,0,0	0|0:0:1,0,0	1|1:2:0,0,1	0|0:0:1,0,0	0|0:0:1,0,0	0|0:0:1,0,0	0|0:0:1,0,0	0|0:0:1,0,0	0|0:0:1,0,0	0|0:0:1,0,0	0|0:0:1,0,0	1|0:1:0,1,0	0|0:0:1,0,0	0|0:0.022:0.978,0.022,0	0|0:0:1,0,0	0|1:1:0,1,0	0|0:0:1,0,0	0|0:0:1,0,0	0|0:0:1,0,0	0|0:0:1,0,0	0|0:0:1,0,0	0|1:1:0,1,0	1|1:2:0,0,1	0|0:0:1,0,0	0|0:0:1,0,0	0|0:0:1,0,0	0|0:0:1,0,0	0|0:0:1,0,0	0|0:0:1,0,0	0|0:0:1,0,0
seq000006_scaffold1_cov47_len1122688	951916	.	G	T	.	PASS	AR2=0.977;DR2=0.985;AF=0.698	GT:DS:GP	0|0:0:1,0,0	1|1:2:0,0,1	1|1:2:0,0,1	0|1:1:0,1,0	1|1:2:0,0,1	1|1:2:0,0,1	0|0:0:1,0,0	1|1:2:0,0,1	1|1:2:0,0,1	1|1:2:0,0,1	1|1:2:0,0,1	0|0:0:1,0,0	1|1:2:0,0,1	1|1:2:0,0,1	0|0:0:1,0,0	0|0:0:1,0,0	1|0:1:0,1,0	0|0:0:1,0,0	0|0:0:1,0,0	0|1:1:0,1,0	0|0:0:1,0,0	1|1:2:0,0,1	1|1:2:0,0,1	1|1:2:0,0,1	1|1:1.735:0.018,0.229,0.753	0|0:0:1,0,0	1|1:2:0,0,1	1|0:1:0,1,0	0|0:0:1,0,0	0|0:0:1,0,0	0|0:0:1,0,0	0|1:1:0,1,0	1|1:2:0,0,1	1|1:2:0,0,1	1|0:1:0,1,0	0|0:0:1,0,0	0|1:1:0,1,0	0|0:0:1,0,0	1|0:1:0,1,0	1|0:1:0,1,0	0|0:0:1,0,0
seq000006_scaffold1_cov47_len1122688	951916	.	GTATTATT	GTATTATTATT	.	PASS	AR2=1;DR2=1;AF=0.709	GT:DS:GP	0|0:0:1,0,0	0|1:1:0,1,0	1|1:2:0,0,1	0|1:1:0,1,0	1|1:2:0,0,1	0|1:1:0,1,0	0|0:0:1,0,0	1|1:2:0,0,1	1|1:2:0,0,1	1|1:2:0,0,1	1|1:2:0,0,1	0|1:1:0,1,0	1|1:2:0,0,1	1|1:2:0,0,1	0|1:1:0,1,0	0|1:1:0,1,0	1|0:1:0,1,0	0|1:1:0,1,0	0|1:1:0,1,0	0|1:1:0,1,0	1|0:1:0,1,0	1|1:2:0,0,1	1|0:1:0,1,0	1|1:2:0,0,1	1|1:2:0,0,1	1|0:1:0,1,0	0|1:1:0,1,0	1|0:1:0,1,0	1|0:1:0,1,0	1|0:1:0,1,0	0|1:1:0,1,0	0|1:1:0,1,0	0|1:1:0,1,0	1|1:2:0,0,1	1|0:1:0,1,0	0|1:1:0,1,0	0|1:1:0,1,0	0|0:0:1,0,0	1|0:1:0,1,0	1|0:1:0,1,0	1|0:1:0,1,0
seq000006_scaffold1_cov47_len1122688	951933	.	A	G	.	PASS	AR2=1;DR2=1;AF=0.795	GT:DS:GP	0|0:0:1,0,0	1|1:2:0,0,1	1|1:2:0,0,1	0|1:1:0,1,0	1|1:2:0,0,1	1|1:2:0,0,1	0|0:0:1,0,0	1|1:2:0,0,1	1|1:2:0,0,1	1|1:2:0,0,1	1|1:2:0,0,1	0|1:1:0,1,0	1|1:2:0,0,1	1|1:2:0,0,1	0|1:1:0,1,0	0|1:1:0,1,0	1|0:1:0,1,0	0|1:1:0,1,0	0|1:1:0,1,0	0|1:1:0,1,0	1|0:1:0,1,0	1|1:2:0,0,1	1|1:2:0,0,1	1|1:2:0,0,1	1|1:2:0,0,1	1|0:1:0,1,0	1|1:2:0,0,1	1|0:1:0,1,0	1|0:1:0,1,0	1|0:1:0,1,0	0|1:1:0,1,0	0|1:1:0,1,0	1|1:2:0,0,1	1|1:2:0,0,1	1|0:1:0,1,0	0|1:1:0,1,0	0|1:1:0,1,0	0|0:0:1,0,0	1|0:1:0,1,0	1|0:1:0,1,0	1|0:1:0,1,0
seq000006_scaffold1_cov47_len1122688	959023	.	C	T	.	PASS	AR2=1;DR2=1;AF=0.205	GT:DS:GP	0|0:0:1,0,0	0|0:0:1,0,0	0|1:1:0,1,0	0|0:0:1,0,0	0|0:0:1,0,0	0|0:0:1,0,0	0|0:0:1,0,0	0|0:0:1,0,0	0|0:0:1,0,0	1|0:1:0,1,0	0|1:1:0,1,0	0|0:0:1,0,0	1|0:1:0,1,0	0|0:0:1,0,0	0|0:0:1,0,0	0|0:0:1,0,0	1|0:0.998:0.002,0.998,0	0|1:1:0,1,0	0|1:1:0,1,0	0|0:0:1,0,0	0|0:0:1,0,0	0|1:1:0,1,0	0|1:1:0,1,0	1|1:2:0,0,1	1|1:1.999:0,0.001,0.999	1|0:1:0,1,0	0|0:0:1,0,0	0|0:0:1,0,0	0|0:0:1,0,0	1|0:1:0,1,0	0|0:0:1,0,0	0|1:1:0,1,0	1|0:1:0,1,0	0|0:0:1,0,0	1|0:1:0,1,0	0|1:1:0,1,0	0|0:0:1,0,0	0|0:0:1,0,0	0|0:0:1,0,0	0|0:0:1,0,0	0|0:0:1,0,0
seq000006_scaffold1_cov47_len1122688	964087	.	ATTTTTTTTTTT	ATTTTTTTTTT	.	PASS	AR2=0.996;DR2=0.997;AF=0.778	GT:DS:GP	0|0:0:1,0,0	1|1:2:0,0,1	1|1:2:0,0,1	1|1:2:0,0,1	1|1:2:0,0,1	1|1:2:0,0,1	0|0:0:1,0,0	0|0:0:1,0,0	1|1:2:0,0,1	1|1:2:0,0,1	1|1:2:0,0,1	1|1:2:0,0,1	1|1:2:0,0,1	1|1:2:0,0,1	1|1:2:0,0,1	1|1:2:0,0,1	1|1:1.712:0,0.288,0.712	1|1:2:0,0,1	1|1:2:0,0,1	1|1:2:0,0,1	1|1:2:0,0,1	1|1:2:0,0,1	1|1:2:0,0,1	1|1:2:0,0,1	1|1:2:0,0,1	1|0:1:0,1,0	1|1:2:0,0,1	1|1:2:0,0,1	1|1:2:0,0,1	1|1:2:0,0,1	0|1:1:0,1,0	1|1:2:0,0,1	1|0:1:0,1,0	1|1:2:0,0,1	1|1:2:0,0,1	1|1:2:0,0,1	1|1:2:0,0,1	0|0:0:1,0,0	1|1:2:0,0,1	1|1:2:0,0,1	1|0:1:0,1,0
seq000006_scaffold1_cov47_len1122688	964137	.	A	T	.	PASS	AR2=1;DR2=1;AF=0.061	GT:DS:GP	0|0:0:1,0,0	0|0:0:1,0,0	0|0:0:1,0,0	0|0:0:1,0,0	0|0:0:1,0,0	1|0:1:0,1,0	1|0:1:0,1,0	0|0:0:1,0,0	0|0:0:1,0,0	0|0:0:1,0,0	0|0:0:1,0,0	0|0:0:1,0,0	0|0:0:1,0,0	0|0:0:1,0,0	0|0:0:1,0,0	0|0:0:1,0,0	0|0:0:1,0,0	0|0:0:1,0,0	0|0:0:1,0,0	0|0:0:1,0,0	0|0:0:1,0,0	0|0:0:1,0,0	0|0:0:1,0,0	0|0:0:1,0,0	0|0:0.001:0.999,0.001,0	0|0:0:1,0,0	0|0:0:1,0,0	0|0:0:1,0,0	0|0:0:1,0,0	0|0:0:1,0,0	0|0:0:1,0,0	0|0:0:1,0,0	0|0:0:1,0,0	0|0:0:1,0,0	0|0:0:1,0,0	0|0:0:1,0,0	0|0:0:1,0,0	0|0:0:1,0,0	0|0:0:1,0,0	0|0:0:1,0,0	0|0:0:1,0,0
seq000006_scaffold1_cov47_len1122688	964247	.	T	C	.	PASS	AR2=0.998;DR2=0.998;AF=0.55	GT:DS:GP	0|0:0:1,0,0	1|1:2:0,0,1	1|1:2:0,0,1	0|1:1:0,1,0	0|1:1:0,1,0	1|1:2:0,0,1	1|0:1:0,1,0	0|0:0:1,0,0	1|0:1:0,1,0	1|1:2:0,0,1	1|1:2:0,0,1	0|1:1:0,1,0	1|1:2:0,0,1	1|0:1:0,1,0	0|1:1:0,1,0	0|1:1:0,1,0	1|0:1.091:0,0.909,0.091	0|1:1:0,1,0	0|1:1:0,1,0	0|1:1:0,1,0	1|0:1:0,1,0	1|1:2:0,0,1	0|1:1:0,1,0	1|1:2:0,0,1	1|1:2:0,0,1	1|0:1:0,1,0	1|0:1:0,1,0	1|0:1:0,1,0	1|0:1:0,1,0	1|0:1:0,1,0	0|1:1:0,1,0	0|1:1:0,1,0	1|0:1:0,1,0	0|1:1:0,1,0	1|0:1:0,1,0	0|1:1:0,1,0	0|1:1:0,1,0	0|0:0:1,0,0	1|0:1:0,1,0	1|0:1:0,1,0	1|0:1:0,1,0
seq000006_scaffold1_cov47_len1122688	964278	.	A	G	.	PASS	AR2=1;DR2=1;AF=0.049	GT:DS:GP	0|0:0:1,0,0	0|0:0:1,0,0	0|0:0:1,0,0	0|0:0:1,0,0	0|0:0:1,0,0	1|0:1:0,1,0	0|0:0:1,0,0	0|0:0:1,0,0	0|0:0:1,0,0	0|0:0:1,0,0	0|0:0:1,0,0	0|0:0:1,0,0	0|0:0:1,0,0	0|0:0:1,0,0	0|0:0:1,0,0	0|0:0:1,0,0	0|0:0.001:0.999,0.001,0	0|0:0:1,0,0	0|0:0:1,0,0	0|0:0:1,0,0	0|0:0:1,0,0	0|0:0:1,0,0	0|0:0:1,0,0	0|0:0:1,0,0	0|0:0.001:0.999,0.001,0	0|0:0:1,0,0	0|0:0:1,0,0	0|0:0:1,0,0	0|0:0:1,0,0	0|0:0:1,0,0	0|0:0:1,0,0	0|0:0:1,0,0	0|0:0:1,0,0	0|0:0:1,0,0	0|0:0:1,0,0	0|0:0:1,0,0	0|0:0:1,0,0	0|0:0:1,0,0	0|0:0:1,0,0	0|0:0:1,0,0	0|0:0:1,0,0
seq000006_scaffold1_cov47_len1122688	977465	.	C	T	.	PASS	AR2=1;DR2=1;AF=0.684	GT:DS:GP	0|0:0:1,0,0	1|1:2:0,0,1	1|1:2:0,0,1	1|1:2:0,0,1	0|1:1:0,1,0	1|1:2:0,0,1	1|1:2:0,0,1	0|0:0:1,0,0	1|0:1:0,1,0	1|1:2:0,0,1	1|1:2:0,0,1	0|1:1:0,1,0	1|1:2:0,0,1	1|0:1:0,1,0	1|1:2:0,0,1	1|1:2:0,0,1	1|1:2:0,0,1	1|1:2:0,0,1	1|1:2:0,0,1	0|1:1:0,1,0	1|0:1:0,1,0	1|1:2:0,0,1	0|1:1:0,1,0	1|1:2:0,0,1	1|1:2:0,0,1	1|0:1:0,1,0	1|0:1:0,1,0	1|0:1:0,1,0	1|0:1:0,1,0	1|1:2:0,0,1	0|1:1:0,1,0	0|1:1:0,1,0	1|0:1:0,1,0	0|1:1:0,1,0	1|1:2:0,0,1	1|1:2:0,0,1	0|1:1:0,1,0	1|0:1:0,1,0	1|0:1:0,1,0	1|1:2:0,0,1	1|1:2:0,0,1
seq000006_scaffold1_cov47_len1122688	977496	.	G	T	.	PASS	AR2=1;DR2=1;AF=0.684	GT:DS:GP	0|0:0:1,0,0	1|1:2:0,0,1	1|1:2:0,0,1	1|1:2:0,0,1	0|1:1:0,1,0	1|1:2:0,0,1	1|1:2:0,0,1	0|0:0:1,0,0	1|0:1:0,1,0	1|1:2:0,0,1	1|1:2:0,0,1	0|1:1:0,1,0	1|1:2:0,0,1	1|0:1:0,1,0	1|1:2:0,0,1	1|1:2:0,0,1	1|1:2:0,0,1	1|1:2:0,0,1	1|1:2:0,0,1	0|1:1:0,1,0	1|0:1:0,1,0	1|1:2:0,0,1	0|1:1:0,1,0	1|1:2:0,0,1	1|1:2:0,0,1	1|0:1:0,1,0	1|0:1:0,1,0	1|0:1:0,1,0	1|0:1:0,1,0	1|1:2:0,0,1	0|1:1:0,1,0	0|1:1:0,1,0	1|0:1:0,1,0	0|1:1:0,1,0	1|1:2:0,0,1	1|1:2:0,0,1	0|1:1:0,1,0	1|0:1:0,1,0	1|0:1:0,1,0	1|1:2:0,0,1	1|1:2:0,0,1
seq000006_scaffold1_cov47_len1122688	977503	.	G	A	.	PASS	AR2=1;DR2=1;AF=0.066	GT:DS:GP	0|0:0:1,0,0	0|0:0:1,0,0	0|0:0:1,0,0	0|0:0:1,0,0	0|0:0:1,0,0	0|0:0:1,0,0	0|1:1:0,1,0	0|0:0:1,0,0	0|0:0:1,0,0	0|0:0:1,0,0	0|0:0:1,0,0	0|0:0:1,0,0	0|0:0:1,0,0	0|0:0:1,0,0	1|0:1:0,1,0	0|0:0:1,0,0	0|0:0:1,0,0	1|0:1:0,1,0	1|0:1:0,1,0	0|0:0:1,0,0	0|0:0:1,0,0	0|0:0:1,0,0	0|0:0:1,0,0	0|0:0:1,0,0	0|0:0:1,0,0	0|0:0:1,0,0	0|0:0:1,0,0	0|0:0:1,0,0	0|0:0:1,0,0	0|1:1:0,1,0	0|0:0:1,0,0	0|0:0:1,0,0	0|0:0:1,0,0	0|0:0:1,0,0	0|0:0:1,0,0	1|0:1:0,1,0	0|0:0:1,0,0	0|0:0:1,0,0	0|0:0:1,0,0	0|1:1:0,1,0	0|0:0:1,0,0
seq000006_scaffold1_cov47_len1122688	977521	.	A	G	.	PASS	AR2=1;DR2=1;AF=0.066	GT:DS:GP	0|0:0:1,0,0	0|0:0:1,0,0	0|0:0:1,0,0	0|0:0:1,0,0	0|0:0:1,0,0	0|0:0:1,0,0	0|1:1:0,1,0	0|0:0:1,0,0	0|0:0:1,0,0	0|0:0:1,0,0	0|0:0:1,0,0	0|0:0:1,0,0	0|0:0:1,0,0	0|0:0:1,0,0	1|0:1:0,1,0	0|0:0:1,0,0	0|0:0:1,0,0	1|0:1:0,1,0	1|0:1:0,1,0	0|0:0:1,0,0	0|0:0:1,0,0	0|0:0:1,0,0	0|0:0:1,0,0	0|0:0:1,0,0	0|0:0:1,0,0	0|0:0:1,0,0	0|0:0:1,0,0	0|0:0:1,0,0	0|0:0:1,0,0	0|1:1:0,1,0	0|0:0:1,0,0	0|0:0:1,0,0	0|0:0:1,0,0	0|0:0:1,0,0	0|0:0:1,0,0	1|0:1:0,1,0	0|0:0:1,0,0	0|0:0:1,0,0	0|0:0:1,0,0	0|1:1:0,1,0	0|0:0:1,0,0
seq000006_scaffold1_cov47_len1122688	1043647	.	GAAAAAAAAAA	GAAAAAAAAA	.	PASS	AR2=0.975;DR2=0.983;AF=0.67	GT:DS:GP	0|0:0:1,0,0	1|1:2:0,0,1	1|1:2:0,0,1	0|1:1:0,1,0	1|1:2:0,0,1	1|1:2:0,0,1	1|1:2:0,0,1	1|1:2:0,0,1	1|1:2:0,0,1	1|1:2:0,0,1	1|1:2:0,0,1	0|1:1:0,1,0	0|1:1:0,1,0	1|1:2:0,0,1	1|1:2:0,0,1	0|1:1:0,1,0	0|0:0.359:0.672,0.298,0.031	0|0:0:1,0,0	0|0:0:1,0,0	1|1:2:0,0,1	1|0:1:0,1,0	1|0:1:0,1,0	1|0:1:0,1,0	0|0:0:1,0,0	1|0:0.481:0.579,0.362,0.06	1|0:0.492:0.563,0.381,0.055	1|1:2:0,0,1	1|1:2:0,0,1	1|1:2:0,0,1	0|0:0:1,0,0	1|1:2:0,0,1	0|0:0:1,0,0	0|1:1.219:0.016,0.749,0.235	1|1:2:0,0,1	0|0:0:1,0,0	0|0:0:1,0,0	1|1:2:0,0,1	0|0:0:1,0,0	1|0:1:0,1,0	1|0:1:0,1,0	1|0:1:0,1,0
seq000006_scaffold1_cov47_len1122688	1043848	.	C	T	.	PASS	AR2=0.997;DR2=0.998;AF=0.562	GT:DS:GP	0|0:0:1,0,0	1|1:2:0,0,1	1|0:1:0,1,0	0|1:1:0,1,0	1|1:2:0,0,1	1|1:2:0,0,1	0|0:0:1,0,0	1|0:1:0,1,0	1|1:2:0,0,1	0|1:1:0,1,0	1|0:1:0,1,0	0|1:1:0,1,0	0|1:1:0,1,0	1|1:2:0,0,1	1|1:2:0,0,1	0|1:1:0,1,0	0|0:0.101:0.899,0.1,0.001	0|0:0:1,0,0	0|0:0:1,0,0	0|1:1:0,1,0	1|0:1:0,1,0	1|0:1:0,1,0	1|0:1:0,1,0	0|0:0:1,0,0	0|0:0.016:0.984,0.016,0	0|0:0.013:0.987,0.013,0	1|1:2:0,0,1	1|0:1:0,1,0	1|0:1:0,1,0	0|0:0:1,0,0	0|1:1:0,1,0	0|0:0:1,0,0	0|1:0.967:0.041,0.952,0.007	1|1:2:0,0,1	0|0:0:1,0,0	0|0:0:1,0,0	0|1:1:0,1,0	0|0:0:1,0,0	1|0:1:0,1,0	1|0:1:0,1,0	1|0:1:0,1,0
seq000006_scaffold1_cov47_len1122688	1043852	.	T	C	.	PASS	AR2=0.998;DR2=0.998;AF=0.18	GT:DS:GP	0|0:0:1,0,0	0|0:0:1,0,0	0|0:0:1,0,0	1|0:1:0,1,0	0|0:0:1,0,0	0|0:0:1,0,0	0|1:1:0,1,0	0|0:0:1,0,0	0|0:0:1,0,0	0|0:0:1,0,0	0|0:0:1,0,0	0|0:0:1,0,0	0|0:0:1,0,0	0|0:0:1,0,0	0|0:0:1,0,0	1|0:1:0,1,0	0|1:0.907:0.093,0.907,0	0|1:1:0,1,0	0|1:1:0,1,0	0|0:0:1,0,0	0|0:0:1,0,0	0|0:0:1,0,0	0|0:0:1,0,0	1|0:1:0,1,0	0|0:0:1,0,0	0|0:0:1,0,0	0|0:0:1,0,0	0|0:0:1,0,0	0|0:0:1,0,0	0|0:0:1,0,0	0|0:0:1,0,0	0|0:0:1,0,0	0|0:0:1,0,0	0|0:0:1,0,0	0|1:1:0,1,0	0|0:0:1,0,0	0|0:0:1,0,0	1|0:1:0,1,0	0|0:0:1,0,0	0|0:0:1,0,0	0|1:1:0,1,0
seq000006_scaffold1_cov47_len1122688	1043883	.	A	T	.	PASS	AR2=0.998;DR2=0.998;AF=0.192	GT:DS:GP	0|0:0:1,0,0	0|0:0:1,0,0	0|0:0:1,0,0	1|0:1:0,1,0	0|0:0:1,0,0	0|0:0:1,0,0	1|1:2:0,0,1	0|0:0:1,0,0	0|0:0:1,0,0	0|0:0:1,0,0	0|0:0:1,0,0	0|0:0:1,0,0	0|0:0:1,0,0	0|0:0:1,0,0	0|0:0:1,0,0	1|0:1:0,1,0	0|1:0.907:0.093,0.907,0	0|1:1:0,1,0	0|1:1:0,1,0	0|0:0:1,0,0	0|0:0:1,0,0	0|0:0:1,0,0	0|0:0:1,0,0	1|0:1:0,1,0	0|0:0:1,0,0	0|0:0:1,0,0	0|0:0:1,0,0	0|0:0:1,0,0	0|0:0:1,0,0	0|0:0:1,0,0	0|0:0:1,0,0	0|0:0:1,0,0	0|0:0:1,0,0	0|0:0:1,0,0	0|1:1:0,1,0	0|0:0:1,0,0	0|0:0:1,0,0	1|0:1:0,1,0	0|0:0:1,0,0	0|0:0:1,0,0	0|1:1:0,1,0
seq000006_scaffold1_cov47_len1122688	1045404	.	T	C	.	PASS	AR2=0.914;DR2=0.936;AF=0.273	GT:DS:GP	0|0:0:1,0,0	0|1:0.479:0.579,0.364,0.057	0|0:0:1,0,0	1|0:1.148:0.069,0.713,0.217	0|0:0:1,0,0	1|1:2:0,0,1	1|1:1.886:0.003,0.108,0.889	0|0:0:1,0,0	0|0:0:1,0,0	0|0:0:1,0,0	0|0:0:1,0,0	0|0:0:1,0,0	0|0:0:1,0,0	0|0:0:1,0,0	0|0:0:1,0,0	1|0:1.148:0.069,0.713,0.217	0|0:0:1,0,0	0|1:1:0,1,0	0|1:1:0,1,0	0|0:0:1,0,0	0|0:0:1,0,0	0|0:0:1,0,0	0|0:0:1,0,0	1|0:1:0,1,0	0|0:0:1,0,0	0|0:0:1,0,0	0|0:0:1,0,0	0|0:0:1,0,0	0|0:0:1,0,0	0|0:0:1,0,0	0|0:0:1,0,0	0|0:0:1,0,0	0|0:0:1,0,0	0|0:0:1,0,0	0|0:0:1,0,0	0|0:0:1,0,0	0|0:0:1,0,0	0|0:0:1,0,0	0|0:0:1,0,0	0|0:0:1,0,0	1|1:2:0,0,1
seq000006_scaffold1_cov47_len1122688	1045437	.	T	C	.	PASS	AR2=0.914;DR2=0.936;AF=0.273	GT:DS:GP	0|0:0:1,0,0	0|1:0.479:0.579,0.364,0.057	0|0:0:1,0,0	1|0:1.148:0.069,0.713,0.217	0|0:0:1,0,0	1|1:2:0,0,1	1|1:1.886:0.003,0.108,0.889	0|0:0:1,0,0	0|0:0:1,0,0	0|0:0:1,0,0	0|0:0:1,0,0	0|0:0:1,0,0	0|0:0:1,0,0	0|0:0:1,0,0	0|0:0:1,0,0	1|0:1.148:0.069,0.713,0.217	0|0:0:1,0,0	0|1:1:0,1,0	0|1:1:0,1,0	0|0:0:1,0,0	0|0:0:1,0,0	0|0:0:1,0,0	0|0:0:1,0,0	1|0:1:0,1,0	0|0:0:1,0,0	0|0:0:1,0,0	0|0:0:1,0,0	0|0:0:1,0,0	0|0:0:1,0,0	0|0:0:1,0,0	0|0:0:1,0,0	0|0:0:1,0,0	0|0:0:1,0,0	0|0:0:1,0,0	0|0:0:1,0,0	0|0:0:1,0,0	0|0:0:1,0,0	0|0:0:1,0,0	0|0:0:1,0,0	0|0:0:1,0,0	1|1:2:0,0,1
seq000006_scaffold1_cov47_len1122688	1045467	.	A	G	.	PASS	AR2=0.913;DR2=0.938;AF=0.28	GT:DS:GP	0|0:0:1,0,0	0|1:0.514:0.552,0.382,0.066	0|0:0:1,0,0	1|0:1.167:0.067,0.7,0.234	0|0:0:1,0,0	1|1:2:0,0,1	1|1:1.889:0.003,0.105,0.892	0|0:0:1,0,0	0|0:0:1,0,0	0|0:0:1,0,0	0|0:0:1,0,0	0|0:0:1,0,0	0|0:0:1,0,0	0|0:0:1,0,0	0|0:0:1,0,0	1|0:1.167:0.067,0.7,0.234	0|0:0:1,0,0	0|1:1:0,1,0	0|1:1:0,1,0	0|0:0:1,0,0	0|0:0:1,0,0	0|0:0:1,0,0	0|0:0:1,0,0	1|0:1:0,1,0	0|0:0:1,0,0	0|0:0:1,0,0	0|0:0:1,0,0	0|0:0:1,0,0	0|0:0:1,0,0	0|0:0:1,0,0	0|0:0:1,0,0	0|0:0:1,0,0	0|0:0:1,0,0	0|0:0:1,0,0	0|0:0:1,0,0	0|0:0:1,0,0	0|0:0:1,0,0	0|0:0:1,0,0	0|0:0:1,0,0	0|0:0:1,0,0	1|1:2:0,0,1
seq000006_scaffold1_cov47_len1122688	1045550	.	T	G	.	PASS	AR2=1;DR2=1;AF=0.529	GT:DS:GP	0|0:0:1,0,0	1|1:2:0,0,1	1|0:1:0,1,0	1|1:2:0,0,1	0|1:1:0,1,0	1|1:2:0,0,1	1|1:2:0,0,1	0|0:0:1,0,0	1|0:1:0,1,0	0|1:1:0,1,0	1|0:1:0,1,0	0|1:1:0,1,0	0|1:1:0,1,0	1|0:1:0,1,0	0|1:1:0,1,0	1|1:2:0,0,1	0|1:1:0,1,0	0|1:1:0,1,0	0|1:1:0,1,0	0|1:1:0,1,0	1|0:1:0,1,0	1|0:1:0,1,0	0|0:0:1,0,0	1|0:1:0,1,0	0|0:0:1,0,0	0|0:0:1,0,0	1|0:1:0,1,0	1|0:1:0,1,0	1|0:1:0,1,0	0|0:0:1,0,0	0|1:1:0,1,0	0|0:0:1,0,0	0|0:0:1,0,0	0|1:1:0,1,0	0|1:1:0,1,0	0|0:0:1,0,0	0|1:1:0,1,0	1|0:1:0,1,0	1|0:1:0,1,0	1|0:1:0,1,0	1|1:2:0,0,1
seq000006_scaffold1_cov47_len1122688	1045591	.	TCTAGTACTAGTA	TCTAGTACTAGTACTAGTA	.	PASS	AR2=1;DR2=1;AF=0.529	GT:DS:GP	0|0:0:1,0,0	1|1:2:0,0,1	1|0:1:0,1,0	1|1:2:0,0,1	0|1:1:0,1,0	1|1:2:0,0,1	1|1:2:0,0,1	0|0:0:1,0,0	1|0:1:0,1,0	0|1:1:0,1,0	1|0:1:0,1,0	0|1:1:0,1,0	0|1:1:0,1,0	1|0:1:0,1,0	0|1:1:0,1,0	1|1:2:0,0,1	0|1:1:0,1,0	0|1:1:0,1,0	0|1:1:0,1,0	0|1:1:0,1,0	1|0:1:0,1,0	1|0:1:0,1,0	0|0:0:1,0,0	1|0:1:0,1,0	0|0:0:1,0,0	0|0:0:1,0,0	1|0:1:0,1,0	1|0:1:0,1,0	1|0:1:0,1,0	0|0:0:1,0,0	0|1:1:0,1,0	0|0:0:1,0,0	0|0:0:1,0,0	0|1:1:0,1,0	0|1:1:0,1,0	0|0:0:1,0,0	0|1:1:0,1,0	1|0:1:0,1,0	1|0:1:0,1,0	1|0:1:0,1,0	1|1:2:0,0,1
seq000006_scaffold1_cov47_len1122688	1045596	.	TACTAG	TACTAGCACTAG	.	PASS	AR2=1;DR2=1;AF=0.529	GT:DS:GP	0|0:0:1,0,0	1|1:2:0,0,1	1|0:1:0,1,0	1|1:2:0,0,1	0|1:1:0,1,0	1|1:2:0,0,1	1|1:2:0,0,1	0|0:0:1,0,0	1|0:1:0,1,0	0|1:1:0,1,0	1|0:1:0,1,0	0|1:1:0,1,0	0|1:1:0,1,0	1|0:1:0,1,0	0|1:1:0,1,0	1|1:2:0,0,1	0|1:1:0,1,0	0|1:1:0,1,0	0|1:1:0,1,0	0|1:1:0,1,0	1|0:1:0,1,0	1|0:1:0,1,0	0|0:0:1,0,0	1|0:1:0,1,0	0|0:0:1,0,0	0|0:0:1,0,0	1|0:1:0,1,0	1|0:1:0,1,0	1|0:1:0,1,0	0|0:0:1,0,0	0|1:1:0,1,0	0|0:0:1,0,0	0|0:0:1,0,0	0|1:1:0,1,0	0|1:1:0,1,0	0|0:0:1,0,0	0|1:1:0,1,0	1|0:1:0,1,0	1|0:1:0,1,0	1|0:1:0,1,0	1|1:2:0,0,1
seq000006_scaffold1_cov47_len1122688	1045635	.	C	T	.	PASS	AR2=1;DR2=1;AF=0.529	GT:DS:GP	0|0:0:1,0,0	1|1:2:0,0,1	1|0:1:0,1,0	1|1:2:0,0,1	0|1:1:0,1,0	1|1:2:0,0,1	1|1:2:0,0,1	0|0:0:1,0,0	1|0:1:0,1,0	0|1:1:0,1,0	1|0:1:0,1,0	0|1:1:0,1,0	0|1:1:0,1,0	1|0:1:0,1,0	0|1:1:0,1,0	1|1:2:0,0,1	0|1:1:0,1,0	0|1:1:0,1,0	0|1:1:0,1,0	0|1:1:0,1,0	1|0:1:0,1,0	1|0:1:0,1,0	0|0:0:1,0,0	1|0:1:0,1,0	0|0:0:1,0,0	0|0:0:1,0,0	1|0:1:0,1,0	1|0:1:0,1,0	1|0:1:0,1,0	0|0:0:1,0,0	0|1:1:0,1,0	0|0:0:1,0,0	0|0:0:1,0,0	0|1:1:0,1,0	0|1:1:0,1,0	0|0:0:1,0,0	0|1:1:0,1,0	1|0:1:0,1,0	1|0:1:0,1,0	1|0:1:0,1,0	1|1:2:0,0,1
seq000007_scaffold27429_cov45_len1052852	22188	.	C	T	.	PASS	AR2=1;DR2=1;AF=0.119	GT:DS:GP	0|0:0:1,0,0	0|1:1:0,1,0	0|0:0:1,0,0	1|0:1:0,1,0	0|0:0:1,0,0	0|0:0:1,0,0	0|0:0:1,0,0	0|0:0:1,0,0	0|0:0:1,0,0	0|1:1:0,1,0	1|0:1:0,1,0	0|0:0:1,0,0	0|0:0:1,0,0	0|1:1:0,1,0	0|1:1:0,1,0	0|0:0:1,0,0	0|0:0:1,0,0	0|0:0:1,0,0	0|1:1:0,1,0	0|0:0:1,0,0	1|0:1:0,1,0	0|1:1:0,1,0	0|0:0:1,0,0	0|0:0:1,0,0	0|0:0:1,0,0	0|0:0:1,0,0	0|0:0:1,0,0	0|0:0:1,0,0	1|0:1:0,1,0	1|0:1:0,1,0	0|1:1:0,1,0	1|0:1:0,1,0	0|0:0:1,0,0	0|0:0:1,0,0	0|1:1:0,1,0	0|0:0:1,0,0	0|0:0:1,0,0	0|0:0:1,0,0	0|0:0:1,0,0	1|0:1:0,1,0	0|0:0:1,0,0
seq000007_scaffold27429_cov45_len1052852	22196	.	C	T	.	PASS	AR2=1;DR2=1;AF=0.152	GT:DS:GP	0|0:0:1,0,0	0|1:1:0,1,0	0|0:0:1,0,0	1|0:1:0,1,0	0|0:0:1,0,0	0|0:0:1,0,0	0|0:0:1,0,0	0|0:0:1,0,0	0|0:0:1,0,0	0|1:1:0,1,0	1|0:1:0,1,0	0|0:0:1,0,0	0|0:0:1,0,0	0|1:1:0,1,0	0|1:1:0,1,0	0|1:1:0,1,0	1|0:1:0,1,0	0|0:0:1,0,0	0|1:1:0,1,0	0|0:0:1,0,0	1|0:1:0,1,0	0|1:1:0,1,0	0|0:0:1,0,0	0|0:0:1,0,0	0|0:0:1,0,0	0|0:0:1,0,0	0|0:0:1,0,0	0|0:0:1,0,0	1|0:1:0,1,0	1|0:1:0,1,0	0|1:1:0,1,0	1|0:1:0,1,0	0|0:0:1,0,0	0|0:0:1,0,0	0|1:1:0,1,0	0|0:0:1,0,0	0|0:0:1,0,0	0|0:0:1,0,0	0|1:1:0,1,0	1|0:1:0,1,0	0|0:0:1,0,0
seq000007_scaffold27429_cov45_len1052852	28767	.	ATGTGTGTGTGTGTGTGTGTGTGTGT	ATGTGTGTGTGTGTGTGTGTGTGT	.	PASS	AR2=0.974;DR2=0.985;AF=0.461	GT:DS:GP	1|0:1:0,1,0	1|0:1:0,1,0	0|1:1:0,1,0	0|0:0:1,0,0	1|0:1:0,1,0	0|1:1:0,1,0	1|1:2:0,0,1	0|1:1:0,1,0	1|0:1:0,1,0	0|0:0:1,0,0	0|1:1:0,1,0	0|1:1:0,1,0	0|1:1:0,1,0	1|0:1:0,1,0	1|1:2:0,0,1	1|1:2:0,0,1	1|1:2:0,0,1	1|0:1:0,1,0	1|0:1:0,1,0	0|1:1:0,1,0	0|1:1:0,1,0	1|1:2:0,0,1	0|1:1:0,1,0	0|1:1:0,1,0	0|1:1:0,1,0	0|0:0:1,0,0	1|0:1:0,1,0	1|0:1:0,1,0	1|0:1:0,1,0	1|1:2:0,0,1	1|0:1:0,1,0	1|0:1:0,1,0	0|1:1:0,1,0	0|0:0:1,0,0	1|0:1:0,1,0	1|0:1:0,1,0	1|0:1:0,1,0	0|0:0:1,0,0	0|0:0:1,0,0	1|1:2:0,0,1	0|1:1:0,1,0
seq000007_scaffold27429_cov45_len1052852	28791	.	GTA	GTGTATA	.	PASS	AR2=0.975;DR2=0.983;AF=0.147	GT:DS:GP	0|0:0:1,0,0	0|1:1:0,1,0	0|0:0:1,0,0	1|0:1:0,1,0	0|0:0:1,0,0	0|0:0:1,0,0	0|0:0:1,0,0	0|0:0:1,0,0	0|0:0:1,0,0	0|1:1:0,1,0	1|0:1:0,1,0	0|0:0:1,0,0	0|0:0:1,0,0	0|1:1:0,1,0	1|1:2:0,0,1	0|0:0.346:0.684,0.286,0.03	0|0:0:1,0,0	0|0:0:1,0,0	0|1:1:0,1,0	0|0:0:1,0,0	1|0:1:0,1,0	1|1:2:0,0,1	0|0:0:1,0,0	0|0:0:1,0,0	0|0:0:1,0,0	0|0:0:1,0,0	0|0:0:1,0,0	0|0:0:1,0,0	1|0:1:0,1,0	1|1:2:0,0,1	0|1:1:0,1,0	1|0:1:0,1,0	0|0:0:1,0,0	0|0:0:1,0,0	0|1:1:0,1,0	0|0:0:1,0,0	0|0:0:1,0,0	0|0:0:1,0,0	0|0:0:1,0,0	1|1:2:0,0,1	0|0:0:1,0,0
seq000007_scaffold27429_cov45_len1052852	28805	.	A	G	.	PASS	AR2=1;DR2=1;AF=0.148	GT:DS:GP	0|0:0:1,0,0	0|1:1:0,1,0	0|0:0:1,0,0	1|0:1:0,1,0	0|0:0:1,0,0	0|0:0:1,0,0	0|0:0:1,0,0	0|0:0:1,0,0	0|0:0:1,0,0	0|1:1:0,1,0	1|0:1:0,1,0	0|0:0:1,0,0	0|0:0:1,0,0	0|1:1:0,1,0	0|1:1:0,1,0	0|1:1:0,1,0	1|0:1:0,1,0	0|0:0:1,0,0	0|1:1:0,1,0	0|0:0:1,0,0	1|0:1:0,1,0	0|1:1:0,1,0	0|0:0:1,0,0	0|0:0:1,0,0	0|0:0:1,0,0	0|0:0:1,0,0	0|0:0:1,0,0	0|0:0:1,0,0	1|0:1:0,1,0	1|0:1:0,1,0	0|1:1:0,1,0	1|0:1:0,1,0	0|0:0:1,0,0	0|0:0:1,0,0	0|1:1:0,1,0	0|0:0:1,0,0	0|0:0:1,0,0	0|0:0:1,0,0	0|1:1:0,1,0	1|0:1:0,1,0	0|0:0:1,0,0
seq000007_scaffold27429_cov45_len1052852	111423	.	A	G	.	PASS	AR2=0.996;DR2=0.997;AF=0.251	GT:DS:GP	0|0:0:1,0,0	0|0:0:1,0,0	0|0:0:1,0,0	0|0:0:1,0,0	0|0:0:1,0,0	1|0:1:0,1,0	0|0:0:1,0,0	0|1:1:0,1,0	1|1:2:0,0,1	1|0:1:0,1,0	0|0:0:1,0,0	0|0:0:1,0,0	0|0:0:1,0,0	0|0:0:1,0,0	0|0:0:1,0,0	0|0:0:1,0,0	0|0:0.136:0.866,0.132,0.002	0|0:0:1,0,0	0|0:0:1,0,0	0|0:0:1,0,0	0|0:0:1,0,0	0|0:0:1,0,0	1|0:1:0,1,0	1|0:1:0,1,0	0|0:0.002:0.998,0.002,0	0|0:0:1,0,0	0|1:1:0,1,0	0|0:0:1,0,0	0|0:0:1,0,0	0|0:0:1,0,0	0|0:0:1,0,0	0|0:0:1,0,0	0|0:0:1,0,0	1|0:1:0,1,0	0|0:0:1,0,0	0|0:0:1,0,0	0|0:0:1,0,0	0|1:1:0,1,0	0|0:0:1,0,0	0|0:0:1,0,0	0|0:0:1,0,0
seq000007_scaffold27429_cov45_len1052852	111426	.	C	T	.	PASS	AR2=0.996;DR2=0.997;AF=0.251	GT:DS:GP	0|0:0:1,0,0	0|0:0:1,0,0	0|0:0:1,0,0	0|0:0:1,0,0	0|0:0:1,0,0	1|0:1:0,1,0	0|0:0:1,0,0	0|1:1:0,1,0	1|1:2:0,0,1	1|0:1:0,1,0	0|0:0:1,0,0	0|0:0:1,0,0	0|0:0:1,0,0	0|0:0:1,0,0	0|0:0:1,0,0	0|0:0:1,0,0	0|0:0.136:0.866,0.132,0.002	0|0:0:1,0,0	0|0:0:1,0,0	0|0:0:1,0,0	0|0:0:1,0,0	0|0:0:1,0,0	1|0:1:0,1,0	1|0:1:0,1,0	0|0:0.002:0.998,0.002,0	0|0:0:1,0,0	0|1:1:0,1,0	0|0:0:1,0,0	0|0:0:1,0,0	0|0:0:1,0,0	0|0:0:1,0,0	0|0:0:1,0,0	0|0:0:1,0,0	1|0:1:0,1,0	0|0:0:1,0,0	0|0:0:1,0,0	0|0:0:1,0,0	0|1:1:0,1,0	0|0:0:1,0,0	0|0:0:1,0,0	0|0:0:1,0,0
seq000007_scaffold27429_cov45_len1052852	111536	.	A	G	.	PASS	AR2=0.997;DR2=0.997;AF=0.242	GT:DS:GP	0|1:1:0,1,0	1|1:2:0,0,1	0|0:0:1,0,0	1|0:1:0,1,0	1|0:1:0,1,0	0|0:0:1,0,0	0|0:0:1,0,0	1|0:1:0,1,0	0|0:0:1,0,0	0|1:1:0,1,0	1|0:1:0,1,0	0|0:0:1,0,0	0|0:0:1,0,0	1|1:2:0,0,1	0|1:1:0,1,0	0|0:0:1,0,0	0|0:0.138:0.863,0.135,0.002	0|1:1:0,1,0	0|1:1:0,1,0	1|0:1:0,1,0	1|0:1:0,1,0	0|1:1:0,1,0	0|0:0:1,0,0	0|0:0:1,0,0	0|0:0.01:0.99,0.01,0	0|0:0:1,0,0	0|0:0:1,0,0	0|1:1:0,1,0	1|1:2:0,0,1	1|0:1:0,1,0	0|1:1:0,1,0	1|0:1:0,1,0	0|0:0:1,0,0	0|0:0:1,0,0	1|1:2:0,0,1	0|0:0:1,0,0	0|1:1:0,1,0	0|0:0:1,0,0	0|0:0:1,0,0	1|0:1:0,1,0	0|0:0:1,0,0
seq000007_scaffold27429_cov45_len1052852	111551	.	A	G	.	PASS	AR2=0.996;DR2=0.997;AF=0.251	GT:DS:GP	0|0:0:1,0,0	0|0:0:1,0,0	0|0:0:1,0,0	0|0:0:1,0,0	0|0:0:1,0,0	1|0:1:0,1,0	0|0:0:1,0,0	0|1:1:0,1,0	1|1:2:0,0,1	1|0:1:0,1,0	0|0:0:1,0,0	0|0:0:1,0,0	0|0:0:1,0,0	0|0:0:1,0,0	0|0:0:1,0,0	0|0:0:1,0,0	0|0:0.136:0.866,0.132,0.002	0|0:0:1,0,0	0|0:0:1,0,0	0|0:0:1,0,0	0|0:0:1,0,0	0|0:0:1,0,0	1|0:1:0,1,0	1|0:1:0,1,0	0|0:0.002:0.998,0.002,0	0|0:0:1,0,0	0|1:1:0,1,0	0|0:0:1,0,0	0|0:0:1,0,0	0|0:0:1,0,0	0|0:0:1,0,0	0|0:0:1,0,0	0|0:0:1,0,0	1|0:1:0,1,0	0|0:0:1,0,0	0|0:0:1,0,0	0|0:0:1,0,0	0|1:1:0,1,0	0|0:0:1,0,0	0|0:0:1,0,0	0|0:0:1,0,0
seq000007_scaffold27429_cov45_len1052852	111593	.	T	G	.	PASS	AR2=0.996;DR2=0.997;AF=0.251	GT:DS:GP	0|0:0:1,0,0	0|0:0:1,0,0	0|0:0:1,0,0	0|0:0:1,0,0	0|0:0:1,0,0	1|0:1:0,1,0	0|0:0:1,0,0	0|1:1:0,1,0	1|1:2:0,0,1	1|0:1:0,1,0	0|0:0:1,0,0	0|0:0:1,0,0	0|0:0:1,0,0	0|0:0:1,0,0	0|0:0:1,0,0	0|0:0:1,0,0	0|0:0.136:0.866,0.132,0.002	0|0:0:1,0,0	0|0:0:1,0,0	0|0:0:1,0,0	0|0:0:1,0,0	0|0:0:1,0,0	1|0:1:0,1,0	1|0:1:0,1,0	0|0:0.002:0.998,0.002,0	0|0:0:1,0,0	0|1:1:0,1,0	0|0:0:1,0,0	0|0:0:1,0,0	0|0:0:1,0,0	0|0:0:1,0,0	0|0:0:1,0,0	0|0:0:1,0,0	1|0:1:0,1,0	0|0:0:1,0,0	0|0:0:1,0,0	0|0:0:1,0,0	0|1:1:0,1,0	0|0:0:1,0,0	0|0:0:1,0,0	0|0:0:1,0,0
seq000007_scaffold27429_cov45_len1052852	111628	.	A	T	.	PASS	AR2=0.996;DR2=0.997;AF=0.251	GT:DS:GP	0|0:0:1,0,0	0|0:0:1,0,0	0|0:0:1,0,0	0|0:0:1,0,0	0|0:0:1,0,0	1|0:1:0,1,0	0|0:0:1,0,0	0|1:1:0,1,0	1|1:2:0,0,1	1|0:1:0,1,0	0|0:0:1,0,0	0|0:0:1,0,0	0|0:0:1,0,0	0|0:0:1,0,0	0|0:0:1,0,0	0|0:0:1,0,0	0|0:0.136:0.866,0.132,0.002	0|0:0:1,0,0	0|0:0:1,0,0	0|0:0:1,0,0	0|0:0:1,0,0	0|0:0:1,0,0	1|0:1:0,1,0	1|0:1:0,1,0	0|0:0.002:0.998,0.002,0	0|0:0:1,0,0	0|1:1:0,1,0	0|0:0:1,0,0	0|0:0:1,0,0	0|0:0:1,0,0	0|0:0:1,0,0	0|0:0:1,0,0	0|0:0:1,0,0	1|0:1:0,1,0	0|0:0:1,0,0	0|0:0:1,0,0	0|0:0:1,0,0	0|1:1:0,1,0	0|0:0:1,0,0	0|0:0:1,0,0	0|0:0:1,0,0
seq000007_scaffold27429_cov45_len1052852	178228	.	T	G	.	PASS	AR2=0.999;DR2=0.999;AF=0.115	GT:DS:GP	0|0:0:1,0,0	0|0:0:1,0,0	0|1:1:0,1,0	0|0:0:1,0,0	0|0:0:1,0,0	0|0:0:1,0,0	1|1:2:0,0,1	0|0:0:1,0,0	0|0:0:1,0,0	0|0:0:1,0,0	0|0:0:1,0,0	0|1:1:0,1,0	1|1:2:0,0,1	0|0:0:1,0,0	1|0:1:0,1,0	1|0:1:0,1,0	1|0:0.993:0.011,0.984,0.005	1|0:1:0,1,0	0|0:0:1,0,0	0|0:0:1,0,0	0|0:0:1,0,0	1|0:1:0,1,0	0|0:0:1,0,0	0|1:1:0,1,0	0|1:0.988:0.012,0.988,0	0|0:0:1,0,0	1|0:1:0,1,0	1|0:1:0,1,0	0|0:0:1,0,0	0|1:1:0,1,0	0|0:0:1,0,0	0|0:0:1,0,0	0|1:1:0,1,0	0|0:0:1,0,0	0|0:0:1,0,0	1|0:1:0,1,0	1|0:1:0,1,0	0|0:0:1,0,0	0|0:0:1,0,0	0|1:1:0,1,0	0|1:1:0,1,0
seq000007_scaffold27429_cov45_len1052852	178268	.	G	A	.	PASS	AR2=1;DR2=1;AF=0.119	GT:DS:GP	0|0:0:1,0,0	0|1:1:0,1,0	0|0:0:1,0,0	1|0:1:0,1,0	0|0:0:1,0,0	0|0:0:1,0,0	0|0:0:1,0,0	0|0:0:1,0,0	0|0:0:1,0,0	0|1:1:0,1,0	1|0:1:0,1,0	0|0:0:1,0,0	0|0:0:1,0,0	0|1:1:0,1,0	0|1:1:0,1,0	0|0:0:1,0,0	0|0:0:1,0,0	0|0:0:1,0,0	0|1:1:0,1,0	0|0:0:1,0,0	1|0:1:0,1,0	0|1:1:0,1,0	0|0:0:1,0,0	0|0:0:1,0,0	0|0:0:1,0,0	0|0:0:1,0,0	0|0:0:1,0,0	0|0:0:1,0,0	1|0:1:0,1,0	1|0:1:0,1,0	0|1:1:0,1,0	1|0:1:0,1,0	0|0:0:1,0,0	0|0:0:1,0,0	0|1:1:0,1,0	0|0:0:1,0,0	0|0:0:1,0,0	0|0:0:1,0,0	0|0:0:1,0,0	1|0:1:0,1,0	0|0:0:1,0,0
seq000007_scaffold27429_cov45_len1052852	191275	.	G	A	.	PASS	AR2=0.999;DR2=0.999;AF=0.59	GT:DS:GP	0|0:0:1,0,0	0|1:1:0,1,0	1|1:2:0,0,1	1|0:1:0,1,0	1|1:2:0,0,1	1|1:2:0,0,1	1|1:2:0,0,1	1|0:1:0,1,0	1|0:1:0,1,0	1|1:2:0,0,1	1|0:1:0,1,0	0|1:1:0,1,0	1|1:2:0,0,1	1|1:2:0,0,1	1|1:2:0,0,1	1|1:2:0,0,1	1|0:1.015:0.007,0.971,0.022	1|0:1:0,1,0	0|1:1:0,1,0	0|0:0:1,0,0	1|0:1:0,1,0	1|1:2:0,0,1	0|0:0:1,0,0	1|1:2:0,0,1	0|1:1:0,1,0	1|0:1:0,1,0	1|0:1:0,1,0	1|0:1:0,1,0	1|0:1:0,1,0	1|1:2:0,0,1	0|1:1:0,1,0	1|0:1:0,1,0	0|1:1:0,1,0	1|1:2:0,0,1	0|1:1:0,1,0	1|0:1:0,1,0	1|0:1:0,1,0	0|0:0:1,0,0	0|1:1:0,1,0	1|1:2:0,0,1	1|1:2:0,0,1
seq000007_scaffold27429_cov45_len1052852	191362	.	G	A	.	PASS	AR2=1;DR2=1;AF=0.148	GT:DS:GP	0|0:0:1,0,0	0|0:0:1,0,0	1|0:1:0,1,0	0|0:0:1,0,0	1|1:2:0,0,1	1|1:2:0,0,1	0|0:0:1,0,0	0|0:0:1,0,0	0|0:0:1,0,0	0|0:0:1,0,0	0|0:0:1,0,0	0|0:0:1,0,0	0|0:0:1,0,0	0|0:0:1,0,0	0|0:0:1,0,0	0|0:0:1,0,0	0|0:0.017:0.983,0.017,0	0|0:0:1,0,0	0|0:0:1,0,0	0|0:0:1,0,0	0|0:0:1,0,0	0|0:0:1,0,0	0|0:0:1,0,0	0|0:0:1,0,0	0|0:0:1,0,0	1|0:1:0,1,0	0|0:0:1,0,0	0|0:0:1,0,0	0|0:0:1,0,0	0|0:0:1,0,0	0|0:0:1,0,0	0|0:0:1,0,0	0|0:0:1,0,0	0|1:1:0,1,0	0|0:0:1,0,0	0|0:0:1,0,0	0|0:0:1,0,0	0|0:0:1,0,0	0|0:0:1,0,0	0|0:0:1,0,0	1|0:1:0,1,0
seq000007_scaffold27429_cov45_len1052852	191389	.	T	C	.	PASS	AR2=0.999;DR2=0.999;AF=0.594	GT:DS:GP	0|0:0:1,0,0	0|1:1:0,1,0	1|1:2:0,0,1	1|0:1:0,1,0	1|1:2:0,0,1	1|1:2:0,0,1	1|1:2:0,0,1	1|0:1:0,1,0	1|0:1:0,1,0	1|1:2:0,0,1	1|0:1:0,1,0	0|1:1:0,1,0	1|1:2:0,0,1	1|1:2:0,0,1	1|1:2:0,0,1	1|1:2:0,0,1	1|0:1.024:0.007,0.962,0.031	1|0:1:0,1,0	0|1:1:0,1,0	0|0:0:1,0,0	1|0:1:0,1,0	1|1:2:0,0,1	0|0:0:1,0,0	1|1:2:0,0,1	0|1:1:0,1,0	1|0:1:0,1,0	1|0:1:0,1,0	1|0:1:0,1,0	1|0:1:0,1,0	1|1:2:0,0,1	0|1:1:0,1,0	1|0:1:0,1,0	0|1:1:0,1,0	1|1:2:0,0,1	0|1:1:0,1,0	1|0:1:0,1,0	1|0:1:0,1,0	0|0:0:1,0,0	0|1:1:0,1,0	1|1:2:0,0,1	1|1:2:0,0,1
seq000007_scaffold27429_cov45_len1052852	233084	.	C	T	.	PASS	AR2=0.982;DR2=0.983;AF=0.117	GT:DS:GP	0|0:0.001:0.999,0.001,0	0|0:0.001:0.999,0.001,0	0|1:0.97:0.03,0.97,0	0|0:0:1,0,0	0|0:0:1,0,0	0|0:0:1,0,0	1|1:1.941:0.001,0.057,0.942	0|0:0.001:0.999,0.001,0	0|0:0.001:0.999,0.001,0	0|0:0:1,0,0	0|0:0:1,0,0	0|1:1:0,1,0	1|1:1.941:0.001,0.057,0.942	0|0:0:1,0,0	1|0:0.971:0.029,0.971,0	1|0:0.971:0.029,0.971,0	1|0:0.971:0.033,0.962,0.005	1|1:2:0,0,1	0|0:0:1,0,0	0|0:0:1,0,0	0|0:0:1,0,0	1|0:1:0,1,0	0|0:0.001:0.999,0.001,0	0|1:0.97:0.03,0.97,0	0|1:0.959:0.041,0.959,0	0|0:0:1,0,0	1|0:1:0,1,0	1|0:1:0,1,0	0|0:0:1,0,0	0|1:0.971:0.029,0.971,0	0|0:0:1,0,0	0|0:0:1,0,0	0|1:0.97:0.03,0.97,0	0|0:0:1,0,0	0|0:0.001:0.999,0.001,0	1|0:0.97:0.03,0.97,0	1|0:1:0,1,0	0|0:0:1,0,0	0|0:0:1,0,0	0|1:0.971:0.029,0.971,0	0|1:0.97:0.03,0.97,0
seq000007_scaffold27429_cov45_len1052852	233090	.	C	T	.	PASS	AR2=0.996;DR2=0.996;AF=0.118	GT:DS:GP	0|0:0.001:0.999,0.001,0	0|0:0.001:0.999,0.001,0	0|1:0.995:0.005,0.995,0	0|0:0:1,0,0	0|0:0:1,0,0	0|0:0:1,0,0	1|1:1.99:0,0.01,0.99	0|0:0.001:0.999,0.001,0	0|0:0.001:0.999,0.001,0	0|0:0:1,0,0	0|0:0:1,0,0	0|1:1:0,1,0	1|1:1.99:0,0.01,0.99	0|0:0:1,0,0	1|0:0.996:0.004,0.996,0	1|0:0.995:0.005,0.995,0	1|0:0.996:0.009,0.986,0.005	1|1:2:0,0,1	0|0:0:1,0,0	0|0:0:1,0,0	0|0:0:1,0,0	1|0:1:0,1,0	0|0:0.001:0.999,0.001,0	0|1:0.995:0.005,0.995,0	0|1:0.983:0.017,0.983,0	0|0:0:1,0,0	1|0:1:0,1,0	1|0:1:0,1,0	0|0:0:1,0,0	0|1:0.996:0.004,0.996,0	0|0:0:1,0,0	0|0:0:1,0,0	0|1:0.995:0.005,0.995,0	0|0:0:1,0,0	0|0:0.001:0.999,0.001,0	1|0:0.995:0.005,0.995,0	1|0:1:0,1,0	0|0:0:1,0,0	0|0:0:1,0,0	0|1:0.996:0.004,0.996,0	0|1:0.995:0.005,0.995,0
seq000007_scaffold27429_cov45_len1052852	233487	.	G	A	.	PASS	AR2=0.899;DR2=0.908;AF=0.102	GT:DS:GP	0|0:0.001:0.999,0.001,0	0|0:0.001:0.999,0.001,0	0|1:0.829:0.171,0.829,0	0|0:0:1,0,0	0|0:0:1,0,0	0|0:0:1,0,0	0|1:1.658:0.029,0.283,0.688	0|0:0.001:0.999,0.001,0	0|0:0.001:0.999,0.001,0	0|0:0:1,0,0	0|0:0:1,0,0	0|1:1:0,1,0	1|1:1.658:0.029,0.283,0.688	0|0:0:1,0,0	1|0:0.83:0.17,0.83,0	1|0:0.829:0.171,0.829,0	1|0:0.83:0.174,0.823,0.003	1|1:2:0,0,1	0|0:0:1,0,0	0|0:0:1,0,0	0|0:0:1,0,0	1|0:1:0,1,0	0|0:0.001:0.999,0.001,0	0|1:0.829:0.171,0.829,0	0|1:0.819:0.181,0.819,0	0|0:0:1,0,0	1|0:1:0,1,0	1|0:1:0,1,0	0|0:0:1,0,0	0|1:0.83:0.17,0.83,0	0|0:0:1,0,0	0|0:0:1,0,0	0|1:0.829:0.171,0.829,0	0|0:0:1,0,0	0|0:0.001:0.999,0.001,0	1|0:0.829:0.171,0.829,0	1|0:1:0,1,0	0|0:0:1,0,0	0|0:0:1,0,0	0|0:0.83:0.17,0.83,0	0|1:0.829:0.171,0.829,0
seq000007_scaffold27429_cov45_len1052852	233502	.	G	C	.	PASS	AR2=0.991;DR2=0.991;AF=0.12	GT:DS:GP	0|0:0.001:0.999,0.001,0	0|0:0.013:0.987,0.013,0	0|1:0.998:0.002,0.998,0	0|0:0.012:0.988,0.012,0	0|0:0:1,0,0	0|0:0:1,0,0	1|1:1.997:0,0.003,0.997	0|0:0.001:0.999,0.001,0	0|0:0.001:0.999,0.001,0	0|0:0.012:0.988,0.012,0	0|0:0.012:0.988,0.012,0	0|1:1:0,1,0	1|1:1.997:0,0.003,0.997	0|0:0:1,0,0	1|0:1.011:0,0.988,0.012	1|0:0.999:0.001,0.999,0	1|0:0.999:0.006,0.989,0.005	1|1:2:0,0,1	0|0:0:1,0,0	0|0:0:1,0,0	0|0:0.012:0.988,0.012,0	1|0:1.012:0,0.988,0.012	0|0:0.001:0.999,0.001,0	0|1:0.998:0.002,0.998,0	0|1:0.986:0.014,0.986,0	0|0:0:1,0,0	1|0:1:0,1,0	1|0:1:0,1,0	0|0:0:1,0,0	0|1:1.011:0,0.988,0.012	0|0:0.012:0.988,0.012,0	0|0:0:1,0,0	0|1:0.998:0.002,0.998,0	0|0:0:1,0,0	0|0:0.013:0.987,0.013,0	1|0:0.998:0.002,0.998,0	1|0:1:0,1,0	0|0:0:1,0,0	0|0:0:1,0,0	0|1:1.011:0,0.988,0.012	0|1:0.998:0.002,0.998,0
seq000007_scaffold27429_cov45_len1052852	239761	.	T	A	.	PASS	AR2=1;DR2=1;AF=0.119	GT:DS:GP	0|0:0:1,0,0	0|0:0:1,0,0	0|1:1:0,1,0	0|0:0:1,0,0	0|0:0:1,0,0	0|0:0:1,0,0	1|1:2:0,0,1	0|0:0:1,0,0	0|0:0:1,0,0	0|0:0:1,0,0	0|0:0:1,0,0	0|1:1:0,1,0	1|1:2:0,0,1	0|0:0:1,0,0	1|0:1:0,1,0	1|0:1:0,1,0	1|1:2:0,0,1	1|0:1:0,1,0	0|0:0:1,0,0	0|0:0:1,0,0	0|0:0:1,0,0	1|0:1:0,1,0	0|0:0:1,0,0	0|1:1:0,1,0	0|1:1:0,1,0	0|0:0:1,0,0	1|0:1:0,1,0	1|0:1:0,1,0	0|0:0:1,0,0	0|1:1:0,1,0	0|0:0:1,0,0	0|0:0:1,0,0	0|1:1:0,1,0	0|0:0:1,0,0	0|0:0:1,0,0	1|0:1:0,1,0	1|0:1:0,1,0	0|0:0:1,0,0	0|0:0:1,0,0	0|1:1:0,1,0	0|1:1:0,1,0
seq000007_scaffold27429_cov45_len1052852	239905	.	G	A	.	PASS	AR2=1;DR2=1;AF=0.631	GT:DS:GP	0|0:0:1,0,0	0|1:1:0,1,0	1|1:2:0,0,1	1|0:1:0,1,0	0|1:1:0,1,0	0|1:1:0,1,0	1|1:2:0,0,1	0|0:0:1,0,0	1|0:1:0,1,0	1|1:2:0,0,1	1|1:2:0,0,1	0|1:1:0,1,0	1|1:2:0,0,1	0|1:1:0,1,0	1|1:2:0,0,1	1|0:1:0,1,0	1|1:2:0,0,1	1|0:1:0,1,0	1|1:2:0,0,1	0|1:1:0,1,0	1|0:1:0,1,0	1|1:2:0,0,1	0|1:1:0,1,0	1|1:2:0,0,1	1|1:2:0,0,1	1|0:1:0,1,0	1|0:1:0,1,0	1|0:1:0,1,0	1|0:1:0,1,0	1|1:2:0,0,1	1|1:2:0,0,1	1|1:2:0,0,1	1|1:2:0,0,1	1|1:2:0,0,1	0|1:1:0,1,0	1|1:2:0,0,1	1|0:1:0,1,0	0|0:0:1,0,0	0|0:0:1,0,0	1|1:2:0,0,1	1|1:2:0,0,1
seq000007_scaffold27429_cov45_len1052852	239956	.	G	C	.	PASS	AR2=1;DR2=1;AF=0.631	GT:DS:GP	0|0:0:1,0,0	0|1:1:0,1,0	1|1:2:0,0,1	1|0:1:0,1,0	0|1:1:0,1,0	0|1:1:0,1,0	1|1:2:0,0,1	0|0:0:1,0,0	1|0:1:0,1,0	1|1:2:0,0,1	1|1:2:0,0,1	0|1:1:0,1,0	1|1:2:0,0,1	0|1:1:0,1,0	1|1:2:0,0,1	1|0:1:0,1,0	1|1:2:0,0,1	1|0:1:0,1,0	1|1:2:0,0,1	0|1:1:0,1,0	1|0:1:0,1,0	1|1:2:0,0,1	0|1:1:0,1,0	1|1:2:0,0,1	1|1:2:0,0,1	1|0:1:0,1,0	1|0:1:0,1,0	1|0:1:0,1,0	1|0:1:0,1,0	1|1:2:0,0,1	1|1:2:0,0,1	1|1:2:0,0,1	1|1:2:0,0,1	1|1:2:0,0,1	0|1:1:0,1,0	1|1:2:0,0,1	1|0:1:0,1,0	0|0:0:1,0,0	0|0:0:1,0,0	1|1:2:0,0,1	1|1:2:0,0,1
seq000007_scaffold27429_cov45_len1052852	263209	.	CTTTT	CTTTTT	.	PASS	AR2=1;DR2=1;AF=0.119	GT:DS:GP	0|0:0:1,0,0	0|0:0:1,0,0	0|1:1:0,1,0	0|0:0:1,0,0	0|0:0:1,0,0	0|0:0:1,0,0	1|1:2:0,0,1	0|0:0:1,0,0	0|0:0:1,0,0	0|0:0:1,0,0	0|0:0:1,0,0	0|1:1:0,1,0	1|1:2:0,0,1	0|0:0:1,0,0	1|0:1:0,1,0	1|0:1:0,1,0	1|0:1:0,1,0	1|0:1:0,1,0	0|0:0:1,0,0	0|0:0:1,0,0	0|0:0:1,0,0	1|0:1:0,1,0	0|0:0:1,0,0	0|1:1:0,1,0	0|1:1:0,1,0	0|0:0:1,0,0	1|0:1:0,1,0	1|0:1:0,1,0	0|0:0:1,0,0	0|1:1:0,1,0	0|0:0:1,0,0	0|0:0:1,0,0	0|1:1:0,1,0	0|0:0:1,0,0	0|0:0:1,0,0	1|0:1:0,1,0	1|0:1:0,1,0	0|0:0:1,0,0	0|0:0:1,0,0	0|1:1:0,1,0	0|1:1:0,1,0
seq000007_scaffold27429_cov45_len1052852	263249	.	A	G	.	PASS	AR2=1;DR2=1;AF=0.115	GT:DS:GP	0|0:0:1,0,0	0|0:0:1,0,0	0|1:1:0,1,0	0|0:0:1,0,0	0|0:0:1,0,0	0|0:0:1,0,0	1|1:2:0,0,1	0|0:0:1,0,0	0|0:0:1,0,0	0|0:0:1,0,0	0|0:0:1,0,0	0|1:1:0,1,0	1|1:2:0,0,1	0|0:0:1,0,0	1|0:1:0,1,0	1|0:1:0,1,0	1|0:1:0,1,0	1|0:1:0,1,0	0|0:0:1,0,0	0|0:0:1,0,0	0|0:0:1,0,0	1|0:1:0,1,0	0|0:0:1,0,0	0|1:1:0,1,0	0|1:1:0,1,0	0|0:0:1,0,0	1|0:1:0,1,0	1|0:1:0,1,0	0|0:0:1,0,0	0|1:1:0,1,0	0|0:0:1,0,0	0|0:0:1,0,0	0|1:1:0,1,0	0|0:0:1,0,0	0|0:0:1,0,0	1|0:1:0,1,0	1|0:1:0,1,0	0|0:0:1,0,0	0|0:0:1,0,0	0|1:1:0,1,0	0|1:1:0,1,0
[truncated: 15,505 more rows]
[truncated: 81 more columns]
