# Supplementary material for: Identification of RAN1 orthologue associated with sex determination through whole genome sequencing analysis in fig (Ficus carica L.)
Source: Sci Rep. 2017 Jan 25;7:41124. doi: 10.1038/srep41124 (PMC5264649; doi:10.1038/srep41124)
Supplement: Supplementary Dataset 6 [file srep41124-s7.xls]

## Sheet: Sheet1
#CHROM	0001	0002	0003	0004	0005	0006	0007	0008	0009	0010	0011	0012	0013	0014	0015	0016	0017	0018	0019	0020	0021	0022	0023	0024	0025	0026	0027	0028	0029	0030	0031	0032	0033	0034	0035	0036	0037	0038	0039	0040	0041	0042	0043	0044	0045	0046	0047	0048	0049
0001	0	7328	8265	8114	8268	8621	8055	8514	8481	8649	7797	8101	8618	8141	8316	8064	8288	8368	8253	8637	8607	8167	8143	8468	7732	7263	8247	8373	8358	8315	7993	8287	8135	8257	8190	8434	8395	8349	8069	8253	8347	8637	8464	8341	7858	7861	8317	8201	8247
0002	7328	0	7096	6643	7977	8054	7793	8324	8207	8066	8065	8155	8054	8190	7614	7953	8110	8316	7619	8043	8458	8202	8274	8178	8274	8091	8157	7609	8292	8003	8647	7945	8364	7553	8261	8192	8194	8333	7794	8390	7950	8046	8175	8308	8185	8212	7962	8146	7953
0003	8265	7096	0	7558	6668	6680	7374	7573	7796	6726	7961	7467	6696	7851	6218	7703	7694	7604	8081	6760	7706	7766	7957	7603	8299	7970	7797	6261	8106	7790	9040	7734	7835	8069	7761	7134	7098	8136	7455	7841	7664	6732	7090	7520	7808	7793	7694	7783	7645
0004	8114	6643	7558	0	7710	7567	7596	7892	8020	7595	7953	7698	7588	8077	7279	8051	7963	8062	8138	7640	8018	7968	8272	8005	8264	8210	8060	7349	8334	8019	8731	7995	8032	8114	7861	8177	8179	8309	7593	8090	8078	7615	8148	8111	7952	7969	8083	8069	8041
0005	8268	7977	6668	7710	0	6588	7737	7729	7980	6544	7687	7677	6534	7839	5781	8046	7931	7718	8295	6541	7821	7902	8014	7393	8099	7835	8141	5793	8046	7742	8602	7736	7677	8277	7899	7702	7730	8006	7775	7914	8018	6530	7674	7955	7404	7435	7999	8104	7975
0006	8621	8054	6680	7567	6588	0	8048	7842	7845	695	7918	7654	665	7868	5681	7940	7627	7338	7990	727	7870	7911	7966	8000	8343	8045	7917	5739	7711	7726	8832	7671	8013	7951	7698	7705	7671	7689	8075	7963	7885	752	7709	7741	7896	7889	7888	7866	7830
0007	8055	7793	7374	7596	7737	8048	0	7788	7905	8050	7773	8068	8033	7896	7872	7740	7493	7656	8414	8087	7831	6979	7467	7748	8048	7599	7840	7982	8052	7887	8618	7854	7675	8379	7454	7892	7890	8008	675	7602	7566	8056	7883	7881	7548	7548	7589	7825	7566
0008	8514	8324	7573	7892	7729	7842	7788	0	5993	7872	7646	7544	7890	7579	7939	7683	7027	7720	8089	7894	854	7595	7674	6733	8219	8076	7639	7962	7662	5721	8632	5677	7719	8047	7591	5164	5123	7640	7798	7630	7389	7866	5149	5040	7431	7463	7406	7598	7325
0009	8481	8207	7796	8020	7980	7845	7905	5993	0	7798	7779	7575	7854	7669	7907	7522	6528	8040	7938	7896	6046	8124	7581	4329	8338	8242	7337	7935	7740	5742	8771	5812	7796	7932	7473	5666	5668	7710	7928	7727	6309	7858	5648	5906	7332	7258	6280	7253	6256
0010	8649	8066	6726	7595	6544	695	8050	7872	7798	0	7833	7568	557	7848	5676	7951	7664	7312	7964	557	7872	7907	7918	7977	8361	8036	7948	5677	7647	7728	8846	7676	8065	7915	7675	7674	7632	7602	8053	7919	7825	573	7655	7717	7863	7872	7839	7886	7857
0011	7797	8065	7961	7953	7687	7918	7773	7646	7779	7833	0	7275	7884	7464	7960	7483	7629	7777	7755	7884	7671	7532	7733	7778	7879	7402	7188	7983	7652	7715	8707	7661	7505	7771	7355	7656	7623	7579	7765	7627	7894	7876	7587	7862	7455	7446	7870	7154	7877
0012	8101	8155	7467	7698	7677	7654	8068	7544	7575	7568	7275	0	7616	7651	7497	7857	7470	7871	8184	7633	7562	7609	7852	7618	7893	7651	7113	7545	7332	7523	8584	7544	7568	8173	7288	7516	7489	7318	8054	7538	7752	7617	7496	7548	7680	7705	7740	7121	7731
0013	8618	8054	6696	7588	6534	665	8033	7890	7854	557	7884	7616	0	7871	5666	7941	7696	7297	7975	606	7942	7928	7925	7970	8358	8091	7974	5681	7678	7726	8872	7698	8062	7936	7686	7688	7705	7625	8036	7939	7866	588	7713	7743	7875	7874	7885	7918	7844
0014	8141	8190	7851	8077	7839	7868	7896	7579	7669	7848	7464	7651	7871	0	8092	6185	7575	7790	5473	7850	7598	7897	7433	7644	8179	7895	7618	8094	7969	7664	8805	7657	7993	5507	7956	7746	7728	7917	7907	8144	7136	7845	7707	7751	7516	7498	7100	7549	7108
0015	8316	7614	6218	7279	5781	5681	7872	7939	7907	5676	7960	7497	5666	8092	0	8092	8036	7268	8142	5677	8065	7896	8109	8003	8520	8014	8089	696	7861	7667	8836	7628	7256	8147	7723	7794	7772	7868	7962	7733	8041	5658	7791	7792	7670	7692	8023	8048	8024
0016	8064	7953	7703	8051	8046	7940	7740	7683	7522	7951	7483	7857	7941	6185	8092	0	7348	7860	5652	8014	7825	7655	7742	7583	8158	8084	7769	8126	7928	7755	8839	7703	8064	5647	7609	7666	7666	7919	7774	7876	7383	7980	7656	7736	6988	7008	7348	7700	7327
0017	8288	8110	7694	7963	7931	7627	7493	7027	6528	7664	7629	7470	7696	7575	8036	7348	0	7569	8047	7709	7000	7747	7619	6364	8333	7925	7331	8053	7330	6488	8625	6466	7693	8043	7727	6828	6852	7303	7474	7384	6576	7735	6835	6907	7321	7395	6581	7260	6587
0018	8368	8316	7604	8062	7718	7338	7656	7720	8040	7312	7777	7871	7297	7790	7268	7860	7569	0	8428	7313	7698	6649	7841	7835	8314	8078	7941	7291	6874	7571	8739	7561	7142	8441	7342	7708	7704	6821	7709	6229	7722	7276	7690	7844	7769	7727	7703	7921	7731
0019	8253	7619	8081	8138	8295	7990	8414	8089	7938	7964	7755	8184	7975	5473	8142	5652	8047	8428	0	7995	8196	7995	7989	8143	8265	7943	7914	8153	8036	8188	8963	8171	8380	566	8139	8249	8239	8014	8405	8225	7474	7966	8219	8178	7722	7765	7483	7925	7464
0020	8637	8043	6760	7640	6541	727	8087	7894	7896	557	7884	7633	606	7850	5677	8014	7709	7313	7995	0	7905	7916	7941	8003	8324	8037	7968	5704	7738	7720	8838	7653	8096	7965	7688	7696	7675	7691	8082	7981	7916	614	7687	7733	7913	7895	7902	7920	7896
0021	8607	8458	7706	8018	7821	7870	7831	854	6046	7872	7671	7562	7942	7598	8065	7825	7000	7698	8196	7905	0	7631	7670	6712	8256	8084	7628	8072	7692	5720	8657	5757	7856	8181	7601	5122	5143	7676	7800	7674	7429	7888	5097	5000	7484	7495	7468	7600	7424
0022	8167	8202	7766	7968	7902	7911	6979	7595	8124	7907	7532	7609	7928	7897	7896	7655	7747	6649	7995	7916	7631	0	7830	7951	8098	7726	7786	7920	6925	7712	8768	7665	6914	7971	6924	7725	7726	6884	6947	7020	7765	7921	7772	7899	7672	7740	7784	7827	7742
0023	8143	8274	7957	8272	8014	7966	7467	7674	7581	7918	7733	7852	7925	7433	8109	7742	7619	7841	7989	7941	7670	7830	0	7421	8095	8015	7538	8112	8015	7862	8688	7877	7762	8001	7803	7616	7599	8017	7461	7739	7643	7899	7616	7714	7816	7815	7626	7552	7651
0024	8468	8178	7603	8005	7393	8000	7748	6733	4329	7977	7778	7618	7970	7644	8003	7583	6364	7835	8143	8003	6712	7951	7421	0	8138	8029	7679	8028	7804	6486	8751	6484	7658	8136	7478	6235	6230	7776	7806	7633	6810	7972	6235	6600	7376	7398	6815	7581	6749
0025	7732	8274	8299	8264	8099	8343	8048	8219	8338	8361	7879	7893	8358	8179	8520	8158	8333	8314	8265	8324	8256	8098	8095	8138	0	7671	8190	8527	8238	8144	7959	8119	8400	8266	8077	8283	8311	8271	8025	8248	8191	8340	8245	8142	7922	7938	8147	8155	8118
0026	7263	8091	7970	8210	7835	8045	7599	8076	8242	8036	7402	7651	8091	7895	8014	8084	7925	8078	7943	8037	8084	7726	8015	8029	7671	0	7909	8013	8115	8066	8171	8014	7857	7900	7937	8068	8029	8070	7637	8157	8031	8054	8078	8250	7766	7756	8063	7901	8011
0027	8247	8157	7797	8060	8141	7917	7840	7639	7337	7948	7188	7113	7974	7618	8089	7769	7331	7941	7914	7968	7628	7786	7538	7679	8190	7909	0	8079	7247	7277	8781	7239	7460	7980	7726	7276	7265	7241	7858	7405	7602	7950	7233	7637	7868	7845	7575	656	7544
0028	8373	7609	6261	7349	5793	5739	7982	7962	7935	5677	7983	7545	5681	8094	696	8126	8053	7291	8153	5704	8072	7920	8112	8028	8527	8013	8079	0	7902	7665	8866	7655	7304	8185	7771	7737	7808	7860	7980	7780	8030	5696	7784	7838	7734	7728	8022	8048	8039
0029	8358	8292	8106	8334	8046	7711	8052	7662	7740	7647	7652	7332	7678	7969	7861	7928	7330	6874	8036	7738	7692	6925	8015	7804	8238	8115	7247	7902	0	7626	8801	7609	6755	8030	7005	7272	7265	613	8083	7066	7571	7691	7279	7666	8044	8025	7549	7251	7538
0030	8315	8003	7790	8019	7742	7726	7887	5721	5742	7728	7715	7523	7726	7664	7667	7755	6488	7571	8188	7720	5720	7712	7862	6486	8144	8066	7277	7665	7626	0	8686	751	7567	8152	7631	5287	5293	7570	7875	7490	7187	7738	5271	5835	7162	7154	7238	7216	7226
0031	7993	8647	9040	8731	8602	8832	8618	8632	8771	8846	8707	8584	8872	8805	8836	8839	8625	8739	8963	8838	8657	8768	8688	8751	7959	8171	8781	8866	8801	8686	0	8662	8743	8902	8842	8906	8897	8824	8591	8803	8754	8860	8934	8537	8471	8462	8768	8804	8719
0032	8287	7945	7734	7995	7736	7671	7854	5677	5812	7676	7661	7544	7698	7657	7628	7703	6466	7561	8171	7653	5757	7665	7877	6484	8119	8014	7239	7655	7609	751	8662	0	7550	8133	7579	5340	5316	7570	7841	7470	7225	7664	5348	5819	7154	7130	7256	7156	7212
0033	8135	8364	7835	8032	7677	8013	7675	7719	7796	8065	7505	7568	8062	7993	7256	8064	7693	7142	8380	8096	7856	6914	7762	7658	8400	7857	7460	7304	6755	7567	8743	7550	0	8338	6312	7625	7643	6780	7710	6447	8062	8042	7590	7819	7881	7882	8021	7411	8075
0034	8257	7553	8069	8114	8277	7951	8379	8047	7932	7915	7771	8173	7936	5507	8147	5647	8043	8441	566	7965	8181	7971	8001	8136	8266	7900	7980	8185	8030	8152	8902	8133	8338	0	8120	8272	8230	8032	8407	8190	7429	7897	8203	8184	7687	7766	7449	7959	7438
0035	8190	8261	7761	7861	7899	7698	7454	7591	7473	7675	7355	7288	7686	7956	7723	7609	7727	7342	8139	7688	7601	6924	7803	7478	8077	7937	7726	7771	7005	7631	8842	7579	6312	8120	0	7422	7370	6964	7453	6384	7712	7652	7370	7613	7471	7502	7680	7736	7657
0036	8434	8192	7134	8177	7702	7705	7892	5164	5666	7674	7656	7516	7688	7746	7794	7666	6828	7708	8249	7696	5122	7725	7616	6235	8283	8068	7276	7737	7272	5287	8906	5340	7625	8272	7422	0	668	7243	7898	7574	7316	7675	610	4428	7436	7385	7304	7229	7297
0037	8395	8194	7098	8179	7730	7671	7890	5123	5668	7632	7623	7489	7705	7728	7772	7666	6852	7704	8239	7675	5143	7726	7599	6230	8311	8029	7265	7808	7265	5293	8897	5316	7643	8230	7370	668	0	7220	7963	7612	7324	7671	662	4470	7406	7357	7300	7218	7334
0038	8349	8333	8136	8309	8006	7689	8008	7640	7710	7602	7579	7318	7625	7917	7868	7919	7303	6821	8014	7691	7676	6884	8017	7776	8271	8070	7241	7860	613	7570	8824	7570	6780	8032	6964	7243	7220	0	8043	7047	7566	7626	7223	7608	7960	7958	7552	7251	7539
0039	8069	7794	7455	7593	7775	8075	675	7798	7928	8053	7765	8054	8036	7907	7962	7774	7474	7709	8405	8082	7800	6947	7461	7806	8025	7637	7858	7980	8083	7875	8591	7841	7710	8407	7453	7898	7963	8043	0	7578	7594	8046	7912	7873	7595	7576	7583	7871	7587
0040	8253	8390	7841	8090	7914	7963	7602	7630	7727	7919	7627	7538	7939	8144	7733	7876	7384	6229	8225	7981	7674	7020	7739	7633	8248	8157	7405	7780	7066	7490	8803	7470	6447	8190	6384	7574	7612	7047	7578	0	7888	7916	7547	7748	7708	7758	7834	7384	7860
0041	8347	7950	7664	8078	8018	7885	7566	7389	6309	7825	7894	7752	7866	7136	8041	7383	6576	7722	7474	7916	7429	7765	7643	6810	8191	8031	7602	8030	7571	7187	8754	7225	8062	7429	7712	7316	7324	7566	7594	7888	0	7864	7315	7408	7241	7243	691	7509	765
0042	8637	8046	6732	7615	6530	752	8056	7866	7858	573	7876	7617	588	7845	5658	7980	7735	7276	7966	614	7888	7921	7899	7972	8340	8054	7950	5696	7691	7738	8860	7664	8042	7897	7652	7675	7671	7626	8046	7916	7864	0	7655	7697	7863	7887	7876	7890	7873
0043	8464	8175	7090	8148	7674	7709	7883	5149	5648	7655	7587	7496	7713	7707	7791	7656	6835	7690	8219	7687	5097	7772	7616	6235	8245	8078	7233	7784	7279	5271	8934	5348	7590	8203	7370	610	662	7223	7912	7547	7315	7655	0	4417	7372	7331	7272	7234	7331
0044	8341	8308	7520	8111	7955	7741	7881	5040	5906	7717	7862	7548	7743	7751	7792	7736	6907	7844	8178	7733	5000	7899	7714	6600	8142	8250	7637	7838	7666	5835	8537	5819	7819	8184	7613	4428	4470	7608	7873	7748	7408	7697	4417	0	7211	7236	7424	7587	7407
0045	7858	8185	7808	7952	7404	7896	7548	7431	7332	7863	7455	7680	7875	7516	7670	6988	7321	7769	7722	7913	7484	7672	7816	7376	7922	7766	7868	7734	8044	7162	8471	7154	7881	7687	7471	7436	7406	7960	7595	7708	7241	7863	7372	7211	0	592	7243	7778	7223
0046	7861	8212	7793	7969	7435	7889	7548	7463	7258	7872	7446	7705	7874	7498	7692	7008	7395	7727	7765	7895	7495	7740	7815	7398	7938	7756	7845	7728	8025	7154	8462	7130	7882	7766	7502	7385	7357	7958	7576	7758	7243	7887	7331	7236	592	0	7240	7778	7221
0047	8317	7962	7694	8083	7999	7888	7589	7406	6280	7839	7870	7740	7885	7100	8023	7348	6581	7703	7483	7902	7468	7784	7626	6815	8147	8063	7575	8022	7549	7238	8768	7256	8021	7449	7680	7304	7300	7552	7583	7834	691	7876	7272	7424	7243	7240	0	7478	652
0048	8201	8146	7783	8069	8104	7866	7825	7598	7253	7886	7154	7121	7918	7549	8048	7700	7260	7921	7925	7920	7600	7827	7552	7581	8155	7901	656	8048	7251	7216	8804	7156	7411	7959	7736	7229	7218	7251	7871	7384	7509	7890	7234	7587	7778	7778	7478	0	7455
0049	8247	7953	7645	8041	7975	7830	7566	7325	6256	7857	7877	7731	7844	7108	8024	7327	6587	7731	7464	7896	7424	7742	7651	6749	8118	8011	7544	8039	7538	7226	8719	7212	8075	7438	7657	7297	7334	7539	7587	7860	765	7873	7331	7407	7223	7221	652	7455	0
0050	8117	7985	7899	7816	7878	7666	7882	7546	7642	7616	6953	6432	7634	7931	7697	7662	7273	7635	8178	7655	7594	7368	7727	7662	7963	7642	7297	7770	6946	7354	8547	7386	7169	8143	7331	7142	7127	6915	7881	7103	7853	7620	7069	7306	7308	7321	7837	7245	7868
0051	8497	7952	7326	7753	7782	6982	7797	7979	8003	6994	7711	7668	6978	8161	6649	7864	7618	4458	8103	7019	8013	6691	8163	7806	8360	8057	7927	6645	6751	7489	8901	7457	6905	8112	7172	7669	7681	6716	7778	6573	7767	6972	7656	8045	7727	7725	7781	7935	7782
0052	8313	8112	7686	7951	7907	7687	7541	6982	6519	7707	7672	7475	7727	7558	8012	7361	637	7618	8066	7759	6983	7738	7659	6339	8355	7971	7344	8041	7328	6487	8608	6457	7707	8012	7700	6913	6896	7296	7496	7438	6634	7742	6848	6919	7383	7420	6611	7297	6618
0053	8500	8263	7630	8059	7447	8057	7783	6785	4311	8018	7800	7633	8034	7580	7999	7692	6384	7853	8137	8080	6732	8000	7465	719	8129	8098	7740	8003	7863	6484	8807	6541	7679	8139	7484	6270	6262	7834	7804	7653	6855	8066	6231	6628	7421	7443	6820	7646	6793
0054	8136	8242	7836	8087	7868	7892	7873	7592	7682	7883	7449	7609	7883	600	8117	6212	7572	7762	5536	7904	7582	7894	7447	7660	8186	7855	7606	8104	7961	7659	8815	7696	7979	5555	7958	7742	7723	7914	7904	8123	7168	7876	7661	7752	7536	7502	7097	7566	7140
0055	8510	7946	7358	7749	7794	7023	7796	8068	8018	6992	7774	7676	6982	8134	6674	7888	7637	4462	8084	7033	8058	6719	8183	7837	8378	8109	7922	6644	6715	7476	8927	7473	6942	8109	7182	7756	7744	6772	7772	6625	7809	6991	7708	8080	7725	7746	7762	7941	7769
0056	8142	8097	7867	7976	7506	7981	7627	7465	7671	7981	7497	7636	8010	7601	7986	7703	7441	7749	7928	8067	7478	7598	7471	7472	7846	7630	7914	7949	7946	7488	8454	7409	7808	7901	7623	7513	7505	7901	7642	7932	7537	8011	7478	7382	6905	6925	7515	7894	7503
0057	7739	8240	7987	8176	7637	7774	7721	7630	7649	7772	7761	7701	7794	7931	7958	8009	7672	7682	8239	7795	7670	7684	7571	7473	7737	7604	8012	7970	7825	7588	8359	7613	7659	8251	7620	7643	7626	7820	7712	8043	7900	7761	7619	7761	7353	7396	7866	7976	7860
0058	7779	8000	7988	8141	7672	8046	7619	7746	7622	8058	7765	7963	8084	7743	7985	7701	7610	7894	8004	8091	7811	7930	7689	7675	7884	7592	8008	8056	7902	7691	8560	7682	8170	7975	7981	7620	7597	7887	7629	8277	7611	8028	7600	7745	7183	7236	7596	7958	7586
0059	8114	7841	7495	7620	7727	8104	639	7811	7915	8065	7783	8067	8083	7940	7963	7761	7511	7715	8432	8076	7795	7018	7499	7810	8043	7646	7893	8004	8063	7896	8673	7879	7681	8427	7475	7933	8002	8024	648	7585	7606	8097	7926	7919	7595	7620	7603	7869	7628
0060	7850	8168	7749	8208	8015	8103	7903	8010	7691	8069	7542	7747	8095	7567	7699	7316	7904	7585	7133	8115	8097	7392	8271	7842	7908	7607	7644	7700	7480	7847	8666	7807	7513	7101	7330	7999	8027	7469	7851	7352	7189	8084	7975	7938	7519	7558	7172	7626	7162
1001	8174	6434	7762	5587	7878	7701	7842	8047	7867	7697	7949	7830	7723	7214	7778	7346	7815	8189	6141	7778	8178	7926	8043	8107	8244	7924	7810	7788	8385	7769	8878	7698	8012	6097	8144	8213	8174	8363	7891	8266	7840	7731	8194	8181	8032	8061	7806	7791	7765
1002	8155	6587	8140	5902	8106	8069	8176	8088	8179	8132	7932	8120	8113	6974	7945	7056	8076	8205	6002	8155	8220	8466	8414	8369	8345	7931	8236	7990	8237	8190	8840	8159	8314	5978	8465	8171	8154	8239	8271	8334	8080	8153	8149	8171	7956	8007	8110	8224	8032
1003	5867	6815	6659	7151	7641	7918	8044	8386	8436	7911	8004	7859	7949	8125	7606	8391	8469	8131	8244	7948	8509	8353	8224	8408	8241	7702	8258	7648	8549	8351	8459	8314	8130	8217	7989	8550	8514	8551	8047	8337	8409	7915	8528	8319	8204	8263	8471	8238	8404
1004	8251	7075	4484	7531	7402	7408	7642	7676	7783	7391	8136	7638	7399	7763	7019	7765	8082	8307	7618	7459	7770	8037	7938	7750	8195	8062	7784	7061	8159	7722	8977	7670	8125	7608	7845	7614	7599	8168	7675	8096	7988	7426	7598	7430	7816	7827	8029	7766	7952
1006	8147	7382	6781	7638	7570	7828	7759	7954	7958	7868	7673	7437	7887	7740	7261	7883	8183	7757	7894	7882	8128	7634	8201	7956	8479	8138	7752	7293	7476	7972	8928	7925	5736	7847	6560	7945	7915	7528	7772	7267	8012	7898	7931	8058	7899	7928	8049	7742	8045
1008	8515	6331	6600	7132	7731	7819	7724	8107	7992	7847	7837	7927	7840	7818	7166	7909	8001	7669	7401	7873	8237	7920	8326	8036	8621	7930	7833	7220	7919	7987	8924	7941	6672	7360	7849	7900	7833	7972	7780	7648	8088	7855	7818	8285	8088	8114	8158	7777	8099
1009	7572	7425	6692	7560	7738	7837	7739	8244	8176	7857	8128	7863	7872	7800	7587	8177	8163	8221	8166	7900	8310	8214	5966	7916	8415	7911	8115	7627	8439	8297	8871	8277	8127	8152	8027	8096	8059	8405	7776	7987	8054	7887	8083	8241	8139	8141	8112	8040	8082
1010	8195	7497	6392	7695	7545	7614	7690	7484	7591	7583	7572	7626	7549	7588	7329	7808	7764	8128	7578	7591	7598	7915	6130	7659	8211	7867	7382	7375	8107	7455	8761	7370	7814	7605	7903	7378	7374	8069	7700	7736	7832	7576	7354	7500	7631	7630	7884	7376	7817
1011	7049	7761	7618	8125	8099	8579	7847	8276	7909	8535	8001	8203	8535	7511	8095	7707	8202	7922	6946	8564	8384	8231	8514	8106	8512	8059	8199	8109	8328	8230	8689	8225	7421	6907	8040	8445	8481	8357	7871	8072	7838	8544	8436	8433	7833	7795	7872	8157	7829
1012	7611	6764	7640	7538	7959	8143	8068	8334	8182	8096	7941	8103	8139	6869	7617	6879	8330	8000	6245	8129	8439	8148	8150	8173	8253	7589	8209	7567	8270	8319	8928	8278	7484	6229	7871	8268	8282	8223	8100	8200	8017	8118	8251	8417	7932	7940	8034	8222	7995
1013	5736	5929	8151	7142	8279	8279	8170	8497	8437	8275	8014	7919	8272	7879	8326	7488	8388	8317	7034	8271	8557	8619	8316	8475	8082	7656	8369	8395	8509	8441	8527	8432	8266	7029	8145	8616	8598	8478	8158	8373	8117	8280	8596	8452	7958	7986	8101	8340	8061
1014	5935	6799	8133	6942	8200	8254	8154	8621	8406	8259	8124	8060	8281	7706	8146	7934	8244	8338	7473	8247	8703	8516	8336	8563	8205	7751	8167	8177	8404	8356	8445	8379	8125	7450	8331	8507	8524	8382	8136	8333	8268	8295	8542	8394	8211	8222	8248	8141	8250
1017	8095	6025	5699	6489	7367	7460	7597	7992	7995	7448	7996	7535	7440	7605	6673	7524	8195	7937	7104	7488	8122	7914	8150	7833	8206	7887	7831	6674	8200	7861	9012	7847	7700	7080	7620	8062	8014	8242	7648	8053	7938	7428	8017	8038	7911	7961	7957	7831	7937
1018	8292	7609	7932	7628	7997	7994	7972	6030	7170	7961	7720	7690	8062	6957	8096	6855	7518	8157	6510	8030	6042	8237	7963	7706	8427	8049	7577	8107	7823	7463	8807	7382	7999	6492	7939	6748	6748	7817	7998	8092	7501	8012	6706	6829	7507	7529	7479	7542	7455
1021	7970	6346	6477	7345	7600	7730	7992	8202	8166	7712	8136	7904	7706	7075	7504	6959	8026	8317	5485	7719	8325	7854	8029	8168	8294	7985	8102	7532	8213	8214	9000	8122	7905	5426	7927	8262	8258	8227	8035	8153	7811	7717	8217	8219	8184	8248	7833	8039	7814
1022	7988	6260	6570	7611	7574	7702	8012	7999	7939	7662	8070	8040	7715	6878	7329	6943	7900	8088	5542	7731	8107	7957	8190	7989	8223	7750	8311	7314	8095	7875	8801	7813	8018	5508	7910	7984	7909	8059	8095	8189	7742	7743	7901	7842	7775	7849	7820	8302	7786
1023	5970	7082	6001	7871	7107	7629	7842	8142	8241	7604	7995	7900	7597	8158	6890	7869	8112	8061	8116	7705	8288	8320	7993	8222	8115	7692	8265	6951	8298	8084	8467	8077	8069	8109	8078	8119	8154	8313	7899	8163	8058	7622	8158	8013	7820	7845	8073	8235	8019
1024	8217	6682	6296	7650	7624	7736	7672	6667	7551	7749	8090	7816	7757	7332	7416	7187	7921	7794	6832	7766	6744	7724	8136	7595	8370	7876	7834	7466	7747	7774	8964	7678	8042	6778	7656	7039	7045	7764	7686	7812	7731	7727	7028	7349	7535	7531	7734	7840	7715
1025	6914	5457	6371	7156	7428	7777	8042	8161	8174	7794	8039	8063	7830	7519	7270	7453	8219	7918	7147	7853	8286	8298	8139	8203	8298	7835	8361	7276	8406	7998	8546	8005	8319	7098	7946	8239	8189	8353	8100	8292	7864	7806	8179	8208	7921	7944	7934	8371	7863
1026	7106	4683	6559	6697	7704	7817	7878	8093	7924	7814	7917	7952	7828	7621	7331	7351	8128	8120	6874	7870	8251	8207	8267	7856	8257	7987	8139	7305	8146	7896	8597	7865	8155	6822	7902	8116	8102	8114	7904	8299	7766	7811	8107	8064	7799	7797	7832	8120	7772
1027	8328	6505	7089	7068	7784	7882	8012	8303	8061	7871	8041	8124	7876	7438	7669	7604	8352	8023	6734	7921	8423	7935	8427	8155	8316	8038	8203	7649	7802	7801	8942	7793	7064	6744	7608	8102	8091	7806	8044	7741	8202	7866	8076	8315	7973	8029	8252	8149	8182
1028	6895	4862	6604	7095	7603	7906	7737	8148	8237	7903	7964	7921	7928	7552	7406	7393	8099	7965	7007	7922	8248	8091	7981	8101	8352	7805	8159	7425	8308	8022	8800	7997	8109	6968	8020	8146	8102	8301	7778	8261	7846	7876	8106	8142	7842	7885	7882	8168	7793
1029	7052	4694	6920	6989	7724	7856	7938	8107	8111	7885	8047	7847	7896	7760	7519	7618	8126	8048	6866	7905	8193	8230	8189	8200	8381	7831	8100	7520	8126	8289	8832	8217	8203	6799	8321	8071	8064	8127	7947	8301	7838	7866	8075	8113	7989	8021	7818	8091	7775
1031	8090	7417	6856	7554	7838	7973	7922	7821	8066	8012	7449	7864	8010	7355	7858	7572	7604	7386	7280	8051	7945	7445	8026	8090	8347	8102	7267	7854	5857	7854	8918	7791	7176	7296	7378	7622	7605	5897	7966	7271	7509	8010	7588	7874	7728	7744	7540	7283	7473
1032	8141	7341	7298	7947	7978	7770	8029	7541	7547	7766	7614	7275	7793	7204	7750	7284	7449	7545	6672	7847	7651	7699	7891	7852	8471	8022	7179	7825	5780	7708	8891	7733	7182	6676	7281	7393	7353	5792	8094	7141	7257	7754	7311	7628	7902	7946	7286	7166	7254
1033	7034	6527	7535	6857	7863	8285	7701	7451	7909	8285	7846	7917	8276	7485	7502	7463	8108	8175	7112	8326	7584	7989	8075	7998	8248	7838	7853	7479	8123	7841	8773	7841	7958	7120	7938	7953	7966	8101	7753	7973	7693	8270	7949	7920	7784	7830	7717	7814	7666
1034	8350	6979	7194	7759	7995	8080	7878	8087	7924	8023	7937	8010	8036	6943	7438	7332	7891	7996	6188	8034	8272	8029	8151	7939	8582	7894	7979	7495	8095	8025	8974	7986	7267	6166	7831	7958	7933	8143	7894	8024	7825	8033	7941	8053	7701	7783	7873	7989	7807
1035	6751	6290	7420	7642	8311	8347	7884	8104	7877	8361	7941	8273	8349	7503	8025	7410	8173	7874	6707	8362	8233	7989	8122	8187	8276	8140	7878	8101	8187	8017	8850	8005	7660	6727	8142	8106	8058	8200	7915	7986	7991	8331	8055	8027	8161	8145	8025	7897	7955
1036	5857	7955	8365	8411	8129	8548	7951	8061	8077	8516	7631	7930	8535	7943	8454	7792	7837	8251	8157	8506	8122	8090	5815	8122	8136	7709	7622	8553	8221	8117	8579	8129	7819	8174	8068	8106	8082	8208	7947	7984	8238	8530	8114	8206	7929	7982	8248	7636	8202
1037	6298	7424	7715	6912	7660	8159	7886	8313	8322	8135	7918	7907	8171	7957	7942	8185	8034	8062	8209	8189	8416	7894	7031	8208	7963	7645	7946	7951	8284	8135	8529	8181	7778	8216	8148	8347	8326	8265	7931	8047	8356	8156	8335	8391	8104	8114	8357	7937	8308
1038	7847	4233	7331	7077	8052	8314	7684	8117	8249	8360	7828	7965	8347	8169	7613	7974	8277	7944	7595	8370	8209	7733	8181	8030	8326	7796	8117	7647	8131	7985	8987	7907	7336	7575	7784	8107	8105	8109	7686	7933	8133	8338	8090	8027	8059	8044	8197	8072	8118
1040	7696	7394	6710	7910	7867	7906	8050	7866	7811	7892	7778	7584	7926	7419	7862	7509	7699	7900	7420	7933	7965	7821	6917	7604	8440	7908	7610	7921	6838	7897	8905	7824	7376	7395	7528	7740	7661	6827	8045	7520	7916	7912	7649	7907	8176	8201	7979	7575	7887
1041	8086	6668	6753	7205	7730	7559	8132	7563	7944	7539	7979	7714	7584	7153	7531	7188	7667	7849	6408	7634	7730	7897	8418	8000	8368	8243	7842	7584	7339	7883	8826	7816	7688	6371	7630	7847	7829	7344	8194	7751	7548	7559	7825	7680	7905	7979	7655	7790	7616
1042	8160	6801	6718	7576	7392	7450	7916	7129	7424	7470	7401	7343	7480	7337	7243	7460	7484	7724	6733	7529	7208	7865	8045	7841	8205	7998	7308	7241	6502	7367	8858	7330	7646	6705	7745	7243	7227	6437	7981	7578	7402	7441	7200	7351	7542	7568	7396	7269	7353
1043	8133	6837	7275	7612	8067	8008	8180	7418	7597	7971	7602	7392	8008	7403	7488	7655	7877	7795	6852	8031	7513	7861	8041	7556	8393	7989	7512	7501	6674	7698	8746	7684	7676	6845	7890	7430	7376	6666	8177	7816	7609	7998	7409	7455	7849	7869	7623	7486	7581
1044	8186	7075	7561	7449	8026	7749	8159	7516	7686	7780	7447	7410	7821	7406	7483	7825	7651	7673	6559	7836	7547	8120	8084	7804	8319	7936	7559	7601	6919	7855	8771	7811	7475	6533	7752	7530	7475	6920	8198	7672	7803	7756	7487	7619	7837	7874	7843	7489	7772
1045	8083	6331	6690	7754	8027	7675	8234	7742	7733	7679	8025	7483	7698	7381	7521	7544	7841	7817	6426	7724	7870	7826	8380	7941	8220	8034	7657	7568	6995	7782	8803	7796	7782	6363	7795	7698	7641	6994	8262	7804	7357	7693	7662	7730	7883	7902	7397	7613	7338
1046	7809	6941	7149	7460	8022	8007	7730	7863	7938	7969	7992	7798	8044	7185	7796	7519	7583	7902	6846	8073	7958	7737	8099	8049	8329	7716	7696	7811	6910	7807	8860	7793	7506	6849	7846	7548	7526	6906	7767	7711	7377	7999	7531	7817	7859	7903	7423	7643	7355
1047	7314	7196	7111	7565	7949	7907	8135	7839	7752	7902	7410	7479	7932	7192	7756	7449	7685	7888	6830	7993	7945	8015	8079	7754	8228	7762	7556	7786	6697	7909	8861	7897	7394	6837	7713	7547	7574	6662	8165	7725	7564	7909	7553	7701	7943	8011	7627	7490	7583
1048	7642	6997	6618	7564	7812	7502	8072	7817	7841	7486	7998	7827	7523	7449	7296	7399	7814	7842	6730	7564	7915	8087	8174	7848	8325	7751	7957	7314	7094	7950	8803	7891	7695	6705	7871	7794	7818	7079	8072	7909	7678	7535	7773	7630	8097	8143	7725	7875	7685
1049	7554	6777	7153	7816	8319	8265	7895	7949	7798	8259	7601	7699	8293	7203	8173	7326	7716	7845	6652	8321	8023	7948	7888	7906	8146	8094	7198	8210	7179	7835	8836	7794	7695	6645	7794	7759	7772	7180	7936	7814	7501	8268	7738	7844	8010	8002	7562	7167	7492
1050	7441	7016	7195	7557	7949	7859	7698	7899	7815	7826	7998	7685	7892	7165	7874	7401	7590	7886	6430	7892	8034	7863	7955	7933	8342	7943	7820	7908	7363	7837	8659	7806	7331	6411	7897	7863	7868	7320	7742	7738	7640	7854	7818	7954	7833	7887	7678	7804	7642
1051	7848	6914	7239	7676	7841	7880	8196	7852	7830	7853	7759	7629	7885	7299	7718	7554	7930	7971	6660	7900	7945	8179	8172	7862	8388	7574	7901	7763	7345	8024	8794	8016	7548	6590	7852	7791	7777	7343	8233	7951	7595	7847	7703	7801	8010	8049	7595	7869	7585
1052	7180	7229	7093	7551	7986	8044	7854	7824	7625	8041	7723	7866	8086	6732	7683	7195	7651	7661	6587	8100	7919	8081	7808	7914	8149	7711	7561	7666	6745	7799	8615	7746	7553	6644	7729	7815	7870	6744	7860	7707	7374	8056	7822	7821	7865	7878	7403	7521	7367
1053	8060	7443	7195	7890	7896	8078	7888	7581	7644	8100	7869	7495	8111	7311	7782	7677	7676	7680	7073	8157	7665	7871	8131	7657	8400	8000	7928	7829	6915	7900	8743	7871	6601	7057	7158	7602	7611	6916	7922	7524	7805	8110	7569	7564	7801	7842	7842	7893	7795
1054	8058	6876	7198	7711	7849	7786	7862	7825	7814	7822	7570	7596	7813	7551	7608	7487	7951	7574	7449	7858	7954	7894	8173	7801	8389	8121	7381	7661	6620	7753	8800	7705	6647	7437	6888	7736	7690	6589	7896	7252	7793	7832	7712	7737	8104	8163	7817	7363	7757
1055	8247	7045	6904	7647	7504	7959	7843	7809	7714	7934	7651	7485	7952	7524	7418	7794	8011	7549	7402	7955	7919	7674	7994	8031	8323	7911	7442	7451	6583	7852	8932	7807	6795	7382	7280	7832	7798	6576	7859	7524	7586	7933	7781	7904	7725	7823	7570	7368	7534
1056	8314	7156	7210	7921	7909	8167	7806	7678	7675	8192	7919	7686	8181	7382	7751	7739	7785	7298	7206	8142	7827	7533	8052	7817	8397	8052	7624	7820	6815	7846	8911	7762	6514	7196	6758	7721	7682	6832	7871	7309	7424	8187	7728	7918	7815	7877	7412	7572	7401
1057	7955	7704	7353	7826	8019	7736	8096	7987	7788	7731	7997	7626	7800	7312	7889	7571	7934	8171	7014	7805	8089	8039	6490	7806	8102	7759	7963	7957	7878	8134	8858	8095	7965	7006	7878	7893	7886	7868	8128	7753	7730	7801	7909	8076	8058	8081	7777	7942	7679
1058	6057	8069	8159	8066	8226	8355	7829	7875	7957	8388	7655	7745	8376	7847	8227	7743	7797	7770	8109	8414	7980	7850	7705	8081	8171	7655	7514	8258	6218	8011	8552	7983	7300	8099	7689	7764	7742	6211	7837	7666	7950	8392	7718	8015	8026	8082	7921	7486	7911
1059	8456	6295	6723	7554	8084	7792	8221	8077	8046	7749	7866	8029	7793	6800	7839	6940	8243	8131	5478	7773	8156	8156	8139	8248	8172	7878	8000	7829	8244	8177	8950	8200	8285	5474	8253	8218	8213	8228	8198	8244	7921	7790	8181	8459	8233	8282	7914	8003	7879
1060	8321	6582	6950	7144	7705	7994	8030	8100	8037	8023	8067	7723	8019	7831	7509	7772	7895	7726	7567	7979	8146	7834	8340	7977	8646	8020	8256	7578	8016	8182	8922	8149	7114	7511	7816	8104	8087	8096	8040	7788	8074	7994	8050	8218	8006	8002	8097	8247	8059
1061	8079	5494	7285	7227	8071	8055	8039	7891	7890	8051	8137	7889	8003	7791	7868	7539	7725	7900	7535	8095	7984	7801	8155	7855	8483	8271	7896	7910	6902	7656	8842	7619	7742	7524	7697	7749	7747	6944	8030	7684	7700	8032	7712	7898	8171	8180	7688	7875	7658
1062	7879	4763	7213	7054	7811	7875	7694	7958	8068	7879	8076	7881	7893	7769	7625	7470	7622	7598	7540	7955	8058	7913	8261	8095	8386	8269	7950	7679	7179	7754	8672	7672	7960	7532	7784	8072	8033	7177	7647	7855	7609	7910	8045	8246	7986	7999	7581	7852	7587
1063	7699	5197	7231	7196	7956	7719	7997	7807	8037	7725	8038	7672	7727	7624	7742	7677	8041	7695	7312	7770	7888	7760	8126	8136	8301	8093	7832	7774	7311	7629	8798	7552	8028	7314	7926	7709	7658	7297	7975	8019	8086	7768	7658	7874	8094	8151	8081	7785	8081
1064	8043	7052	8072	6143	8151	7992	7969	8124	7902	8015	8043	7778	8020	6978	8164	6907	7888	8030	5949	8019	8137	8032	8299	8005	8325	7937	7950	8202	8074	7850	8822	7794	8285	5979	8059	8181	8161	8073	8003	8256	8354	8011	8128	8094	7965	7992	8353	7976	8348
1065	8437	7647	7124	7334	7502	7798	7936	7941	8055	7812	7652	7592	7848	7530	7490	7693	7889	7369	7309	7855	8051	7465	8108	8132	8399	8037	7501	7504	5769	8004	9019	7964	7477	7303	7754	7894	7856	5809	8000	7778	7813	7820	7863	8101	7992	8013	7830	7515	7787
1066	8249	7644	6181	7473	7475	7442	7654	7709	7635	7443	7873	7688	7489	7720	7250	7977	8143	8250	7978	7498	7747	7800	5554	7557	8198	8039	7759	7280	8212	7932	8982	7908	7999	7973	7970	7623	7647	8229	7649	7883	8069	7453	7640	7838	7939	7900	8057	7761	8042
1067	8340	7899	8136	7229	8263	8089	8196	5892	7606	8142	7962	8181	8117	7075	8218	7541	7857	8111	6722	8180	5898	8285	8278	7968	8368	8156	8202	8175	8247	7435	8829	7449	8051	6708	8187	7139	7129	8195	8209	8171	7753	8113	7101	7322	7809	7875	7816	8223	7747
1068	8232	7268	7467	7642	8063	7857	8117	7138	7507	7820	7643	7012	7873	7698	7647	7607	7492	7577	7276	7917	7219	7624	7932	7673	8349	8168	7040	7666	5666	7541	8907	7539	7303	7250	7427	7260	7282	5658	8137	7442	7652	7854	7304	7356	7734	7761	7696	7038	7597
1069	8441	6998	7390	7320	7813	7688	7884	7319	7738	7659	7710	7395	7647	7430	7585	7413	7326	7424	7445	7727	7355	7532	8203	7741	8509	8094	7457	7606	5941	7314	8968	7287	7232	7451	7241	7504	7476	5911	7898	7398	7804	7661	7426	7593	7822	7847	7786	7436	7760
1076	7439	6608	6879	7351	7667	7853	8122	8020	8023	7859	8112	7480	7884	7458	7742	7248	7993	7868	6701	7889	8133	8194	7937	7917	8419	8218	8035	7784	7898	8074	8778	8006	7812	6695	7716	8075	8064	7914	8128	8096	7961	7872	8045	8071	7875	7935	8020	8002	7971
[truncated: 73 more columns]

## Sheet: Sheet5
#CHROM	POS	ID	REF	ALT	QUAL	FILTER	INFO	FORMAT	Fc_01_TAAGGCGA-TAGATCGC_L008_001.good.fxc.sorted.bam	Fc_02_CGTACTAG-TAGATCGC_L008_001.good.fxc.sorted.bam	Fc_03_AGGCAGAA-TAGATCGC_L008_001.good.fxc.sorted.bam	Fc_04_TCCTGAGC-TAGATCGC_L008_001.good.fxc.sorted.bam	Fc_05_GGACTCCT-TAGATCGC_L008_001.good.fxc.sorted.bam	Fc_06_TAGGCATG-TAGATCGC_L008_001.good.fxc.sorted.bam	Fc_07_CTCTCTAC-TAGATCGC_L008_001.good.fxc.sorted.bam	Fc_08_CAGAGAGG-TAGATCGC_L008_001.good.fxc.sorted.bam	Fc_09_TAAGGCGA-CTCTCTAT_L008_001.good.fxc.sorted.bam	Fc_1001_GCTACGCT-ACGCTCGA_L008_001.good.fxc.sorted.bam	Fc_1002_CGAGGCTG-ACGCTCGA_L008_001.good.fxc.sorted.bam	Fc_1003_AAGAGGCA-ACGCTCGA_L008_001.good.fxc.sorted.bam	Fc_1004_GTAGAGGA-ACGCTCGA_L008_001.good.fxc.sorted.bam	Fc_1006_CGCGATAT-ACGCTCGA_L008_001.good.fxc.sorted.bam	Fc_1008_CACGCGAG-ACGCTCGA_L008_001.good.fxc.sorted.bam	Fc_1009_ACGTATCA-ACGCTCGA_L008_001.good.fxc.sorted.bam	Fc_1010_CTACTATG-ACGCTCGA_L008_001.good.fxc.sorted.bam	Fc_1011_GCTACGCT-AGACGCAC_L008_001.good.fxc.sorted.bam	Fc_1012_CGAGGCTG-AGACGCAC_L008_001.good.fxc.sorted.bam	Fc_1013_AAGAGGCA-AGACGCAC_L008_001.good.fxc.sorted.bam	Fc_1014_GTAGAGGA-AGACGCAC_L008_001.good.fxc.sorted.bam	Fc_1017_CGCGATAT-AGACGCAC_L008_001.good.fxc.sorted.bam	Fc_1018_CACGCGAG-AGACGCAC_L008_001.good.fxc.sorted.bam	Fc_1021_ACGTATCA-AGACGCAC_L008_001.good.fxc.sorted.bam	Fc_1022_CTACTATG-AGACGCAC_L008_001.good.fxc.sorted.bam	Fc_1023_GCTACGCT-AGCACTGT_L008_001.good.fxc.sorted.bam	Fc_1024_CGAGGCTG-AGCACTGT_L008_001.good.fxc.sorted.bam	Fc_1025_AAGAGGCA-AGCACTGT_L008_001.good.fxc.sorted.bam	Fc_1026_GTAGAGGA-AGCACTGT_L008_001.good.fxc.sorted.bam	Fc_1027_CGCGATAT-AGCACTGT_L008_001.good.fxc.sorted.bam	Fc_1028_CACGCGAG-AGCACTGT_L008_001.good.fxc.sorted.bam	Fc_1029_ACGTATCA-AGCACTGT_L008_001.good.fxc.sorted.bam	Fc_1031_CTACTATG-AGCACTGT_L008_001.good.fxc.sorted.bam	Fc_1032_GCTACGCT-ATCAGACA_L008_001.good.fxc.sorted.bam	Fc_1033_CGAGGCTG-ATCAGACA_L008_001.good.fxc.sorted.bam	Fc_1034_AAGAGGCA-ATCAGACA_L008_001.good.fxc.sorted.bam	Fc_1035_GTAGAGGA-ATCAGACA_L008_001.good.fxc.sorted.bam	Fc_1036_CGCGATAT-ATCAGACA_L008_001.good.fxc.sorted.bam	Fc_1037_CACGCGAG-ATCAGACA_L008_001.good.fxc.sorted.bam	Fc_1038_ACGTATCA-ATCAGACA_L008_001.good.fxc.sorted.bam	Fc_1040_CTACTATG-ATCAGACA_L008_001.good.fxc.sorted.bam
Fc_01_TAAGGCGA-TAGATCGC_L008_001.good.fxc.sorted.bam									0	7328	8265	8114	8268	8621	8055	8514	8481	8174	8155	5867	8251	8147	8515	7572	8195	7049	7611	5736	5935	8095	8292	7970	7988	5970	8217	6914	7106	8328	6895	7052	8090	8141	7034	8350	6751	5857	6298	7847	7696
Fc_02_CGTACTAG-TAGATCGC_L008_001.good.fxc.sorted.bam									7328	0	7096	6643	7977	8054	7793	8324	8207	6434	6587	6815	7075	7382	6331	7425	7497	7761	6764	5929	6799	6025	7609	6346	6260	7082	6682	5457	4683	6505	4862	4694	7417	7341	6527	6979	6290	7955	7424	4233	7394
Fc_03_AGGCAGAA-TAGATCGC_L008_001.good.fxc.sorted.bam									8265	7096	0	7558	6668	6680	7374	7573	7796	7762	8140	6659	4484	6781	6600	6692	6392	7618	7640	8151	8133	5699	7932	6477	6570	6001	6296	6371	6559	7089	6604	6920	6856	7298	7535	7194	7420	8365	7715	7331	6710
Fc_04_TCCTGAGC-TAGATCGC_L008_001.good.fxc.sorted.bam									8114	6643	7558	0	7710	7567	7596	7892	8020	5587	5902	7151	7531	7638	7132	7560	7695	8125	7538	7142	6942	6489	7628	7345	7611	7871	7650	7156	6697	7068	7095	6989	7554	7947	6857	7759	7642	8411	6912	7077	7910
Fc_05_GGACTCCT-TAGATCGC_L008_001.good.fxc.sorted.bam									8268	7977	6668	7710	0	6588	7737	7729	7980	7878	8106	7641	7402	7570	7731	7738	7545	8099	7959	8279	8200	7367	7997	7600	7574	7107	7624	7428	7704	7784	7603	7724	7838	7978	7863	7995	8311	8129	7660	8052	7867
Fc_06_TAGGCATG-TAGATCGC_L008_001.good.fxc.sorted.bam									8621	8054	6680	7567	6588	0	8048	7842	7845	7701	8069	7918	7408	7828	7819	7837	7614	8579	8143	8279	8254	7460	7994	7730	7702	7629	7736	7777	7817	7882	7906	7856	7973	7770	8285	8080	8347	8548	8159	8314	7906
Fc_07_CTCTCTAC-TAGATCGC_L008_001.good.fxc.sorted.bam									8055	7793	7374	7596	7737	8048	0	7788	7905	7842	8176	8044	7642	7759	7724	7739	7690	7847	8068	8170	8154	7597	7972	7992	8012	7842	7672	8042	7878	8012	7737	7938	7922	8029	7701	7878	7884	7951	7886	7684	8050
Fc_08_CAGAGAGG-TAGATCGC_L008_001.good.fxc.sorted.bam									8514	8324	7573	7892	7729	7842	7788	0	5993	8047	8088	8386	7676	7954	8107	8244	7484	8276	8334	8497	8621	7992	6030	8202	7999	8142	6667	8161	8093	8303	8148	8107	7821	7541	7451	8087	8104	8061	8313	8117	7866
Fc_09_TAAGGCGA-CTCTCTAT_L008_001.good.fxc.sorted.bam									8481	8207	7796	8020	7980	7845	7905	5993	0	7867	8179	8436	7783	7958	7992	8176	7591	7909	8182	8437	8406	7995	7170	8166	7939	8241	7551	8174	7924	8061	8237	8111	8066	7547	7909	7924	7877	8077	8322	8249	7811
Fc_1001_GCTACGCT-ACGCTCGA_L008_001.good.fxc.sorted.bam									8174	6434	7762	5587	7878	7701	7842	8047	7867	0	5013	7451	6637	7309	6433	7660	7364	7716	6797	7078	7101	5260	7239	5622	5986	7837	7108	6844	6487	5750	6207	6211	7136	6726	6806	6739	7008	8137	7336	6611	7289
Fc_1002_CGAGGCTG-ACGCTCGA_L008_001.good.fxc.sorted.bam									8155	6587	8140	5902	8106	8069	8176	8088	8179	5013	0	7703	7555	7839	6580	7969	7929	7607	6684	5936	6024	6596	5863	6155	5876	8010	6621	6589	6245	5889	6482	6288	7515	7005	6902	6715	6950	8343	7762	6616	7749
Fc_1003_AAGAGGCA-ACGCTCGA_L008_001.good.fxc.sorted.bam									5867	6815	6659	7151	7641	7918	8044	8386	8436	7451	7703	0	6535	7063	6959	5966	7267	6646	7358	6577	6069	5861	8119	6720	7009	5315	7229	5845	6185	7262	6209	6604	7022	7396	6829	7314	6542	6789	5887	7280	6594
Fc_1004_GTAGAGGA-ACGCTCGA_L008_001.good.fxc.sorted.bam									8251	7075	4484	7531	7402	7408	7642	7676	7783	6637	7555	6535	0	6339	6759	6840	6007	7483	7243	8311	7842	4138	7319	5997	6047	6977	5926	6622	6570	6707	6307	6719	6564	6973	7239	6541	7278	8133	7797	7141	6660
Fc_1006_CGCGATAT-ACGCTCGA_L008_001.good.fxc.sorted.bam									8147	7382	6781	7638	7570	7828	7759	7954	7958	7309	7839	7063	6339	0	6094	7427	7047	7220	7234	8130	7854	5758	7797	6644	6946	7792	6898	7144	7039	5935	6559	7324	6328	6592	7250	6968	7305	8252	7711	6861	6713
Fc_1008_CACGCGAG-ACGCTCGA_L008_001.good.fxc.sorted.bam									8515	6331	6600	7132	7731	7819	7724	8107	7992	6433	6580	6959	6759	6094	0	7122	6846	6123	5535	7826	7675	5460	7174	6044	6186	7773	6050	6578	6149	5072	6264	6402	6576	6850	6835	4312	5857	8262	7633	4794	6923
Fc_1009_ACGTATCA-ACGCTCGA_L008_001.good.fxc.sorted.bam									7572	7425	6692	7560	7738	7837	7739	8244	8176	7660	7969	5966	6840	7427	7122	0	5970	8009	7756	7692	7606	6520	8195	7030	7273	7036	7050	7126	7302	7548	7079	7316	7355	8003	7418	7591	7523	6616	6594	7231	5885
Fc_1010_CTACTATG-ACGCTCGA_L008_001.good.fxc.sorted.bam									8195	7497	6392	7695	7545	7614	7690	7484	7591	7364	7929	7267	6007	7047	6846	5970	0	7655	7408	8240	8074	6524	7520	7120	7002	7682	7028	7448	7459	7252	6915	7294	7098	7290	7307	7309	7450	7203	7388	7226	6359
Fc_1011_GCTACGCT-AGACGCAC_L008_001.good.fxc.sorted.bam									7049	7761	7618	8125	8099	8579	7847	8276	7909	7716	7607	6646	7483	7220	6123	8009	7655	0	5596	7729	7859	7011	7768	7089	7251	7640	7117	7263	7012	6811	6869	7167	7841	7406	7221	5925	5439	7836	7756	6705	7601
Fc_1012_CGAGGCTG-AGACGCAC_L008_001.good.fxc.sorted.bam									7611	6764	7640	7538	7959	8143	8068	8334	8182	6797	6684	7358	7243	7234	5535	7756	7408	5596	0	7192	7298	6270	7501	6433	6240	7700	6927	6354	6663	6469	6355	6467	7528	7097	6697	5913	5943	7846	7533	6469	7654
Fc_1013_AAGAGGCA-AGACGCAC_L008_001.good.fxc.sorted.bam									5736	5929	8151	7142	8279	8279	8170	8497	8437	7078	5936	6577	8311	8130	7826	7692	8240	7729	7192	0	4826	7779	7229	7357	7268	6651	7724	5324	5409	7437	5567	5661	8151	7625	6509	7722	6872	6916	7169	6581	7750
Fc_1014_GTAGAGGA-AGACGCAC_L008_001.good.fxc.sorted.bam									5935	6799	8133	6942	8200	8254	8154	8621	8406	7101	6024	6069	7842	7854	7675	7606	8074	7859	7298	4826	0	7213	7313	7261	7231	6601	7878	6636	6474	7422	6574	6424	7922	7560	6849	7949	6741	7061	6417	7199	7285
Fc_1017_CGCGATAT-AGACGCAC_L008_001.good.fxc.sorted.bam									8095	6025	5699	6489	7367	7460	7597	7992	7995	5260	6596	5861	4138	5758	5460	6520	6524	7011	6270	7779	7213	0	7181	4382	5092	7070	5165	5915	5563	5527	5392	5486	6012	6736	6072	6010	6417	8237	7028	5821	6517
Fc_1018_CACGCGAG-AGACGCAC_L008_001.good.fxc.sorted.bam									8292	7609	7932	7628	7997	7994	7972	6030	7170	7239	5863	8119	7319	7797	7174	8195	7520	7768	7501	7229	7313	7181	0	6920	6725	8097	5431	7554	7104	6859	7323	7181	7287	6892	6316	6913	7425	7915	7967	7583	7655
Fc_1021_ACGTATCA-AGACGCAC_L008_001.good.fxc.sorted.bam									7970	6346	6477	7345	7600	7730	7992	8202	8166	5622	6155	6720	5997	6644	6044	7030	7120	7089	6433	7357	7261	4382	6920	0	4673	7429	5779	6331	5994	5595	5630	5402	6576	6476	6620	5953	6149	8070	7966	6478	6487
Fc_1022_CTACTATG-AGACGCAC_L008_001.good.fxc.sorted.bam									7988	6260	6570	7611	7574	7702	8012	7999	7939	5986	5876	7009	6047	6946	6186	7273	7002	7251	6240	7268	7231	5092	6725	4673	0	7313	5695	5459	5771	5676	5858	5902	6690	6664	6851	5280	6634	8135	7815	6650	6580
Fc_1023_GCTACGCT-AGCACTGT_L008_001.good.fxc.sorted.bam									5970	7082	6001	7871	7107	7629	7842	8142	8241	7837	8010	5315	6977	7792	7773	7036	7682	7640	7700	6651	6601	7070	8097	7429	7313	0	7594	6275	6598	7673	6640	6617	7856	7907	7182	7994	7599	6589	6873	7713	7307
Fc_1024_CGAGGCTG-AGCACTGT_L008_001.good.fxc.sorted.bam									8217	6682	6296	7650	7624	7736	7672	6667	7551	7108	6621	7229	5926	6898	6050	7050	7028	7117	6927	7724	7878	5165	5431	5779	5695	7594	0	6418	6167	6622	6181	6641	6722	6703	6721	6027	7108	8162	7806	6620	6996
Fc_1025_AAGAGGCA-AGCACTGT_L008_001.good.fxc.sorted.bam									6914	5457	6371	7156	7428	7777	8042	8161	8174	6844	6589	5845	6622	7144	6578	7126	7448	7263	6354	5324	6636	5915	7554	6331	5459	6275	6418	0	4488	6440	4107	5391	7338	7553	6900	6514	6730	7362	7340	6761	7126
Fc_1026_GTAGAGGA-AGCACTGT_L008_001.good.fxc.sorted.bam									7106	4683	6559	6697	7704	7817	7878	8093	7924	6487	6245	6185	6570	7039	6149	7302	7459	7012	6663	5409	6474	5563	7104	5994	5771	6598	6167	4488	0	5966	4848	5053	7268	7177	6017	6329	6291	7950	7136	5948	7225
Fc_1027_CGCGATAT-AGCACTGT_L008_001.good.fxc.sorted.bam									8328	6505	7089	7068	7784	7882	8012	8303	8061	5750	5889	7262	6707	5935	5072	7548	7252	6811	6469	7437	7422	5527	6859	5595	5676	7673	6622	6440	5966	0	6616	6608	6939	7094	6420	5546	6497	8365	7590	5881	7075
Fc_1028_CACGCGAG-AGCACTGT_L008_001.good.fxc.sorted.bam									6895	4862	6604	7095	7603	7906	7737	8148	8237	6207	6482	6209	6307	6559	6264	7079	6915	6869	6355	5567	6574	5392	7323	5630	5858	6640	6181	4107	4848	6616	0	5112	7050	6982	6454	6508	5961	7281	7479	5769	6793
Fc_1029_ACGTATCA-AGCACTGT_L008_001.good.fxc.sorted.bam									7052	4694	6920	6989	7724	7856	7938	8107	8111	6211	6288	6604	6719	7324	6402	7316	7294	7167	6467	5661	6424	5486	7181	5402	5902	6617	6641	5391	5053	6608	5112	0	7379	6909	6553	6772	6137	7544	7048	5909	7234
Fc_1031_CTACTATG-AGCACTGT_L008_001.good.fxc.sorted.bam									8090	7417	6856	7554	7838	7973	7922	7821	8066	7136	7515	7022	6564	6328	6576	7355	7098	7841	7528	8151	7922	6012	7287	6576	6690	7856	6722	7338	7268	6939	7050	7379	0	4779	7229	6669	7217	8005	7901	7088	5770
Fc_1032_GCTACGCT-ATCAGACA_L008_001.good.fxc.sorted.bam									8141	7341	7298	7947	7978	7770	8029	7541	7547	6726	7005	7396	6973	6592	6850	8003	7290	7406	7097	7625	7560	6736	6892	6476	6664	7907	6703	7553	7177	7094	6982	6909	4779	0	7279	6446	6981	7737	7827	7414	5394
Fc_1033_CGAGGCTG-ATCAGACA_L008_001.good.fxc.sorted.bam									7034	6527	7535	6857	7863	8285	7701	7451	7909	6806	6902	6829	7239	7250	6835	7418	7307	7221	6697	6509	6849	6072	6316	6620	6851	7182	6721	6900	6017	6420	6454	6553	7229	7279	0	6774	6616	7434	6804	6806	7521
Fc_1034_AAGAGGCA-ATCAGACA_L008_001.good.fxc.sorted.bam									8350	6979	7194	7759	7995	8080	7878	8087	7924	6739	6715	7314	6541	6968	4312	7591	7309	5925	5913	7722	7949	6010	6913	5953	5280	7994	6027	6514	6329	5546	6508	6772	6669	6446	6774	0	6349	8233	8026	5711	6800
Fc_1035_GTAGAGGA-ATCAGACA_L008_001.good.fxc.sorted.bam									6751	6290	7420	7642	8311	8347	7884	8104	7877	7008	6950	6542	7278	7305	5857	7523	7450	5439	5943	6872	6741	6417	7425	6149	6634	7599	7108	6730	6291	6497	5961	6137	7217	6981	6616	6349	0	7652	7382	6215	7305
Fc_1036_CGCGATAT-ATCAGACA_L008_001.good.fxc.sorted.bam									5857	7955	8365	8411	8129	8548	7951	8061	8077	8137	8343	6789	8133	8252	8262	6616	7203	7836	7846	6916	7061	8237	7915	8070	8135	6589	8162	7362	7950	8365	7281	7544	8005	7737	7434	8233	7652	0	5734	8261	7411
Fc_1037_CACGCGAG-ATCAGACA_L008_001.good.fxc.sorted.bam									6298	7424	7715	6912	7660	8159	7886	8313	8322	7336	7762	5887	7797	7711	7633	6594	7388	7756	7533	7169	6417	7028	7967	7966	7815	6873	7806	7340	7136	7590	7479	7048	7901	7827	6804	8026	7382	5734	0	7896	7238
Fc_1038_ACGTATCA-ATCAGACA_L008_001.good.fxc.sorted.bam									7847	4233	7331	7077	8052	8314	7684	8117	8249	6611	6616	7280	7141	6861	4794	7231	7226	6705	6469	6581	7199	5821	7583	6478	6650	7713	6620	6761	5948	5881	5769	5909	7088	7414	6806	5711	6215	8261	7896	0	6983
Fc_1040_CTACTATG-ATCAGACA_L008_001.good.fxc.sorted.bam									7696	7394	6710	7910	7867	7906	8050	7866	7811	7289	7749	6594	6660	6713	6923	5885	6359	7601	7654	7750	7285	6517	7655	6487	6580	7307	6996	7126	7225	7075	6793	7234	5770	5394	7521	6800	7305	7411	7238	6983	0
Fc_1041_TCACGTCG-ACATACGC_L008_001.good.fxc.sorted.bam									8086	6668	6753	7205	7730	7559	8132	7563	7944	5813	6422	7140	6097	6654	6349	7311	7126	7089	6841	7832	7720	5084	6755	5702	5426	7508	6150	6897	6496	6122	6449	6390	6180	4858	6417	6201	6398	8206	7659	6938	6259
Fc_1042_TGTGTGTA-ACATACGC_L008_001.good.fxc.sorted.bam									8160	6801	6718	7576	7392	7450	7916	7129	7424	7075	7048	7336	6614	7038	6594	7518	6995	7576	7255	7671	7449	6237	6450	6498	6368	7448	6092	7320	6637	7036	7010	6599	5819	4624	6474	6740	7205	8111	7612	6947	6561
Fc_1043_ATCACGAC-ACATACGC_L008_001.good.fxc.sorted.bam									8133	6837	7275	7612	8067	8008	8180	7418	7597	6780	7014	7561	6741	6584	6594	7828	7041	7277	7159	7908	7463	6089	6911	6207	6796	7893	6753	7305	6822	6723	6703	6361	6220	5150	6357	6729	6998	8200	7952	6588	5876
Fc_1044_ACAGTGGT-ACATACGC_L008_001.good.fxc.sorted.bam									8186	7075	7561	7449	8026	7749	8159	7516	7686	6599	6610	7389	7003	7083	6357	7645	7205	7490	6710	7486	7025	6526	6840	6736	6539	7899	6604	7458	6722	6714	7024	6430	6479	5119	6954	6523	7186	8144	7561	6954	6547
Fc_1045_CAGATCCA-ACATACGC_L008_001.good.fxc.sorted.bam									8083	6331	6690	7754	8027	7675	8234	7742	7733	6288	6976	7415	6510	6794	6290	7701	7349	7166	6564	7616	7599	5477	7028	5816	5812	7608	6058	6747	6046	6447	6370	5911	6587	5156	6583	6322	6826	8320	7593	6896	6683
Fc_1046_ACAAACGG-ACATACGC_L008_001.good.fxc.sorted.bam									7809	6941	7149	7460	8022	8007	7730	7863	7938	6588	7278	7132	6957	6742	6172	7310	6971	6668	6574	7648	7551	6189	7295	6275	6455	7721	6643	7106	6945	6333	6482	6924	5702	5275	6937	6582	6242	7971	7928	6734	6069
Fc_1047_ACCCAGCA-ACATACGC_L008_001.good.fxc.sorted.bam									7314	7196	7111	7565	7949	7907	8135	7839	7752	7103	7097	6885	7114	6608	6539	7286	7160	6611	6275	7442	7282	6661	7291	6407	6650	7792	6788	7362	7070	6898	6828	7105	6156	5569	7004	7234	6291	7966	7728	7169	6460
Fc_1048_AACCCCTC-ACATACGC_L008_001.good.fxc.sorted.bam									7642	6997	6618	7564	7812	7502	8072	7817	7841	7172	7576	7044	6770	6956	6498	7525	7047	6454	6645	7415	7160	6086	7332	6481	6069	7343	6420	6862	6690	7184	6721	6783	6050	5742	6982	6604	6705	8262	7684	6855	6335
Fc_1049_GCTACGCT-CGTCTAGT_L008_001.good.fxc.sorted.bam									7554	6777	7153	7816	8319	8265	7895	7949	7798	6848	7167	6874	6894	6850	6468	7454	7119	6596	6417	7732	7524	6216	7358	6314	6465	8122	6739	7448	6696	6926	6518	6674	6003	5130	6918	6850	5440	7775	7755	7138	6731
Fc_1050_CGAGGCTG-CGTCTAGT_L008_001.good.fxc.sorted.bam									7441	7016	7195	7557	7949	7859	7698	7899	7815	6549	7281	7077	6876	6765	6459	7828	7254	5783	6525	7345	7245	6054	7001	5936	6220	7664	6531	7219	6427	6608	6474	6692	6666	5206	6684	6225	5967	7671	7569	7112	6482
Fc_1051_AAGAGGCA-CGTCTAGT_L008_001.good.fxc.sorted.bam									7848	6914	7239	7676	7841	7880	8196	7852	7830	7054	7141	7165	7077	7241	6018	7450	7219	6060	6174	7626	7549	6629	7029	6940	6441	7757	6259	7050	6743	6928	6802	6797	6645	5779	6949	6166	6335	8129	7663	6544	6651
Fc_1052_GTAGAGGA-CGTCTAGT_L008_001.good.fxc.sorted.bam									7180	7229	7093	7551	7986	8044	7854	7824	7625	7193	7259	6952	6942	7120	6958	7426	7131	6528	6618	7395	7250	6325	7330	6310	6701	7514	6981	7178	6819	7223	6724	6562	6238	5287	6837	7068	5918	7669	7995	7196	6405
Fc_1053_CGCGATAT-CGTCTAGT_L008_001.good.fxc.sorted.bam									8060	7443	7195	7890	7896	8078	7888	7581	7644	7199	7261	7327	6823	5272	6920	7744	7392	7213	7270	7838	7581	6525	7133	6496	6528	8083	6731	7424	7236	6965	6906	7171	5934	5021	7291	6107	6921	8228	7981	7297	5959
Fc_1054_CACGCGAG-CGTCTAGT_L008_001.good.fxc.sorted.bam									8058	6876	7198	7711	7849	7786	7862	7825	7814	6940	7132	7175	6469	5108	6275	7777	7176	7581	7190	7950	7548	5970	7352	5764	6636	7943	6506	7361	6921	6614	6621	6917	6051	4493	7426	6738	7138	7995	7773	6819	6056
Fc_1055_ACGTATCA-CGTCTAGT_L008_001.good.fxc.sorted.bam									8247	7045	6904	7647	7504	7959	7843	7809	7714	7242	7459	7608	6590	5231	6633	7680	6977	7226	7374	8289	7791	6117	7464	6444	6811	7926	6520	7197	7152	6679	6714	7573	5707	4911	7218	6792	7370	8297	7663	6694	6229
Fc_1056_CTACTATG-CGTCTAGT_L008_001.good.fxc.sorted.bam									8314	7156	7210	7921	7909	8167	7806	7678	7675	7314	7590	7743	6940	5338	6353	7871	7325	7539	7369	8012	7914	6487	7502	6813	6800	7986	6888	7232	7261	7021	6869	7261	5704	5167	7373	6409	7198	8281	7990	7176	6264
Fc_1057_GCTACGCT-TAGAGACG_L008_001.good.fxc.sorted.bam									7955	7704	7353	7826	8019	7736	8096	7987	7788	6994	7317	7001	7076	7364	7216	5337	6630	7457	7400	7795	7700	6796	7488	7204	6899	7691	6872	7469	7410	7429	7206	7177	7085	5895	7626	7135	7710	7182	7012	7658	6138
Fc_1058_CGAGGCTG-TAGAGACG_L008_001.good.fxc.sorted.bam									6057	8069	8159	8066	8226	8355	7829	7875	7957	8322	8046	7102	8146	7860	8092	7948	8026	7382	7489	6901	6796	8132	7546	7978	8102	6779	7865	7317	7646	8027	7563	7696	6918	6855	7056	8048	7246	6569	6732	8095	6884
Fc_1059_AAGAGGCA-TAGAGACG_L008_001.good.fxc.sorted.bam									8456	6295	6723	7554	8084	7792	8221	8077	8046	6357	6437	6990	6355	7059	6496	7247	7142	7113	6178	7747	7748	4984	7225	5235	4605	7854	6230	6383	6256	6379	6052	6289	6939	6802	6973	6282	6313	8194	7905	6627	6914
Fc_1060_GTAGAGGA-TAGAGACG_L008_001.good.fxc.sorted.bam									8321	6582	6950	7144	7705	7994	8030	8100	8037	6846	6457	7527	6992	5962	5461	7584	7411	7235	6803	7702	7581	5864	6899	5860	5933	7957	6147	6731	6225	6262	5854	6215	6757	6987	7360	5977	6897	8404	7931	6222	7221
Fc_1061_CGCGATAT-TAGAGACG_L008_001.good.fxc.sorted.bam									8079	5494	7285	7227	8071	8055	8039	7891	7890	6777	6940	7474	6810	7071	6462	7639	7408	7775	7265	7392	7446	5967	7018	6564	6323	7694	6441	6566	6628	6456	5998	6333	6381	6539	7099	6876	6842	7881	7744	6457	6926
Fc_1062_CACGCGAG-TAGAGACG_L008_001.good.fxc.sorted.bam									7879	4763	7213	7054	7811	7875	7694	7958	8068	6541	6974	7347	7131	6946	6303	7520	7336	7597	7181	7201	7564	6037	7206	6699	6242	7600	5943	6133	6031	6424	6395	6046	6398	6705	6482	6698	7078	8082	7737	6301	6859
Fc_1063_ACGTATCA-TAGAGACG_L008_001.good.fxc.sorted.bam									7699	5197	7231	7196	7956	7719	7997	7807	8037	6888	6825	7018	7019	7133	6809	7627	7212	7849	6811	7012	7420	6225	7057	6271	6471	7732	6189	6419	6770	6606	6223	5997	7069	6999	6649	6983	6898	7894	7552	6292	7010
Fc_1064_CTACTATG-TAGAGACG_L008_001.good.fxc.sorted.bam									8043	7052	8072	6143	8151	7992	7969	8124	7902	4584	4312	7415	7323	7615	7213	7929	7759	7353	6933	6725	7007	6523	6626	5848	5866	7892	6920	6931	6862	6302	6658	6648	7251	6896	7139	6802	6960	8118	7701	7091	7310
Fc_1065_GCTACGCT-TCGTCGCT_L008_001.good.fxc.sorted.bam									8437	7647	7124	7334	7502	7798	7936	7941	8055	7088	7445	7322	6553	6512	6558	7371	7157	7584	7155	8363	8079	6060	7573	6554	6959	8001	6944	7571	7296	6753	7168	7562	4389	5942	7435	7002	7169	8429	7968	7175	6337
Fc_1066_CGAGGCTG-TCGTCGCT_L008_001.good.fxc.sorted.bam									8249	7644	6181	7473	7475	7442	7654	7709	7635	7494	8213	6818	5809	7135	6929	5317	4603	7894	7462	8258	8087	6558	7954	7124	7247	7386	7013	7080	7366	7285	7026	7576	7036	7515	7752	7361	7724	7273	7268	7501	6326
Fc_1067_AAGAGGCA-TCGTCGCT_L008_001.good.fxc.sorted.bam									8340	7899	8136	7229	8263	8089	8196	5892	7606	6974	5561	8175	7694	7903	7639	8257	7847	7870	7215	7633	7614	7346	5245	7291	6975	8284	6802	7708	7620	7452	7615	7589	7912	7277	7362	7425	7850	8361	8215	7781	7872
Fc_1068_GTAGAGGA-TCGTCGCT_L008_001.good.fxc.sorted.bam									8232	7268	7467	7642	8063	7857	8117	7138	7507	7230	7387	7707	7058	6864	7190	7912	7185	7517	7389	7983	7642	6712	6677	7152	7434	8009	7325	7702	7320	6989	7369	7099	5560	5647	6649	7236	7385	8154	8169	6837	6771
Fc_1069_CGCGATAT-TCGTCGCT_L008_001.good.fxc.sorted.bam									8441	6998	7390	7320	7813	7688	7884	7319	7738	7037	7167	7517	6711	6691	6872	7525	7015	7820	6855	8142	7972	6302	6785	6832	6805	7847	6727	7395	7135	6484	7097	7096	5593	6310	6585	7084	7516	8003	7926	7232	6673
Fc_1076_CACGCGAG-TCGTCGCT_L008_001.good.fxc.sorted.bam									7439	6608	6879	7351	7667	7853	8122	8020	8023	6691	6512	6546	6128	6784	6530	7283	7388	7080	6722	6447	6937	5439	6588	5735	6213	7234	5916	6249	4598	6315	5889	6033	6825	6343	6557	6256	6871	7749	7247	6756	6739
Fc_10_CGTACTAG-CTCTCTAT_L008_001.good.fxc.sorted.bam									8649	8066	6726	7595	6544	695	8050	7872	7798	7697	8132	7911	7391	7868	7847	7857	7583	8535	8096	8275	8259	7448	7961	7712	7662	7604	7749	7794	7814	7871	7903	7885	8012	7766	8285	8023	8361	8516	8135	8360	7892
Fc_11_AGGCAGAA-CTCTCTAT_L008_001.good.fxc.sorted.bam									7797	8065	7961	7953	7687	7918	7773	7646	7779	7949	7932	8004	8136	7673	7837	8128	7572	8001	7941	8014	8124	7996	7720	8136	8070	7995	8090	8039	7917	8041	7964	8047	7449	7614	7846	7937	7941	7631	7918	7828	7778
Fc_12_TCCTGAGC-CTCTCTAT_L008_001.good.fxc.sorted.bam									8101	8155	7467	7698	7677	7654	8068	7544	7575	7830	8120	7859	7638	7437	7927	7863	7626	8203	8103	7919	8060	7535	7690	7904	8040	7900	7816	8063	7952	8124	7921	7847	7864	7275	7917	8010	8273	7930	7907	7965	7584
Fc_13_GGACTCCT-CTCTCTAT_L008_001.good.fxc.sorted.bam									8618	8054	6696	7588	6534	665	8033	7890	7854	7723	8113	7949	7399	7887	7840	7872	7549	8535	8139	8272	8281	7440	8062	7706	7715	7597	7757	7830	7828	7876	7928	7896	8010	7793	8276	8036	8349	8535	8171	8347	7926
Fc_14_TAGGCATG-CTCTCTAT_L008_001.good.fxc.sorted.bam									8141	8190	7851	8077	7839	7868	7896	7579	7669	7214	6974	8125	7763	7740	7818	7800	7588	7511	6869	7879	7706	7605	6957	7075	6878	8158	7332	7519	7621	7438	7552	7760	7355	7204	7485	6943	7503	7943	7957	8169	7419
Fc_15_CTCTCTAC-CTCTCTAT_L008_001.good.fxc.sorted.bam									8316	7614	6218	7279	5781	5681	7872	7939	7907	7778	7945	7606	7019	7261	7166	7587	7329	8095	7617	8326	8146	6673	8096	7504	7329	6890	7416	7270	7331	7669	7406	7519	7858	7750	7502	7438	8025	8454	7942	7613	7862
Fc_16_CAGAGAGG-CTCTCTAT_L008_001.good.fxc.sorted.bam									8064	7953	7703	8051	8046	7940	7740	7683	7522	7346	7056	8391	7765	7883	7909	8177	7808	7707	6879	7488	7934	7524	6855	6959	6943	7869	7187	7453	7351	7604	7393	7618	7572	7284	7463	7332	7410	7792	8185	7974	7509
Fc_17_TAAGGCGA-TATCCTCT_L008_001.good.fxc.sorted.bam									8288	8110	7694	7963	7931	7627	7493	7027	6528	7815	8076	8469	8082	8183	8001	8163	7764	8202	8330	8388	8244	8195	7518	8026	7900	8112	7921	8219	8128	8352	8099	8126	7604	7449	8108	7891	8173	7837	8034	8277	7699
Fc_18_CGTACTAG-TATCCTCT_L008_001.good.fxc.sorted.bam									8368	8316	7604	8062	7718	7338	7656	7720	8040	8189	8205	8131	8307	7757	7669	8221	8128	7922	8000	8317	8338	7937	8157	8317	8088	8061	7794	7918	8120	8023	7965	8048	7386	7545	8175	7996	7874	8251	8062	7944	7900
Fc_19_AGGCAGAA-TATCCTCT_L008_001.good.fxc.sorted.bam									8253	7619	8081	8138	8295	7990	8414	8089	7938	6141	6002	8244	7618	7894	7401	8166	7578	6946	6245	7034	7473	7104	6510	5485	5542	8116	6832	7147	6874	6734	7007	6866	7280	6672	7112	6188	6707	8157	8209	7595	7420
Fc_20_TCCTGAGC-TATCCTCT_L008_001.good.fxc.sorted.bam									8637	8043	6760	7640	6541	727	8087	7894	7896	7778	8155	7948	7459	7882	7873	7900	7591	8564	8129	8271	8247	7488	8030	7719	7731	7705	7766	7853	7870	7921	7922	7905	8051	7847	8326	8034	8362	8506	8189	8370	7933
Fc_21_GGACTCCT-TATCCTCT_L008_001.good.fxc.sorted.bam									8607	8458	7706	8018	7821	7870	7831	854	6046	8178	8220	8509	7770	8128	8237	8310	7598	8384	8439	8557	8703	8122	6042	8325	8107	8288	6744	8286	8251	8423	8248	8193	7945	7651	7584	8272	8233	8122	8416	8209	7965
Fc_22_TAGGCATG-TATCCTCT_L008_001.good.fxc.sorted.bam									8167	8202	7766	7968	7902	7911	6979	7595	8124	7926	8466	8353	8037	7634	7920	8214	7915	8231	8148	8619	8516	7914	8237	7854	7957	8320	7724	8298	8207	7935	8091	8230	7445	7699	7989	8029	7989	8090	7894	7733	7821
Fc_23_CTCTCTAC-TATCCTCT_L008_001.good.fxc.sorted.bam									8143	8274	7957	8272	8014	7966	7467	7674	7581	8043	8414	8224	7938	8201	8326	5966	6130	8514	8150	8316	8336	8150	7963	8029	8190	7993	8136	8139	8267	8427	7981	8189	8026	7891	8075	8151	8122	5815	7031	8181	6917
Fc_24_CAGAGAGG-TATCCTCT_L008_001.good.fxc.sorted.bam									8468	8178	7603	8005	7393	8000	7748	6733	4329	8107	8369	8408	7750	7956	8036	7916	7659	8106	8173	8475	8563	7833	7706	8168	7989	8222	7595	8203	7856	8155	8101	8200	8090	7852	7998	7939	8187	8122	8208	8030	7604
Fc_25_TAAGGCGA-AGAGTAGA_L008_001.good.fxc.sorted.bam									7732	8274	8299	8264	8099	8343	8048	8219	8338	8244	8345	8241	8195	8479	8621	8415	8211	8512	8253	8082	8205	8206	8427	8294	8223	8115	8370	8298	8257	8316	8352	8381	8347	8471	8248	8582	8276	8136	7963	8326	8440
Fc_26_CGTACTAG-AGAGTAGA_L008_001.good.fxc.sorted.bam									7263	8091	7970	8210	7835	8045	7599	8076	8242	7924	7931	7702	8062	8138	7930	7911	7867	8059	7589	7656	7751	7887	8049	7985	7750	7692	7876	7835	7987	8038	7805	7831	8102	8022	7838	7894	8140	7709	7645	7796	7908
Fc_27_AGGCAGAA-AGAGTAGA_L008_001.good.fxc.sorted.bam									8247	8157	7797	8060	8141	7917	7840	7639	7337	7810	8236	8258	7784	7752	7833	8115	7382	8199	8209	8369	8167	7831	7577	8102	8311	8265	7834	8361	8139	8203	8159	8100	7267	7179	7853	7979	7878	7622	7946	8117	7610
Fc_28_TCCTGAGC-AGAGTAGA_L008_001.good.fxc.sorted.bam									8373	7609	6261	7349	5793	5739	7982	7962	7935	7788	7990	7648	7061	7293	7220	7627	7375	8109	7567	8395	8177	6674	8107	7532	7314	6951	7466	7276	7305	7649	7425	7520	7854	7825	7479	7495	8101	8553	7951	7647	7921
Fc_29_GGACTCCT-AGAGTAGA_L008_001.good.fxc.sorted.bam									8358	8292	8106	8334	8046	7711	8052	7662	7740	8385	8237	8549	8159	7476	7919	8439	8107	8328	8270	8509	8404	8200	7823	8213	8095	8298	7747	8406	8146	7802	8308	8126	5857	5780	8123	8095	8187	8221	8284	8131	6838
Fc_30_TAGGCATG-AGAGTAGA_L008_001.good.fxc.sorted.bam									8315	8003	7790	8019	7742	7726	7887	5721	5742	7769	8190	8351	7722	7972	7987	8297	7455	8230	8319	8441	8356	7861	7463	8214	7875	8084	7774	7998	7896	7801	8022	8289	7854	7708	7841	8025	8017	8117	8135	7985	7897
Fc_31_CTCTCTAC-AGAGTAGA_L008_001.good.fxc.sorted.bam									7993	8647	9040	8731	8602	8832	8618	8632	8771	8878	8840	8459	8977	8928	8924	8871	8761	8689	8928	8527	8445	9012	8807	9000	8801	8467	8964	8546	8597	8942	8800	8832	8918	8891	8773	8974	8850	8579	8529	8987	8905
Fc_32_CAGAGAGG-AGAGTAGA_L008_001.good.fxc.sorted.bam									8287	7945	7734	7995	7736	7671	7854	5677	5812	7698	8159	8314	7670	7925	7941	8277	7370	8225	8278	8432	8379	7847	7382	8122	7813	8077	7678	8005	7865	7793	7997	8217	7791	7733	7841	7986	8005	8129	8181	7907	7824
Fc_33_TAAGGCGA-GTAAGGAG_L008_001.good.fxc.sorted.bam									8135	8364	7835	8032	7677	8013	7675	7719	7796	8012	8314	8130	8125	5736	6672	8127	7814	7421	7484	8266	8125	7700	7999	7905	8018	8069	8042	8319	8155	7064	8109	8203	7176	7182	7958	7267	7660	7819	7778	7336	7376
Fc_34_CGTACTAG-GTAAGGAG_L008_001.good.fxc.sorted.bam									8257	7553	8069	8114	8277	7951	8379	8047	7932	6097	5978	8217	7608	7847	7360	8152	7605	6907	6229	7029	7450	7080	6492	5426	5508	8109	6778	7098	6822	6744	6968	6799	7296	6676	7120	6166	6727	8174	8216	7575	7395
Fc_35_AGGCAGAA-GTAAGGAG_L008_001.good.fxc.sorted.bam									8190	8261	7761	7861	7899	7698	7454	7591	7473	8144	8465	7989	7845	6560	7849	8027	7903	8040	7871	8145	8331	7620	7939	7927	7910	8078	7656	7946	7902	7608	8020	8321	7378	7281	7938	7831	8142	8068	8148	7784	7528
Fc_36_TCCTGAGC-GTAAGGAG_L008_001.good.fxc.sorted.bam									8434	8192	7134	8177	7702	7705	7892	5164	5666	8213	8171	8550	7614	7945	7900	8096	7378	8445	8268	8616	8507	8062	6748	8262	7984	8119	7039	8239	8116	8102	8146	8071	7622	7393	7953	7958	8106	8106	8347	8107	7740
Fc_37_GGACTCCT-GTAAGGAG_L008_001.good.fxc.sorted.bam									8395	8194	7098	8179	7730	7671	7890	5123	5668	8174	8154	8514	7599	7915	7833	8059	7374	8481	8282	8598	8524	8014	6748	8258	7909	8154	7045	8189	8102	8091	8102	8064	7605	7353	7966	7933	8058	8082	8326	8105	7661
Fc_38_TAGGCATG-GTAAGGAG_L008_001.good.fxc.sorted.bam									8349	8333	8136	8309	8006	7689	8008	7640	7710	8363	8239	8551	8168	7528	7972	8405	8069	8357	8223	8478	8382	8242	7817	8227	8059	8313	7764	8353	8114	7806	8301	8127	5897	5792	8101	8143	8200	8208	8265	8109	6827
Fc_39_CTCTCTAC-GTAAGGAG_L008_001.good.fxc.sorted.bam									8069	7794	7455	7593	7775	8075	675	7798	7928	7891	8271	8047	7675	7772	7780	7776	7700	7871	8100	8158	8136	7648	7998	8035	8095	7899	7686	8100	7904	8044	7778	7947	7966	8094	7753	7894	7915	7947	7931	7686	8045
Fc_40_CAGAGAGG-GTAAGGAG_L008_001.good.fxc.sorted.bam									8253	8390	7841	8090	7914	7963	7602	7630	7727	8266	8334	8337	8096	7267	7648	7987	7736	8072	8200	8373	8333	8053	8092	8153	8189	8163	7812	8292	8299	7741	8261	8301	7271	7141	7973	8024	7986	7984	8047	7933	7520
Fc_41_TAAGGCGA-ACTGCATA_L008_001.good.fxc.sorted.bam									8347	7950	7664	8078	8018	7885	7566	7389	6309	7840	8080	8409	7988	8012	8088	8054	7832	7838	8017	8117	8268	7938	7501	7811	7742	8058	7731	7864	7766	8202	7846	7838	7509	7257	7693	7825	7991	8238	8356	8133	7916
Fc_42_CGTACTAG-ACTGCATA_L008_001.good.fxc.sorted.bam									8637	8046	6732	7615	6530	752	8056	7866	7858	7731	8153	7915	7426	7898	7855	7887	7576	8544	8118	8280	8295	7428	8012	7717	7743	7622	7727	7806	7811	7866	7876	7866	8010	7754	8270	8033	8331	8530	8156	8338	7912
Fc_43_AGGCAGAA-ACTGCATA_L008_001.good.fxc.sorted.bam									8464	8175	7090	8148	7674	7709	7883	5149	5648	8194	8149	8528	7598	7931	7818	8083	7354	8436	8251	8596	8542	8017	6706	8217	7901	8158	7028	8179	8107	8076	8106	8075	7588	7311	7949	7941	8055	8114	8335	8090	7649
Fc_44_TCCTGAGC-ACTGCATA_L008_001.good.fxc.sorted.bam									8341	8308	7520	8111	7955	7741	7881	5040	5906	8181	8171	8319	7430	8058	8285	8241	7500	8433	8417	8452	8394	8038	6829	8219	7842	8013	7349	8208	8064	8315	8142	8113	7874	7628	7920	8053	8027	8206	8391	8027	7907
Fc_45_GGACTCCT-ACTGCATA_L008_001.good.fxc.sorted.bam									7858	8185	7808	7952	7404	7896	7548	7431	7332	8032	7956	8204	7816	7899	8088	8139	7631	7833	7932	7958	8211	7911	7507	8184	7775	7820	7535	7921	7799	7973	7842	7989	7728	7902	7784	7701	8161	7929	8104	8059	8176
Fc_46_TAGGCATG-ACTGCATA_L008_001.good.fxc.sorted.bam									7861	8212	7793	7969	7435	7889	7548	7463	7258	8061	8007	8263	7827	7928	8114	8141	7630	7795	7940	7986	8222	7961	7529	8248	7849	7845	7531	7944	7797	8029	7885	8021	7744	7946	7830	7783	8145	7982	8114	8044	8201
Fc_47_CTCTCTAC-ACTGCATA_L008_001.good.fxc.sorted.bam									8317	7962	7694	8083	7999	7888	7589	7406	6280	7806	8110	8471	8029	8049	8158	8112	7884	7872	8034	8101	8248	7957	7479	7833	7820	8073	7734	7934	7832	8252	7882	7818	7540	7286	7717	7873	8025	8248	8357	8197	7979
Fc_48_CAGAGAGG-ACTGCATA_L008_001.good.fxc.sorted.bam									8201	8146	7783	8069	8104	7866	7825	7598	7253	7791	8224	8238	7766	7742	7777	8040	7376	8157	8222	8340	8141	7831	7542	8039	8302	8235	7840	8371	8120	8149	8168	8091	7283	7166	7814	7989	7897	7636	7937	8072	7575
Fc_49_TAAGGCGA-AAGGAGTA_L008_001.good.fxc.sorted.bam									8247	7953	7645	8041	7975	7830	7566	7325	6256	7765	8032	8404	7952	8045	8099	8082	7817	7829	7995	8061	8250	7937	7455	7814	7786	8019	7715	7863	7772	8182	7793	7775	7473	7254	7666	7807	7955	8202	8308	8118	7887
Fc_50_CGTACTAG-AAGGAGTA_L008_001.good.fxc.sorted.bam									8117	7985	7899	7816	7878	7666	7882	7546	7642	8033	8028	8070	7813	7615	7719	8195	7453	8085	8072	8314	8033	7911	7621	8090	8022	8018	8126	8146	7935	7856	8022	8010	7691	7337	8050	7757	8258	7808	8080	8152	7568
Fc_51_AGGCAGAA-AAGGAGTA_L008_001.good.fxc.sorted.bam									8497	7952	7326	7753	7782	6982	7797	7979	8003	7830	8094	7909	7931	7520	7048	7703	7746	7637	7533	8268	8312	7598	8018	8046	7733	7922	7727	7901	7873	7375	7970	7934	7011	7374	8104	7691	7680	8155	7913	7560	7810
Fc_52_TCCTGAGC-AAGGAGTA_L008_001.good.fxc.sorted.bam									8313	8112	7686	7951	7907	7687	7541	6982	6519	7864	8108	8498	8076	8266	8003	8182	7806	8224	8295	8409	8243	8191	7524	8027	7940	8118	7907	8206	8060	8323	8083	8167	7612	7470	8131	7886	8118	7887	8063	8243	7708
Fc_53_GGACTCCT-AAGGAGTA_L008_001.good.fxc.sorted.bam									8500	8263	7630	8059	7447	8057	7783	6785	4311	8172	8397	8411	7755	7971	8116	7970	7675	8074	8247	8490	8603	7858	7699	8198	8032	8273	7601	8252	7904	8180	8121	8249	8152	7832	7981	7904	8207	8150	8210	8051	7636
Fc_54_TAGGCATG-AAGGAGTA_L008_001.good.fxc.sorted.bam									8136	8242	7836	8087	7868	7892	7873	7592	7682	7209	6962	8182	7750	7739	7778	7832	7586	7527	6858	7865	7716	7584	6947	7048	6909	8144	7309	7505	7613	7381	7531	7774	7320	7144	7460	6959	7469	7968	7970	8161	7401
Fc_55_CTCTCTAC-AAGGAGTA_L008_001.good.fxc.sorted.bam									8510	7946	7358	7749	7794	7023	7796	8068	8018	7913	8118	7896	7958	7577	7098	7735	7787	7634	7558	8280	8320	7601	8075	8062	7788	7904	7752	7982	7922	7432	8018	7921	7045	7384	8182	7684	7690	8206	7954	7603	7804
Fc_56_CAGAGAGG-AAGGAGTA_L008_001.good.fxc.sorted.bam									8142	8097	7867	7976	7506	7981	7627	7465	7671	8041	8044	8245	7853	8010	8151	8283	7758	8341	8271	8292	8226	7871	7605	7837	7719	8041	7906	8014	7899	7966	8112	8328	7967	7734	8017	7849	8213	7851	8079	7856	7981
Fc_57_TAAGGCGA-CTAAGCCT_L008_001.good.fxc.sorted.bam									7739	8240	7987	8176	7637	7774	7721	7630	7649	7960	8096	7935	7704	7748	8145	7871	7764	7912	7979	8089	8075	7804	7883	8018	7963	7956	8075	7852	7994	8157	7836	8053	7850	8045	7936	8074	8200	7494	7795	8101	7908
Fc_58_CGTACTAG-CTAAGCCT_L008_001.good.fxc.sorted.bam									7779	8000	7988	8141	7672	8046	7619	7746	7622	7988	7867	8030	7925	7972	8180	8139	8026	8137	8210	7793	8035	7933	7524	8168	7995	7820	7778	7911	7865	8161	7930	7968	7810	7685	8190	8115	8292	7732	8025	8244	7912
Fc_59_AGGCAGAA-CTAAGCCT_L008_001.good.fxc.sorted.bam									8114	7841	7495	7620	7727	8104	639	7811	7915	7914	8301	8097	7682	7765	7770	7773	7707	7834	8129	8201	8178	7673	8011	8055	8102	7904	7670	8141	7888	8094	7783	7991	7964	8089	7742	7947	7895	8001	7924	7722	8109
Fc_60_TCCTGAGC-CTAAGCCT_L008_001.good.fxc.sorted.bam									7850	8168	7749	8208	8015	8103	7903	8010	7691	7821	7988	8065	7889	7830	7753	8417	7992	7725	7514	7934	7937	7970	7770	7636	7456	7638	7698	7876	7772	7879	7749	7732	7427	7237	7721	7501	7566	8099	8059	8050	7693
[truncated: 81 more columns]

## Sheet: Sheet2
	0000
1	0001
2	0002
3	0003
4	0004
5	0005
6	0006
7	0007
8	0008
9	0009
1001	1001
1002	1002
1003	1003
1004	1004
1006	1006
1008	1008
1009	1009
1010	1010
1011	1011
1012	1012
1013	1013
1014	1014
1017	1017
1018	1018
1021	1021
1022	1022
1023	1023
1024	1024
1025	1025
1026	1026
1027	1027
1028	1028
1029	1029
1031	1031
1032	1032
1033	1033
1034	1034
1035	1035
1036	1036
1037	1037
1038	1038
1040	1040
1041	1041
1042	1042
1043	1043
1044	1044
1045	1045
1046	1046
1047	1047
1048	1048
1049	1049
1050	1050
1051	1051
1052	1052
1053	1053
1054	1054
1055	1055
1056	1056
1057	1057
1058	1058
1059	1059
1060	1060
1061	1061
1062	1062
1063	1063
1064	1064
1065	1065
1066	1066
1067	1067
1068	1068
1069	1069
1076	1076
10	0010
11	0011
12	0012
13	0013
14	0014
15	0015
16	0016
17	0017
18	0018
19	0019
20	0020
21	0021
22	0022
23	0023
24	0024
25	0025
26	0026
27	0027
28	0028
29	0029
30	0030
31	0031
32	0032
33	0033
34	0034
35	0035
36	0036
37	0037
38	0038
39	0039
40	0040
41	0041
42	0042
43	0043
44	0044
45	0045
46	0046
47	0047
48	0048
49	0049
50	0050
51	0051
52	0052
53	0053
54	0054
55	0055
56	0056
57	0057
58	0058
59	0059
60	0060
