# Supplementary material for: Identification of RAN1 orthologue associated with sex determination through whole genome sequencing analysis in fig (Ficus carica L.)
Source: Sci Rep. 2017 Jan 25;7:41124. doi: 10.1038/srep41124 (PMC5264649; doi:10.1038/srep41124)
Supplement: Supplementary Dataset 7 [file srep41124-s8.xls]

## Sheet: Sheet1
ID	sexuality	position			Name	9,876 (+)			12,314 (+) and 12,315 (+)
		9,876 (+)	12,314 (+)	12,315 (+)		codon1 (-)	codon2 (-)		codon1 (-)	codon2 (-)
0001	female	T	C	G	Horaishi	AAA (Lys)	AAA (Lys)		CGT (Arg)	CGT (Arg)
0002	female	T	C	R	Toyomitsuhime	AAA (Lys)	AAA (Lys)		CGT (Arg)	TGT (Cys)
0003	female	T	C	R	Masui Dauphine	AAA (Lys)	AAA (Lys)		CGT (Arg)	TGT (Cys)
0004	male	Y	Y	G	caprifig 6085	AAA (Lys)	GAA (Glu)		CGT (Arg)	CAT (His)
0005	male	Y	Y	G	Capri T	AAA (Lys)	GAA (Glu)		CGT (Arg)	CAT (His)
0006	female	T	C	R	Archipel	AAA (Lys)	AAA (Lys)		CGT (Arg)	TGT (Cys)
0007	female	T	C	R	Atena	AAA (Lys)	AAA (Lys)		CGT (Arg)	TGT (Cys)
0008	female	T	C	R	Acherb Fangen Black	AAA (Lys)	AAA (Lys)		CGT (Arg)	TGT (Cys)
0009	female	T	C	G	Achicudo Argentiju	AAA (Lys)	AAA (Lys)		CGT (Arg)	CGT (Arg)
0010	female	T	C	R	Allison	AAA (Lys)	AAA (Lys)		CGT (Arg)	TGT (Cys)
0011	female	T	C	G	Ischia White	AAA (Lys)	AAA (Lys)		CGT (Arg)	CGT (Arg)
0012	female	T	C	R	Ischia Black	AAA (Lys)	AAA (Lys)		CGT (Arg)	TGT (Cys)
0013	female	T	C	R	Osborn Prolific	AAA (Lys)	AAA (Lys)		CGT (Arg)	TGT (Cys)
0014	female	T	C	G	Kadota	AAA (Lys)	AAA (Lys)		CGT (Arg)	CGT (Arg)
0015	female	T	C	G	California Black	AAA (Lys)	AAA (Lys)		CGT (Arg)	CGT (Arg)
0016	female	T	C	G	King	AAA (Lys)	AAA (Lys)		CGT (Arg)	CGT (Arg)
0017	female	T	C	R	Kohaku	AAA (Lys)	AAA (Lys)		CGT (Arg)	TGT (Cys)
0018	female	T	C	G	Conadria	AAA (Lys)	AAA (Lys)		CGT (Arg)	CGT (Arg)
0019	female	T	C	G	San Pedro White	AAA (Lys)	AAA (Lys)		CGT (Arg)	CGT (Arg)
0020	female	T	C	R	Short Bridge	AAA (Lys)	AAA (Lys)		CGT (Arg)	TGT (Cys)
0021	female	T	C	R	Genoa White	AAA (Lys)	AAA (Lys)		CGT (Arg)	TGT (Cys)
0022	female	T	C	R	Zebra Sweet	AAA (Lys)	AAA (Lys)		CGT (Arg)	TGT (Cys)
0023	female	T	C	G	Celeste	AAA (Lys)	AAA (Lys)		CGT (Arg)	CGT (Arg)
0024	female	T	C	G	Tanikawa	AAA (Lys)	AAA (Lys)		CGT (Arg)	CGT (Arg)
0025	female	T	C	G	Chugoku	AAA (Lys)	AAA (Lys)		CGT (Arg)	CGT (Arg)
0026	female	T	C	G	Dreamy Sweet	AAA (Lys)	AAA (Lys)		CGT (Arg)	CGT (Arg)
0027	female	T	C	R	Negronne	AAA (Lys)	AAA (Lys)		CGT (Arg)	TGT (Cys)
0028	female	T	C	G	Noire de Caromb	AAA (Lys)	AAA (Lys)		CGT (Arg)	CGT (Arg)
0029	female	T	C	R	Negro Largo	AAA (Lys)	AAA (Lys)		CGT (Arg)	TGT (Cys)
0030	female	T	C	G	Banane	AAA (Lys)	AAA (Lys)		CGT (Arg)	CGT (Arg)
0031	male	Y	Y	G	Palmata	AAA (Lys)	GAA (Glu)		CGT (Arg)	CAT (His)
0032	female	T	C	G	Bellone	AAA (Lys)	AAA (Lys)		CGT (Arg)	CGT (Arg)
0033	female	T	C	G	Viollette de Sollies	AAA (Lys)	AAA (Lys)		CGT (Arg)	CGT (Arg)
0034	female	T	C	G	Viollette de Dauphine	AAA (Lys)	AAA (Lys)		CGT (Arg)	CGT (Arg)
0035	female	T	C	G	Burjassotte Greece	AAA (Lys)	AAA (Lys)		CGT (Arg)	CGT (Arg)
0036	female	T	C	R	Brunswick	AAA (Lys)	AAA (Lys)		CGT (Arg)	TGT (Cys)
0037	female	T	C	R	Bodyul	AAA (Lys)	AAA (Lys)		CGT (Arg)	TGT (Cys)
0038	female	T	C	R	Boldido Negra	AAA (Lys)	AAA (Lys)		CGT (Arg)	TGT (Cys)
0039	female	T	C	R	White Adriatic	AAA (Lys)	AAA (Lys)		CGT (Arg)	TGT (Cys)
0040	female	T	C	G	White	AAA (Lys)	AAA (Lys)		CGT (Arg)	CGT (Arg)
0041	female	T	C	G	Jordan	AAA (Lys)	AAA (Lys)		CGT (Arg)	CGT (Arg)
0042	female	T	C	R	Lisa	AAA (Lys)	AAA (Lys)		CGT (Arg)	TGT (Cys)
0043	female	T	C	R	Royal Vineyard	AAA (Lys)	AAA (Lys)		CGT (Arg)	TGT (Cys)
0044	female	T	C	G	91031	AAA (Lys)	AAA (Lys)		CGT (Arg)	CGT (Arg)
0045	female	T	C	G	91032	AAA (Lys)	AAA (Lys)		CGT (Arg)	CGT (Arg)
0046	female	T	C	G	91033	AAA (Lys)	AAA (Lys)		CGT (Arg)	CGT (Arg)
0047	female	T	C	G	Violette de Bordeaux	AAA (Lys)	AAA (Lys)		CGT (Arg)	CGT (Arg)
0048	female	T	C	R	Black Fig	AAA (Lys)	AAA (Lys)		CGT (Arg)	TGT (Cys)
0049	female	T	C	G	Brown Turkey	AAA (Lys)	AAA (Lys)		CGT (Arg)	CGT (Arg)
0050	female	T	C	G	Cola Branchire	AAA (Lys)	AAA (Lys)		CGT (Arg)	CGT (Arg)
0051	female	T	C	G	Dieredo	AAA (Lys)	AAA (Lys)		CGT (Arg)	CGT (Arg)
0052	female	T	C	R	Du Roi	AAA (Lys)	AAA (Lys)		CGT (Arg)	TGT (Cys)
0053	female	T	C	G	HAA9	AAA (Lys)	AAA (Lys)		CGT (Arg)	CGT (Arg)
0054	female	T	C	G	Kalmon	AAA (Lys)	AAA (Lys)		CGT (Arg)	CGT (Arg)
0055	female	T	C	G	Permicula Mitis	AAA (Lys)	AAA (Lys)		CGT (Arg)	CGT (Arg)
0056	female	T	C	G	San Pietro	AAA (Lys)	AAA (Lys)		CGT (Arg)	CGT (Arg)
0057	female	T	C	G	Sari Lop	AAA (Lys)	AAA (Lys)		CGT (Arg)	CGT (Arg)
0058	female	T	C	G	Standord	AAA (Lys)	AAA (Lys)		CGT (Arg)	CGT (Arg)
0059	female	T	C	R	Verbena	AAA (Lys)	AAA (Lys)		CGT (Arg)	TGT (Cys)
0060	female	T	C	G	Zidi	AAA (Lys)	AAA (Lys)		CGT (Arg)	CGT (Arg)
1001	male	Y	Y	G	VC-106	AAA (Lys)	GAA (Glu)		CGT (Arg)	CAT (His)
1002	male	Y	Y	G	VC-180	AAA (Lys)	GAA (Glu)		CGT (Arg)	CAT (His)
1003	male	Y	Y	G	H238-107	AAA (Lys)	GAA (Glu)		CGT (Arg)	CAT (His)
1004	male	Y	Y	R	M238-1	AAA (Lys)	GAA (Glu)		TGT (Cys)	CAT (His)
1006	male	Y	Y	G	VS238-53	AAA (Lys)	GAA (Glu)		CGT (Arg)	CAT (His)
1008	male	Y	Y	G	V13-37	AAA (Lys)	GAA (Glu)		CGT (Arg)	CAT (His)
1009	male	Y	Y	G	CH-27	AAA (Lys)	GAA (Glu)		CGT (Arg)	CAT (His)
1010	male	Y	Y	G	CM-15	AAA (Lys)	GAA (Glu)		CGT (Arg)	CAT (His)
1011	male	Y	Y	G	VHV-57	AAA (Lys)	GAA (Glu)		CGT (Arg)	CAT (His)
1012	male	Y	Y	G	VHV-6	AAA (Lys)	GAA (Glu)		CGT (Arg)	CAT (His)
1013	female	T	C	G	H180-156	AAA (Lys)	AAA (Lys)		CGT (Arg)	CGT (Arg)
1014	female	T	C	G	H180-2	AAA (Lys)	AAA (Lys)		CGT (Arg)	CGT (Arg)
1017	male	Y	Y	R	M106-238	AAA (Lys)	GAA (Glu)		TGT (Cys)	CAT (His)
1018	female	T	C	G	G180-73	AAA (Lys)	AAA (Lys)		CGT (Arg)	CGT (Arg)
1021	female	T	C	R	VD238-84	AAA (Lys)	AAA (Lys)		CGT (Arg)	TGT (Cys)
1022	female	T	C	R	VD238-96	AAA (Lys)	AAA (Lys)		CGT (Arg)	TGT (Cys)
1023	female	T	C	R	MH84	AAA (Lys)	AAA (Lys)		CGT (Arg)	TGT (Cys)
1024	female	T	C	R	G73-51	AAA (Lys)	AAA (Lys)		CGT (Arg)	TGT (Cys)
1025	female	T	C	R	H156-2	AAA (Lys)	AAA (Lys)		CGT (Arg)	TGT (Cys)
1026	female	T	C	R	H156-42	AAA (Lys)	AAA (Lys)		CGT (Arg)	TGT (Cys)
1027	female	T	C	R	V13-79	AAA (Lys)	AAA (Lys)		CGT (Arg)	TGT (Cys)
1028	male	Y	Y	G	H156-57	AAA (Lys)	GAA (Glu)		CGT (Arg)	CAT (His)
1029	female	T	C	R	H156-59	AAA (Lys)	AAA (Lys)		CGT (Arg)	TGT (Cys)
1031	female	T	C	R	NVD30	AAA (Lys)	AAA (Lys)		CGT (Arg)	TGT (Cys)
1032	female	T	C	G	NVD6	AAA (Lys)	AAA (Lys)		CGT (Arg)	CGT (Arg)
1033	female	T	C	G	HIG24	AAA (Lys)	AAA (Lys)		CGT (Arg)	CGT (Arg)
1034	female	T	C	G	VDV35	AAA (Lys)	AAA (Lys)		CGT (Arg)	CGT (Arg)
1035	female	T	C	G	VHV3	AAA (Lys)	AAA (Lys)		CGT (Arg)	CGT (Arg)
1036	unknown	T	C	G	CHEO-15	AAA (Lys)	AAA (Lys)		CGT (Arg)	CGT (Arg)
1037	unknown	Y	Y	G	HICHI13-8	AAA (Lys)	GAA (Glu)		CGT (Arg)	CAT (His)
1038	female	T	C	G	TV-20	AAA (Lys)	AAA (Lys)		CGT (Arg)	CGT (Arg)
1040	female	T	C	G	NVD6CH-33	AAA (Lys)	AAA (Lys)		CGT (Arg)	CGT (Arg)
1041	female	T	C	G	NVD6G-11	AAA (Lys)	AAA (Lys)		CGT (Arg)	CGT (Arg)
1042	female	T	C	G	NVD6G-23	AAA (Lys)	AAA (Lys)		CGT (Arg)	CGT (Arg)
1043	female	T	C	G	NVD6G-31	AAA (Lys)	AAA (Lys)		CGT (Arg)	CGT (Arg)
1044	female	T	C	G	NVD6G-39	AAA (Lys)	AAA (Lys)		CGT (Arg)	CGT (Arg)
1045	female	T	C	G	NVD6G-44	AAA (Lys)	AAA (Lys)		CGT (Arg)	CGT (Arg)
1046	female	T	C	G	NVD6VHV-17	AAA (Lys)	AAA (Lys)		CGT (Arg)	CGT (Arg)
1047	female	T	C	G	NVD6VHV-27	AAA (Lys)	AAA (Lys)		CGT (Arg)	CGT (Arg)
1048	female	T	C	G	NVD6VHV-34	AAA (Lys)	AAA (Lys)		CGT (Arg)	CGT (Arg)
1049	female	T	C	G	NVD6VHV-43	AAA (Lys)	AAA (Lys)		CGT (Arg)	CGT (Arg)
1050	female	T	C	G	NVD6VHV-46	AAA (Lys)	AAA (Lys)		CGT (Arg)	CGT (Arg)
1051	female	T	C	G	NVD6VHV-48	AAA (Lys)	AAA (Lys)		CGT (Arg)	CGT (Arg)
1052	female	T	C	G	NVD6VHV-50	AAA (Lys)	AAA (Lys)		CGT (Arg)	CGT (Arg)
1053	female	T	C	G	NVD6VS-12	AAA (Lys)	AAA (Lys)		CGT (Arg)	CGT (Arg)
1054	female	T	C	G	NVD6VS-15	AAA (Lys)	AAA (Lys)		CGT (Arg)	CGT (Arg)
1055	female	T	C	G	NVD6VS-2	AAA (Lys)	AAA (Lys)		CGT (Arg)	CGT (Arg)
1056	female	T	C	G	NVD6VS-29	AAA (Lys)	AAA (Lys)		CGT (Arg)	CGT (Arg)
1057	unknown	Y	Y	G	NVD6CH-46	AAA (Lys)	GAA (Glu)		CGT (Arg)	CAT (His)
1058	female	T	C	G	NH46	AAA (Lys)	AAA (Lys)		CGT (Arg)	CGT (Arg)
1059	male	Y	Y	G	VD238-83	AAA (Lys)	GAA (Glu)		CGT (Arg)	CAT (His)
1060	female	T	C	R	V13-73	AAA (Lys)	AAA (Lys)		CGT (Arg)	TGT (Cys)
1061	female	T	C	G	TNG21	AAA (Lys)	AAA (Lys)		CGT (Arg)	CGT (Arg)
1062	female	T	C	R	TNG23	AAA (Lys)	AAA (Lys)		CGT (Arg)	TGT (Cys)
1063	female	T	C	G	TNG25	AAA (Lys)	AAA (Lys)		CGT (Arg)	CGT (Arg)
1064	male	Y	Y	G	VC-119	AAA (Lys)	GAA (Glu)		CGT (Arg)	CAT (His)
1065	male	Y	Y	R	NVD27	AAA (Lys)	GAA (Glu)		TGT (Cys)	CAT (His)
1066	male	Y	Y	G	CM-1	AAA (Lys)	GAA (Glu)		CGT (Arg)	CAT (His)
1067	male	Y	Y	R	G180-8	AAA (Lys)	GAA (Glu)		TGT (Cys)	CAT (His)
1068	female	T	C	R	NG-13	AAA (Lys)	AAA (Lys)		CGT (Arg)	TGT (Cys)
1069	male	Y	Y	G	NG-60	AAA (Lys)	GAA (Glu)		CGT (Arg)	CAT (His)
1076	male	Y	Y	R	H70NG60	AAA (Lys)	GAA (Glu)		TGT (Cys)	CAT (His)
